# Supplementary material for: NAP1-RELATED PROTEIN1 and 2 negatively regulate H2A.Z abundance in chromatin in Arabidopsis
Source: Nat Commun. 2020 Jun 8;11:2887. doi: 10.1038/s41467-020-16691-x (PMC7280298; doi:10.1038/s41467-020-16691-x)
Supplement: Supplementary file 4 — Source Data [file 41467_2020_16691_MOESM4_ESM.zip]

Archive with 5 entries (5 files):
- Source data Table 1 (Replicate 1 and 2) .xlsx
- Source data Table 1 (Replicate 3 and 4).xlsx
- Source data Figures-I.xlsx
- Source data Figures-II.xlsx
- Source data Supplementary Figure 9.xlsx
