# Supplementary material for: NAP1-RELATED PROTEIN1 and 2 negatively regulate H2A.Z abundance in chromatin in Arabidopsis
Source: Nat Commun. 2020 Jun 8;11:2887. doi: 10.1038/s41467-020-16691-x (PMC7280298; doi:10.1038/s41467-020-16691-x)
Supplement: Supplementary file 4 — Source Data [file 41467_2020_16691_MOESM4_ESM.zip › Source data Table 1 (Replicate 1 and 2) .xlsx]

## Sheet: NRP2-IPMS
Protein	DESCRIPTION	NRP2-FLAG	NRP2-MYC	Col2	Col1
AT1G18800.1	| Symbols: NRP2 | NAP1-related protein 2 | chr1:6481466-6483463 REVERSE LENGTH=256	530	433	0	0
AT1G74560.3	| Symbols: NRP1 | NAP1-related protein 1 | chr1:28017763-28019900 REVERSE LENGTH=264	409	417	0	0
AT5G52040.2	| Symbols: ATRSP41, RS41, At-RS41 | RNA-binding (RRM/RBD/RNP motifs) family protein | chr5:21131081-21133318 FORWARD LENGTH=357	237	0	3	288
AT4G25500.1	| Symbols: ATRSP35, ATRSP40, AT-SRP40, RSP35, RS40, At-RS40 | arginine/serine-rich splicing factor 35 | chr4:13025168-13027243 FORWARD LENGTH=350	190	0	3	232
ATCG00490.1	| Symbols: RBCL | ribulose-bisphosphate carboxylases | chrC:54958-56397 FORWARD LENGTH=479	82	37	68	68
AT3G08590.1	| Symbols: | Phosphoglycerate mutase, 2,3-bisphosphoglycerate-independent | chr3:2608683-2611237 REVERSE LENGTH=560	78	0	7	59
AT1G19480.1	| Symbols: | DNA glycosylase superfamily protein | chr1:6744520-6746144 FORWARD LENGTH=382	71	0	0	49
AT4G10320.1	| Symbols: | tRNA synthetase class I (I, L, M and V) family protein | chr4:6397526-6404509 REVERSE LENGTH=1190	70	0	0	49
AT3G09840.1	| Symbols: CDC48, ATCDC48, CDC48A | cell division cycle 48 | chr3:3019494-3022832 FORWARD LENGTH=809	67	11	28	38
AT5G02500.1	| Symbols: HSC70-1, HSP70-1, AT-HSC70-1, HSC70 | heat shock cognate protein 70-1 | chr5:554055-556334 REVERSE LENGTH=651	66	62	63	41
AT4G35630.1	| Symbols: PSAT | phosphoserine aminotransferase | chr4:16904205-16905497 FORWARD LENGTH=430	65	0	2	43
AT3G44690.1	| Symbols: | unknown protein; Has 30201 Blast hits to 17322 proteins in 780 species: Archae - 12; Bacteria - 1396; Metazoa - 17338; Fungi - 3422; Plants - 5037; Viruses - 0; Other Eukaryotes - 2996 (source: NCBI BLink). | chr3:16230685-16234215 REVERSE LENGTH=1176	58	0	0	50
AT3G09440.1	| Symbols: | Heat shock protein 70 (Hsp 70) family protein | chr3:2903434-2905632 REVERSE LENGTH=649	54	44	47	31
AT5G03340.1	| Symbols: | ATPase, AAA-type, CDC48 protein | chr5:810091-813133 REVERSE LENGTH=810	52	9	22	28
AT5G56740.1	| Symbols: HAG2, HAC7, HAG02, HAC07 | histone acetyltransferase of the GNAT family 2 | chr5:22953009-22955577 REVERSE LENGTH=467	47	0	0	41
AT1G36160.1	| Symbols: ACC1, AT-ACC1, EMB22, GK, PAS3 | acetyl-CoA carboxylase 1 | chr1:13534196-13543773 FORWARD LENGTH=2254	46	165	144	32
AT2G17630.1	| Symbols: | Pyridoxal phosphate (PLP)-dependent transferases superfamily protein | chr2:7666637-7667905 FORWARD LENGTH=422	44	0	0	34
AT2G28000.1	| Symbols: CPN60A, CH-CPN60A, SLP | chaperonin-60alpha | chr2:11926603-11929184 FORWARD LENGTH=586	44	9	19	33
AT3G44310.1	| Symbols: NIT1, ATNIT1, NITI | nitrilase 1 | chr3:15986901-15988841 FORWARD LENGTH=346	44	5	8	46
AT5G62690.1	| Symbols: TUB2 | tubulin beta chain 2 | chr5:25181560-25183501 FORWARD LENGTH=450	44	26	35	28
AT5G62700.1	| Symbols: TUB3 | tubulin beta chain 3 | chr5:25184501-25186426 FORWARD LENGTH=450	44	26	35	28
AT2G29550.1	| Symbols: TUB7 | tubulin beta-7 chain | chr2:12644258-12645932 REVERSE LENGTH=449	43	22	34	24
AT5G02490.1	| Symbols: | Heat shock protein 70 (Hsp 70) family protein | chr5:550296-552565 REVERSE LENGTH=653	41	20	24	26
AT1G55490.1	| Symbols: CPN60B, LEN1 | chaperonin 60 beta | chr1:20715717-20718673 REVERSE LENGTH=600	40	8	17	35
AT3G15730.1	| Symbols: PLDALPHA1, PLD | phospholipase D alpha 1 | chr3:5330835-5333474 FORWARD LENGTH=810	40	0	15	33
AT1G56070.1	| Symbols: LOS1 | Ribosomal protein S5/Elongation factor G/III/V family protein | chr1:20968245-20971077 REVERSE LENGTH=843	39	32	53	25
AT5G23860.1	| Symbols: TUB8 | tubulin beta 8 | chr5:8042962-8044528 FORWARD LENGTH=449	39	25	32	23
AT3G13470.1	| Symbols: | TCP-1/cpn60 chaperonin family protein | chr3:4389685-4392624 FORWARD LENGTH=596	38	7	17	33
AT1G04820.1	| Symbols: TUA4, TOR2 | tubulin alpha-4 chain | chr1:1356421-1358266 REVERSE LENGTH=450	37	21	35	51
AT1G50010.1	| Symbols: TUA2 | tubulin alpha-2 chain | chr1:18517737-18519729 FORWARD LENGTH=450	37	21	35	51
AT3G12580.1	| Symbols: HSP70, ATHSP70 | heat shock protein 70 | chr3:3991487-3993689 REVERSE LENGTH=650	37	26	30	25
AT4G14960.2	| Symbols: TUA6 | Tubulin/FtsZ family protein | chr4:8548769-8550319 REVERSE LENGTH=450	37	21	36	51
AT4G20850.1	| Symbols: TPP2 | tripeptidyl peptidase ii | chr4:11160935-11169889 REVERSE LENGTH=1380	37	5	5	40
AT5G19770.1	| Symbols: TUA3 | tubulin alpha-3 | chr5:6682761-6684474 REVERSE LENGTH=450	36	16	33	49
AT5G19780.1	| Symbols: TUA5 | tubulin alpha-5 | chr5:6687212-6688926 FORWARD LENGTH=450	36	16	33	49
AT5G26710.1	| Symbols: | Glutamyl/glutaminyl-tRNA synthetase, class Ic | chr5:9305673-9308247 FORWARD LENGTH=719	36	2	0	33
AT2G33210.1	| Symbols: HSP60-2 | heat shock protein 60-2 | chr2:14075093-14078568 REVERSE LENGTH=585	35	4	11	28
AT1G70320.1	| Symbols: UPL2 | ubiquitin-protein ligase 2 | chr1:26488745-26501281 REVERSE LENGTH=3658	34	0	0	20
AT1G78900.1	| Symbols: VHA-A | vacuolar ATP synthase subunit A | chr1:29660463-29664575 FORWARD LENGTH=623	33	17	29	25
AT2G21390.1	| Symbols: | Coatomer, alpha subunit | chr2:9152428-9156577 FORWARD LENGTH=1218	33	4	14	22
AT5G44340.1	| Symbols: TUB4 | tubulin beta chain 4 | chr5:17859442-17860994 REVERSE LENGTH=444	33	28	33	14
AT3G23990.1	| Symbols: HSP60, HSP60-3B | heat shock protein 60 | chr3:8669013-8672278 FORWARD LENGTH=577	32	4	16	32
AT5G09810.1	| Symbols: ACT7 | actin 7 | chr5:3052809-3054220 FORWARD LENGTH=377	31	18	25	16
AT4G20890.1	| Symbols: TUB9 | tubulin beta-9 chain | chr4:11182218-11183840 FORWARD LENGTH=444	30	26	35	15
AT1G57720.1	| Symbols: | Translation elongation factor EF1B, gamma chain | chr1:21377873-21380114 FORWARD LENGTH=413	29	4	12	21
AT1G09780.1	| Symbols: | Phosphoglycerate mutase, 2,3-bisphosphoglycerate-independent | chr1:3165550-3167812 REVERSE LENGTH=557	28	0	8	24
AT1G20010.1	| Symbols: TUB5 | tubulin beta-5 chain | chr1:6938033-6940481 REVERSE LENGTH=449	28	12	27	13
AT4G31620.1	| Symbols: | Transcriptional factor B3 family protein | chr4:15322759-15324658 REVERSE LENGTH=492	28	6	0	0
AT5G20890.1	| Symbols: | TCP-1/cpn60 chaperonin family protein | chr5:7087020-7089906 REVERSE LENGTH=527	28	3	6	14
AT1G64740.1	| Symbols: TUA1 | alpha-1 tubulin | chr1:24050114-24052296 FORWARD LENGTH=450	27	8	17	42
AT1G71080.1	| Symbols: | RNA polymerase II transcription elongation factor | chr1:26809987-26811645 REVERSE LENGTH=326	27	0	0	22
AT2G39730.1	| Symbols: RCA | rubisco activase | chr2:16570951-16573345 REVERSE LENGTH=474	27	22	27	17
AT5G12250.1	| Symbols: TUB6 | beta-6 tubulin | chr5:3961317-3962971 REVERSE LENGTH=449	27	10	29	14
AT1G20960.1	| Symbols: emb1507 | U5 small nuclear ribonucleoprotein helicase, putative | chr1:7302591-7309914 REVERSE LENGTH=2171	26	11	23	17
AT1G49240.1	| Symbols: ACT8 | actin 8 | chr1:18216539-18217947 FORWARD LENGTH=377	26	10	16	18
AT1G62020.1	| Symbols: | Coatomer, alpha subunit | chr1:22919814-22923728 FORWARD LENGTH=1216	26	0	10	23
AT3G18780.2	| Symbols: ACT2, DER1, LSR2, ENL2 | actin 2 | chr3:6475535-6476832 FORWARD LENGTH=377	26	10	16	18
AT3G56150.1	| Symbols: EIF3C, ATEIF3C-1, EIF3C-1, ATTIF3C1, TIF3C1 | eukaryotic translation initiation factor 3C | chr3:20833790-20836820 REVERSE LENGTH=900	26	0	7	17
AT3G63460.1	| Symbols: | transducin family protein / WD-40 repeat family protein | chr3:23431009-23437241 REVERSE LENGTH=1104	26	4	10	17
AT3G02530.1	| Symbols: | TCP-1/cpn60 chaperonin family protein | chr3:528806-532457 REVERSE LENGTH=535	25	3	7	15
AT1G07920.1	| Symbols: | GTP binding Elongation factor Tu family protein | chr1:2455559-2457001 FORWARD LENGTH=449	24	27	42	19
AT1G07930.1	| Symbols: | GTP binding Elongation factor Tu family protein | chr1:2459014-2460458 FORWARD LENGTH=449	24	27	42	19
AT1G07940.1	| Symbols: | GTP binding Elongation factor Tu family protein | chr1:2463350-2464792 REVERSE LENGTH=449	24	27	42	19
AT1G53310.1	| Symbols: ATPPC1, PEPC1, ATPEPC1, PPC1 | phosphoenolpyruvate carboxylase 1 | chr1:19884261-19888070 REVERSE LENGTH=967	24	2	5	12
AT5G28540.1	| Symbols: BIP1 | heat shock protein 70 (Hsp 70) family protein | chr5:10540665-10543274 REVERSE LENGTH=669	24	41	46	26
AT5G38420.1	| Symbols: | Ribulose bisphosphate carboxylase (small chain) family protein | chr5:15381203-15381978 REVERSE LENGTH=181	24	26	29	9
AT5G56500.1	| Symbols: | TCP-1/cpn60 chaperonin family protein | chr5:22874058-22876966 FORWARD LENGTH=597	24	5	7	26
AT5G60390.1	| Symbols: | GTP binding Elongation factor Tu family protein | chr5:24289226-24290675 FORWARD LENGTH=449	24	27	42	19
AT2G20580.1	| Symbols: RPN1A, ATRPN1A | 26S proteasome regulatory subunit S2 1A | chr2:8859211-8864699 FORWARD LENGTH=891	23	0	3	17
AT3G45140.1	| Symbols: LOX2, ATLOX2 | lipoxygenase 2 | chr3:16525437-16529233 FORWARD LENGTH=896	23	11	35	12
AT4G34450.1	| Symbols: | coatomer gamma-2 subunit, putative / gamma-2 coat protein, putative / gamma-2 COP, putative | chr4:16471956-16476795 FORWARD LENGTH=886	23	5	18	15
AT5G26360.1	| Symbols: | TCP-1/cpn60 chaperonin family protein | chr5:9255561-9258891 REVERSE LENGTH=555	23	3	4	14
AT1G75780.1	| Symbols: TUB1 | tubulin beta-1 chain | chr1:28451378-28453602 REVERSE LENGTH=447	22	11	20	10
AT1G80070.1	| Symbols: SUS2, EMB33, EMB177, EMB14 | Pre-mRNA-processing-splicing factor | chr1:30118052-30127574 FORWARD LENGTH=2359	22	5	12	13
AT2G46280.1	| Symbols: TRIP-1, TIF3I1 | TGF-beta receptor interacting protein 1 | chr2:19003656-19005393 REVERSE LENGTH=328	22	6	8	14
AT4G11420.1	| Symbols: EIF3A, ATEIF3A-1, EIF3A-1, ATTIF3A1, TIF3A1 | eukaryotic translation initiation factor 3A | chr4:6947834-6952053 REVERSE LENGTH=987	22	3	5	13
AT4G37800.1	| Symbols: XTH7 | xyloglucan endotransglucosylase/hydrolase 7 | chr4:17775703-17777372 REVERSE LENGTH=293	22	0	0	19
AT5G16070.1	| Symbols: | TCP-1/cpn60 chaperonin family protein | chr5:5247549-5251050 REVERSE LENGTH=535	22	3	7	15
AT5G27640.2	| Symbols: TIF3B1, EIF3B, ATEIF3B-1, EIF3B-1, ATTIF3B1 | translation initiation factor 3B1 | chr5:9781207-9784759 REVERSE LENGTH=738	22	9	12	19
AT5G38410.3	| Symbols: | Ribulose bisphosphate carboxylase (small chain) family protein | chr5:15377501-15378306 REVERSE LENGTH=186	22	18	24	9
AT1G15750.1	| Symbols: WSIP1, TPL | Transducin family protein / WD-40 repeat family protein | chr1:5415086-5420359 REVERSE LENGTH=1131	21	3	5	15
AT1G24510.1	| Symbols: | TCP-1/cpn60 chaperonin family protein | chr1:8685504-8688101 REVERSE LENGTH=535	21	2	4	15
AT1G42970.1	| Symbols: GAPB | glyceraldehyde-3-phosphate dehydrogenase B subunit | chr1:16127552-16129584 FORWARD LENGTH=447	21	11	16	23
AT1G52360.2	| Symbols: | Coatomer, beta' subunit | chr1:19499420-19505397 FORWARD LENGTH=970	21	2	5	14
AT1G64880.1	| Symbols: | Ribosomal protein S5 family protein | chr1:24105713-24108780 FORWARD LENGTH=515	21	7	7	16
AT1G67090.1	| Symbols: RBCS1A | ribulose bisphosphate carboxylase small chain 1A | chr1:25048465-25049249 REVERSE LENGTH=180	21	21	24	9
AT2G04030.1	| Symbols: CR88, EMB1956, HSP90.5, Hsp88.1, AtHsp90.5 | Chaperone protein htpG family protein | chr2:1281983-1285909 FORWARD LENGTH=780	21	10	14	13
AT2G32730.1	| Symbols: | 26S proteasome regulatory complex, non-ATPase subcomplex, Rpn2/Psmd1 subunit | chr2:13880189-13885464 FORWARD LENGTH=1004	21	0	4	13
AT2G40660.1	| Symbols: | Nucleic acid-binding, OB-fold-like protein | chr2:16966011-16968866 FORWARD LENGTH=389	21	2	4	19
AT3G03960.1	| Symbols: | TCP-1/cpn60 chaperonin family protein | chr3:1024432-1027604 FORWARD LENGTH=549	21	2	9	21
AT3G12110.1	| Symbols: ACT11 | actin-11 | chr3:3858116-3859609 FORWARD LENGTH=377	21	11	19	16
AT4G31480.1	| Symbols: | Coatomer, beta subunit | chr4:15264145-15267384 FORWARD LENGTH=948	21	0	4	12
AT5G42020.1	| Symbols: BIP, BIP2 | Heat shock protein 70 (Hsp 70) family protein | chr5:16807697-16810480 REVERSE LENGTH=668	21	39	49	25
AT1G09640.1	| Symbols: | Translation elongation factor EF1B, gamma chain | chr1:3120162-3122152 FORWARD LENGTH=414	20	2	10	17
AT1G20620.1	| Symbols: CAT3, SEN2, ATCAT3 | catalase 3 | chr1:7143142-7146193 FORWARD LENGTH=492	20	19	28	8
AT1G30230.2	| Symbols: | Glutathione S-transferase, C-terminal-like;Translation elongation factor EF1B/ribosomal protein S6 | chr1:10639286-10640601 FORWARD LENGTH=260	20	0	9	15
AT1G78570.1	| Symbols: RHM1, ROL1, ATRHM1 | rhamnose biosynthesis 1 | chr1:29550110-29552207 FORWARD LENGTH=669	20	2	16	15
AT2G37620.1	| Symbols: ACT1, AAc1 | actin 1 | chr2:15779761-15781241 FORWARD LENGTH=377	20	8	16	16
AT3G05530.1	| Symbols: RPT5A, ATS6A.2 | regulatory particle triple-A ATPase 5A | chr3:1603540-1605993 FORWARD LENGTH=424	20	0	4	10
AT3G15980.5	| Symbols: | Coatomer, beta' subunit | chr3:5412015-5418313 REVERSE LENGTH=930	20	2	4	9
AT3G26650.1	| Symbols: GAPA, GAPA-1 | glyceraldehyde 3-phosphate dehydrogenase A subunit | chr3:9795226-9796848 FORWARD LENGTH=396	20	15	24	14
AT3G52930.1	| Symbols: | Aldolase superfamily protein | chr3:19627383-19628874 REVERSE LENGTH=358	20	15	26	12
AT3G53750.1	| Symbols: ACT3 | actin 3 | chr3:19915924-19917371 FORWARD LENGTH=377	20	0	16	16
AT4G31490.1	| Symbols: | Coatomer, beta subunit | chr4:15269460-15272693 FORWARD LENGTH=948	20	0	4	11
AT5G56010.1	| Symbols: HSP81-3, Hsp81.3, AtHsp90-3, AtHsp90.3 | heat shock protein 81-3 | chr5:22681410-22683911 FORWARD LENGTH=699	20	14	29	13
AT5G56030.2	| Symbols: HSP81-2 | heat shock protein 81-2 | chr5:22686923-22689433 FORWARD LENGTH=728	20	14	28	13
ATCG00120.1	| Symbols: ATPA | ATP synthase subunit alpha | chrC:9938-11461 REVERSE LENGTH=507	20	24	25	11
AT3G02230.1	| Symbols: RGP1, ATRGP1 | reversibly glycosylated polypeptide 1 | chr3:415463-417304 FORWARD LENGTH=357	19	2	9	7
AT3G46520.1	| Symbols: ACT12 | actin-12 | chr3:17128567-17129981 FORWARD LENGTH=377	19	9	16	15
AT4G24280.1	| Symbols: cpHsc70-1 | chloroplast heat shock protein 70-1 | chr4:12590094-12593437 FORWARD LENGTH=718	19	23	26	12
AT5G20290.1	| Symbols: | Ribosomal protein S8e family protein | chr5:6851695-6853012 REVERSE LENGTH=222	19	16	20	18
AT5G25780.1	| Symbols: EIF3B-2, EIF3B, ATEIF3B-2 | eukaryotic translation initiation factor 3B-2 | chr5:8973420-8976758 REVERSE LENGTH=714	19	7	10	16
AT5G25980.2	| Symbols: TGG2, BGLU37 | glucoside glucohydrolase 2 | chr5:9072730-9075477 FORWARD LENGTH=547	19	37	55	6
AT5G35200.1	| Symbols: | ENTH/ANTH/VHS superfamily protein | chr5:13462463-13465581 REVERSE LENGTH=544	19	0	0	17
AT5G59370.1	| Symbols: ACT4 | actin 4 | chr5:23950109-23951586 FORWARD LENGTH=377	19	0	16	15
AT1G20200.1	| Symbols: EMB2719, HAP15 | PAM domain (PCI/PINT associated module) protein | chr1:7001409-7004154 REVERSE LENGTH=488	18	0	4	15
AT1G52570.1	| Symbols: PLDALPHA2 | phospholipase D alpha 2 | chr1:19583940-19586551 REVERSE LENGTH=810	18	0	2	16
AT1G80490.2	| Symbols: TPR1 | TOPLESS-related 1 | chr1:30261094-30266446 REVERSE LENGTH=1120	18	0	2	11
AT3G04120.1	| Symbols: GAPC, GAPC-1, GAPC1 | glyceraldehyde-3-phosphate dehydrogenase C subunit 1 | chr3:1081077-1083131 FORWARD LENGTH=338	18	16	21	8
AT3G11830.1	| Symbols: | TCP-1/cpn60 chaperonin family protein | chr3:3732734-3736156 FORWARD LENGTH=557	18	0	5	16
AT3G20050.1	| Symbols: ATTCP-1, TCP-1 | T-complex protein 1 alpha subunit | chr3:6998544-7002266 REVERSE LENGTH=545	18	0	2	19
AT1G10050.1	| Symbols: | glycosyl hydrolase family 10 protein / carbohydrate-binding domain-containing protein | chr1:3279270-3283444 FORWARD LENGTH=1063	17	0	0	10
AT1G13880.1	| Symbols: | ELM2 domain-containing protein | chr1:4749603-4750967 FORWARD LENGTH=424	17	0	0	6
AT1G53750.1	| Symbols: RPT1A | regulatory particle triple-A 1A | chr1:20065921-20068324 REVERSE LENGTH=426	17	0	3	16
AT2G16780.1	| Symbols: MSI2, MSI02, NFC02, NFC2 | Transducin family protein / WD-40 repeat family protein | chr2:7281615-7283583 REVERSE LENGTH=415	17	0	0	18
AT2G17360.1	| Symbols: | Ribosomal protein S4 (RPS4A) family protein | chr2:7546598-7548138 FORWARD LENGTH=261	17	6	17	14
AT3G57290.1	| Symbols: EIF3E, TIF3E1, ATEIF3E-1, INT-6, ATINT6, INT6 | eukaryotic translation initiation factor 3E | chr3:21196786-21199073 REVERSE LENGTH=441	17	4	7	9
AT4G13940.1	| Symbols: HOG1, EMB1395, SAHH1, MEE58, ATSAHH1 | S-adenosyl-L-homocysteine hydrolase | chr4:8054931-8056676 FORWARD LENGTH=485	17	13	24	14
AT5G07090.1	| Symbols: | Ribosomal protein S4 (RPS4A) family protein | chr5:2202410-2203805 FORWARD LENGTH=262	17	6	17	14
AT5G19510.1	| Symbols: | Translation elongation factor EF1B/ribosomal protein S6 family protein | chr5:6581854-6583137 REVERSE LENGTH=224	17	2	7	13
AT5G25754.1	| Symbols: | RNA polymerase I-associated factor PAF67 | chr5:8953564-8955511 FORWARD LENGTH=514	17	4	7	12
AT5G25757.1	| Symbols: | RNA polymerase I-associated factor PAF67 | chr5:8965515-8967460 REVERSE LENGTH=514	17	4	7	12
AT5G26000.1	| Symbols: TGG1, BGLU38 | thioglucoside glucohydrolase 1 | chr5:9079678-9082347 REVERSE LENGTH=541	17	2	9	13
AT5G49910.1	| Symbols: CPHSC70-2EAT SHOCK PROTEIN 70-2, HSC70-7, cpHsc70-2 | chloroplast heat shock protein 70-2 | chr5:20303470-20306295 FORWARD LENGTH=718	17	18	23	12
AT5G58420.1	| Symbols: | Ribosomal protein S4 (RPS4A) family protein | chr5:23619599-23620896 FORWARD LENGTH=262	17	6	17	14
AT5G65730.1	| Symbols: XTH6 | xyloglucan endotransglucosylase/hydrolase 6 | chr5:26299080-26300290 FORWARD LENGTH=292	17	0	0	15
AT1G06220.2	| Symbols: MEE5 | Ribosomal protein S5/Elongation factor G/III/V family protein | chr1:1900524-1904583 FORWARD LENGTH=987	16	5	8	10
AT1G12900.1	| Symbols: GAPA-2 | glyceraldehyde 3-phosphate dehydrogenase A subunit 2 | chr1:4392634-4394283 REVERSE LENGTH=399	16	14	19	15
AT1G13440.1	| Symbols: GAPC-2, GAPC2 | glyceraldehyde-3-phosphate dehydrogenase C2 | chr1:4608465-4610494 REVERSE LENGTH=338	16	16	23	7
AT2G42600.2	| Symbols: ATPPC2, PPC2 | phosphoenolpyruvate carboxylase 2 | chr2:17734541-17738679 REVERSE LENGTH=963	16	0	6	10
AT3G29410.1	| Symbols: | Terpenoid cyclases/Protein prenyltransferases superfamily protein | chr3:11302574-11305060 REVERSE LENGTH=603	16	0	0	11
AT4G37910.1	| Symbols: mtHsc70-1 | mitochondrial heat shock protein 70-1 | chr4:17825368-17828099 REVERSE LENGTH=682	16	12	10	12
AT5G35590.1	| Symbols: PAA1 | proteasome alpha subunit A1 | chr5:13765417-13767768 REVERSE LENGTH=246	16	0	2	9
AT5G42790.1	| Symbols: PAF1, ATPSM30, ARS5 | proteasome alpha subunit F1 | chr5:17159270-17160975 REVERSE LENGTH=278	16	0	7	15
AT1G16470.1	| Symbols: PAB1 | proteasome subunit PAB1 | chr1:5623122-5625439 FORWARD LENGTH=235	15	0	2	7
AT1G29900.1	| Symbols: CARB | carbamoyl phosphate synthetase B | chr1:10468164-10471976 FORWARD LENGTH=1187	15	4	6	13
AT1G47250.1	| Symbols: PAF2 | 20S proteasome alpha subunit F2 | chr1:17319220-17320900 FORWARD LENGTH=277	15	0	5	10
AT1G79210.1	| Symbols: | N-terminal nucleophile aminohydrolases (Ntn hydrolases) superfamily protein | chr1:29796286-29798240 REVERSE LENGTH=235	15	0	3	7
AT2G38040.1	| Symbols: CAC3 | acetyl Co-enzyme a carboxylase carboxyltransferase alpha subunit | chr2:15917612-15920749 FORWARD LENGTH=769	15	7	12	17
AT3G09820.1	| Symbols: ADK1, ATADK1 | adenosine kinase 1 | chr3:3012122-3014624 FORWARD LENGTH=344	15	10	17	13
AT3G23810.1	| Symbols: SAHH2, ATSAHH2 | S-adenosyl-l-homocysteine (SAH) hydrolase 2 | chr3:8588013-8589671 REVERSE LENGTH=485	15	9	17	11
AT4G24190.1	| Symbols: SHD, HSP90.7, AtHsp90.7, AtHsp90-7 | Chaperone protein htpG family protein | chr4:12551902-12555851 REVERSE LENGTH=823	15	7	19	9
AT5G15650.1	| Symbols: RGP2, ATRGP2 | reversibly glycosylated polypeptide 2 | chr5:5092203-5094093 FORWARD LENGTH=360	15	0	9	8
AT5G35360.3	| Symbols: CAC2 | acetyl Co-enzyme a carboxylase biotin carboxylase subunit | chr5:13584300-13588163 FORWARD LENGTH=555	15	59	59	9
AT1G16030.1	| Symbols: Hsp70b | heat shock protein 70B | chr1:5502386-5504326 REVERSE LENGTH=646	14	9	10	11
AT1G20260.1	| Symbols: | ATPase, V1 complex, subunit B protein | chr1:7016971-7020290 FORWARD LENGTH=487	14	7	21	12
AT1G53850.1	| Symbols: PAE1, ATPAE1 | 20S proteasome alpha subunit E1 | chr1:20104131-20105792 REVERSE LENGTH=237	14	0	0	9
AT1G76030.1	| Symbols: | ATPase, V1 complex, subunit B protein | chr1:28534134-28536916 FORWARD LENGTH=486	14	7	21	12
AT2G05840.1	| Symbols: PAA2 | 20S proteasome subunit PAA2 | chr2:2234226-2236053 FORWARD LENGTH=246	14	0	0	12
AT2G18110.1	| Symbols: | Translation elongation factor EF1B/ribosomal protein S6 family protein | chr2:7872636-7873713 FORWARD LENGTH=231	14	0	0	7
AT3G29360.1	| Symbols: | UDP-glucose 6-dehydrogenase family protein | chr3:11267375-11268817 REVERSE LENGTH=480	14	3	14	8
AT5G38430.1	| Symbols: | Ribulose bisphosphate carboxylase (small chain) family protein | chr5:15384350-15385155 REVERSE LENGTH=181	14	17	22	9
AT1G64520.1	| Symbols: RPN12a | regulatory particle non-ATPase 12A | chr1:23956459-23958120 FORWARD LENGTH=267	13	2	5	7
AT1G69830.1	| Symbols: ATAMY3, AMY3 | alpha-amylase-like 3 | chr1:26288518-26293003 REVERSE LENGTH=887	13	0	0	5
AT2G05120.1	| Symbols: | Nucleoporin, Nup133/Nup155-like | chr2:1842069-1846858 REVERSE LENGTH=1285	13	0	3	3
AT2G37690.1	| Symbols: | phosphoribosylaminoimidazole carboxylase, putative / AIR carboxylase, putative | chr2:15806111-15810240 FORWARD LENGTH=642	13	0	0	0
AT2G47110.1	| Symbols: UBQ6 | ubiquitin 6 | chr2:19344701-19345174 FORWARD LENGTH=157	13	50	0	6
AT3G04520.1	| Symbols: THA2 | threonine aldolase 2 | chr3:1217397-1219571 REVERSE LENGTH=355	13	0	0	8
AT3G13860.1	| Symbols: HSP60-3A | heat shock protein 60-3A | chr3:4561704-4565133 REVERSE LENGTH=572	13	0	0	13
AT3G14290.1	| Symbols: PAE2 | 20S proteasome alpha subunit E2 | chr3:4764364-4766381 FORWARD LENGTH=237	13	0	2	9
AT3G17390.1	| Symbols: MTO3, SAMS3, MAT4 | S-adenosylmethionine synthetase family protein | chr3:5952484-5953665 REVERSE LENGTH=393	13	5	15	6
AT3G18190.1	| Symbols: | TCP-1/cpn60 chaperonin family protein | chr3:6232226-6233836 FORWARD LENGTH=536	13	0	2	15
AT3G51260.1	| Symbols: PAD1 | 20S proteasome alpha subunit PAD1 | chr3:19031086-19032746 FORWARD LENGTH=250	13	3	3	7
AT3G62250.1	| Symbols: UBQ5 | ubiquitin 5 | chr3:23037138-23037611 FORWARD LENGTH=157	13	50	0	6
AT4G38510.5	| Symbols: | ATPase, V1 complex, subunit B protein | chr4:18011155-18014897 REVERSE LENGTH=494	13	7	18	10
AT5G03300.1	| Symbols: ADK2 | adenosine kinase 2 | chr5:796573-798997 FORWARD LENGTH=345	13	7	15	11
AT5G09590.1	| Symbols: MTHSC70-2, HSC70-5 | mitochondrial HSO70 2 | chr5:2975721-2978508 FORWARD LENGTH=682	13	11	13	9
AT5G66420.2	| Symbols: | LOCATED IN: cellular_component unknown; EXPRESSED IN: 23 plant structures; EXPRESSED DURING: 13 growth stages; CONTAINS InterPro DOMAIN/s: Uncharacterised conserved protein UCP033271 (InterPro:IPR008322), TIM-barrel signal transduction protein, predicted (InterPro:IPR009215); Has 1232 Blast hits to 1230 proteins in 311 species: Archae - 18; Bacteria - 959; Metazoa - 1; Fungi - 84; Pl…	13	0	0	11
AT1G29150.1	| Symbols: ATS9, RPN6 | non-ATPase subunit 9 | chr1:10181240-10182499 FORWARD LENGTH=419	12	3	2	6
AT1G35580.1	| Symbols: CINV1 | cytosolic invertase 1 | chr1:13122460-13124808 REVERSE LENGTH=551	12	0	0	8
AT1G52400.1	| Symbols: BGL1, BGLU18, ATBG1 | beta glucosidase 18 | chr1:19515250-19517930 FORWARD LENGTH=528	12	51	77	6
AT1G71220.2	| Symbols: EBS1 | UDP-glucose:glycoprotein glucosyltransferases;transferases, transferring hexosyl groups;transferases, transferring glycosyl groups | chr1:26841664-26851730 FORWARD LENGTH=1614	12	0	8	8
AT1G75940.1	| Symbols: ATA27, BGLU20 | Glycosyl hydrolase superfamily protein | chr1:28511198-28514044 FORWARD LENGTH=535	12	55	58	7
AT1G75990.1	| Symbols: | PAM domain (PCI/PINT associated module) protein | chr1:28524623-28526718 REVERSE LENGTH=487	12	0	3	8
AT2G21330.1	| Symbols: FBA1 | fructose-bisphosphate aldolase 1 | chr2:9128416-9130152 REVERSE LENGTH=399	12	3	11	6
AT2G27020.1	| Symbols: PAG1 | 20S proteasome alpha subunit G1 | chr2:11528515-11530858 REVERSE LENGTH=249	12	0	0	12
AT2G33150.1	| Symbols: PKT3, PED1, KAT2 | peroxisomal 3-ketoacyl-CoA thiolase 3 | chr2:14047814-14050983 REVERSE LENGTH=462	12	0	7	3
AT2G39800.1	| Symbols: P5CS1, ATP5CS | delta1-pyrroline-5-carboxylate synthase 1 | chr2:16598516-16602939 REVERSE LENGTH=717	12	0	3	7
AT3G14790.1	| Symbols: RHM3, ATRHM3 | rhamnose biosynthesis 3 | chr3:4964791-4966875 FORWARD LENGTH=664	12	0	7	11
AT3G42170.1	| Symbols: | BED zinc finger ;hAT family dimerisation domain | chr3:14321838-14323928 FORWARD LENGTH=696	12	0	5	2
AT3G49910.1	| Symbols: | Translation protein SH3-like family protein | chr3:18504311-18504751 FORWARD LENGTH=146	12	0	5	8
AT3G60820.1	| Symbols: PBF1 | N-terminal nucleophile aminohydrolases (Ntn hydrolases) superfamily protein | chr3:22472038-22473809 REVERSE LENGTH=223	12	0	7	7
AT4G33250.1	| Symbols: EIF3K, TIF3K1, ATTIF3K1 | eukaryotic translation initiation factor 3K | chr4:16039066-16040617 REVERSE LENGTH=226	12	5	3	6
AT4G33680.1	| Symbols: AGD2 | Pyridoxal phosphate (PLP)-dependent transferases superfamily protein | chr4:16171847-16174630 REVERSE LENGTH=461	12	0	0	10
AT5G15490.1	| Symbols: | UDP-glucose 6-dehydrogenase family protein | chr5:5027872-5029314 REVERSE LENGTH=480	12	0	9	7
AT5G58290.1	| Symbols: RPT3 | regulatory particle triple-A ATPase 3 | chr5:23569155-23571116 FORWARD LENGTH=408	12	0	4	14
ATCG00480.1	| Symbols: ATPB, PB | ATP synthase subunit beta | chrC:52660-54156 REVERSE LENGTH=498	12	41	48	9
AT1G04810.1	| Symbols: | 26S proteasome regulatory complex, non-ATPase subcomplex, Rpn2/Psmd1 subunit | chr1:1350304-1355261 FORWARD LENGTH=1001	11	0	2	11
AT1G18450.1	| Symbols: ATARP4, ARP4 | actin-related protein 4 | chr1:6348199-6351766 FORWARD LENGTH=441	11	6	9	7
AT1G35720.1	| Symbols: ANNAT1, OXY5, ATOXY5 | annexin 1 | chr1:13225304-13226939 FORWARD LENGTH=317	11	2	5	10
AT1G53500.1	| Symbols: MUM4, RHM2, ATRHM2, ATMUM4 | NAD-dependent epimerase/dehydratase family protein | chr1:19967157-19969239 REVERSE LENGTH=667	11	0	5	8
AT1G54270.1	| Symbols: EIF4A-2 | eif4a-2 | chr1:20260495-20262018 FORWARD LENGTH=412	11	7	20	16
AT1G56450.1	| Symbols: PBG1 | 20S proteasome beta subunit G1 | chr1:21141970-21144186 FORWARD LENGTH=246	11	0	3	6
AT1G72370.1	| Symbols: P40, AP40, RP40, RPSAA | 40s ribosomal protein SA | chr1:27243148-27244842 REVERSE LENGTH=298	11	7	12	7
AT2G22240.1	| Symbols: ATMIPS2, MIPS2, ATIPS2 | myo-inositol-1-phosphate synthase 2 | chr2:9451901-9453938 REVERSE LENGTH=510	11	0	0	10
AT2G36880.1	| Symbols: MAT3 | methionine adenosyltransferase 3 | chr2:15479721-15480893 REVERSE LENGTH=390	11	3	9	4
AT3G02930.1	| Symbols: | Plant protein of unknown function (DUF827) | chr3:655306-658319 FORWARD LENGTH=806	11	0	0	13
AT3G03540.1	| Symbols: NPC5 | non-specific phospholipase C5 | chr3:846350-848297 REVERSE LENGTH=521	11	0	0	8
AT3G25860.1	| Symbols: LTA2, PLE2 | 2-oxoacid dehydrogenases acyltransferase family protein | chr3:9460632-9462585 FORWARD LENGTH=480	11	4	6	2
AT3G44300.1	| Symbols: NIT2, AtNIT2 | nitrilase 2 | chr3:15983351-15985172 FORWARD LENGTH=339	11	0	0	14
AT4G28470.1	| Symbols: RPN1B, ATRPN1B | 26S proteasome regulatory subunit S2 1B | chr4:14067082-14072357 REVERSE LENGTH=891	11	0	2	8
AT5G01600.1	| Symbols: ATFER1, FER1 | ferretin 1 | chr5:228149-229594 REVERSE LENGTH=255	11	0	3	7
AT5G15200.1	| Symbols: | Ribosomal protein S4 | chr5:4935124-4936334 REVERSE LENGTH=198	11	2	5	7
AT5G24780.1	| Symbols: VSP1, ATVSP1 | vegetative storage protein 1 | chr5:8507783-8508889 REVERSE LENGTH=270	11	9	13	8
AT5G26860.1	| Symbols: LON_ARA_ARA, LON1 | lon protease 1 | chr5:9451183-9456631 FORWARD LENGTH=940	11	0	0	8
AT5G63110.1	| Symbols: HDA6, AXE1, ATHDA6, RTS1, RPD3B, SIL1 | histone deacetylase 6 | chr5:25315834-25318227 REVERSE LENGTH=471	11	4	8	3
AT5G66140.1	| Symbols: PAD2 | proteasome alpha subunit D2 | chr5:26437445-26438677 REVERSE LENGTH=250	11	0	0	8
AT1G02500.1	| Symbols: SAM1, SAM-1, MAT1, AtSAM1 | S-adenosylmethionine synthetase 1 | chr1:519037-520218 FORWARD LENGTH=393	10	3	12	8
AT1G03090.2	| Symbols: MCCA | methylcrotonyl-CoA carboxylase alpha chain, mitochondrial / 3-methylcrotonyl-CoA carboxylase 1 (MCCA) | chr1:739715-743819 FORWARD LENGTH=734	10	33	28	6
AT1G13060.2	| Symbols: PBE1 | 20S proteasome beta subunit E1 | chr1:4452641-4454663 FORWARD LENGTH=298	10	0	4	6
AT1G23410.1	| Symbols: | Ribosomal protein S27a / Ubiquitin family protein | chr1:8314940-8315410 FORWARD LENGTH=156	10	50	22	4
AT1G31340.1	| Symbols: RUB1, NEDD8, ATRUB1 | related to ubiquitin 1 | chr1:11218076-11219417 REVERSE LENGTH=156	10	50	23	3
AT1G79920.1	| Symbols: | Heat shock protein 70 (Hsp 70) family protein | chr1:30058935-30062224 REVERSE LENGTH=831	10	7	18	5
AT1G79930.1	| Symbols: HSP91 | heat shock protein 91 | chr1:30063781-30067067 REVERSE LENGTH=831	10	7	17	4
AT2G19070.1	| Symbols: SHT | spermidine hydroxycinnamoyl transferase | chr2:8260185-8261958 REVERSE LENGTH=451	10	0	0	4
AT2G35635.1	| Symbols: UBQ7, RUB2 | ubiquitin 7 | chr2:14981044-14981943 FORWARD LENGTH=154	10	50	23	0
AT2G42100.1	| Symbols: | Actin-like ATPase superfamily protein | chr2:17560211-17561945 FORWARD LENGTH=378	10	3	7	6
AT3G07770.1	| Symbols: Hsp89.1, AtHsp90.6, AtHsp90-6 | HEAT SHOCK PROTEIN 89.1 | chr3:2479611-2483970 FORWARD LENGTH=799	10	3	3	8
AT3G11910.1	| Symbols: UBP13 | ubiquitin-specific protease 13 | chr3:3761758-3770290 REVERSE LENGTH=1115	10	0	3	7
AT3G12780.1	| Symbols: PGK1 | phosphoglycerate kinase 1 | chr3:4061127-4063140 REVERSE LENGTH=481	10	9	18	6
AT3G13920.2	| Symbols: EIF4A1, RH4, TIF4A1 | eukaryotic translation initiation factor 4A1 | chr3:4592586-4594128 REVERSE LENGTH=415	10	6	21	16
AT3G22110.1	| Symbols: PAC1 | 20S proteasome alpha subunit C1 | chr3:7792819-7793571 REVERSE LENGTH=250	10	0	0	7
AT3G53030.1	| Symbols: SRPK4 | ser/arg-rich protein kinase 4 | chr3:19662412-19664362 FORWARD LENGTH=529	10	0	0	6
AT3G60770.1	| Symbols: | Ribosomal protein S13/S15 | chr3:22460525-22461656 REVERSE LENGTH=151	10	4	9	2
AT4G16143.1	| Symbols: IMPA-2 | importin alpha isoform 2 | chr4:9134450-9137134 REVERSE LENGTH=535	10	20	19	9
AT4G21280.2	| Symbols: PSBQ, PSBQA, PSBQ-1 | photosystem II subunit QA | chr4:11334446-11335587 FORWARD LENGTH=224	10	0	0	8
AT4G35090.1	| Symbols: CAT2 | catalase 2 | chr4:16700937-16703215 REVERSE LENGTH=492	10	3	13	3
AT4G35800.1	| Symbols: NRPB1, RPB1, RNA_POL_II_LSRNA_POL_II_LS, RNA_POL_II_LS | RNA polymerase II large subunit | chr4:16961115-16967892 REVERSE LENGTH=1839	10	9	33	9
AT4G38970.1	| Symbols: FBA2 | fructose-bisphosphate aldolase 2 | chr4:18163714-18165659 REVERSE LENGTH=398	10	9	12	7
AT5G08670.1	| Symbols: | ATP synthase alpha/beta family protein | chr5:2818395-2821149 REVERSE LENGTH=556	10	31	30	6
AT5G08680.1	| Symbols: | ATP synthase alpha/beta family protein | chr5:2821992-2824683 FORWARD LENGTH=559	10	31	30	6
AT5G08690.1	| Symbols: | ATP synthase alpha/beta family protein | chr5:2825739-2828352 FORWARD LENGTH=556	10	31	30	6
AT5G19990.1	| Symbols: RPT6A, ATSUG1 | regulatory particle triple-A ATPase 6A | chr5:6752144-6754918 FORWARD LENGTH=419	10	0	6	8
AT5G20000.1	| Symbols: | AAA-type ATPase family protein | chr5:6756915-6759550 FORWARD LENGTH=419	10	0	6	7
AT5G20830.1	| Symbols: SUS1, ASUS1, atsus1 | sucrose synthase 1 | chr5:7050599-7054032 REVERSE LENGTH=808	10	0	4	6
AT5G46070.1	| Symbols: | Guanylate-binding family protein | chr5:18683468-18688397 FORWARD LENGTH=1082	10	0	3	9
AT1G29250.1	| Symbols: | Alba DNA/RNA-binding protein | chr1:10223461-10224592 REVERSE LENGTH=130	9	4	6	7
AT1G43170.1	| Symbols: ARP1, emb2207, RPL3A, RP1 | ribosomal protein 1 | chr1:16266992-16268631 FORWARD LENGTH=389	9	21	32	9
AT1G55060.1	| Symbols: UBQ12 | ubiquitin 12 | chr1:20549533-20550225 FORWARD LENGTH=230	9	50	0	0
AT1G79120.1	| Symbols: | Ubiquitin carboxyl-terminal hydrolase family protein | chr1:29767314-29768555 REVERSE LENGTH=413	9	0	0	0
AT1G79990.1	| Symbols: | structural molecules | chr1:30084522-30091949 FORWARD LENGTH=1135	9	0	3	10
AT2G21660.1	| Symbols: ATGRP7, CCR2, GR-RBP7, GRP7 | cold, circadian rhythm, and rna binding 2 | chr2:9265477-9266316 REVERSE LENGTH=176	9	5	10	7
AT2G33340.1	| Symbols: MAC3B | MOS4-associated complex 3B | chr2:14126584-14131000 REVERSE LENGTH=525	9	7	15	6
AT2G34160.1	| Symbols: | Alba DNA/RNA-binding protein | chr2:14426283-14427220 FORWARD LENGTH=130	9	4	6	9
AT2G42500.1	| Symbols: PP2A-3 | protein phosphatase 2A-3 | chr2:17698099-17701226 REVERSE LENGTH=313	9	4	5	2
AT3G12915.1	| Symbols: | Ribosomal protein S5/Elongation factor G/III/V family protein | chr3:4112999-4115708 FORWARD LENGTH=820	9	8	16	7
AT3G14210.1	| Symbols: ESM1 | epithiospecifier modifier 1 | chr3:4729886-4731562 FORWARD LENGTH=392	9	12	25	6
AT3G15880.2	| Symbols: WSIP2, TPR4 | WUS-interacting protein 2 | chr3:5364454-5371869 REVERSE LENGTH=1137	9	2	0	4
AT3G16830.1	| Symbols: TPR2 | TOPLESS-related 2 | chr3:5731709-5737531 FORWARD LENGTH=1131	9	4	4	5
AT3G23600.1	| Symbols: | alpha/beta-Hydrolases superfamily protein | chr3:8473833-8475655 FORWARD LENGTH=239	9	0	2	4
AT3G26340.1	| Symbols: | N-terminal nucleophile aminohydrolases (Ntn hydrolases) superfamily protein | chr3:9650600-9652572 REVERSE LENGTH=273	9	0	3	7
AT3G48930.1	| Symbols: EMB1080 | Nucleic acid-binding, OB-fold-like protein | chr3:18141017-18142189 REVERSE LENGTH=160	9	0	5	8
AT3G56090.1	| Symbols: ATFER3, FER3 | ferritin 3 | chr3:20814350-20815984 REVERSE LENGTH=259	9	0	0	8
AT3G58500.1	| Symbols: PP2A-4 | protein phosphatase 2A-4 | chr3:21635503-21638911 REVERSE LENGTH=313	9	4	5	2
AT3G59970.3	| Symbols: MTHFR1 | methylenetetrahydrofolate reductase 1 | chr3:22151303-22154323 FORWARD LENGTH=592	9	16	20	7
AT4G00100.1	| Symbols: ATRPS13A, RPS13, PFL2, RPS13A | ribosomal protein S13A | chr4:37172-38123 FORWARD LENGTH=151	9	5	9	2
AT4G21710.1	| Symbols: NRPB2, EMB1989, RPB2 | DNA-directed RNA polymerase family protein | chr4:11535684-11542200 REVERSE LENGTH=1188	9	9	19	9
AT5G07410.1	| Symbols: | Pectin lyase-like superfamily protein | chr5:2345852-2347276 FORWARD LENGTH=361	9	2	4	5
AT5G08450.1	| Symbols: | CONTAINS InterPro DOMAIN/s: Histone deacetylation protein Rxt3 (InterPro:IPR013951); Has 34444 Blast hits to 20801 proteins in 1175 species: Archae - 64; Bacteria - 2390; Metazoa - 15568; Fungi - 3729; Plants - 1886; Viruses - 208; Other Eukaryotes - 10599 (source: NCBI BLink). | chr5:2727970-2732572 REVERSE LENGTH=918	9	0	0	6
AT5G11170.1	| Symbols: | DEAD/DEAH box RNA helicase family protein | chr5:3553334-3556646 FORWARD LENGTH=427	9	0	5	8
AT5G11710.1	| Symbols: | ENTH/VHS family protein | chr5:3772981-3776316 FORWARD LENGTH=560	9	0	0	4
AT5G36880.2	| Symbols: ACS | acetyl-CoA synthetase | chr5:14534961-14540296 REVERSE LENGTH=743	9	0	2	4
AT5G39320.1	| Symbols: | UDP-glucose 6-dehydrogenase family protein | chr5:15743254-15744696 FORWARD LENGTH=480	9	0	7	5
AT5G48880.2	| Symbols: PKT2, KAT5 | peroxisomal 3-keto-acyl-CoA thiolase 2 | chr5:19814576-19817021 REVERSE LENGTH=457	9	2	10	4
AT5G53620.1	| Symbols: | unknown protein; INVOLVED IN: biological_process unknown; EXPRESSED IN: 23 plant structures; EXPRESSED DURING: 13 growth stages; Has 28929 Blast hits to 19542 proteins in 1425 species: Archae - 211; Bacteria - 3079; Metazoa - 14558; Fungi - 2157; Plants - 966; Viruses - 80; Other Eukaryotes - 7878 (source: NCBI BLink). | chr5:21781217-21785061 FORWARD LENGTH=682	9	0	0	3
AT5G64370.1	| Symbols: BETA-UP, PYD3 | beta-ureidopropionase | chr5:25739264-25741031 FORWARD LENGTH=408	9	0	0	5
AT1G07890.3	| Symbols: APX1, MEE6, CS1, ATAPX1, ATAPX01 | ascorbate peroxidase 1 | chr1:2438005-2439435 FORWARD LENGTH=250	8	6	14	5
AT1G10840.1	| Symbols: TIF3H1 | translation initiation factor 3 subunit H1 | chr1:3607885-3610299 REVERSE LENGTH=337	8	4	4	6
AT1G11860.1	| Symbols: | Glycine cleavage T-protein family | chr1:4001801-4003245 FORWARD LENGTH=408	8	0	8	4
AT1G20630.1	| Symbols: CAT1 | catalase 1 | chr1:7146812-7149609 FORWARD LENGTH=492	8	4	6	0
AT1G23310.1	| Symbols: GGT1, AOAT1, GGAT1 | glutamate:glyoxylate aminotransferase | chr1:8268720-8271329 REVERSE LENGTH=481	8	2	12	6
AT1G30630.1	| Symbols: | Coatomer epsilon subunit | chr1:10858546-10860173 REVERSE LENGTH=292	8	4	8	2
AT1G45000.1	| Symbols: | AAA-type ATPase family protein | chr1:17009220-17011607 FORWARD LENGTH=399	8	0	3	10
AT1G47128.1	| Symbols: RD21, RD21A | Granulin repeat cysteine protease family protein | chr1:17283139-17285609 REVERSE LENGTH=462	8	7	10	6
AT1G49760.1	| Symbols: PAB8, PABP8 | poly(A) binding protein 8 | chr1:18416740-18419753 FORWARD LENGTH=671	8	2	6	4
AT1G69940.1	| Symbols: ATPPME1, PPME1 | Pectin lyase-like superfamily protein | chr1:26343549-26344971 REVERSE LENGTH=361	8	2	3	4
AT1G79830.4	| Symbols: GC5 | golgin candidate 5 | chr1:30028110-30033508 REVERSE LENGTH=976	8	0	0	6
AT2G34480.1	| Symbols: | Ribosomal protein L18ae/LX family protein | chr2:14532916-14534161 REVERSE LENGTH=178	8	0	10	0
AT2G36530.1	| Symbols: LOS2, ENO2 | Enolase | chr2:15321081-15323786 REVERSE LENGTH=444	8	4	22	5
AT3G12145.1	| Symbols: FLR1, FLOR1 | Leucine-rich repeat (LRR) family protein | chr3:3874764-3876075 REVERSE LENGTH=325	8	16	19	4
AT3G18000.1	| Symbols: NMT1, XPL1, PEAMT | S-adenosyl-L-methionine-dependent methyltransferases superfamily protein | chr3:6154578-6157331 FORWARD LENGTH=491	8	0	0	2
AT3G22630.1	| Symbols: PBD1, PRCGB | 20S proteasome beta subunit D1 | chr3:8009709-8010774 REVERSE LENGTH=204	8	0	0	2
AT3G48560.1	| Symbols: CSR1, ALS, AHAS, TZP5, IMR1 | chlorsulfuron/imidazolinone resistant 1 | chr3:18001530-18003542 REVERSE LENGTH=670	8	0	0	2
AT3G56910.1	| Symbols: PSRP5 | plastid-specific 50S ribosomal protein 5 | chr3:21069558-21070257 REVERSE LENGTH=148	8	0	0	0
AT4G01850.1	| Symbols: SAM-2, MAT2, SAM2, AtSAM2 | S-adenosylmethionine synthetase 2 | chr4:796298-797479 REVERSE LENGTH=393	8	0	10	6
AT4G09000.2	| Symbols: GRF1, GF14 CHI | general regulatory factor 1 | chr4:5775387-5777157 FORWARD LENGTH=318	8	5	14	4
AT4G09510.1	| Symbols: CINV2 | cytosolic invertase 2 | chr4:6021312-6023310 REVERSE LENGTH=558	8	0	0	6
AT4G14800.2	| Symbols: PBD2 | 20S proteasome beta subunit D2 | chr4:8500398-8502058 FORWARD LENGTH=215	8	0	0	3
AT4G18480.1	| Symbols: CHLI1, CH42, CH-42, CHL11, CHLI-1 | P-loop containing nucleoside triphosphate hydrolases superfamily protein | chr4:10201897-10203361 REVERSE LENGTH=424	8	0	6	3
AT4G20360.1	| Symbols: ATRAB8D, ATRABE1B, RABE1b | RAB GTPase homolog E1B | chr4:10990036-10991466 FORWARD LENGTH=476	8	29	34	9
AT4G31300.2	| Symbols: PBA1 | N-terminal nucleophile aminohydrolases (Ntn hydrolases) superfamily protein | chr4:15188927-15190935 FORWARD LENGTH=234	8	0	0	6
AT4G34110.1	| Symbols: PAB2, PABP2, ATPAB2 | poly(A) binding protein 2 | chr4:16336732-16339892 FORWARD LENGTH=629	8	2	3	7
AT4G38630.1	| Symbols: RPN10, MCB1, ATMCB1, MBP1 | regulatory particle non-ATPase 10 | chr4:18057357-18059459 REVERSE LENGTH=386	8	5	4	8
AT4G39800.1	| Symbols: MI-1-P SYNTHASE, MIPS1, ATMIPS1, ATIPS1 | myo-inositol-1-phosphate synthase 1 | chr4:18469659-18471893 REVERSE LENGTH=511	8	0	0	7
AT5G05010.1	| Symbols: | clathrin adaptor complexes medium subunit family protein | chr5:1477137-1479872 FORWARD LENGTH=527	8	2	6	8
AT5G10170.1	| Symbols: ATMIPS3, MIPS3 | myo-inositol-1-phosphate synthase 3 | chr5:3187538-3190161 REVERSE LENGTH=510	8	0	0	5
AT5G11200.2	| Symbols: | DEAD/DEAH box RNA helicase family protein | chr5:3567389-3570686 FORWARD LENGTH=486	8	0	5	7
AT5G12110.1	| Symbols: | Glutathione S-transferase, C-terminal-like;Translation elongation factor EF1B/ribosomal protein S6 | chr5:3914483-3915732 FORWARD LENGTH=228	8	0	0	6
AT5G16730.1	| Symbols: | Plant protein of unknown function (DUF827) | chr5:5497890-5500775 FORWARD LENGTH=853	8	0	0	8
AT5G17920.1	| Symbols: ATCIMS, ATMETS, ATMS1 | Cobalamin-independent synthase family protein | chr5:5935771-5939195 FORWARD LENGTH=765	8	17	40	7
AT5G23740.1	| Symbols: RPS11-BETA | ribosomal protein S11-beta | chr5:8008251-8009330 REVERSE LENGTH=159	8	0	0	5
AT5G24770.1	| Symbols: VSP2, ATVSP2 | vegetative storage protein 2 | chr5:8500713-8501844 REVERSE LENGTH=265	8	5	9	3
AT5G42970.1	| Symbols: COP8, FUS4, EMB134, COP14, CSN4, FUS8, ATS4 | Proteasome component (PCI) domain protein | chr5:17237470-17240649 REVERSE LENGTH=397	8	0	0	4
AT1G14810.1	| Symbols: | semialdehyde dehydrogenase family protein | chr1:5102684-5104633 REVERSE LENGTH=375	7	0	0	2
AT1G25490.1	| Symbols: RCN1, REGA, ATB BETA BETA, EER1 | ARM repeat superfamily protein | chr1:8951700-8954899 FORWARD LENGTH=588	7	0	0	0
AT1G69740.1	| Symbols: HEMB1 | Aldolase superfamily protein | chr1:26232197-26234713 FORWARD LENGTH=430	7	0	0	5
AT1G78300.1	| Symbols: GRF2, 14-3-3OMEGA, GF14 OMEGA | general regulatory factor 2 | chr1:29461883-29463052 FORWARD LENGTH=259	7	6	14	2
AT2G05920.1	| Symbols: | Subtilase family protein | chr2:2269831-2272207 REVERSE LENGTH=754	7	8	24	10
AT2G06850.1	| Symbols: EXGT-A1, EXT, XTH4 | xyloglucan endotransglucosylase/hydrolase 4 | chr2:2763619-2765490 FORWARD LENGTH=296	7	0	4	8
AT2G15430.1	| Symbols: RBP36A, RPB35.5A, NRPB3, NRPD3, NRPE3A | DNA-directed RNA polymerase family protein | chr2:6733661-6735482 FORWARD LENGTH=319	7	2	9	4
AT2G23350.1	| Symbols: PAB4, PABP4 | poly(A) binding protein 4 | chr2:9943209-9946041 FORWARD LENGTH=662	7	0	7	5
AT2G27170.1	| Symbols: TTN7, SMC3 | Structural maintenance of chromosomes (SMC) family protein | chr2:11609319-11617064 REVERSE LENGTH=1204	7	0	0	3
AT2G40300.1	| Symbols: ATFER4, FER4 | ferritin 4 | chr2:16831501-16833214 REVERSE LENGTH=259	7	0	0	4
AT2G41840.1	| Symbols: | Ribosomal protein S5 family protein | chr2:17460016-17461398 REVERSE LENGTH=285	7	0	6	6
AT3G01500.2	| Symbols: CA1 | carbonic anhydrase 1 | chr3:194853-197873 REVERSE LENGTH=347	7	6	17	6
AT3G02200.2	| Symbols: | Proteasome component (PCI) domain protein | chr3:406692-408919 FORWARD LENGTH=417	7	0	4	8
AT3G06650.1	| Symbols: ACLB-1 | ATP-citrate lyase B-1 | chr3:2079247-2082633 REVERSE LENGTH=608	7	4	10	4
AT3G14067.1	| Symbols: | Subtilase family protein | chr3:4658421-4660754 REVERSE LENGTH=777	7	0	6	5
AT3G26060.2	| Symbols: ATPRX Q | Thioredoxin superfamily protein | chr3:9524807-9526123 FORWARD LENGTH=217	7	0	0	4
AT3G27740.1	| Symbols: CARA | carbamoyl phosphate synthetase A | chr3:10281470-10283792 REVERSE LENGTH=430	7	0	2	4
AT3G43300.1	| Symbols: ATMIN7, BEN1 | HOPM interactor 7 | chr3:15234235-15245034 REVERSE LENGTH=1758	7	0	2	4
AT3G44320.1	| Symbols: NIT3, AtNIT3 | nitrilase 3 | chr3:15993419-15995493 FORWARD LENGTH=346	7	0	0	8
AT3G56340.1	| Symbols: | Ribosomal protein S26e family protein | chr3:20892309-20893343 REVERSE LENGTH=130	7	0	9	2
AT3G60750.1	| Symbols: | Transketolase | chr3:22454004-22456824 FORWARD LENGTH=741	7	5	21	6
AT3G62530.1	| Symbols: | ARM repeat superfamily protein | chr3:23132219-23133121 FORWARD LENGTH=221	7	4	5	3
AT4G02510.1	| Symbols: TOC159, TOC86, PPI2, TOC160, ATTOC159 | translocon at the outer envelope membrane of chloroplasts 159 | chr4:1104766-1109360 FORWARD LENGTH=1503	7	22	24	3
AT4G13930.1	| Symbols: SHM4 | serine hydroxymethyltransferase 4 | chr4:8048013-8050021 REVERSE LENGTH=471	7	2	10	0
AT4G24820.1	| Symbols: | 26S proteasome, regulatory subunit Rpn7;Proteasome component (PCI) domain | chr4:12790471-12792599 REVERSE LENGTH=387	7	2	0	9
AT4G33010.1	| Symbols: AtGLDP1, GLDP1 | glycine decarboxylase P-protein 1 | chr4:15926852-15931150 REVERSE LENGTH=1037	7	9	30	2
AT4G34860.1	| Symbols: | Plant neutral invertase family protein | chr4:16609955-16612019 REVERSE LENGTH=571	7	0	0	4
AT4G37930.1	| Symbols: SHM1, STM, SHMT1 | serine transhydroxymethyltransferase 1 | chr4:17831891-17834742 REVERSE LENGTH=517	7	2	16	3
AT4G38460.1	| Symbols: GGR | geranylgeranyl reductase | chr4:17994849-17995974 FORWARD LENGTH=326	7	0	0	3
AT4G39260.1	| Symbols: CCR1, ATGRP8, GR-RBP8, GRP8 | cold, circadian rhythm, and RNA binding 1 | chr4:18274166-18274958 REVERSE LENGTH=169	7	4	4	5
AT5G01410.1	| Symbols: PDX1, ATPDX1.3, RSR4, PDX1.3, ATPDX1 | Aldolase-type TIM barrel family protein | chr5:172576-173505 REVERSE LENGTH=309	7	0	3	5
AT5G06600.1	| Symbols: UBP12 | ubiquitin-specific protease 12 | chr5:2019545-2027834 REVERSE LENGTH=1116	7	0	4	5
AT5G09390.1	| Symbols: | CD2-binding protein-related | chr5:2913591-2915803 FORWARD LENGTH=351	7	0	0	3
AT5G13650.2	| Symbols: | elongation factor family protein | chr5:4397821-4402364 FORWARD LENGTH=676	7	0	0	6
AT5G16050.1	| Symbols: GRF5, GF14 UPSILON | general regulatory factor 5 | chr5:5244008-5245402 REVERSE LENGTH=268	7	4	10	3
AT5G16130.1	| Symbols: | Ribosomal protein S7e family protein | chr5:5268984-5269912 FORWARD LENGTH=190	7	19	17	0
AT5G23540.1	| Symbols: | Mov34/MPN/PAD-1 family protein | chr5:7937772-7939339 FORWARD LENGTH=308	7	0	0	8
AT5G35630.1	| Symbols: GS2, GLN2, ATGSL1 | glutamine synthetase 2 | chr5:13831220-13833239 FORWARD LENGTH=430	7	8	16	5
AT5G39850.1	| Symbols: | Ribosomal protein S4 | chr5:15950053-15951171 FORWARD LENGTH=197	7	2	3	2
AT5G43010.1	| Symbols: RPT4A | regulatory particle triple-A ATPase 4A | chr5:17248563-17251014 REVERSE LENGTH=399	7	0	3	9
AT5G43060.1	| Symbols: | Granulin repeat cysteine protease family protein | chr5:17269784-17272117 REVERSE LENGTH=463	7	0	5	2
AT5G49460.1	| Symbols: ACLB-2 | ATP citrate lyase subunit B 2 | chr5:20055048-20058195 FORWARD LENGTH=608	7	4	8	3
AT5G50920.1	| Symbols: CLPC, ATHSP93-V, HSP93-V, DCA1, CLPC1 | CLPC homologue 1 | chr5:20715710-20719800 REVERSE LENGTH=929	7	7	26	7
AT5G57655.2	| Symbols: | xylose isomerase family protein | chr5:23347030-23349805 FORWARD LENGTH=477	7	0	7	0
AT5G66190.1	| Symbols: ATLFNR1, FNR1 | ferredoxin-NADP(+)-oxidoreductase 1 | chr5:26451203-26453012 REVERSE LENGTH=360	7	8	16	5
ATCG00900.1	| Symbols: RPS7.1, RPS7 | Ribosomal protein S7p/S5e family protein | chrC:97478-97945 REVERSE LENGTH=155	7	0	0	9
ATCG01240.1	| Symbols: RPS7.2 | ribosomal protein S7 | chrC:140704-141171 FORWARD LENGTH=155	7	0	0	9
AT1G02840.1	| Symbols: SR1, ATSRP34, SRP34, SR34, At-SR34 | RNA-binding (RRM/RBD/RNP motifs) family protein | chr1:626918-629583 FORWARD LENGTH=303	6	0	0	4
AT1G04410.1	| Symbols: | Lactate/malate dehydrogenase family protein | chr1:1189418-1191267 REVERSE LENGTH=332	6	5	12	3
AT1G06410.1	| Symbols: ATTPS7, TPS7, ATTPSA | trehalose-phosphatase/synthase 7 | chr1:1955413-1958153 FORWARD LENGTH=851	6	0	0	2
AT1G10630.1	| Symbols: ATARFA1F, ARFA1F | ADP-ribosylation factor A1F | chr1:3513189-3514230 REVERSE LENGTH=181	6	7	10	3
AT1G19570.1	| Symbols: DHAR1, ATDHAR1, DHAR5 | dehydroascorbate reductase | chr1:6773462-6774413 REVERSE LENGTH=213	6	3	11	3
AT1G20020.1	| Symbols: ATLFNR2, FNR2 | ferredoxin-NADP(+)-oxidoreductase 2 | chr1:6942851-6944868 FORWARD LENGTH=369	6	7	12	7
AT1G23490.1	| Symbols: ATARFA1A, ATARF1, ATARF, ARF1 | ADP-ribosylation factor 1 | chr1:8337232-8338373 FORWARD LENGTH=181	6	7	11	3
AT1G33120.1	| Symbols: | Ribosomal protein L6 family | chr1:12010986-12012223 FORWARD LENGTH=194	6	17	22	3
AT1G33140.1	| Symbols: PGY2 | Ribosomal protein L6 family | chr1:12023360-12024502 FORWARD LENGTH=194	6	17	22	3
AT1G56190.1	| Symbols: | Phosphoglycerate kinase family protein | chr1:21028403-21030454 FORWARD LENGTH=478	6	6	11	4
AT1G70490.1	| Symbols: ATARFA1D, ARFA1D | Ras-related small GTP-binding family protein | chr1:26564162-26565152 REVERSE LENGTH=181	6	7	11	3
AT2G01140.1	| Symbols: | Aldolase superfamily protein | chr2:95006-96491 REVERSE LENGTH=391	6	0	7	2
AT2G05170.1	| Symbols: ATVPS11, VPS11 | vacuolar protein sorting 11 | chr2:1870020-1873278 FORWARD LENGTH=932	6	0	0	0
AT2G20140.1	| Symbols: | AAA-type ATPase family protein | chr2:8692736-8694837 FORWARD LENGTH=443	6	0	6	7
AT2G23390.1	| Symbols: | CONTAINS InterPro DOMAIN/s: Protein of unknown function DUF482 (InterPro:IPR007434), Acyl-CoA N-acyltransferase (InterPro:IPR016181); Has 2165 Blast hits to 2163 proteins in 543 species: Archae - 0; Bacteria - 1044; Metazoa - 0; Fungi - 0; Plants - 33; Viruses - 0; Other Eukaryotes - 1088 (source: NCBI BLink). | chr2:9960568-9963476 REVERSE LENGTH=469	6	0	0	4
AT2G28290.1	| Symbols: SYD, CHR3 | P-loop containing nucleoside triphosphate hydrolases superfamily protein | chr2:12056771-12072950 FORWARD LENGTH=3574	6	0	3	9
AT2G39990.1	| Symbols: EIF2, AteIF3f, eIF3F | eukaryotic translation initiation factor 2 | chr2:16698332-16699929 REVERSE LENGTH=293	6	4	7	4
AT2G40510.1	| Symbols: | Ribosomal protein S26e family protein | chr2:16918506-16919623 FORWARD LENGTH=133	6	0	6	2
AT2G40590.1	| Symbols: | Ribosomal protein S26e family protein | chr2:16945215-16946345 REVERSE LENGTH=131	6	0	6	2
AT2G41530.1	| Symbols: ATSFGH, SFGH | S-formylglutathione hydrolase | chr2:17323656-17325430 REVERSE LENGTH=284	6	0	3	3
AT2G43770.1	| Symbols: | Transducin/WD40 repeat-like superfamily protein | chr2:18134272-18135303 REVERSE LENGTH=343	6	0	2	5
AT2G44160.1	| Symbols: MTHFR2 | methylenetetrahydrofolate reductase 2 | chr2:18262301-18265185 FORWARD LENGTH=594	6	7	7	4
AT2G47170.1	| Symbols: ARF1A1C | Ras-related small GTP-binding family protein | chr2:19367264-19368518 FORWARD LENGTH=181	6	7	0	3
AT3G03530.1	| Symbols: NPC4 | non-specific phospholipase C4 | chr3:842686-844970 REVERSE LENGTH=538	6	0	0	4
AT3G03780.1	| Symbols: ATMS2, MS2 | methionine synthase 2 | chr3:957602-960740 FORWARD LENGTH=765	6	11	22	6
AT3G04840.1	| Symbols: | Ribosomal protein S3Ae | chr3:1329751-1331418 FORWARD LENGTH=262	6	6	16	3
AT3G04920.1	| Symbols: | Ribosomal protein S24e family protein | chr3:1360989-1362065 FORWARD LENGTH=133	6	0	2	5
AT3G11400.2	| Symbols: EIF3G1, ATEIF3G1 | eukaryotic translation initiation factor 3G1 | chr3:3578536-3580366 FORWARD LENGTH=321	6	2	3	6
AT3G15190.1	| Symbols: | chloroplast 30S ribosomal protein S20, putative | chr3:5116216-5117412 FORWARD LENGTH=202	6	0	0	7
AT3G48870.1	| Symbols: ATCLPC, ATHSP93-III, HSP93-III | Clp ATPase | chr3:18122363-18126008 REVERSE LENGTH=952	6	5	19	6
AT3G55870.1	| Symbols: | ADC synthase superfamily protein | chr3:20731326-20733765 FORWARD LENGTH=492	6	0	0	9
AT3G58610.1	| Symbols: | ketol-acid reductoisomerase | chr3:21671561-21674639 FORWARD LENGTH=591	6	0	7	4
AT3G62290.1	| Symbols: ATARFA1E, ARFA1E | ADP-ribosylation factor A1E | chr3:23052287-23053545 FORWARD LENGTH=181	6	7	11	3
AT4G10340.1	| Symbols: LHCB5 | light harvesting complex of photosystem II 5 | chr4:6408200-6409496 FORWARD LENGTH=280	6	5	12	2
AT4G17520.1	| Symbols: | Hyaluronan / mRNA binding family | chr4:9771496-9773313 FORWARD LENGTH=360	6	0	0	2
AT4G29040.1	| Symbols: RPT2a | regulatory particle AAA-ATPase 2A | chr4:14312369-14314386 FORWARD LENGTH=443	6	0	6	7
AT4G29270.1	| Symbols: | HAD superfamily, subfamily IIIB acid phosphatase | chr4:14423797-14424848 REVERSE LENGTH=256	6	0	0	6
AT4G30800.1	| Symbols: | Nucleic acid-binding, OB-fold-like protein | chr4:15001216-15002392 FORWARD LENGTH=159	6	0	0	4
AT4G31700.1	| Symbols: RPS6, RPS6A | ribosomal protein S6 | chr4:15346306-15347714 REVERSE LENGTH=250	6	3	8	8
AT4G39330.1	| Symbols: ATCAD9, CAD9 | cinnamyl alcohol dehydrogenase 9 | chr4:18291268-18292772 FORWARD LENGTH=360	6	4	12	3
AT5G06850.1	| Symbols: | C2 calcium/lipid-binding plant phosphoribosyltransferase family protein | chr5:2127200-2129584 REVERSE LENGTH=794	6	0	0	9
AT5G10360.1	| Symbols: EMB3010, RPS6B | Ribosomal protein S6e | chr5:3258734-3260142 REVERSE LENGTH=249	6	3	7	11
AT5G10450.4	| Symbols: GRF6 | G-box regulating factor 6 | chr5:3284476-3286261 REVERSE LENGTH=273	6	5	8	2
AT5G14670.1	| Symbols: ATARFA1B, ARFA1B | ADP-ribosylation factor A1B | chr5:4729319-4730495 FORWARD LENGTH=188	6	7	0	3
AT5G40450.1	| Symbols: | unknown protein; FUNCTIONS IN: molecular_function unknown; INVOLVED IN: biological_process unknown; LOCATED IN: chloroplast, plasma membrane; EXPRESSED IN: 24 plant structures; EXPRESSED DURING: 13 growth stages; Has 30201 Blast hits to 17322 proteins in 780 species: Archae - 12; Bacteria - 1396; Metazoa - 17338; Fungi - 3422; Plants - 5037; Viruses - 0; Other Eukaryotes - 2996 (sour…	6	0	0	0
AT5G45930.1	| Symbols: CHLI2, CHL I2, CHLI-2 | magnesium chelatase i2 | chr5:18628095-18629565 FORWARD LENGTH=418	6	0	3	3
AT5G46290.3	| Symbols: KASI | 3-ketoacyl-acyl carrier protein synthase I | chr5:18774439-18776629 REVERSE LENGTH=489	6	0	2	5
AT5G67360.1	| Symbols: ARA12 | Subtilase family protein | chr5:26872192-26874465 REVERSE LENGTH=757	6	2	4	0
ATCG00380.1	| Symbols: RPS4 | chloroplast ribosomal protein S4 | chrC:45223-45828 REVERSE LENGTH=201	6	0	3	5
AT1G09340.1	| Symbols: CRB, CSP41B, HIP1.3 | chloroplast RNA binding | chr1:3015473-3018035 FORWARD LENGTH=378	5	9	16	2
AT1G14320.1	| Symbols: SAC52, RPL10, RPL10A | Ribosomal protein L16p/L10e family protein | chr1:4888270-4889408 FORWARD LENGTH=220	5	0	5	0
AT1G21630.2	| Symbols: | Calcium-binding EF hand family protein | chr1:7581457-7587796 FORWARD LENGTH=1247	5	2	0	0
AT1G22920.1	| Symbols: CSN5A, JAB1, AJH1 | COP9 signalosome 5A | chr1:8109882-8111895 REVERSE LENGTH=357	5	0	0	0
AT1G24020.1	| Symbols: MLP423 | MLP-like protein 423 | chr1:8500653-8501458 REVERSE LENGTH=155	5	4	8	3
AT1G26110.1	| Symbols: DCP5 | decapping 5 | chr1:9024616-9027556 REVERSE LENGTH=611	5	0	0	3
AT1G34430.1	| Symbols: EMB3003 | 2-oxoacid dehydrogenases acyltransferase family protein | chr1:12588027-12590084 REVERSE LENGTH=465	5	3	5	2
AT1G35160.2	| Symbols: GF14 PHI | GF14 protein phi chain | chr1:12867264-12868514 FORWARD LENGTH=295	5	5	9	3
AT1G50370.1	| Symbols: | Calcineurin-like metallo-phosphoesterase superfamily protein | chr1:18658894-18661672 FORWARD LENGTH=303	5	0	3	0
AT1G55090.1	| Symbols: | carbon-nitrogen hydrolase family protein | chr1:20554857-20558188 FORWARD LENGTH=725	5	0	0	0
AT1G58380.1	| Symbols: XW6 | Ribosomal protein S5 family protein | chr1:21689115-21690085 FORWARD LENGTH=284	5	0	7	5
AT1G58684.1	| Symbols: | Ribosomal protein S5 family protein | chr1:21770021-21771217 REVERSE LENGTH=284	5	0	7	5
AT1G58983.1	| Symbols: | Ribosomal protein S5 family protein | chr1:21806279-21807475 REVERSE LENGTH=284	5	0	7	5
AT1G59359.1	| Symbols: | Ribosomal protein S5 family protein | chr1:21842537-21843733 REVERSE LENGTH=284	5	0	7	5
AT1G67230.1	| Symbols: LINC1 | little nuclei1 | chr1:25151561-25156032 REVERSE LENGTH=1132	5	12	16	5
AT1G70580.1	| Symbols: AOAT2, GGT2 | alanine-2-oxoglutarate aminotransferase 2 | chr1:26613222-26615845 FORWARD LENGTH=481	5	2	6	4
AT1G74960.2	| Symbols: FAB1, KAS2 | fatty acid biosynthesis 1 | chr1:28152564-28155948 REVERSE LENGTH=541	5	0	0	4
AT1G79530.1	| Symbols: GAPCP-1 | glyceraldehyde-3-phosphate dehydrogenase of plastid 1 | chr1:29916232-29919088 REVERSE LENGTH=422	5	5	16	3
AT1G80480.1	| Symbols: PTAC17 | plastid transcriptionally active 17 | chr1:30258272-30260570 REVERSE LENGTH=444	5	0	0	2
AT2G18020.1	| Symbols: EMB2296 | Ribosomal protein L2 family | chr2:7837151-7838160 FORWARD LENGTH=258	5	8	7	3
AT2G28790.1	| Symbols: | Pathogenesis-related thaumatin superfamily protein | chr2:12354664-12355413 REVERSE LENGTH=249	5	11	18	5
AT2G30050.1	| Symbols: | transducin family protein / WD-40 repeat family protein | chr2:12825540-12826448 FORWARD LENGTH=302	5	9	13	3
AT2G38230.1	| Symbols: ATPDX1.1, PDX1.1 | pyridoxine biosynthesis 1.1 | chr2:16011475-16012404 FORWARD LENGTH=309	5	0	3	4
AT2G44530.1	| Symbols: | Phosphoribosyltransferase family protein | chr2:18383732-18385974 FORWARD LENGTH=394	5	0	0	0
AT2G47730.1	| Symbols: ATGSTF8, ATGSTF5, GST6, GSTF8 | glutathione S-transferase phi 8 | chr2:19558213-19559266 FORWARD LENGTH=263	5	0	6	4
AT3G02520.1	| Symbols: GRF7, GF14 NU | general regulatory factor 7 | chr3:526800-527915 REVERSE LENGTH=265	5	9	12	2
AT3G04600.1	| Symbols: | Nucleotidylyl transferase superfamily protein | chr3:1243152-1245958 FORWARD LENGTH=402	5	0	0	2
AT3G25520.1	| Symbols: ATL5, PGY3, OLI5, RPL5A | ribosomal protein L5 | chr3:9269573-9271327 REVERSE LENGTH=301	5	11	13	0
AT3G44110.1	| Symbols: ATJ3, ATJ | DNAJ homologue 3 | chr3:15869115-15871059 REVERSE LENGTH=420	5	6	16	6
AT3G54470.1	| Symbols: | uridine 5'-monophosphate synthase / UMP synthase (PYRE-F) (UMPS) | chr3:20168285-20170245 REVERSE LENGTH=476	5	0	0	3
AT3G54760.1	| Symbols: | dentin sialophosphoprotein-related | chr3:20269659-20272037 REVERSE LENGTH=792	5	0	5	0
AT3G55020.1	| Symbols: | Ypt/Rab-GAP domain of gyp1p superfamily protein | chr3:20389278-20394713 REVERSE LENGTH=777	5	0	0	0
AT3G55610.1	| Symbols: P5CS2 | delta 1-pyrroline-5-carboxylate synthase 2 | chr3:20624278-20628989 REVERSE LENGTH=726	5	0	2	3
AT3G60080.1	| Symbols: | RING/U-box superfamily protein | chr3:22187635-22188555 FORWARD LENGTH=306	5	0	0	4
AT3G61240.1	| Symbols: | DEA(D/H)-box RNA helicase family protein | chr3:22666590-22669154 FORWARD LENGTH=498	5	0	3	0
AT4G05180.1	| Symbols: PSBQ, PSBQ-2, PSII-Q | photosystem II subunit Q-2 | chr4:2672093-2673170 REVERSE LENGTH=230	5	0	0	6
AT4G11150.1	| Symbols: TUF, emb2448, TUFF, VHA-E1 | vacuolar ATP synthase subunit E1 | chr4:6800091-6801696 FORWARD LENGTH=230	5	5	7	5
AT4G16720.1	| Symbols: | Ribosomal protein L23/L15e family protein | chr4:9400156-9401315 REVERSE LENGTH=204	5	14	12	5
AT4G17390.1	| Symbols: | Ribosomal protein L23/L15e family protein | chr4:9714407-9715545 REVERSE LENGTH=204	5	14	12	5
AT4G20980.1	| Symbols: | Eukaryotic translation initiation factor 3 subunit 7 (eIF-3) | chr4:11216997-11218772 FORWARD LENGTH=591	5	0	0	2
AT4G26110.1	| Symbols: NAP1;1, ATNAP1;1 | nucleosome assembly protein1;1 | chr4:13232712-13235502 FORWARD LENGTH=372	5	5	8	0
AT4G27440.1	| Symbols: PORB | protochlorophyllide oxidoreductase B | chr4:13725648-13727107 FORWARD LENGTH=401	5	3	10	6
AT4G38130.1	| Symbols: HD1, ATHD1, HDA1, RPD3A, HDA19, ATHDA19 | histone deacetylase 1 | chr4:17896493-17899057 REVERSE LENGTH=501	5	3	2	4
AT5G02240.1	| Symbols: | NAD(P)-binding Rossmann-fold superfamily protein | chr5:451502-452984 FORWARD LENGTH=253	5	4	3	0
AT5G04140.2	| Symbols: GLU1, GLS1, GLUS, FD-GOGAT | glutamate synthase 1 | chr5:1130031-1138186 FORWARD LENGTH=1648	5	0	6	2
AT5G09900.3	| Symbols: EMB2107, RPN5A, MSA | 26S proteasome regulatory subunit, putative (RPN5) | chr5:3089406-3092434 REVERSE LENGTH=462	5	0	0	5
AT5G15610.1	| Symbols: | Proteasome component (PCI) domain protein | chr5:5079579-5081929 FORWARD LENGTH=442	5	0	0	0
AT5G20010.1	| Symbols: RAN-1, RAN1, ATRAN1 | RAS-related nuclear protein-1 | chr5:6760364-6761747 FORWARD LENGTH=221	5	2	6	4
AT5G26742.2	| Symbols: emb1138 | DEAD box RNA helicase (RH3) | chr5:9285540-9288871 REVERSE LENGTH=748	5	16	27	9
AT5G27030.2	| Symbols: TPR3 | TOPLESS-related 3 | chr5:9508913-9515263 REVERSE LENGTH=1134	5	0	2	5
AT5G28060.1	| Symbols: | Ribosomal protein S24e family protein | chr5:10069791-10070792 REVERSE LENGTH=133	5	0	3	5
AT5G39740.1	| Symbols: OLI7, RPL5B | ribosomal protein L5 B | chr5:15903365-15905185 FORWARD LENGTH=301	5	8	11	0
AT5G42980.1	| Symbols: ATTRX3, ATH3, ATTRXH3, TRXH3, TRX3 | thioredoxin 3 | chr5:17242772-17243718 FORWARD LENGTH=118	5	2	5	2
AT5G44320.1	| Symbols: | Eukaryotic translation initiation factor 3 subunit 7 (eIF-3) | chr5:17854901-17856667 REVERSE LENGTH=588	5	0	0	0
AT5G47210.1	| Symbols: | Hyaluronan / mRNA binding family | chr5:19169222-19171012 REVERSE LENGTH=357	5	0	0	3
AT5G60100.2	| Symbols: PRR3 | pseudo-response regulator 3 | chr5:24198215-24200502 REVERSE LENGTH=522	5	0	0	4
AT5G60160.1	| Symbols: | Zn-dependent exopeptidases superfamily protein | chr5:24223887-24226783 REVERSE LENGTH=477	5	0	0	7
AT5G60790.1	| Symbols: ATGCN1, GCN1 | ABC transporter family protein | chr5:24453760-24455767 REVERSE LENGTH=595	5	0	7	5
ATCG00500.1	| Symbols: ACCD | acetyl-CoA carboxylase carboxyl transferase subunit beta | chrC:57075-58541 FORWARD LENGTH=488	5	0	2	6
AT1G03630.1	| Symbols: POR C, PORC | protochlorophyllide oxidoreductase C | chr1:907699-909245 FORWARD LENGTH=401	4	0	6	2
AT1G08520.1	| Symbols: ALB1, ALB-1V, V157, PDE166, CHLD | ALBINA 1 | chr1:2696538-2700819 FORWARD LENGTH=760	4	6	7	6
AT1G11650.2	| Symbols: ATRBP45B, RBP45B | RNA-binding (RRM/RBD/RNP motifs) family protein | chr1:3914895-3917941 FORWARD LENGTH=405	4	0	2	0
AT1G12000.1	| Symbols: | Phosphofructokinase family protein | chr1:4050159-4053727 REVERSE LENGTH=566	4	0	9	7
AT1G15930.2	| Symbols: | Ribosomal protein L7Ae/L30e/S12e/Gadd45 family protein | chr1:5471702-5472741 FORWARD LENGTH=144	4	3	6	2
AT1G18080.1	| Symbols: ATARCA, RACK1A_AT, RACK1A | Transducin/WD40 repeat-like superfamily protein | chr1:6222325-6223901 FORWARD LENGTH=327	4	4	14	3
AT1G20950.1	| Symbols: | Phosphofructokinase family protein | chr1:7297467-7301336 REVERSE LENGTH=614	4	0	6	0
AT1G21720.1	| Symbols: PBC1 | proteasome beta subunit C1 | chr1:7626394-7628070 FORWARD LENGTH=204	4	0	0	0
AT1G27400.1	| Symbols: | Ribosomal protein L22p/L17e family protein | chr1:9515230-9516725 FORWARD LENGTH=176	4	6	13	0
AT1G32060.1	| Symbols: PRK | phosphoribulokinase | chr1:11532668-11534406 FORWARD LENGTH=395	4	0	10	5
AT1G48600.2	| Symbols: PMEAMT, AtPMEAMT | S-adenosyl-L-methionine-dependent methyltransferases superfamily protein | chr1:17966074-17969077 FORWARD LENGTH=491	4	0	0	4
AT1G67430.1	| Symbols: | Ribosomal protein L22p/L17e family protein | chr1:25262209-25263627 FORWARD LENGTH=175	4	6	13	0
AT1G71500.1	| Symbols: | Rieske (2Fe-2S) domain-containing protein | chr1:26936084-26937331 FORWARD LENGTH=287	4	0	5	3
AT1G73380.1	| Symbols: | unknown protein; CONTAINS InterPro DOMAIN/s: Protein of unknown function DUF1308 (InterPro:IPR010733); Has 162 Blast hits to 160 proteins in 67 species: Archae - 0; Bacteria - 2; Metazoa - 120; Fungi - 0; Plants - 34; Viruses - 0; Other Eukaryotes - 6 (source: NCBI BLink). | chr1:27589100-27590657 FORWARD LENGTH=434	4	0	0	5
AT1G75950.1	| Symbols: SKP1, ASK1, ATSKP1, SKP1A, UIP1 | S phase kinase-associated protein 1 | chr1:28516715-28517454 FORWARD LENGTH=160	4	3	7	2
AT1G76010.1	| Symbols: | Alba DNA/RNA-binding protein | chr1:28528505-28530488 REVERSE LENGTH=350	4	3	3	0
AT1G79850.1	| Symbols: RPS17, CS17, PRPS17 | ribosomal protein S17 | chr1:30041473-30041922 REVERSE LENGTH=149	4	5	6	0
AT2G04520.1	| Symbols: | Nucleic acid-binding, OB-fold-like protein | chr2:1574802-1575239 REVERSE LENGTH=145	4	0	2	2
AT2G07698.1	| Symbols: | ATPase, F1 complex, alpha subunit protein | chr2:3361474-3364028 FORWARD LENGTH=777	4	20	21	4
AT2G21060.1	| Symbols: ATGRP2B, ATCSP4, GRP2B | glycine-rich protein 2B | chr2:9036983-9037588 REVERSE LENGTH=201	4	0	0	0
AT2G26080.1	| Symbols: AtGLDP2, GLDP2 | glycine decarboxylase P-protein 2 | chr2:11109330-11113786 REVERSE LENGTH=1044	4	7	16	2
AT2G31610.1	| Symbols: | Ribosomal protein S3 family protein | chr2:13450384-13451669 FORWARD LENGTH=250	4	3	11	3
AT2G36160.1	| Symbols: | Ribosomal protein S11 family protein | chr2:15169925-15171159 FORWARD LENGTH=150	4	14	18	6
AT2G43030.1	| Symbols: | Ribosomal protein L3 family protein | chr2:17894898-17895713 FORWARD LENGTH=271	4	4	10	3
AT2G44050.1	| Symbols: COS1 | 6,7-dimethyl-8-ribityllumazine synthase / DMRL synthase / lumazine synthase / riboflavin synthase | chr2:18224304-18225917 FORWARD LENGTH=227	4	0	0	0
AT2G45710.1	| Symbols: | Zinc-binding ribosomal protein family protein | chr2:18831243-18831999 FORWARD LENGTH=84	4	2	4	0
AT2G45810.1	| Symbols: | DEA(D/H)-box RNA helicase family protein | chr2:18859836-18862318 FORWARD LENGTH=528	4	0	5	0
AT3G01390.1	| Symbols: VMA10, AVMA10 | vacuolar membrane ATPase 10 | chr3:150265-150922 REVERSE LENGTH=110	4	0	5	2
AT3G02780.1	| Symbols: IPP2, IPIAT1, IDI2 | isopentenyl pyrophosphate:dimethylallyl pyrophosphate isomerase 2 | chr3:602578-604648 REVERSE LENGTH=284	4	0	2	3
AT3G06580.1	| Symbols: GAL1, GALK | Mevalonate/galactokinase family protein | chr3:2049141-2051867 REVERSE LENGTH=496	4	0	0	0
AT3G06720.1	| Symbols: AT-IMP, ATKAP ALPHA, AIMP ALPHA, IMPA-1, IMPA1 | importin alpha isoform 1 | chr3:2120559-2123555 FORWARD LENGTH=532	4	16	18	3
AT3G09880.1	| Symbols: ATB' BETA | Protein phosphatase 2A regulatory B subunit family protein | chr3:3029902-3031931 FORWARD LENGTH=499	4	0	0	3
AT3G11510.1	| Symbols: | Ribosomal protein S11 family protein | chr3:3623757-3624866 REVERSE LENGTH=150	4	13	18	6
AT3G14310.1	| Symbols: ATPME3, PME3 | pectin methylesterase 3 | chr3:4772214-4775095 REVERSE LENGTH=592	4	2	4	0
AT3G14600.1	| Symbols: | Ribosomal protein L18ae/LX family protein | chr3:4910773-4911933 FORWARD LENGTH=178	4	0	3	0
AT3G22960.1	| Symbols: PKP1, PKP-ALPHA | Pyruvate kinase family protein | chr3:8139369-8141771 FORWARD LENGTH=596	4	0	2	2
AT3G24830.1	| Symbols: | Ribosomal protein L13 family protein | chr3:9064613-9065871 FORWARD LENGTH=206	4	0	6	0
AT3G27430.2	| Symbols: PBB1 | N-terminal nucleophile aminohydrolases (Ntn hydrolases) superfamily protein | chr3:10152910-10155052 FORWARD LENGTH=273	4	0	0	0
AT3G47070.1	| Symbols: | LOCATED IN: thylakoid, chloroplast thylakoid membrane, chloroplast, chloroplast envelope; EXPRESSED IN: 22 plant structures; EXPRESSED DURING: 13 growth stages; CONTAINS InterPro DOMAIN/s: Thylakoid soluble phosphoprotein TSP9 (InterPro:IPR021584); Has 37 Blast hits to 37 proteins in 10 species: Archae - 0; Bacteria - 0; Metazoa - 0; Fungi - 0; Plants - 37; Viruses - 0; Other Eukaryo…	4	0	0	3
AT3G47520.1	| Symbols: MDH | malate dehydrogenase | chr3:17513657-17514868 FORWARD LENGTH=403	4	4	5	0
AT3G52140.4	| Symbols: | tetratricopeptide repeat (TPR)-containing protein | chr3:19333232-19341295 FORWARD LENGTH=1419	4	3	4	3
AT3G53110.1	| Symbols: LOS4 | P-loop containing nucleoside triphosphate hydrolases superfamily protein | chr3:19687968-19690423 FORWARD LENGTH=496	4	0	0	0
AT3G54210.1	| Symbols: | Ribosomal protein L17 family protein | chr3:20067672-20068385 REVERSE LENGTH=211	4	0	0	0
AT3G54960.1	| Symbols: ATPDIL1-3, PDI1, ATPDI1, PDIL1-3 | PDI-like 1-3 | chr3:20363514-20366822 REVERSE LENGTH=579	4	0	0	0
AT3G55200.1	| Symbols: | Cleavage and polyadenylation specificity factor (CPSF) A subunit protein | chr3:20460533-20464361 FORWARD LENGTH=1214	4	10	24	0
AT3G55220.1	| Symbols: | Cleavage and polyadenylation specificity factor (CPSF) A subunit protein | chr3:20467116-20470944 REVERSE LENGTH=1214	4	10	24	0
AT3G55440.1	| Symbols: ATCTIMC, TPI, CYTOTPI | triosephosphate isomerase | chr3:20553794-20556078 FORWARD LENGTH=254	4	3	10	3
AT3G55760.1	| Symbols: | unknown protein; LOCATED IN: chloroplast stroma, chloroplast; EXPRESSED IN: 16 plant structures; EXPRESSED DURING: 10 growth stages; BEST Arabidopsis thaliana protein match is: unknown protein (TAIR:AT1G42430.2); Has 176 Blast hits to 125 proteins in 40 species: Archae - 0; Bacteria - 3; Metazoa - 19; Fungi - 9; Plants - 81; Viruses - 0; Other Eukaryotes - 64 (source: NCBI BLink). | …	4	0	0	0
AT3G61110.1	| Symbols: ARS27A, RS27A | ribosomal protein S27 | chr3:22611710-22612632 FORWARD LENGTH=86	4	2	4	0
AT3G61860.1	| Symbols: ATRSP31, RSP31, At-RS31, RS31 | RNA-binding (RRM/RBD/RNP motifs) family protein | chr3:22900311-22902159 REVERSE LENGTH=264	4	0	0	0
AT4G05420.1	| Symbols: DDB1A | damaged DNA binding protein 1A | chr4:2746288-2752663 FORWARD LENGTH=1088	4	0	4	2
AT4G08390.1	| Symbols: SAPX | stromal ascorbate peroxidase | chr4:5314999-5317071 FORWARD LENGTH=372	4	0	2	4
AT4G13430.1	| Symbols: IIL1, ATLEUC1 | isopropyl malate isomerase large subunit 1 | chr4:7804194-7807789 REVERSE LENGTH=509	4	0	0	0
AT4G16390.1	| Symbols: SVR7 | pentatricopeptide (PPR) repeat-containing protein | chr4:9257985-9260093 FORWARD LENGTH=702	4	0	0	5
AT4G21100.1	| Symbols: DDB1B | damaged DNA binding protein 1B | chr4:11258916-11265309 REVERSE LENGTH=1088	4	0	2	0
AT4G23670.1	| Symbols: | Polyketide cyclase/dehydrase and lipid transport superfamily protein | chr4:12332846-12333656 REVERSE LENGTH=151	4	0	3	4
AT4G34200.1	| Symbols: EDA9 | D-3-phosphoglycerate dehydrogenase | chr4:16374041-16376561 REVERSE LENGTH=603	4	0	2	2
AT4G34670.1	| Symbols: | Ribosomal protein S3Ae | chr4:16548724-16550222 FORWARD LENGTH=262	4	4	12	3
AT4G35260.1	| Symbols: IDH1, IDH-I | isocitrate dehydrogenase 1 | chr4:16774494-16776233 REVERSE LENGTH=367	4	0	4	0
AT4G38680.1	| Symbols: GRP2, CSDP2, CSP2, ATCSP2 | glycine rich protein 2 | chr4:18072240-18072851 REVERSE LENGTH=203	4	0	0	2
AT5G05780.1	| Symbols: RPN8A, AE3, ATHMOV34 | RP non-ATPase subunit 8A | chr5:1735862-1738176 FORWARD LENGTH=308	4	0	2	4
AT5G09650.1	| Symbols: AtPPa6, PPa6 | pyrophosphorylase 6 | chr5:2991331-2993117 REVERSE LENGTH=300	4	0	0	6
AT5G14320.1	| Symbols: | Ribosomal protein S13/S18 family | chr5:4617839-4618772 REVERSE LENGTH=169	4	0	5	4
AT5G14740.1	| Symbols: CA2, CA18, BETA CA2 | carbonic anhydrase 2 | chr5:4758257-4762382 FORWARD LENGTH=331	4	8	15	5
AT5G14920.1	| Symbols: | Gibberellin-regulated family protein | chr5:4826598-4827761 FORWARD LENGTH=275	4	2	0	0
AT5G17020.1	| Symbols: XPO1A, ATCRM1, ATXPO1, XPO1, HIT2 | exportin 1A | chr5:5594904-5602467 FORWARD LENGTH=1075	4	0	0	0
AT5G19370.1	| Symbols: | rhodanese-like domain-containing protein / PPIC-type PPIASE domain-containing protein | chr5:6524247-6526629 REVERSE LENGTH=299	4	0	5	0
AT5G20020.1	| Symbols: RAN2 | RAS-related GTP-binding nuclear protein 2 | chr5:6762817-6764381 FORWARD LENGTH=221	4	2	5	4
AT5G24710.1	| Symbols: | Transducin/WD40 repeat-like superfamily protein | chr5:8459148-8467920 REVERSE LENGTH=1377	4	0	2	2
AT5G35530.1	| Symbols: | Ribosomal protein S3 family protein | chr5:13710355-13712192 REVERSE LENGTH=248	4	2	8	3
AT5G35680.3	| Symbols: | Nucleic acid-binding, OB-fold-like protein | chr5:13858085-13858589 REVERSE LENGTH=150	4	0	2	2
AT5G36160.1	| Symbols: | Tyrosine transaminase family protein | chr5:14233261-14235129 REVERSE LENGTH=420	4	0	0	6
AT5G38480.1	| Symbols: GRF3, RCI1 | general regulatory factor 3 | chr5:15410277-15411285 FORWARD LENGTH=255	4	6	13	3
AT5G40580.1	| Symbols: PBB2 | 20S proteasome beta subunit PBB2 | chr5:16248511-16250451 REVERSE LENGTH=274	4	0	0	2
AT5G47930.1	| Symbols: | Zinc-binding ribosomal protein family protein | chr5:19406423-19407329 REVERSE LENGTH=84	4	2	4	0
AT5G48300.1	| Symbols: ADG1, APS1 | ADP glucose pyrophosphorylase 1 | chr5:19570326-19572557 FORWARD LENGTH=520	4	0	4	5
AT5G50850.1	| Symbols: MAB1 | Transketolase family protein | chr5:20689671-20692976 FORWARD LENGTH=363	4	2	3	2
AT5G58230.1	| Symbols: MSI1, MEE70, ATMSI1 | Transducin/WD40 repeat-like superfamily protein | chr5:23556112-23557994 FORWARD LENGTH=424	4	8	11	0
AT5G61410.1	| Symbols: RPE, EMB2728 | D-ribulose-5-phosphate-3-epimerase | chr5:24684085-24685836 REVERSE LENGTH=281	4	0	2	0
AT5G65720.1	| Symbols: ATNIFS1, NIFS1, NFS1, ATNFS1 | nitrogen fixation S (NIFS)-like 1 | chr5:26296349-26297710 FORWARD LENGTH=453	4	0	2	2
AT5G65770.2	| Symbols: LINC4 | little nuclei4 | chr5:26311587-26315544 FORWARD LENGTH=1042	4	7	9	2
AT5G65780.2	| Symbols: ATBCAT-5 | branched-chain amino acid aminotransferase 5 / branched-chain amino acid transaminase 5 (BCAT5) | chr5:26311587-26315610 FORWARD LENGTH=1018	4	7	9	2
ATCG00750.1	| Symbols: RPS11 | ribosomal protein S11 | chrC:78960-79376 REVERSE LENGTH=138	4	0	2	4
ATCG01060.1	| Symbols: PSAC | iron-sulfur cluster binding;electron carriers;4 iron, 4 sulfur cluster binding | chrC:117318-117563 REVERSE LENGTH=81	4	3	5	2
ATMG01190.1	| Symbols: ATP1 | ATP synthase subunit 1 | chrM:302166-303689 REVERSE LENGTH=507	4	20	21	4
AT1G01090.1	| Symbols: PDH-E1 ALPHA | pyruvate dehydrogenase E1 alpha | chr1:47705-49166 REVERSE LENGTH=428	3	2	8	0
AT1G04480.1	| Symbols: | Ribosomal protein L14p/L23e family protein | chr1:1216110-1217257 FORWARD LENGTH=140	3	8	12	4
AT1G04530.1	| Symbols: TPR4 | Tetratricopeptide repeat (TPR)-like superfamily protein | chr1:1234456-1235895 REVERSE LENGTH=310	3	0	0	0
AT1G06680.1	| Symbols: PSBP-1, OEE2, PSII-P, OE23 | photosystem II subunit P-1 | chr1:2047940-2049186 FORWARD LENGTH=263	3	2	2	0
AT1G07320.1	| Symbols: RPL4 | ribosomal protein L4 | chr1:2249190-2250189 FORWARD LENGTH=282	3	4	4	2
AT1G08830.1	| Symbols: CSD1 | copper/zinc superoxide dismutase 1 | chr1:2827700-2829053 FORWARD LENGTH=152	3	0	0	2
AT1G10430.1	| Symbols: PP2A-2 | protein phosphatase 2A-2 | chr1:3428705-3430437 REVERSE LENGTH=306	3	0	0	0
AT1G12310.1	| Symbols: | Calcium-binding EF-hand family protein | chr1:4187500-4187946 REVERSE LENGTH=148	3	11	14	3
AT1G12470.1	| Symbols: | zinc ion binding | chr1:4251359-4257201 FORWARD LENGTH=988	3	0	0	4
AT1G20220.1	| Symbols: | Alba DNA/RNA-binding protein | chr1:7005090-7007285 REVERSE LENGTH=315	3	0	0	2
AT1G21750.1	| Symbols: ATPDIL1-1, ATPDI5, PDI5, PDIL1-1 | PDI-like 1-1 | chr1:7645767-7648514 FORWARD LENGTH=501	3	11	16	0
AT1G22410.1	| Symbols: | Class-II DAHP synthetase family protein | chr1:7912120-7914742 FORWARD LENGTH=527	3	0	3	5
AT1G22780.1	| Symbols: PFL, RPS18A, PFL1 | Ribosomal protein S13/S18 family | chr1:8067990-8069163 FORWARD LENGTH=152	3	2	8	0
AT1G23740.1	| Symbols: | Oxidoreductase, zinc-binding dehydrogenase family protein | chr1:8398245-8399656 REVERSE LENGTH=386	3	0	0	2
AT1G26630.1	| Symbols: FBR12, ATELF5A-2, ELF5A-2 | Eukaryotic translation initiation factor 5A-1 (eIF-5A 1) protein | chr1:9205968-9207098 FORWARD LENGTH=159	3	3	7	4
AT1G29910.1	| Symbols: CAB3, AB180, LHCB1.2 | chlorophyll A/B binding protein 3 | chr1:10472443-10473246 REVERSE LENGTH=267	3	4	5	0
AT1G29920.1	| Symbols: CAB2, AB165, LHCB1.1 | chlorophyll A/B-binding protein 2 | chr1:10475089-10475892 REVERSE LENGTH=267	3	4	5	0
AT1G29930.1	| Symbols: CAB1, AB140, CAB140, LHCB1.3 | chlorophyll A/B binding protein 1 | chr1:10478071-10478874 FORWARD LENGTH=267	3	4	5	0
AT1G34030.1	| Symbols: | Ribosomal protein S13/S18 family | chr1:12370285-12371465 REVERSE LENGTH=152	3	2	8	0
AT1G44835.2	| Symbols: | YbaK/aminoacyl-tRNA synthetase-associated domain | chr1:16939909-16942337 FORWARD LENGTH=308	3	0	0	0
AT1G48120.1	| Symbols: | hydrolases;protein serine/threonine phosphatases | chr1:17774238-17779624 REVERSE LENGTH=1340	3	0	0	4
AT1G50200.1	| Symbols: ALATS, ACD | Alanyl-tRNA synthetase | chr1:18591429-18598311 REVERSE LENGTH=1003	3	0	4	2
AT1G52300.1	| Symbols: | Zinc-binding ribosomal protein family protein | chr1:19475213-19476152 REVERSE LENGTH=95	3	0	0	0
AT1G52410.2	| Symbols: TSA1 | TSK-associating protein 1 | chr1:19520762-19525361 FORWARD LENGTH=759	3	2	5	2
AT1G53240.1	| Symbols: mMDH1 | Lactate/malate dehydrogenase family protein | chr1:19854966-19856802 REVERSE LENGTH=341	3	6	7	0
AT1G56340.1	| Symbols: CRT1, CRT1a, AtCRT1a | calreticulin 1a | chr1:21090059-21092630 REVERSE LENGTH=425	3	6	9	0
AT1G59830.1	| Symbols: PP2A-1 | protein phosphatase 2A-2 | chr1:22020708-22022293 REVERSE LENGTH=306	3	0	0	0
AT1G65010.1	| Symbols: | Plant protein of unknown function (DUF827) | chr1:24149543-24154024 FORWARD LENGTH=1345	3	0	0	4
AT1G65440.1	| Symbols: GTB1 | global transcription factor group B1 | chr1:24306945-24314327 REVERSE LENGTH=1647	3	0	0	2
AT1G69960.1	| Symbols: PP2A | serine/threonine protein phosphatase 2A | chr1:26348892-26350511 REVERSE LENGTH=307	3	0	0	0
AT1G76550.1	| Symbols: | Phosphofructokinase family protein | chr1:28722900-28726929 REVERSE LENGTH=617	3	0	3	0
AT2G02560.1	| Symbols: CAND1, ATCAND1, ETA2, TIP120, HVE | cullin-associated and neddylation dissociated | chr2:690345-697342 FORWARD LENGTH=1219	3	0	0	0
AT2G04390.1	| Symbols: | Ribosomal S17 family protein | chr2:1527911-1528336 FORWARD LENGTH=141	3	2	5	3
AT2G05070.1	| Symbols: LHCB2.2, LHCB2 | photosystem II light harvesting complex gene 2.2 | chr2:1799436-1800329 REVERSE LENGTH=265	3	5	9	2
AT2G05100.1	| Symbols: LHCB2.1, LHCB2 | photosystem II light harvesting complex gene 2.1 | chr2:1823449-1824331 REVERSE LENGTH=265	3	5	9	2
AT2G05220.1	| Symbols: | Ribosomal S17 family protein | chr2:1894757-1895179 REVERSE LENGTH=140	3	2	5	3
AT2G09990.1	| Symbols: | Ribosomal protein S5 domain 2-like superfamily protein | chr2:3781442-3781882 FORWARD LENGTH=146	3	0	4	0
AT2G17130.1	| Symbols: IDH2, IDH-II | isocitrate dehydrogenase subunit 2 | chr2:7461062-7462466 REVERSE LENGTH=367	3	0	2	0
AT2G19520.1	| Symbols: FVE, ACG1, MSI4, NFC4, NFC04, ATMSI4 | Transducin family protein / WD-40 repeat family protein | chr2:8456006-8459235 FORWARD LENGTH=507	3	122	59	0
AT2G24020.1	| Symbols: | Uncharacterised BCR, YbaB family COG0718 | chr2:10217869-10219269 REVERSE LENGTH=182	3	0	0	0
AT2G24090.1	| Symbols: | Ribosomal protein L35 | chr2:10242038-10243416 FORWARD LENGTH=145	3	0	0	0
AT2G24270.4	| Symbols: ALDH11A3 | aldehyde dehydrogenase 11A3 | chr2:10327109-10329601 REVERSE LENGTH=503	3	2	12	0
AT2G24940.1	| Symbols: AtMAPR2, MAPR2 | membrane-associated progesterone binding protein 2 | chr2:10609447-10609749 FORWARD LENGTH=100	3	0	0	4
AT2G25210.1	| Symbols: | Ribosomal protein L39 family protein | chr2:10740157-10740379 FORWARD LENGTH=44	3	0	0	0
AT2G27030.3	| Symbols: CAM5 | calmodulin 5 | chr2:11532069-11534176 FORWARD LENGTH=181	3	36	18	3
AT2G27600.1	| Symbols: SKD1, VPS4, ATSKD1 | AAA-type ATPase family protein | chr2:11781226-11783730 FORWARD LENGTH=435	3	0	0	4
AT2G29560.1	| Symbols: ENOC | cytosolic enolase | chr2:12646635-12649694 FORWARD LENGTH=475	3	0	0	5
AT2G32080.1	| Symbols: PUR ALPHA-1 | purin-rich alpha 1 | chr2:13642716-13644036 REVERSE LENGTH=296	3	0	5	4
AT2G33370.1	| Symbols: | Ribosomal protein L14p/L23e family protein | chr2:14143718-14144644 REVERSE LENGTH=140	3	8	12	4
AT2G34420.1	| Symbols: LHB1B2, LHCB1.5 | photosystem II light harvesting complex gene B1B2 | chr2:14522716-14523513 REVERSE LENGTH=265	3	4	5	0
AT2G34470.2	| Symbols: UREG, PSKF109 | urease accessory protein G | chr2:14530900-14532411 REVERSE LENGTH=276	3	0	0	0
AT2G41110.2	| Symbols: CAM2 | calmodulin 2 | chr2:17140379-17141192 FORWARD LENGTH=161	3	34	11	3
AT2G41740.1	| Symbols: VLN2, ATVLN2 | villin 2 | chr2:17410962-17416878 REVERSE LENGTH=976	3	0	0	0
AT2G43090.1	| Symbols: | Aconitase/3-isopropylmalate dehydratase protein | chr2:17918957-17919712 FORWARD LENGTH=251	3	0	0	0
AT2G43550.1	| Symbols: | Scorpion toxin-like knottin superfamily protein | chr2:18073263-18073651 FORWARD LENGTH=103	3	0	0	0
AT2G45300.1	| Symbols: | RNA 3'-terminal phosphate cyclase/enolpyruvate transferase, alpha/beta | chr2:18677518-18679868 FORWARD LENGTH=520	3	0	0	0
AT2G45540.2	| Symbols: | WD-40 repeat family protein / beige-related | chr2:18757881-18772229 REVERSE LENGTH=3001	3	0	2	0
AT2G46520.1	| Symbols: | cellular apoptosis susceptibility protein, putative / importin-alpha re-exporter, putative | chr2:19096867-19099785 FORWARD LENGTH=972	3	0	2	0
AT2G47610.1	| Symbols: | Ribosomal protein L7Ae/L30e/S12e/Gadd45 family protein | chr2:19529854-19531401 FORWARD LENGTH=257	3	8	17	2
AT2G47710.1	| Symbols: | Adenine nucleotide alpha hydrolases-like superfamily protein | chr2:19555045-19555956 REVERSE LENGTH=162	3	0	3	3
AT3G01340.1	| Symbols: | Transducin/WD40 repeat-like superfamily protein | chr3:127557-128465 REVERSE LENGTH=302	3	8	12	3
AT3G01780.1	| Symbols: TPLATE | ARM repeat superfamily protein | chr3:279171-283399 FORWARD LENGTH=1176	3	0	0	3
AT3G02560.1	| Symbols: | Ribosomal protein S7e family protein | chr3:542341-543168 FORWARD LENGTH=191	3	8	12	0
AT3G04400.1	| Symbols: emb2171 | Ribosomal protein L14p/L23e family protein | chr3:1167339-1168308 FORWARD LENGTH=140	3	8	12	4
AT3G06050.1	| Symbols: PRXIIF, ATPRXIIF | peroxiredoxin IIF | chr3:1826311-1827809 REVERSE LENGTH=201	3	0	2	0
AT3G07110.2	| Symbols: | Ribosomal protein L13 family protein | chr3:2252092-2253332 FORWARD LENGTH=207	3	0	5	2
AT3G14120.1	| Symbols: | FUNCTIONS IN: molecular_function unknown; INVOLVED IN: transport; LOCATED IN: nuclear pore; EXPRESSED IN: 23 plant structures; EXPRESSED DURING: 13 growth stages; CONTAINS InterPro DOMAIN/s: Nuclear pore protein 84/107 (InterPro:IPR007252); Has 5399 Blast hits to 5001 proteins in 612 species: Archae - 19; Bacteria - 730; Metazoa - 2186; Fungi - 823; Plants - 382; Viruses - 37; Other …	3	0	0	0
AT3G16080.1	| Symbols: | Zinc-binding ribosomal protein family protein | chr3:5454892-5455677 FORWARD LENGTH=95	3	0	0	0
AT3G16470.1	| Symbols: JR1 | Mannose-binding lectin superfamily protein | chr3:5596096-5597709 REVERSE LENGTH=451	3	19	42	0
AT3G16640.1	| Symbols: TCTP | translationally controlled tumor protein | chr3:5669709-5670729 REVERSE LENGTH=168	3	4	4	3
AT3G16980.1	| Symbols: NRPB9A, NRPD9A, NRPE9A | RNA polymerases M/15 Kd subunit | chr3:5794526-5795699 FORWARD LENGTH=114	3	2	0	0
AT3G18035.1	| Symbols: HON4 | winged-helix DNA-binding transcription factor family protein | chr3:6169384-6171558 REVERSE LENGTH=480	3	11	11	0
AT3G19760.1	| Symbols: EIF4A-III | eukaryotic initiation factor 4A-III | chr3:6863790-6866242 FORWARD LENGTH=408	3	3	14	3
AT3G19980.1	| Symbols: ATFYPP3, EMB2736, STPP, FYPP3 | flower-specific, phytochrome-associated protein phosphatase 3 | chr3:6962008-6964761 FORWARD LENGTH=303	3	0	3	0
AT3G21110.1	| Symbols: PUR7, PURC, ATPURC | purin 7 | chr3:7402696-7405273 REVERSE LENGTH=411	3	0	0	0
AT3G22320.1	| Symbols: ATRPABC24.3, RPB5A, NRPB5, NRPD5 | Eukaryotic rpb5 RNA polymerase subunit family protein | chr3:7891045-7892094 REVERSE LENGTH=205	3	11	18	0
AT3G24430.1	| Symbols: HCF101 | ATP binding | chr3:8868731-8872154 REVERSE LENGTH=532	3	0	0	0
AT3G25530.1	| Symbols: GHBDH, ATGHBDH, GLYR1, GR1 | glyoxylate reductase 1 | chr3:9271949-9273514 REVERSE LENGTH=289	3	0	2	3
AT3G25810.1	| Symbols: | Terpenoid cyclases/Protein prenyltransferases superfamily protein | chr3:9430805-9433844 FORWARD LENGTH=598	3	0	0	0
AT3G27530.1	| Symbols: GC6, MAG4 | golgin candidate 6 | chr3:10193778-10199659 REVERSE LENGTH=914	3	0	0	0
AT3G27690.1	| Symbols: LHCB2.4, LHCB2.3, LHCB2 | photosystem II light harvesting complex gene 2.3 | chr3:10256002-10256921 FORWARD LENGTH=266	3	5	9	2
AT3G27830.1	| Symbols: RPL12-A, RPL12 | ribosomal protein L12-A | chr3:10318576-10319151 FORWARD LENGTH=191	3	9	11	3
AT3G27850.1	| Symbols: RPL12-C | ribosomal protein L12-C | chr3:10324905-10325468 FORWARD LENGTH=187	3	9	11	3
AT3G49010.1	| Symbols: ATBBC1, BBC1, RSU2 | breast basic conserved 1 | chr3:18166971-18168047 REVERSE LENGTH=206	3	4	3	2
AT3G49430.1	| Symbols: SRp34a, SR34a, At-SR34a | SER/ARG-rich protein 34A | chr3:18332668-18334829 FORWARD LENGTH=300	3	0	3	5
AT3G50590.1	| Symbols: | Transducin/WD40 repeat-like superfamily protein | chr3:18771292-18779220 FORWARD LENGTH=1614	3	0	0	2
AT3G50670.1	| Symbols: U1-70K, U1SNRNP | U1 small nuclear ribonucleoprotein-70K | chr3:18826476-18829492 REVERSE LENGTH=427	3	0	0	3
AT3G50820.1	| Symbols: PSBO2, PSBO-2, OEC33 | photosystem II subunit O-2 | chr3:18891008-18892311 REVERSE LENGTH=331	3	0	4	0
AT3G52580.1	| Symbols: | Ribosomal protein S11 family protein | chr3:19503324-19504701 FORWARD LENGTH=150	3	13	17	5
AT3G53180.1	| Symbols: | glutamate-ammonia ligases;catalytics;glutamate-ammonia ligases | chr3:19707068-19711188 FORWARD LENGTH=852	3	0	0	5
AT3G53580.1	| Symbols: | diaminopimelate epimerase family protein | chr3:19864784-19866907 FORWARD LENGTH=362	3	0	0	0
AT3G53870.1	| Symbols: | Ribosomal protein S3 family protein | chr3:19951547-19952782 FORWARD LENGTH=249	3	3	12	3
AT3G54670.3	| Symbols: TTN8 | Structural maintenance of chromosomes (SMC) family protein | chr3:20235818-20243701 FORWARD LENGTH=1239	3	0	0	4
AT3G55800.1	| Symbols: SBPASE | sedoheptulose-bisphosphatase | chr3:20709640-20711421 FORWARD LENGTH=393	3	0	4	4
AT3G56800.1	| Symbols: CAM3, acam-3 | calmodulin 3 | chr3:21034981-21035920 REVERSE LENGTH=149	3	0	0	3
AT3G62870.1	| Symbols: | Ribosomal protein L7Ae/L30e/S12e/Gadd45 family protein | chr3:23242862-23244273 REVERSE LENGTH=256	3	10	19	0
AT4G02520.1	| Symbols: ATGSTF2, ATPM24.1, ATPM24, GST2, GSTF2 | glutathione S-transferase PHI 2 | chr4:1110673-1111531 REVERSE LENGTH=212	3	0	3	4
AT4G02930.1	| Symbols: | GTP binding Elongation factor Tu family protein | chr4:1295751-1298354 REVERSE LENGTH=454	3	22	31	3
AT4G03280.1	| Symbols: PETC, PGR1 | photosynthetic electron transfer C | chr4:1440314-1441717 FORWARD LENGTH=229	3	5	8	2
AT4G09800.1	| Symbols: RPS18C | S18 ribosomal protein | chr4:6173818-6174963 FORWARD LENGTH=152	3	2	8	0
AT4G11820.2	| Symbols: MVA1, FKP1 | hydroxymethylglutaryl-CoA synthase / HMG-CoA synthase / 3-hydroxy-3-methylglutaryl coenzyme A synthase | chr4:7109124-7111901 REVERSE LENGTH=461	3	0	4	0
AT4G18100.1	| Symbols: | Ribosomal protein L32e | chr4:10035715-10036475 REVERSE LENGTH=133	3	7	10	2
AT4G19006.1	| Symbols: | Proteasome component (PCI) domain protein | chr4:10409349-10411347 REVERSE LENGTH=386	3	0	0	2
AT4G21650.1	| Symbols: | Subtilase family protein | chr4:11501314-11504656 REVERSE LENGTH=766	3	3	4	0
AT4G22670.1	| Symbols: AtHip1, HIP1, TPR11 | HSP70-interacting protein 1 | chr4:11918236-11920671 FORWARD LENGTH=441	3	0	0	0
AT4G23920.1	| Symbols: UGE2, ATUGE2 | UDP-D-glucose/UDP-D-galactose 4-epimerase 2 | chr4:12431416-12433666 FORWARD LENGTH=350	3	0	0	6
AT4G26270.1	| Symbols: PFK3 | phosphofructokinase 3 | chr4:13301094-13304030 REVERSE LENGTH=489	3	0	0	2
AT4G26530.1	| Symbols: | Aldolase superfamily protein | chr4:13391566-13392937 FORWARD LENGTH=358	3	0	4	4
AT4G31985.1	| Symbols: | Ribosomal protein L39 family protein | chr4:15469931-15470366 FORWARD LENGTH=51	3	0	0	0
AT4G34030.1	| Symbols: MCCB | 3-methylcrotonyl-CoA carboxylase | chr4:16301298-16303949 FORWARD LENGTH=587	3	12	10	0
AT4G36130.1	| Symbols: | Ribosomal protein L2 family | chr4:17097613-17098656 FORWARD LENGTH=258	3	2	4	3
AT4G36810.1	| Symbols: GGPS1 | geranylgeranyl pyrophosphate synthase 1 | chr4:17343513-17344628 FORWARD LENGTH=371	3	0	0	3
AT5G02790.1	| Symbols: GSTL3 | Glutathione S-transferase family protein | chr5:632877-634858 FORWARD LENGTH=235	3	0	2	0
AT5G02870.1	| Symbols: | Ribosomal protein L4/L1 family | chr5:657830-659526 FORWARD LENGTH=407	3	21	23	3
AT5G02960.1	| Symbols: | Ribosomal protein S12/S23 family protein | chr5:693280-694396 REVERSE LENGTH=142	3	0	9	2
AT5G04800.1	| Symbols: | Ribosomal S17 family protein | chr5:1389217-1389642 FORWARD LENGTH=141	3	2	5	3
AT5G05590.1	| Symbols: PAI2 | phosphoribosylanthranilate isomerase 2 | chr5:1666734-1668214 REVERSE LENGTH=275	3	0	0	3
AT5G09660.4	| Symbols: PMDH2 | peroxisomal NAD-malate dehydrogenase 2 | chr5:2993691-2995551 REVERSE LENGTH=363	3	0	3	2
AT5G10470.2	| Symbols: KAC1 | kinesin like protein for actin based chloroplast movement 1 | chr5:3290121-3297248 REVERSE LENGTH=1274	3	0	0	0
AT5G14170.1	| Symbols: CHC1 | SWIB/MDM2 domain superfamily protein | chr5:4568696-4570444 REVERSE LENGTH=534	3	0	0	0
AT5G14240.1	| Symbols: | Thioredoxin superfamily protein | chr5:4596223-4597568 REVERSE LENGTH=256	3	0	0	0
AT5G14250.1	| Symbols: COP13, CSN3, FUS11 | Proteasome component (PCI) domain protein | chr5:4597970-4600561 FORWARD LENGTH=429	3	0	0	2
AT5G15530.1	| Symbols: BCCP2, CAC1-B | biotin carboxyl carrier protein 2 | chr5:5038955-5040437 FORWARD LENGTH=255	3	4	3	3
AT5G16270.1	| Symbols: ATRAD21.3, SYN4 | sister chromatid cohesion 1 protein 4 | chr5:5316783-5322330 FORWARD LENGTH=1031	3	0	0	0
AT5G22060.1	| Symbols: ATJ2, J2 | DNAJ homologue 2 | chr5:7303798-7305668 REVERSE LENGTH=419	3	3	11	5
AT5G22580.1	| Symbols: | Stress responsive A/B Barrel Domain | chr5:7502709-7503137 FORWARD LENGTH=111	3	2	4	0
AT5G28840.1	| Symbols: GME | GDP-D-mannose 3',5'-epimerase | chr5:10862472-10864024 REVERSE LENGTH=377	3	0	6	4
AT5G30510.1	| Symbols: RPS1, ARRPS1 | ribosomal protein S1 | chr5:11619262-11621223 REVERSE LENGTH=416	3	0	6	0
AT5G43960.1	| Symbols: | Nuclear transport factor 2 (NTF2) family protein with RNA binding (RRM-RBD-RNP motifs) domain | chr5:17689154-17691653 REVERSE LENGTH=450	3	0	0	3
AT5G45620.1	| Symbols: | Proteasome component (PCI) domain protein | chr5:18501590-18503868 FORWARD LENGTH=386	3	0	0	3
AT5G49020.1	| Symbols: ATPRMT4A, PRMT4A | protein arginine methyltransferase 4A | chr5:19871341-19874683 FORWARD LENGTH=528	3	0	0	0
AT5G49810.1	| Symbols: MMT | methionine S-methyltransferase | chr5:20239418-20246046 FORWARD LENGTH=1071	3	0	0	0
AT5G51750.1	| Symbols: ATSBT1.3, SBT1.3 | subtilase 1.3 | chr5:21020266-21022608 FORWARD LENGTH=780	3	2	7	2
AT5G54160.1	| Symbols: ATOMT1, OMT1 | O-methyltransferase 1 | chr5:21982075-21984167 FORWARD LENGTH=363	3	0	7	0
AT5G54770.1	| Symbols: THI1, TZ, THI4 | thiazole biosynthetic enzyme, chloroplast (ARA6) (THI1) (THI4) | chr5:22246634-22247891 FORWARD LENGTH=349	3	2	4	2
AT5G55230.2	| Symbols: MAP65-1 | microtubule-associated proteins 65-1 | chr5:22402716-22405182 FORWARD LENGTH=616	3	2	2	3
AT5G56630.1	| Symbols: PFK7 | phosphofructokinase 7 | chr5:22924311-22926728 FORWARD LENGTH=485	3	0	0	2
AT5G58330.1	| Symbols: | lactate/malate dehydrogenase family protein | chr5:23580010-23582287 REVERSE LENGTH=443	3	0	4	2
AT5G59950.5	| Symbols: | RNA-binding (RRM/RBD/RNP motifs) family protein | chr5:24140235-24141504 FORWARD LENGTH=245	3	0	0	2
AT5G60360.3	| Symbols: AALP, ALP | aleurain-like protease | chr5:24280044-24282157 FORWARD LENGTH=361	3	0	0	0
AT5G64040.2	| Symbols: PSAN | photosystem I reaction center subunit PSI-N, chloroplast, putative / PSI-N, putative (PSAN) | chr5:25628690-25629409 REVERSE LENGTH=181	3	3	7	6
AT5G64760.1	| Symbols: RPN5B | regulatory particle non-ATPase subunit 5B | chr5:25894027-25896445 REVERSE LENGTH=442	3	0	0	5
AT5G66570.1	| Symbols: PSBO-1, OEE1, OEE33, OE33, PSBO1, MSP-1 | PS II oxygen-evolving complex 1 | chr5:26568744-26570124 FORWARD LENGTH=332	3	0	4	0
ATCG00790.1	| Symbols: RPL16 | ribosomal protein L16 | chrC:81189-82652 REVERSE LENGTH=135	3	0	2	0
AT1G01300.1	| Symbols: | Eukaryotic aspartyl protease family protein | chr1:117065-118522 FORWARD LENGTH=485	2	4	10	0
AT1G02090.1	| Symbols: FUS5, CSN7, COP15, ATCSN7 | Proteasome component (PCI) domain protein | chr1:387479-389568 REVERSE LENGTH=260	2	0	0	0
AT1G02780.1	| Symbols: emb2386 | Ribosomal protein L19e family protein | chr1:608120-609391 REVERSE LENGTH=214	2	3	5	2
AT1G03130.1	| Symbols: PSAD-2 | photosystem I subunit D-2 | chr1:753528-754142 REVERSE LENGTH=204	2	4	7	0
AT1G04170.1	| Symbols: EIF2 GAMMA | eukaryotic translation initiation factor 2 gamma subunit | chr1:1097423-1099702 FORWARD LENGTH=465	2	13	10	0
AT1G04510.1	| Symbols: MAC3A | MOS4-associated complex 3A | chr1:1226749-1230592 FORWARD LENGTH=523	2	2	6	0
AT1G05910.1	| Symbols: | cell division cycle protein 48-related / CDC48-related | chr1:1790796-1796503 FORWARD LENGTH=1210	2	0	3	0
AT1G07440.1	| Symbols: | NAD(P)-binding Rossmann-fold superfamily protein | chr1:2286436-2287665 REVERSE LENGTH=266	2	0	0	0
AT1G07660.1	| Symbols: | Histone superfamily protein | chr1:2369212-2369523 FORWARD LENGTH=103	2	7	11	2
AT1G07770.1	| Symbols: RPS15A | ribosomal protein S15A | chr1:2408413-2409065 REVERSE LENGTH=130	2	3	10	0
AT1G07780.3	| Symbols: PAI1, TRP6 | phosphoribosylanthranilate isomerase 1 | chr1:2410352-2411833 REVERSE LENGTH=275	2	0	4	3
AT1G07820.1	| Symbols: | Histone superfamily protein | chr1:2421435-2421746 REVERSE LENGTH=103	2	7	11	2
AT1G09270.1	| Symbols: IMPA-4 | importin alpha isoform 4 | chr1:2994506-2997833 FORWARD LENGTH=538	2	8	22	2
AT1G13690.1	| Symbols: ATE1 | ATPase E1 | chr1:4693380-4694179 FORWARD LENGTH=177	2	0	3	0
AT1G14410.1	| Symbols: ATWHY1, PTAC1, WHY1 | ssDNA-binding transcriptional regulator | chr1:4929352-4930810 REVERSE LENGTH=263	2	0	4	3
AT1G17745.2	| Symbols: PGDH | D-3-phosphoglycerate dehydrogenase | chr1:6101157-6104979 FORWARD LENGTH=651	2	0	0	0
AT1G23290.1	| Symbols: RPL27A, RPL27AB | Ribosomal protein L18e/L15 superfamily protein | chr1:8263007-8263447 FORWARD LENGTH=146	2	2	3	0
AT1G27090.1	| Symbols: | glycine-rich protein | chr1:9404041-9406098 REVERSE LENGTH=420	2	0	4	0
AT1G29350.1	| Symbols: | Kinase-related protein of unknown function (DUF1296) | chr1:10268761-10273613 REVERSE LENGTH=831	2	0	0	2
AT1G29370.1	| Symbols: | Kinase-related protein of unknown function (DUF1296) | chr1:10278080-10283024 REVERSE LENGTH=831	2	0	0	2
AT1G32470.1	| Symbols: | Single hybrid motif superfamily protein | chr1:11739479-11740246 REVERSE LENGTH=166	2	0	0	0
AT1G32500.1	| Symbols: ATNAP6, NAP6 | non-intrinsic ABC protein 6 | chr1:11750091-11751994 REVERSE LENGTH=475	2	0	0	0
AT1G36240.1	| Symbols: | Ribosomal protein L7Ae/L30e/S12e/Gadd45 family protein | chr1:13614890-13616233 FORWARD LENGTH=112	2	4	6	0
AT1G43710.1	| Symbols: emb1075 | Pyridoxal phosphate (PLP)-dependent transferases superfamily protein | chr1:16486534-16488298 REVERSE LENGTH=482	2	0	0	0
AT1G48030.1	| Symbols: mtLPD1 | mitochondrial lipoamide dehydrogenase 1 | chr1:17717432-17719141 REVERSE LENGTH=507	2	0	10	0
AT1G48830.1	| Symbols: | Ribosomal protein S7e family protein | chr1:18059854-18060935 REVERSE LENGTH=191	2	8	9	0
AT1G49040.1	| Symbols: SCD1 | stomatal cytokinesis defective / SCD1 protein (SCD1) | chr1:18139419-18148826 REVERSE LENGTH=1187	2	0	0	0
AT1G52030.2	| Symbols: MBP2, MBP1.2, F-ATMBP | myrosinase-binding protein 2 | chr1:19346090-19348282 REVERSE LENGTH=642	2	30	60	3
AT1G52040.1	| Symbols: MBP1, ATMBP | myrosinase-binding protein 1 | chr1:19350595-19352578 REVERSE LENGTH=462	2	15	46	0
AT1G59760.1	| Symbols: | RNA helicase, ATP-dependent, SK12/DOB1 protein | chr1:21984571-21990110 REVERSE LENGTH=988	2	0	9	3
AT1G62820.1	| Symbols: | Calcium-binding EF-hand family protein | chr1:23263822-23264268 REVERSE LENGTH=148	2	10	10	2
AT1G65960.2	| Symbols: GAD2 | glutamate decarboxylase 2 | chr1:24552094-24557253 FORWARD LENGTH=494	2	0	7	3
AT1G68560.1	| Symbols: ATXYL1, XYL1, TRG1 | alpha-xylosidase 1 | chr1:25734435-25737897 REVERSE LENGTH=915	2	29	28	3
AT1G70180.2	| Symbols: | Sterile alpha motif (SAM) domain-containing protein | chr1:26426768-26429097 FORWARD LENGTH=460	2	0	0	0
AT1G70600.1	| Symbols: | Ribosomal protein L18e/L15 superfamily protein | chr1:26621168-26621608 REVERSE LENGTH=146	2	2	3	0
AT1G74970.1	| Symbols: RPS9, TWN3 | ribosomal protein S9 | chr1:28157761-28159202 REVERSE LENGTH=208	2	2	4	3
AT1G77940.1	| Symbols: | Ribosomal protein L7Ae/L30e/S12e/Gadd45 family protein | chr1:29304116-29305288 REVERSE LENGTH=112	2	7	9	0
AT1G79050.1	| Symbols: | recA DNA recombination family protein | chr1:29737084-29740140 REVERSE LENGTH=439	2	0	0	0
AT1G79550.1	| Symbols: PGK | phosphoglycerate kinase | chr1:29924347-29926295 REVERSE LENGTH=401	2	6	13	0
AT2G01250.1	| Symbols: | Ribosomal protein L30/L7 family protein | chr2:132943-134264 REVERSE LENGTH=242	2	10	15	0
AT2G04842.1	| Symbols: EMB2761 | threonyl-tRNA synthetase, putative / threonine--tRNA ligase, putative | chr2:1698466-1701271 REVERSE LENGTH=650	2	0	0	2
AT2G13360.1	| Symbols: AGT, AGT1, SGAT | alanine:glyoxylate aminotransferase | chr2:5539417-5540902 REVERSE LENGTH=401	2	0	10	0
AT2G13560.1	| Symbols: NAD-ME1 | NAD-dependent malic enzyme 1 | chr2:5650089-5655103 FORWARD LENGTH=623	2	0	0	3
AT2G16360.1	| Symbols: | Ribosomal protein S25 family protein | chr2:7076713-7077366 REVERSE LENGTH=125	2	2	2	0
AT2G16570.1	| Symbols: ATASE, ATASE1, ASE1 | GLN phosphoribosyl pyrophosphate amidotransferase 1 | chr2:7180424-7182124 REVERSE LENGTH=566	2	0	0	0
AT2G16600.1	| Symbols: ROC3 | rotamase CYP 3 | chr2:7200862-7201383 FORWARD LENGTH=173	2	0	9	0
AT2G16950.1	| Symbols: TRN1, ATTRN1 | transportin 1 | chr2:7353939-7360637 FORWARD LENGTH=895	2	0	0	0
AT2G19750.1	| Symbols: | Ribosomal protein S30 family protein | chr2:8515037-8515806 FORWARD LENGTH=62	2	0	0	0
AT2G19760.1	| Symbols: PFN1, PRF1 | profilin 1 | chr2:8517074-8518067 REVERSE LENGTH=131	2	0	0	0
AT2G21580.1	| Symbols: | Ribosomal protein S25 family protein | chr2:9236629-9237510 FORWARD LENGTH=108	2	2	2	0
AT2G23930.1	| Symbols: SNRNP-G | probable small nuclear ribonucleoprotein G | chr2:10182353-10183026 FORWARD LENGTH=80	2	0	0	0
AT2G24200.1	| Symbols: | Cytosol aminopeptidase family protein | chr2:10287017-10289450 REVERSE LENGTH=520	2	4	14	0
AT2G26990.1	| Symbols: FUS12, ATCSN2, COP12, CSN2 | proteasome family protein | chr2:11519684-11522412 REVERSE LENGTH=439	2	0	0	0
AT2G28470.1	| Symbols: BGAL8 | beta-galactosidase 8 | chr2:12169047-12173164 REVERSE LENGTH=852	2	0	0	0
AT2G28740.1	| Symbols: HIS4 | histone H4 | chr2:12329643-12329954 REVERSE LENGTH=103	2	7	11	2
AT2G31810.1	| Symbols: | ACT domain-containing small subunit of acetolactate synthase protein | chr2:13524271-13528246 FORWARD LENGTH=491	2	0	2	2
AT2G32060.1	| Symbols: | Ribosomal protein L7Ae/L30e/S12e/Gadd45 family protein | chr2:13639228-13640104 REVERSE LENGTH=144	2	4	4	3
AT2G33040.1	| Symbols: ATP3 | gamma subunit of Mt ATP synthase | chr2:14018978-14021047 REVERSE LENGTH=325	2	0	8	0
AT2G33800.1	| Symbols: | Ribosomal protein S5 family protein | chr2:14300925-14302352 REVERSE LENGTH=303	2	7	10	0
AT2G36250.1	| Symbols: FTSZ2-1, ATFTSZ2-1 | Tubulin/FtsZ family protein | chr2:15197661-15199932 REVERSE LENGTH=478	2	0	2	2
AT2G36620.1	| Symbols: RPL24A | ribosomal protein L24 | chr2:15350548-15351819 REVERSE LENGTH=164	2	0	2	0
AT2G37660.1	| Symbols: | NAD(P)-binding Rossmann-fold superfamily protein | chr2:15795481-15796977 REVERSE LENGTH=325	2	0	5	0
AT2G38540.1	| Symbols: LP1, LTP1, ATLTP1 | lipid transfer protein 1 | chr2:16130418-16130893 FORWARD LENGTH=118	2	0	0	0
AT2G38770.1	| Symbols: EMB2765 | P-loop containing nucleoside triphosphate hydrolases superfamily protein | chr2:16203185-16210253 REVERSE LENGTH=1509	2	0	5	0
AT2G39460.1	| Symbols: ATRPL23A, RPL23A, RPL23AA | ribosomal protein L23AA | chr2:16475049-16475904 FORWARD LENGTH=154	2	0	5	0
AT2G39770.1	| Symbols: CYT1, VTC1, SOZ1, EMB101, GMP1 | Glucose-1-phosphate adenylyltransferase family protein | chr2:16589401-16590741 FORWARD LENGTH=361	2	0	3	0
AT2G40290.1	| Symbols: | Eukaryotic translation initiation factor 2 subunit 1 | chr2:16829030-16830889 REVERSE LENGTH=344	2	6	8	0
AT2G43520.1	| Symbols: ATTI2, TI2 | trypsin inhibitor protein 2 | chr2:18068611-18069037 FORWARD LENGTH=90	2	0	0	0
AT2G43750.1	| Symbols: OASB, ACS1, CPACS1, ATCS-B | O-acetylserine (thiol) lyase B | chr2:18129604-18132322 REVERSE LENGTH=392	2	0	4	0
AT2G44120.2	| Symbols: | Ribosomal protein L30/L7 family protein | chr2:18249227-18250417 REVERSE LENGTH=247	2	7	14	0
AT2G44350.2	| Symbols: ATCS, CSY4 | Citrate synthase family protein | chr2:18316673-18320524 FORWARD LENGTH=474	2	0	2	0
AT2G47470.1	| Symbols: ATPDIL2-1, UNE5, MEE30, PDI11, ATPDI11 | thioredoxin family protein | chr2:19481503-19483683 FORWARD LENGTH=361	2	4	12	0
AT2G47510.1	| Symbols: FUM1 | fumarase 1 | chr2:19498614-19502020 FORWARD LENGTH=492	2	0	3	2
AT2G47580.1	| Symbols: U1A | spliceosomal protein U1A | chr2:19517229-19518686 FORWARD LENGTH=250	2	0	0	0
AT2G47640.1	| Symbols: | Small nuclear ribonucleoprotein family protein | chr2:19537393-19538431 FORWARD LENGTH=109	2	0	2	2
AT2G47980.1	| Symbols: SCC3, ATSCC3 | sister-chromatid cohesion protein 3 | chr2:19631423-19636795 FORWARD LENGTH=1098	2	0	0	0
AT3G01540.2	| Symbols: DRH1, ATDRH1 | DEAD box RNA helicase 1 | chr3:213077-216142 REVERSE LENGTH=619	2	0	2	0
AT3G03710.1	| Symbols: RIF10, PNP | polyribonucleotide nucleotidyltransferase, putative | chr3:919542-924906 FORWARD LENGTH=922	2	0	0	0
AT3G05560.1	| Symbols: | Ribosomal L22e protein family | chr3:1614641-1615204 FORWARD LENGTH=124	2	4	11	2
AT3G05590.1	| Symbols: RPL18 | ribosomal protein L18 | chr3:1621511-1622775 FORWARD LENGTH=187	2	5	6	2
AT3G05680.2	| Symbols: EMB2016 | embryo defective 2016 | chr3:1660802-1672015 REVERSE LENGTH=2152	2	0	0	0
AT3G05900.1	| Symbols: | neurofilament protein-related | chr3:1761408-1763854 REVERSE LENGTH=673	2	0	0	2
AT3G06860.1	| Symbols: MFP2, ATMFP2 | multifunctional protein 2 | chr3:2161926-2166009 FORWARD LENGTH=725	2	0	0	0
AT3G09500.1	| Symbols: | Ribosomal L29 family protein | chr3:2917047-2917895 FORWARD LENGTH=123	2	3	3	0
AT3G09630.1	| Symbols: | Ribosomal protein L4/L1 family | chr3:2953813-2955444 FORWARD LENGTH=406	2	20	23	0
AT3G09680.1	| Symbols: | Ribosomal protein S12/S23 family protein | chr3:2969197-2970291 REVERSE LENGTH=142	2	0	8	2
AT3G09790.1	| Symbols: UBQ8 | ubiquitin 8 | chr3:3004111-3006006 REVERSE LENGTH=631	2	48	14	0
AT3G11500.1	| Symbols: | Small nuclear ribonucleoprotein family protein | chr3:3621626-3622474 REVERSE LENGTH=79	2	0	0	0
AT3G11700.1	| Symbols: FLA18 | FASCICLIN-like arabinogalactan protein 18 precursor | chr3:3698992-3700971 FORWARD LENGTH=462	2	0	0	0
AT3G13580.3	| Symbols: | Ribosomal protein L30/L7 family protein | chr3:4433809-4435109 FORWARD LENGTH=244	2	5	10	0
AT3G13930.1	| Symbols: | Dihydrolipoamide acetyltransferase, long form protein | chr3:4596240-4600143 FORWARD LENGTH=539	2	0	2	3
AT3G14240.1	| Symbols: | Subtilase family protein | chr3:4741637-4743964 REVERSE LENGTH=775	2	0	0	2
AT3G17020.1	| Symbols: | Adenine nucleotide alpha hydrolases-like superfamily protein | chr3:5802728-5804063 REVERSE LENGTH=163	2	0	0	0
AT3G17240.1	| Symbols: mtLPD2 | lipoamide dehydrogenase 2 | chr3:5890278-5892166 REVERSE LENGTH=507	2	0	5	0
AT3G18580.1	| Symbols: | Nucleic acid-binding, OB-fold-like protein | chr3:6396940-6398068 REVERSE LENGTH=217	2	0	0	0
AT3G18740.1	| Symbols: | Ribosomal protein L7Ae/L30e/S12e/Gadd45 family protein | chr3:6453437-6453870 FORWARD LENGTH=112	2	5	7	0
AT3G19770.1	| Symbols: ATVPS9A, VPS9A, VPS9 | Vacuolar sorting protein 9 (VPS9) domain | chr3:6866916-6869114 FORWARD LENGTH=520	2	0	0	0
AT3G25920.1	| Symbols: RPL15 | ribosomal protein L15 | chr3:9491268-9492558 REVERSE LENGTH=277	2	0	3	4
AT3G42850.1	| Symbols: | Mevalonate/galactokinase family protein | chr3:14940114-14945291 REVERSE LENGTH=964	2	0	0	2
AT3G45030.1	| Symbols: | Ribosomal protein S10p/S20e family protein | chr3:16471606-16472312 REVERSE LENGTH=124	2	3	10	0
AT3G45190.1	| Symbols: | SIT4 phosphatase-associated family protein | chr3:16541994-16548161 REVERSE LENGTH=789	2	0	0	0
AT3G45930.1	| Symbols: | Histone superfamily protein | chr3:16883390-16883701 FORWARD LENGTH=103	2	7	11	2
AT3G46320.1	| Symbols: | Histone superfamily protein | chr3:17020043-17020354 REVERSE LENGTH=103	2	7	11	2
AT3G47470.1	| Symbols: LHCA4, CAB4 | light-harvesting chlorophyll-protein complex I subunit A4 | chr3:17493622-17494773 REVERSE LENGTH=251	2	0	6	0
AT3G47650.1	| Symbols: | DnaJ/Hsp40 cysteine-rich domain superfamily protein | chr3:17569576-17570262 FORWARD LENGTH=136	2	0	0	2
AT3G48730.1	| Symbols: GSA2 | glutamate-1-semialdehyde 2,1-aminomutase 2 | chr3:18049697-18051550 FORWARD LENGTH=472	2	0	4	3
AT3G49240.1	| Symbols: emb1796 | Pentatricopeptide repeat (PPR) superfamily protein | chr3:18256086-18257975 FORWARD LENGTH=629	2	0	0	0
AT3G52370.1	| Symbols: FLA15 | FASCICLIN-like arabinogalactan protein 15 precursor | chr3:19417549-19419549 FORWARD LENGTH=436	2	0	0	0
AT3G52990.1	| Symbols: | Pyruvate kinase family protein | chr3:19649046-19652237 FORWARD LENGTH=527	2	0	4	0
AT3G53020.1	| Symbols: STV1, RPL24B, RPL24 | Ribosomal protein L24e family protein | chr3:19660749-19661912 REVERSE LENGTH=163	2	0	3	2
AT3G53460.4	| Symbols: CP29 | chloroplast RNA-binding protein 29 | chr3:19819738-19821423 REVERSE LENGTH=363	2	0	0	0
AT3G53730.1	| Symbols: | Histone superfamily protein | chr3:19912659-19912970 REVERSE LENGTH=103	2	7	11	2
AT3G54050.1	| Symbols: HCEF1 | high cyclic electron flow 1 | chr3:20016951-20018527 FORWARD LENGTH=417	2	0	2	2
AT3G54890.1	| Symbols: LHCA1 | photosystem I light harvesting complex gene 1 | chr3:20339706-20340922 REVERSE LENGTH=241	2	0	4	0
AT3G55170.1	| Symbols: | Ribosomal L29 family protein | chr3:20453136-20454293 REVERSE LENGTH=123	2	0	0	0
AT3G55280.1	| Symbols: RPL23AB | ribosomal protein L23AB | chr3:20500667-20501519 FORWARD LENGTH=154	2	0	5	0
AT3G56130.1	| Symbols: | biotin/lipoyl attachment domain-containing protein | chr3:20826852-20829007 FORWARD LENGTH=281	2	34	31	3
AT3G56460.1	| Symbols: | GroES-like zinc-binding alcohol dehydrogenase family protein | chr3:20933029-20934425 REVERSE LENGTH=348	2	0	0	2
AT3G56490.1	| Symbols: HIT3, HINT1 | HIS triad family protein 3 | chr3:20941532-20943129 FORWARD LENGTH=147	2	2	3	2
AT3G56940.1	| Symbols: CRD1, CHL27, ACSF | dicarboxylate diiron protein, putative (Crd1) | chr3:21076594-21078269 FORWARD LENGTH=409	2	0	3	0
AT3G58140.1	| Symbols: | phenylalanyl-tRNA synthetase class IIc family protein | chr3:21529988-21532386 REVERSE LENGTH=429	2	0	0	0
AT3G58510.1	| Symbols: | DEA(D/H)-box RNA helicase family protein | chr3:21640608-21643464 FORWARD LENGTH=612	2	0	4	5
AT3G58570.1	| Symbols: | P-loop containing nucleoside triphosphate hydrolases superfamily protein | chr3:21657099-21660352 FORWARD LENGTH=646	2	0	0	0
AT3G60830.1	| Symbols: ATARP7, ARP7 | actin-related protein 7 | chr3:22474298-22476000 FORWARD LENGTH=363	2	0	5	0
AT3G62840.1	| Symbols: | Small nuclear ribonucleoprotein family protein | chr3:23235727-23236615 REVERSE LENGTH=109	2	0	2	2
AT3G63095.1	| Symbols: | Tetratricopeptide repeat (TPR)-like superfamily protein | chr3:23315506-23316258 FORWARD LENGTH=250	2	0	0	2
AT4G00660.2	| Symbols: RH8, ATRH8 | RNAhelicase-like 8 | chr4:274638-277438 FORWARD LENGTH=505	2	0	4	2
AT4G02030.2	| Symbols: | Vps51/Vps67 family (components of vesicular transport) protein | chr4:892262-897175 FORWARD LENGTH=805	2	0	0	0
AT4G02770.1	| Symbols: PSAD-1 | photosystem I subunit D-1 | chr4:1229247-1229873 REVERSE LENGTH=208	2	5	8	0
AT4G08520.1	| Symbols: | SNARE-like superfamily protein | chr4:5417887-5420295 FORWARD LENGTH=181	2	0	0	2
AT4G09150.2	| Symbols: | T-complex protein 11 | chr4:5828753-5833475 FORWARD LENGTH=1098	2	7	0	0
AT4G10450.1	| Symbols: | Ribosomal protein L6 family | chr4:6463201-6464458 REVERSE LENGTH=194	2	4	7	2
AT4G14710.5	| Symbols: ATARD2 | RmlC-like cupins superfamily protein | chr4:8424897-8426174 REVERSE LENGTH=201	2	0	0	0
AT4G14716.1	| Symbols: ATARD1, ARD1 | acireductone dioxygenase 1 | chr4:8430484-8431867 REVERSE LENGTH=192	2	0	0	0
AT4G14890.1	| Symbols: FdC2 | 2Fe-2S ferredoxin-like superfamily protein | chr4:8520887-8521351 FORWARD LENGTH=154	2	0	0	0
AT4G15802.1	| Symbols: HSBP, AtHSBP | heat shock factor binding protein | chr4:8986864-8988339 REVERSE LENGTH=86	2	2	0	2
AT4G16340.1	| Symbols: SPK1 | guanyl-nucleotide exchange factors;GTPase binding;GTP binding | chr4:9228773-9241060 REVERSE LENGTH=1830	2	0	0	0
AT4G16500.1	| Symbols: | Cystatin/monellin superfamily protein | chr4:9301530-9301883 REVERSE LENGTH=117	2	2	2	0
AT4G18240.1	| Symbols: ATSS4, SSIV, SS4 | starch synthase 4 | chr4:10082221-10087044 FORWARD LENGTH=1040	2	0	0	0
AT4G18330.2	| Symbols: | Translation elongation factor EF1A/initiation factor IF2gamma family protein | chr4:10126747-10128587 FORWARD LENGTH=471	2	0	0	0
AT4G20440.1	| Symbols: smB | small nuclear ribonucleoprotein associated protein B | chr4:11022843-11023616 REVERSE LENGTH=257	2	2	4	2
AT4G23600.1	| Symbols: CORI3, JR2 | Tyrosine transaminase family protein | chr4:12310657-12312885 FORWARD LENGTH=422	2	0	4	0
AT4G24510.1	| Symbols: CER2, VC2, VC-2 | HXXXD-type acyl-transferase family protein | chr4:12660929-12662537 FORWARD LENGTH=421	2	0	0	3
AT4G24800.1	| Symbols: | MA3 domain-containing protein | chr4:12782463-12784902 FORWARD LENGTH=702	2	0	0	0
AT4G26630.1	| Symbols: | DEK domain-containing chromatin associated protein | chr4:13430873-13434877 REVERSE LENGTH=763	2	85	90	0
AT4G28300.1	| Symbols: | Protein of unknown function (DUF1421) | chr4:14014860-14016823 FORWARD LENGTH=496	2	0	0	0
AT4G29060.1	| Symbols: emb2726 | elongation factor Ts family protein | chr4:14317744-14321315 FORWARD LENGTH=953	2	2	12	0
AT4G29390.1	| Symbols: | Ribosomal protein S30 family protein | chr4:14465212-14465902 REVERSE LENGTH=62	2	0	0	0
AT4G29830.1	| Symbols: VIP3 | Transducin/WD40 repeat-like superfamily protein | chr4:14597728-14599157 FORWARD LENGTH=321	2	0	0	0
AT4G32840.1	| Symbols: PFK6 | phosphofructokinase 6 | chr4:15845010-15848305 REVERSE LENGTH=462	2	0	0	0
AT4G33400.1	| Symbols: | Vacuolar import/degradation, Vid27-related protein | chr4:16078189-16080410 REVERSE LENGTH=645	2	0	0	4
AT4G34430.4	| Symbols: CHB3, ATSWI3D | DNA-binding family protein | chr4:16461069-16464993 FORWARD LENGTH=986	2	0	0	0
AT4G34555.1	| Symbols: | Ribosomal protein S25 family protein | chr4:16504381-16505339 REVERSE LENGTH=108	2	3	3	0
AT4G34740.1	| Symbols: ATASE2, CIA1, ATPURF2, ASE2 | GLN phosphoribosyl pyrophosphate amidotransferase 2 | chr4:16574894-16576579 REVERSE LENGTH=561	2	0	0	0
AT4G34870.1	| Symbols: ROC5, ATCYP1 | rotamase cyclophilin 5 | chr4:16614451-16614969 FORWARD LENGTH=172	2	0	6	0
AT4G38600.1	| Symbols: KAK, UPL3 | HEAT repeat ;HECT-domain (ubiquitin-transferase) | chr4:18041503-18049292 REVERSE LENGTH=1888	2	0	0	0
AT4G39090.1	| Symbols: RD19, RD19A | Papain family cysteine protease | chr4:18215826-18217326 REVERSE LENGTH=368	2	0	0	0
AT4G39200.1	| Symbols: | Ribosomal protein S25 family protein | chr4:18257464-18258464 FORWARD LENGTH=108	2	0	4	0
AT4G39980.1	| Symbols: DHS1 | 3-deoxy-D-arabino-heptulosonate 7-phosphate synthase 1 | chr4:18539654-18541832 FORWARD LENGTH=525	2	0	0	0
AT5G03690.1	| Symbols: | Aldolase superfamily protein | chr5:963389-964982 REVERSE LENGTH=393	2	0	3	3
AT5G06160.1	| Symbols: ATO | splicing factor-related | chr5:1862623-1866298 REVERSE LENGTH=504	2	0	0	0
AT5G07340.2	| Symbols: | Calreticulin family protein | chr5:2317300-2319458 FORWARD LENGTH=540	2	0	5	0
AT5G08640.1	| Symbols: FLS, ATFLS1, FLS1 | flavonol synthase 1 | chr5:2804009-2805175 FORWARD LENGTH=336	2	0	3	0
AT5G11580.1	| Symbols: | Regulator of chromosome condensation (RCC1) family protein | chr5:3718913-3721125 FORWARD LENGTH=553	2	0	0	0
AT5G13680.1	| Symbols: ELO2, ABO1 | IKI3 family protein | chr5:4410522-4415471 REVERSE LENGTH=1319	2	0	0	4
AT5G16390.1	| Symbols: CAC1, CAC1A, BCCP, BCCP1 | chloroplastic acetylcoenzyme A carboxylase 1 | chr5:5361098-5363020 REVERSE LENGTH=280	2	0	0	3
AT5G16440.1	| Symbols: IPP1 | isopentenyl diphosphate isomerase 1 | chr5:5371765-5373575 FORWARD LENGTH=291	2	0	4	0
AT5G16510.1	| Symbols: | Alpha-1,4-glucan-protein synthase family protein | chr5:5393296-5394342 FORWARD LENGTH=348	2	0	0	0
AT5G16570.1	| Symbols: GLN1;4 | glutamine synthetase 1;4 | chr5:5421898-5424523 REVERSE LENGTH=356	2	0	6	0
AT5G18100.1	| Symbols: CSD3 | copper/zinc superoxide dismutase 3 | chr5:5987221-5988706 FORWARD LENGTH=164	2	0	0	2
AT5G18380.1	| Symbols: | Ribosomal protein S5 domain 2-like superfamily protein | chr5:6090253-6090693 REVERSE LENGTH=146	2	0	4	0
AT5G20920.1	| Symbols: EIF2 BETA, EMB1401 | eukaryotic translation initiation factor 2 beta subunit | chr5:7094994-7096661 REVERSE LENGTH=268	2	4	6	3
AT5G22510.1	| Symbols: INV-E, At-A/N-InvE | alkaline/neutral invertase | chr5:7474974-7477479 REVERSE LENGTH=617	2	0	0	2
AT5G22770.1	| Symbols: alpha-ADR | alpha-adaptin | chr5:7579844-7588026 REVERSE LENGTH=1012	2	7	9	0
AT5G22780.1	| Symbols: | Adaptor protein complex AP-2, alpha subunit | chr5:7590100-7597828 REVERSE LENGTH=1013	2	7	11	0
AT5G27770.1	| Symbols: | Ribosomal L22e protein family | chr5:9836166-9837113 FORWARD LENGTH=124	2	4	11	2
AT5G27850.1	| Symbols: | Ribosomal protein L18e/L15 superfamily protein | chr5:9873169-9874297 FORWARD LENGTH=187	2	5	9	2
AT5G37510.2	| Symbols: EMB1467, CI76 | NADH-ubiquinone dehydrogenase, mitochondrial, putative | chr5:14897490-14900447 FORWARD LENGTH=748	2	0	9	0
AT5G37600.1	| Symbols: ATGSR1, GLN1;1, GSR 1, ATGLN1;1 | glutamine synthase clone R1 | chr5:14933574-14935656 REVERSE LENGTH=356	2	0	8	0
AT5G42190.1	| Symbols: ASK2, SKP1B | E3 ubiquitin ligase SCF complex subunit SKP1/ASK1 family protein | chr5:16854495-16855516 REVERSE LENGTH=171	2	0	5	2
AT5G42220.1	| Symbols: | Ubiquitin-like superfamily protein | chr5:16872962-16877455 FORWARD LENGTH=879	2	0	2	2
AT5G43830.1	| Symbols: | Aluminium induced protein with YGL and LRDR motifs | chr5:17622593-17624239 REVERSE LENGTH=251	2	0	0	0
AT5G43940.2	| Symbols: HOT5 | GroES-like zinc-binding dehydrogenase family protein | chr5:17684265-17686379 FORWARD LENGTH=391	2	0	6	4
AT5G44500.1	| Symbols: | Small nuclear ribonucleoprotein family protein | chr5:17927505-17928269 FORWARD LENGTH=254	2	2	4	2
AT5G45390.1	| Symbols: CLPP4, NCLPP4 | CLP protease P4 | chr5:18396351-18397586 FORWARD LENGTH=292	2	0	0	0
AT5G45890.1	| Symbols: SAG12 | senescence-associated gene 12 | chr5:18613300-18614759 FORWARD LENGTH=346	2	0	0	0
AT5G46430.1	| Symbols: | Ribosomal protein L32e | chr5:18833429-18834409 FORWARD LENGTH=133	2	5	10	0
AT5G47690.3	| Symbols: | binding | chr5:19317899-19327014 FORWARD LENGTH=1607	2	9	11	0
AT5G47770.1	| Symbols: FPS1 | farnesyl diphosphate synthase 1 | chr5:19345297-19347415 FORWARD LENGTH=384	2	0	2	3
AT5G51110.1	| Symbols: | Transcriptional coactivator/pterin dehydratase | chr5:20778316-20779380 REVERSE LENGTH=220	2	0	5	0
AT5G52840.1	| Symbols: | NADH-ubiquinone oxidoreductase-related | chr5:21413718-21414794 FORWARD LENGTH=169	2	3	3	3
AT5G54440.1	| Symbols: CLUB, AtTRS130 | CLUB | chr5:22100056-22107695 FORWARD LENGTH=1259	2	0	0	0
AT5G56290.1	| Symbols: PEX5, ATPEX5 | peroxin 5 | chr5:22786655-22791972 FORWARD LENGTH=728	2	0	0	0
AT5G56670.1	| Symbols: | Ribosomal protein S30 family protein | chr5:22935413-22935981 REVERSE LENGTH=62	2	0	0	0
AT5G59690.1	| Symbols: | Histone superfamily protein | chr5:24051649-24051960 FORWARD LENGTH=103	2	7	11	2
AT5G59850.1	| Symbols: | Ribosomal protein S8 family protein | chr5:24112499-24113084 REVERSE LENGTH=130	2	3	10	0
AT5G59880.1	| Symbols: ADF3 | actin depolymerizing factor 3 | chr5:24120382-24121628 FORWARD LENGTH=139	2	0	0	2
AT5G59970.1	| Symbols: | Histone superfamily protein | chr5:24146352-24146663 REVERSE LENGTH=103	2	7	11	2
AT5G61780.1	| Symbols: Tudor2, AtTudor2, TSN2 | TUDOR-SN protein 2 | chr5:24822012-24826641 FORWARD LENGTH=985	2	0	13	0
AT5G61790.1	| Symbols: CNX1, ATCNX1 | calnexin 1 | chr5:24827394-24829642 REVERSE LENGTH=530	2	2	10	0
AT5G62300.1	| Symbols: | Ribosomal protein S10p/S20e family protein | chr5:25021388-25022235 REVERSE LENGTH=124	2	3	10	0
AT5G63420.1	| Symbols: emb2746 | RNA-metabolising metallo-beta-lactamase family protein | chr5:25400515-25405807 FORWARD LENGTH=911	2	5	9	5
AT5G63570.1	| Symbols: GSA1 | glutamate-1-semialdehyde-2,1-aminomutase | chr5:25451957-25453620 FORWARD LENGTH=474	2	0	3	3
AT5G63840.1	| Symbols: RSW3, PSL5 | Glycosyl hydrolases family 31 protein | chr5:25545056-25548922 FORWARD LENGTH=921	2	0	3	0
AT5G64270.1	| Symbols: | splicing factor, putative | chr5:25706909-25710718 FORWARD LENGTH=1269	2	0	2	0
AT5G67510.1	| Symbols: | Translation protein SH3-like family protein | chr5:26937970-26938410 REVERSE LENGTH=146	2	0	0	0
ATCG00170.1	| Symbols: RPOC2 | DNA-directed RNA polymerase family protein | chrC:15938-20068 REVERSE LENGTH=1376	2	0	4	0
ATCG00330.1	| Symbols: RPS14 | chloroplast ribosomal protein S14 | chrC:36938-37240 REVERSE LENGTH=100	2	0	0	2
ATCG00470.1	| Symbols: ATPE | ATP synthase epsilon chain | chrC:52265-52663 REVERSE LENGTH=132	2	0	5	0
ATCG00800.1	| Symbols: | structural constituent of ribosome | chrC:82826-83482 REVERSE LENGTH=218	2	0	3	4
ATMG00070.1	| Symbols: NAD9 | NADH dehydrogenase subunit 9 | chrM:23663-24235 REVERSE LENGTH=190	2	0	3	0
AT1G01050.1	| Symbols: AtPPa1, PPa1 | pyrophosphorylase 1 | chr1:31382-32670 REVERSE LENGTH=212	0	0	3	0
AT1G01100.1	| Symbols: | 60S acidic ribosomal protein family | chr1:50284-50954 REVERSE LENGTH=112	0	5	5	0
AT1G01320.1	| Symbols: | Tetratricopeptide repeat (TPR)-like superfamily protein | chr1:121582-130099 REVERSE LENGTH=1797	0	3	8	0
AT1G01510.1	| Symbols: AN | NAD(P)-binding Rossmann-fold superfamily protein | chr1:187235-189836 FORWARD LENGTH=636	0	0	8	0
AT1G01610.1	| Symbols: ATGPAT4, GPAT4 | glycerol-3-phosphate acyltransferase 4 | chr1:221950-224255 REVERSE LENGTH=503	0	0	3	0
AT1G01620.1	| Symbols: PIP1C, TMP-B, PIP1;3 | plasma membrane intrinsic protein 1C | chr1:225986-227176 REVERSE LENGTH=286	0	0	4	0
AT1G01730.1	| Symbols: | unknown protein; FUNCTIONS IN: molecular_function unknown; INVOLVED IN: biological_process unknown; LOCATED IN: chloroplast; EXPRESSED IN: 23 plant structures; EXPRESSED DURING: 13 growth stages; Has 42 Blast hits to 42 proteins in 17 species: Archae - 0; Bacteria - 2; Metazoa - 5; Fungi - 1; Plants - 34; Viruses - 0; Other Eukaryotes - 0 (source: NCBI BLink). | chr1:271002-271872 FO…	0	3	4	0
AT1G01790.1	| Symbols: KEA1, ATKEA1 | K+ efflux antiporter 1 | chr1:284781-290869 FORWARD LENGTH=1193	0	0	3	0
AT1G02080.1	| Symbols: | transcription regulators | chr1:373335-386682 FORWARD LENGTH=2431	0	2	7	2
AT1G02140.1	| Symbols: MEE63, MAGO, HAP1 | mago nashi family protein | chr1:403467-404401 REVERSE LENGTH=150	0	0	3	0
AT1G02205.3	| Symbols: CER1 | Fatty acid hydroxylase superfamily | chr1:418818-422154 FORWARD LENGTH=630	0	0	4	0
AT1G02280.1	| Symbols: TOC33, ATTOC33, PPI1 | translocon at the outer envelope membrane of chloroplasts 33 | chr1:448665-450246 REVERSE LENGTH=297	0	0	2	0
AT1G02813.1	| Symbols: | Protein of unknown function, DUF538 | chr1:620773-621222 FORWARD LENGTH=149	0	2	0	0
AT1G02870.1	| Symbols: | FUNCTIONS IN: molecular_function unknown; INVOLVED IN: biological_process unknown; EXPRESSED IN: 23 plant structures; EXPRESSED DURING: 13 growth stages; CONTAINS InterPro DOMAIN/s: Ribosome biogenesis protein Nop16 (InterPro:IPR019002); Has 104 Blast hits to 104 proteins in 57 species: Archae - 0; Bacteria - 0; Metazoa - 0; Fungi - 63; Plants - 35; Viruses - 0; Other Eukaryotes - 6 …	0	10	21	0
AT1G02920.1	| Symbols: ATGSTF7, GST11, ATGSTF8, GSTF7, ATGST11 | glutathione S-transferase 7 | chr1:658886-659705 REVERSE LENGTH=209	0	0	0	2
AT1G02930.1	| Symbols: ATGSTF6, GST1, ERD11, ATGSTF3, GSTF6, ATGST1 | glutathione S-transferase 6 | chr1:661363-662191 REVERSE LENGTH=208	0	0	0	2
AT1G03230.1	| Symbols: | Eukaryotic aspartyl protease family protein | chr1:790110-791414 FORWARD LENGTH=434	0	0	3	0
AT1G03680.1	| Symbols: ATHM1, TRX-M1, ATM1, THM1 | thioredoxin M-type 1 | chr1:916990-917865 REVERSE LENGTH=179	0	0	2	0
AT1G04270.1	| Symbols: RPS15 | cytosolic ribosomal protein S15 | chr1:1141852-1142960 REVERSE LENGTH=152	0	0	5	2
AT1G04680.1	| Symbols: | Pectin lyase-like superfamily protein | chr1:1304052-1307780 REVERSE LENGTH=431	0	0	2	0
AT1G04750.1	| Symbols: VAMP7B, VAMP721, ATVAMP721, AT VAMP7B | vesicle-associated membrane protein 721 | chr1:1331857-1333426 REVERSE LENGTH=219	0	0	4	0
AT1G04950.1	| Symbols: TAFII59, TAF6, ATTAF6 | TATA BOX ASSOCIATED FACTOR II 59 | chr1:1403606-1407184 REVERSE LENGTH=549	0	2	4	0
AT1G05190.1	| Symbols: emb2394 | Ribosomal protein L6 family | chr1:1502515-1503738 REVERSE LENGTH=223	0	8	7	0
AT1G05260.1	| Symbols: RCI3, RCI3A | Peroxidase superfamily protein | chr1:1529827-1531271 FORWARD LENGTH=326	0	2	7	0
AT1G05460.1	| Symbols: SDE3 | P-loop containing nucleoside triphosphate hydrolases superfamily protein | chr1:1601357-1604658 REVERSE LENGTH=1002	0	0	0	4
AT1G06000.1	| Symbols: | UDP-Glycosyltransferase superfamily protein | chr1:1820495-1821802 REVERSE LENGTH=435	0	0	4	0
AT1G06260.1	| Symbols: | Cysteine proteinases superfamily protein | chr1:1916449-1917585 FORWARD LENGTH=343	0	5	6	0
AT1G06670.1	| Symbols: NIH | nuclear DEIH-boxhelicase | chr1:2040567-2047333 FORWARD LENGTH=1576	0	2	4	0
AT1G06720.1	| Symbols: | P-loop containing nucleoside triphosphate hydrolases superfamily protein | chr1:2060615-2067281 REVERSE LENGTH=1147	0	12	10	0
AT1G06950.1	| Symbols: ATTIC110, TIC110 | translocon at the inner envelope membrane of chloroplasts 110 | chr1:2130303-2135563 REVERSE LENGTH=1016	0	4	9	0
AT1G07360.1	| Symbols: | CCCH-type zinc fingerfamily protein with RNA-binding domain | chr1:2260562-2262795 REVERSE LENGTH=481	0	0	2	0
AT1G07370.1	| Symbols: PCNA1, ATPCNA1 | proliferating cellular nuclear antigen 1 | chr1:2263204-2264382 FORWARD LENGTH=263	0	0	2	0
AT1G07670.1	| Symbols: ATECA4, ECA4 | endomembrane-type CA-ATPase 4 | chr1:2370305-2374196 REVERSE LENGTH=1061	0	0	3	0
AT1G07810.1	| Symbols: ECA1, ATECA1, ACA3 | ER-type Ca2+-ATPase 1 | chr1:2416681-2420572 FORWARD LENGTH=1061	0	0	3	0
AT1G08200.1	| Symbols: AXS2 | UDP-D-apiose/UDP-D-xylose synthase 2 | chr1:2574259-2576609 REVERSE LENGTH=389	0	0	2	0
AT1G08360.1	| Symbols: | Ribosomal protein L1p/L10e family | chr1:2636231-2637694 FORWARD LENGTH=216	0	16	19	0
AT1G08600.3	| Symbols: ATRX | P-loop containing nucleoside triphosphate hydrolases superfamily protein | chr1:2724562-2733431 FORWARD LENGTH=1479	0	9	19	0
AT1G08880.1	| Symbols: HTA5, H2AXA, G-H2AX, GAMMA-H2AX | Histone superfamily protein | chr1:2847144-2847676 REVERSE LENGTH=142	0	0	2	0
AT1G09200.1	| Symbols: | Histone superfamily protein | chr1:2971722-2972132 REVERSE LENGTH=136	0	0	2	0
AT1G09210.1	| Symbols: CRT1b, AtCRT1b | calreticulin 1b | chr1:2973217-2976655 REVERSE LENGTH=424	0	3	9	0
AT1G09310.1	| Symbols: | Protein of unknown function, DUF538 | chr1:3009109-3009648 FORWARD LENGTH=179	0	0	5	2
AT1G09590.1	| Symbols: | Translation protein SH3-like family protein | chr1:3106549-3107606 FORWARD LENGTH=164	0	0	2	0
AT1G09690.1	| Symbols: | Translation protein SH3-like family protein | chr1:3136407-3137430 REVERSE LENGTH=164	0	0	2	0
AT1G09760.1	| Symbols: U2A' | U2 small nuclear ribonucleoprotein A | chr1:3159476-3161603 REVERSE LENGTH=249	0	0	3	0
AT1G09770.1	| Symbols: ATCDC5, CDC5, ATMYBCDC5 | cell division cycle 5 | chr1:3162002-3165122 FORWARD LENGTH=844	0	3	5	0
AT1G10290.1	| Symbols: ADL6, DRP2A | dynamin-like protein 6 | chr1:3370774-3377120 FORWARD LENGTH=914	0	9	20	0
AT1G10490.1	| Symbols: | Domain of unknown function (DUF1726) ;Putative ATPase (DUF699) | chr1:3453589-3459925 FORWARD LENGTH=1028	0	10	18	0
AT1G10580.1	| Symbols: | Transducin/WD40 repeat-like superfamily protein | chr1:3491560-3493665 REVERSE LENGTH=573	0	0	2	0
AT1G10590.3	| Symbols: | Nucleic acid-binding, OB-fold-like protein | chr1:3502324-3503033 REVERSE LENGTH=153	0	2	5	0
AT1G10670.3	| Symbols: ACLA-1 | ATP-citrate lyase A-1 | chr1:3535787-3538098 FORWARD LENGTH=443	0	2	3	0
AT1G11475.1	| Symbols: NRPB10, NRPD10, NRPE10 | RNA polymerases N / 8 kDa subunit | chr1:3862520-3863805 FORWARD LENGTH=71	0	3	4	0
AT1G11840.6	| Symbols: GLX1 | glyoxalase I homolog | chr1:3995928-3997518 FORWARD LENGTH=322	0	0	5	2
AT1G11910.1	| Symbols: APA1, ATAPA1 | aspartic proteinase A1 | chr1:4017119-4019874 REVERSE LENGTH=506	0	8	15	0
AT1G12380.1	| Symbols: | unknown protein; BEST Arabidopsis thaliana protein match is: unknown protein (TAIR:AT1G62870.1); Has 173 Blast hits to 170 proteins in 34 species: Archae - 0; Bacteria - 4; Metazoa - 25; Fungi - 8; Plants - 123; Viruses - 7; Other Eukaryotes - 6 (source: NCBI BLink). | chr1:4214499-4216880 REVERSE LENGTH=793	0	0	2	0
AT1G12840.1	| Symbols: DET3, ATVHA-C | vacuolar ATP synthase subunit C (VATC) / V-ATPase C subunit / vacuolar proton pump C subunit (DET3) | chr1:4375584-4378220 FORWARD LENGTH=375	0	0	5	0
AT1G12920.1	| Symbols: ERF1-2 | eukaryotic release factor 1-2 | chr1:4396555-4397859 REVERSE LENGTH=434	0	0	2	0
AT1G13030.1	| Symbols: | sphere organelles protein-related | chr1:4444284-4447278 REVERSE LENGTH=608	0	8	16	0
AT1G13370.1	| Symbols: | Histone superfamily protein | chr1:4587926-4588522 REVERSE LENGTH=136	0	0	2	0
AT1G13930.1	| Symbols: | Involved in response to salt stress. Knockout mutants are hypersensitive to salt stress. | chr1:4761091-4761558 FORWARD LENGTH=155	0	2	2	0
AT1G14380.1	| Symbols: IQD28 | IQ-domain 28 | chr1:4918279-4920761 REVERSE LENGTH=664	0	7	7	0
AT1G14610.1	| Symbols: TWN2, VALRS | valyl-tRNA synthetase / valine--tRNA ligase (VALRS) | chr1:5008502-5014486 REVERSE LENGTH=1108	0	0	2	0
AT1G14670.1	| Symbols: | Endomembrane protein 70 protein family | chr1:5037669-5040199 FORWARD LENGTH=592	0	0	2	0
AT1G14830.1	| Symbols: ADL1C, ADL5, DRP1C, DL1C | DYNAMIN-like 1C | chr1:5107699-5111470 REVERSE LENGTH=614	0	9	14	0
AT1G14850.1	| Symbols: NUP155 | nucleoporin 155 | chr1:5116921-5123259 REVERSE LENGTH=1464	0	0	2	0
AT1G15290.1	| Symbols: | Tetratricopeptide repeat (TPR)-like superfamily protein | chr1:5257327-5264814 REVERSE LENGTH=1608	0	0	2	0
AT1G15420.1	| Symbols: | CONTAINS InterPro DOMAIN/s: Small-subunit processome, Utp12 (InterPro:IPR007148); Has 764 Blast hits to 656 proteins in 193 species: Archae - 0; Bacteria - 42; Metazoa - 237; Fungi - 154; Plants - 85; Viruses - 23; Other Eukaryotes - 223 (source: NCBI BLink). | chr1:5301794-5303296 REVERSE LENGTH=278	0	18	19	0
AT1G15440.1	| Symbols: PWP2, ATPWP2 | periodic tryptophan protein 2 | chr1:5306159-5309460 REVERSE LENGTH=900	0	27	34	0
AT1G15690.1	| Symbols: AVP1, ATAVP3, AVP-3, AtVHP1;1 | Inorganic H pyrophosphatase family protein | chr1:5399115-5402185 FORWARD LENGTH=770	0	3	5	0
AT1G15820.1	| Symbols: LHCB6, CP24 | light harvesting complex photosystem II subunit 6 | chr1:5446685-5447676 REVERSE LENGTH=258	0	2	5	0
AT1G15940.1	| Symbols: | Tudor/PWWP/MBT superfamily protein | chr1:5473672-5478050 FORWARD LENGTH=990	0	5	7	0
AT1G16610.3	| Symbols: SR45 | arginine/serine-rich 45 | chr1:5675925-5678686 REVERSE LENGTH=425	0	0	2	0
AT1G17220.1	| Symbols: FUG1 | Translation initiation factor 2, small GTP-binding protein | chr1:5885383-5890165 FORWARD LENGTH=1026	0	0	4	0
AT1G17290.1	| Symbols: AlaAT1 | alanine aminotransferas | chr1:5922771-5926093 FORWARD LENGTH=543	0	0	3	0
AT1G17370.1	| Symbols: UBP1B | oligouridylate binding protein 1B | chr1:5951842-5954825 REVERSE LENGTH=419	0	0	0	3
AT1G17880.1	| Symbols: BTF3, ATBTF3 | basic transcription factor 3 | chr1:6152572-6153425 REVERSE LENGTH=165	0	0	4	0
AT1G18540.1	| Symbols: | Ribosomal protein L6 family protein | chr1:6377448-6378548 REVERSE LENGTH=233	0	8	12	0
AT1G18850.1	| Symbols: | unknown protein; FUNCTIONS IN: molecular_function unknown; INVOLVED IN: biological_process unknown; LOCATED IN: nucleolus; EXPRESSED IN: 22 plant structures; EXPRESSED DURING: 13 growth stages; Has 40 Blast hits to 40 proteins in 13 species: Archae - 0; Bacteria - 0; Metazoa - 0; Fungi - 0; Plants - 40; Viruses - 0; Other Eukaryotes - 0 (source: NCBI BLink). | chr1:6504928-6506127 RE…	0	10	17	0
AT1G19110.1	| Symbols: | inter-alpha-trypsin inhibitor heavy chain-related | chr1:6602270-6605766 FORWARD LENGTH=754	0	0	2	0
AT1G19870.1	| Symbols: iqd32 | IQ-domain 32 | chr1:6895400-6898539 REVERSE LENGTH=794	0	2	4	0
AT1G19920.1	| Symbols: APS2, ASA1 | Pseudouridine synthase/archaeosine transglycosylase-like family protein | chr1:6914835-6916657 REVERSE LENGTH=476	0	0	2	0
AT1G20130.1	| Symbols: | GDSL-like Lipase/Acylhydrolase superfamily protein | chr1:6977939-6980003 FORWARD LENGTH=534	0	3	9	0
AT1G20330.1	| Symbols: SMT2, CVP1, FRL1 | sterol methyltransferase 2 | chr1:7038968-7040053 REVERSE LENGTH=361	0	0	4	0
AT1G20340.1	| Symbols: DRT112, PETE2 | Cupredoxin superfamily protein | chr1:7042770-7043273 REVERSE LENGTH=167	0	0	3	0
AT1G20760.1	| Symbols: | Calcium-binding EF hand family protein | chr1:7209515-7214773 FORWARD LENGTH=1019	0	0	0	2
AT1G20920.1	| Symbols: | P-loop containing nucleoside triphosphate hydrolases superfamily protein | chr1:7285342-7288842 FORWARD LENGTH=1166	0	0	3	2
AT1G20970.1	| Symbols: | FUNCTIONS IN: molecular_function unknown; INVOLVED IN: biological_process unknown; LOCATED IN: plasma membrane, vacuole; EXPRESSED IN: guard cell, cultured cell; BEST Arabidopsis thaliana protein match is: proton pump interactor 1 (TAIR:AT4G27500.1); Has 30201 Blast hits to 17322 proteins in 780 species: Archae - 12; Bacteria - 1396; Metazoa - 17338; Fungi - 3422; Plants - 5037; Viru…	0	29	34	0
AT1G21170.1	| Symbols: SEC5B | Exocyst complex component SEC5 | chr1:7413050-7419411 FORWARD LENGTH=1090	0	35	18	0
AT1G21600.1	| Symbols: PTAC6 | plastid transcriptionally active 6 | chr1:7571514-7573782 REVERSE LENGTH=328	0	0	3	0
AT1G22300.1	| Symbols: GRF10, 14-3-3EPSILON, GF14 EPSILON | general regulatory factor 10 | chr1:7879146-7881103 REVERSE LENGTH=254	0	5	9	6
AT1G23190.1	| Symbols: PGM3 | Phosphoglucomutase/phosphomannomutase family protein | chr1:8219946-8224186 FORWARD LENGTH=583	0	0	5	0
AT1G23240.1	| Symbols: | Caleosin-related family protein | chr1:8252894-8254494 REVERSE LENGTH=210	0	0	2	0
AT1G23280.1	| Symbols: | MAK16 protein-related | chr1:8260865-8262650 REVERSE LENGTH=303	0	12	13	0
AT1G23750.1	| Symbols: | Nucleic acid-binding, OB-fold-like protein | chr1:8400638-8401171 FORWARD LENGTH=137	0	2	0	0
AT1G24050.1	| Symbols: | RNA-processing, Lsm domain | chr1:8507057-8508439 FORWARD LENGTH=188	0	3	3	0
AT1G24180.1	| Symbols: IAR4 | Thiamin diphosphate-binding fold (THDP-binding) superfamily protein | chr1:8560777-8563382 REVERSE LENGTH=393	0	0	3	0
AT1G25260.1	| Symbols: | Ribosomal protein L10 family protein | chr1:8854163-8855766 REVERSE LENGTH=235	0	5	8	0
AT1G26470.1	| Symbols: | FUNCTIONS IN: molecular_function unknown; INVOLVED IN: regulation of transcription; LOCATED IN: nucleus, H4/H2A histone acetyltransferase complex; EXPRESSED IN: 23 plant structures; EXPRESSED DURING: 15 growth stages; CONTAINS InterPro DOMAIN/s: CT20 (InterPro:IPR012423); Has 60 Blast hits to 60 proteins in 27 species: Archae - 0; Bacteria - 0; Metazoa - 26; Fungi - 2; Plants - 30; V…	0	2	2	0
AT1G26850.1	| Symbols: | S-adenosyl-L-methionine-dependent methyltransferases superfamily protein | chr1:9301146-9303432 REVERSE LENGTH=616	0	0	11	0
AT1G26880.1	| Symbols: | Ribosomal protein L34e superfamily protein | chr1:9315640-9316681 REVERSE LENGTH=120	0	3	4	2
AT1G27430.1	| Symbols: | GYF domain-containing protein | chr1:9521045-9526928 REVERSE LENGTH=1492	0	2	0	0
AT1G27440.1	| Symbols: GUT2, IRX10, ATGUT1 | Exostosin family protein | chr1:9529265-9531213 REVERSE LENGTH=412	0	3	5	0
AT1G27470.1	| Symbols: | transducin family protein / WD-40 repeat family protein | chr1:9540368-9544218 REVERSE LENGTH=810	0	13	19	0
AT1G27970.2	| Symbols: NTF2B | nuclear transport factor 2B | chr1:9746921-9748306 FORWARD LENGTH=134	0	0	3	0
AT1G28060.1	| Symbols: | Pre-mRNA-splicing factor 3 | chr1:9779167-9782486 FORWARD LENGTH=786	0	0	6	0
AT1G28290.1	| Symbols: AGP31 | arabinogalactan protein 31 | chr1:9889331-9890843 REVERSE LENGTH=359	0	3	5	0
AT1G28420.1	| Symbols: HB-1 | homeobox-1 | chr1:9979936-9987460 FORWARD LENGTH=1705	0	3	5	0
AT1G29320.1	| Symbols: | Transducin/WD40 repeat-like superfamily protein | chr1:10255355-10258238 FORWARD LENGTH=468	0	51	44	0
AT1G29470.1	| Symbols: | S-adenosyl-L-methionine-dependent methyltransferases superfamily protein | chr1:10310424-10313369 REVERSE LENGTH=770	0	0	4	0
AT1G29880.1	| Symbols: | glycyl-tRNA synthetase / glycine--tRNA ligase | chr1:10459662-10462781 REVERSE LENGTH=729	0	0	5	0
AT1G29940.1	| Symbols: NRPA2 | nuclear RNA polymerase A2 | chr1:10479322-10486670 REVERSE LENGTH=1178	0	76	89	0
AT1G30240.2	| Symbols: | unknown protein; Has 169 Blast hits to 168 proteins in 75 species: Archae - 0; Bacteria - 0; Metazoa - 49; Fungi - 68; Plants - 46; Viruses - 0; Other Eukaryotes - 6 (source: NCBI BLink). | chr1:10641241-10645838 REVERSE LENGTH=827	0	5	12	0
AT1G30470.1	| Symbols: | SIT4 phosphatase-associated family protein | chr1:10779423-10786415 FORWARD LENGTH=811	0	0	3	0
AT1G30580.1	| Symbols: | GTP binding | chr1:10831953-10835454 REVERSE LENGTH=394	0	0	4	0
AT1G30880.1	| Symbols: | unknown protein; Has 24 Blast hits to 24 proteins in 8 species: Archae - 0; Bacteria - 0; Metazoa - 2; Fungi - 0; Plants - 22; Viruses - 0; Other Eukaryotes - 0 (source: NCBI BLink). | chr1:10993379-10994056 REVERSE LENGTH=120	0	0	3	0
AT1G31310.1	| Symbols: | hydroxyproline-rich glycoprotein family protein | chr1:11198565-11200025 REVERSE LENGTH=383	0	0	4	0
AT1G31330.1	| Symbols: PSAF | photosystem I subunit F | chr1:11215011-11215939 REVERSE LENGTH=221	0	0	4	0
AT1G31850.1	| Symbols: | S-adenosyl-L-methionine-dependent methyltransferases superfamily protein | chr1:11431165-11433443 FORWARD LENGTH=603	0	0	4	0
AT1G31970.1	| Symbols: STRS1 | DEA(D/H)-box RNA helicase family protein | chr1:11479921-11482707 FORWARD LENGTH=537	0	6	0	0
AT1G32750.1	| Symbols: HAF01, HAF1, HAC13, GTD1, TAF1 | HAC13 protein (HAC13) | chr1:11846385-11856261 REVERSE LENGTH=1919	0	4	11	0
AT1G33790.2	| Symbols: | jacalin lectin family protein | chr1:12256990-12260432 FORWARD LENGTH=745	0	0	4	0
AT1G33990.1	| Symbols: ATMES14, MES14 | methyl esterase 14 | chr1:12355909-12357894 FORWARD LENGTH=348	0	2	4	0
AT1G35680.1	| Symbols: | Ribosomal protein L21 | chr1:13208777-13210246 FORWARD LENGTH=220	0	0	2	0
AT1G36280.1	| Symbols: | L-Aspartase-like family protein | chr1:13640600-13642908 FORWARD LENGTH=527	0	2	4	0
AT1G41830.1	| Symbols: SKS6 | SKU5-similar 6 | chr1:15603892-15607802 REVERSE LENGTH=542	0	2	2	0
AT1G41880.1	| Symbols: | Ribosomal protein L35Ae family protein | chr1:15651585-15652427 REVERSE LENGTH=111	0	0	4	0
AT1G43190.1	| Symbols: PTB3 | polypyrimidine tract-binding protein 3 | chr1:16275432-16278185 REVERSE LENGTH=432	0	0	3	0
AT1G43670.1	| Symbols: | Inositol monophosphatase family protein | chr1:16468184-16470347 FORWARD LENGTH=341	0	0	3	0
AT1G44575.1	| Symbols: NPQ4, PSBS | Chlorophyll A-B binding family protein | chr1:16871768-16873194 FORWARD LENGTH=265	0	0	3	0
AT1G47200.1	| Symbols: WPP2 | WPP domain protein 2 | chr1:17298181-17298723 REVERSE LENGTH=180	0	4	2	0
AT1G47550.2	| Symbols: SEC3A | exocyst complex component sec3A | chr1:17457171-17463896 FORWARD LENGTH=888	0	11	14	0
AT1G47980.1	| Symbols: | unknown protein; FUNCTIONS IN: molecular_function unknown; INVOLVED IN: biological_process unknown; LOCATED IN: endomembrane system; EXPRESSED IN: 6 plant structures; EXPRESSED DURING: 4 anthesis, F mature embryo stage, petal differentiation and expansion stage, E expanded cotyledon stage; BEST Arabidopsis thaliana protein match is: unknown protein (TAIR:AT3G62730.1); Has 169 Blast h…	0	0	3	0
AT1G48350.1	| Symbols: | Ribosomal L18p/L5e family protein | chr1:17867269-17868215 FORWARD LENGTH=170	0	0	3	0
AT1G48410.2	| Symbols: AGO1 | Stabilizer of iron transporter SufD / Polynucleotidyl transferase | chr1:17886285-17891892 REVERSE LENGTH=1050	0	0	2	0
AT1G48480.1	| Symbols: RKL1 | receptor-like kinase 1 | chr1:17918475-17920743 FORWARD LENGTH=655	0	0	5	0
AT1G48610.1	| Symbols: | AT hook motif-containing protein | chr1:17971027-17972798 REVERSE LENGTH=212	0	3	3	0
AT1G48620.1	| Symbols: HON5 | high mobility group A5 | chr1:17974148-17976301 REVERSE LENGTH=479	0	6	12	0
AT1G48630.1	| Symbols: RACK1B_AT | receptor for activated C kinase 1B | chr1:17981977-17983268 REVERSE LENGTH=326	0	0	7	0
AT1G48920.1	| Symbols: ATNUC-L1, PARL1, NUC-L1 | nucleolin like 1 | chr1:18098186-18101422 FORWARD LENGTH=557	0	10	18	2
AT1G49430.1	| Symbols: LACS2, LRD2 | long-chain acyl-CoA synthetase 2 | chr1:18291188-18295641 FORWARD LENGTH=665	0	0	2	0
AT1G49480.1	| Symbols: RTV1 | related to vernalization1 1 | chr1:18314596-18315460 REVERSE LENGTH=226	0	0	3	0
AT1G49750.1	| Symbols: | Leucine-rich repeat (LRR) family protein | chr1:18411177-18412779 REVERSE LENGTH=494	0	5	7	0
AT1G49950.3	| Symbols: TRB1, ATTRB1 | telomere repeat binding factor 1 | chr1:18494439-18496713 REVERSE LENGTH=300	0	0	3	0
AT1G50120.1	| Symbols: | FUNCTIONS IN: molecular_function unknown; INVOLVED IN: biological_process unknown; LOCATED IN: cellular_component unknown; EXPRESSED IN: 23 plant structures; EXPRESSED DURING: 13 growth stages; CONTAINS InterPro DOMAIN/s: Rgp1 (InterPro:IPR014848), Immunoglobulin E-set (InterPro:IPR014756); Has 144 Blast hits to 140 proteins in 61 species: Archae - 0; Bacteria - 0; Metazoa - 86; Fung…	0	0	2	0
AT1G50250.1	| Symbols: FTSH1 | FTSH protease 1 | chr1:18614398-18616930 REVERSE LENGTH=716	0	0	2	0
AT1G50480.1	| Symbols: THFS | 10-formyltetrahydrofolate synthetase | chr1:18702064-18704687 FORWARD LENGTH=634	0	3	2	0
AT1G50920.1	| Symbols: | Nucleolar GTP-binding protein | chr1:18870555-18872570 FORWARD LENGTH=671	0	16	20	0
AT1G51060.1	| Symbols: HTA10 | histone H2A 10 | chr1:18926948-18927443 FORWARD LENGTH=132	0	2	0	0
AT1G51510.1	| Symbols: Y14 | RNA-binding (RRM/RBD/RNP motifs) family protein | chr1:19103072-19104753 REVERSE LENGTH=202	0	0	2	0
AT1G51980.1	| Symbols: | Insulinase (Peptidase family M16) protein | chr1:19323692-19326771 REVERSE LENGTH=503	0	0	3	0
AT1G52000.1	| Symbols: | Mannose-binding lectin superfamily protein | chr1:19333352-19335700 REVERSE LENGTH=730	0	0	15	0
AT1G52150.2	| Symbols: ATHB-15, ATHB15, CNA, ICU4 | Homeobox-leucine zipper family protein / lipid-binding START domain-containing protein | chr1:19409913-19413961 REVERSE LENGTH=837	0	2	2	0
AT1G52670.1	| Symbols: | Single hybrid motif superfamily protein | chr1:19615119-19617420 REVERSE LENGTH=274	0	17	28	0
AT1G52740.1	| Symbols: HTA9 | histone H2A protein 9 | chr1:19645409-19646221 FORWARD LENGTH=134	0	0	9	0
AT1G52930.1	| Symbols: | Ribosomal RNA processing Brix domain protein | chr1:19711261-19713103 FORWARD LENGTH=320	0	3	7	0
AT1G52980.1	| Symbols: | GTP-binding family protein | chr1:19737493-19740201 FORWARD LENGTH=576	0	3	2	0
AT1G54000.1	| Symbols: | GDSL-like Lipase/Acylhydrolase superfamily protein | chr1:20154548-20156365 REVERSE LENGTH=391	0	0	13	0
AT1G54010.1	| Symbols: | GDSL-like Lipase/Acylhydrolase superfamily protein | chr1:20158854-20160747 REVERSE LENGTH=386	0	0	7	0
AT1G54020.2	| Symbols: | GDSL-like Lipase/Acylhydrolase superfamily protein | chr1:20161805-20163706 REVERSE LENGTH=372	0	2	14	0
AT1G54140.1	| Symbols: TAFII21, TAF9 | TATA binding protein associated factor 21kDa subunit | chr1:20214076-20214869 REVERSE LENGTH=183	0	0	3	0
AT1G54250.1	| Symbols: ATRPABC16.5, NRPB8A, NRPE8A | RNA polymerase Rpb8 | chr1:20255210-20256335 FORWARD LENGTH=146	0	5	6	0
AT1G54690.1	| Symbols: HTA3, H2AXB, G-H2AX, GAMMA-H2AX | gamma histone variant H2AX | chr1:20414607-20415206 REVERSE LENGTH=142	0	0	2	0
AT1G54850.1	| Symbols: | HSP20-like chaperones superfamily protein | chr1:20454440-20455994 FORWARD LENGTH=206	0	0	5	0
AT1G55130.1	| Symbols: TMN6, AtTMN6 | Endomembrane protein 70 protein family | chr1:20569654-20572266 FORWARD LENGTH=637	0	0	2	0
AT1G56110.1	| Symbols: NOP56 | homolog of nucleolar protein NOP56 | chr1:20984544-20986893 REVERSE LENGTH=522	0	59	68	0
AT1G56330.1	| Symbols: SAR1, ATSAR1, ATSARA1B, ATSAR1B, SAR1B | secretion-associated RAS 1B | chr1:21086845-21088478 REVERSE LENGTH=193	0	0	3	0
AT1G57660.1	| Symbols: | Translation protein SH3-like family protein | chr1:21355567-21356364 FORWARD LENGTH=164	0	0	2	0
AT1G57750.1	| Symbols: MAH1, CYP96A15 | cytochrome P450, family 96, subfamily A, polypeptide 15 | chr1:21384186-21385679 REVERSE LENGTH=497	0	0	3	0
AT1G57860.1	| Symbols: | Translation protein SH3-like family protein | chr1:21430034-21430827 REVERSE LENGTH=164	0	0	2	0
AT1G58270.1	| Symbols: ZW9 | TRAF-like family protein | chr1:21612394-21614089 REVERSE LENGTH=396	0	0	5	0
AT1G59610.1	| Symbols: ADL3, CF1, DRP2B, DL3 | dynamin-like 3 | chr1:21893413-21900780 FORWARD LENGTH=920	0	11	22	0
AT1G59900.1	| Symbols: AT-E1 ALPHA, E1 ALPHA | pyruvate dehydrogenase complex E1 alpha subunit | chr1:22051368-22053660 FORWARD LENGTH=389	0	0	2	0
AT1G60070.2	| Symbols: | Adaptor protein complex AP-1, gamma subunit | chr1:22142944-22149296 REVERSE LENGTH=898	0	0	4	0
AT1G60620.1	| Symbols: ATRPAC43, RPAC43 | RNA polymerase I subunit 43 | chr1:22331225-22333370 FORWARD LENGTH=385	0	0	2	0
AT1G60830.1	| Symbols: | RNA-binding (RRM/RBD/RNP motifs) family protein | chr1:22395058-22395603 REVERSE LENGTH=111	0	0	2	2
AT1G60850.2	| Symbols: ATRPAC42, AAC42 | DNA-directed RNA polymerase family protein | chr1:22398078-22400155 REVERSE LENGTH=375	0	42	38	0
AT1G60900.1	| Symbols: | U2 snRNP auxilliary factor, large subunit, splicing factor | chr1:22424008-22427806 FORWARD LENGTH=589	0	0	3	2
AT1G61000.1	| Symbols: | FUNCTIONS IN: molecular_function unknown; INVOLVED IN: mitosis; LOCATED IN: plasma membrane; EXPRESSED IN: cultured cell; CONTAINS InterPro DOMAIN/s: Kinetochore protein Nuf2 (InterPro:IPR005549); Has 50972 Blast hits to 29793 proteins in 2070 species: Archae - 902; Bacteria - 7404; Metazoa - 23628; Fungi - 4156; Plants - 2312; Viruses - 158; Other Eukaryotes - 12412 (source: NCBI BL…	0	0	3	0
AT1G61520.1	| Symbols: LHCA3 | photosystem I light harvesting complex gene 3 | chr1:22700152-22701149 FORWARD LENGTH=273	0	0	7	0
AT1G61730.1	| Symbols: | DNA-binding storekeeper protein-related transcriptional regulator | chr1:22793447-22794577 REVERSE LENGTH=376	0	3	9	0
AT1G62390.1	| Symbols: Phox2 | Octicosapeptide/Phox/Bem1p (PB1) domain-containing protein / tetratricopeptide repeat (TPR)-containing protein | chr1:23084632-23086887 REVERSE LENGTH=751	0	45	40	0
AT1G62640.1	| Symbols: KAS III | 3-ketoacyl-acyl carrier protein synthase III | chr1:23192502-23194737 FORWARD LENGTH=404	0	0	0	2
AT1G62750.1	| Symbols: ATSCO1, ATSCO1/CPEF-G, SCO1 | Translation elongation factor EFG/EF2 protein | chr1:23233622-23236321 REVERSE LENGTH=783	0	7	12	0
AT1G63000.1	| Symbols: NRS/ER, UER1 | nucleotide-rhamnose synthase/epimerase-reductase | chr1:23342510-23343859 FORWARD LENGTH=301	0	0	2	0
AT1G63160.1	| Symbols: RFC2 | replication factor C 2 | chr1:23422068-23423771 REVERSE LENGTH=333	0	2	0	0
AT1G63470.1	| Symbols: | AT hook motif DNA-binding family protein | chr1:23536831-23538863 REVERSE LENGTH=378	0	0	5	0
AT1G63680.1	| Symbols: ATMURE, PDE316, MURE | acid-amino acid ligases;ligases;ATP binding;ATP binding;ligases | chr1:23614461-23617247 FORWARD LENGTH=772	0	0	4	0
AT1G63770.5	| Symbols: | Peptidase M1 family protein | chr1:23657791-23664243 REVERSE LENGTH=1013	0	0	3	0
AT1G63780.1	| Symbols: IMP4 | Ribosomal RNA processing Brix domain protein | chr1:23665045-23667243 REVERSE LENGTH=294	0	11	13	0
AT1G63810.1	| Symbols: | CONTAINS InterPro DOMAIN/s: Nrap protein (InterPro:IPR005554); Has 396 Blast hits to 382 proteins in 182 species: Archae - 3; Bacteria - 2; Metazoa - 142; Fungi - 146; Plants - 43; Viruses - 0; Other Eukaryotes - 60 (source: NCBI BLink). | chr1:23669690-23675542 REVERSE LENGTH=1053	0	47	65	0
AT1G64040.1	| Symbols: TOPP3 | type one serine/threonine protein phosphatase 3 | chr1:23758626-23760274 REVERSE LENGTH=322	0	0	5	0
AT1G64190.1	| Symbols: | 6-phosphogluconate dehydrogenase family protein | chr1:23825549-23827012 REVERSE LENGTH=487	0	0	0	2
AT1G64350.1	| Symbols: SEH1H | Transducin/WD40 repeat-like superfamily protein | chr1:23881582-23883073 FORWARD LENGTH=326	0	0	4	0
AT1G64790.2	| Symbols: ILA | ILITYHIA | chr1:24065232-24083403 REVERSE LENGTH=2696	0	0	2	0
AT1G65030.1	| Symbols: | Transducin/WD40 repeat-like superfamily protein | chr1:24156798-24158511 FORWARD LENGTH=345	0	9	11	0
AT1G65350.1	| Symbols: UBQ13 | ubiquitin 13 | chr1:24272518-24277275 REVERSE LENGTH=319	0	50	0	0
AT1G65930.1	| Symbols: cICDH | cytosolic NADP+-dependent isocitrate dehydrogenase | chr1:24539088-24541861 FORWARD LENGTH=410	0	0	5	0
AT1G65980.1	| Symbols: TPX1 | thioredoxin-dependent peroxidase 1 | chr1:24559524-24560753 REVERSE LENGTH=162	0	0	5	0
AT1G66200.3	| Symbols: GSR2, GLN1;2 | glutamine synthase clone F11 | chr1:24655520-24657520 REVERSE LENGTH=365	0	0	6	0
AT1G66240.1	| Symbols: ATX1, ATATX1 | homolog of anti-oxidant 1 | chr1:24686445-24687327 REVERSE LENGTH=106	0	0	2	0
AT1G66670.1	| Symbols: CLPP3, NCLPP3 | CLP protease proteolytic subunit 3 | chr1:24863995-24865646 REVERSE LENGTH=309	0	0	2	0
AT1G67680.1	| Symbols: | SRP72 RNA-binding domain | chr1:25365962-25368464 REVERSE LENGTH=664	0	10	12	0
AT1G67730.1	| Symbols: YBR159, KCR1, ATKCR1 | beta-ketoacyl reductase 1 | chr1:25391676-25393365 FORWARD LENGTH=318	0	0	3	0
AT1G68010.2	| Symbols: HPR | hydroxypyruvate reductase | chr1:25493418-25495720 FORWARD LENGTH=387	0	0	9	0
AT1G68530.1	| Symbols: CUT1, POP1, CER6, G2, KCS6 | 3-ketoacyl-CoA synthase 6 | chr1:25712881-25714733 REVERSE LENGTH=497	0	0	3	0
AT1G68720.1	| Symbols: TADA, ATTADA | tRNA arginine adenosine deaminase | chr1:25804547-25808820 FORWARD LENGTH=1307	0	7	32	0
AT1G68790.1	| Symbols: LINC3 | little nuclei3 | chr1:25834932-25839157 REVERSE LENGTH=1085	0	0	3	0
AT1G69010.1	| Symbols: BIM2 | BES1-interacting Myc-like protein 2 | chr1:25941804-25943599 FORWARD LENGTH=311	0	5	7	0
AT1G69070.1	| Symbols: | FUNCTIONS IN: molecular_function unknown; INVOLVED IN: biological_process unknown; LOCATED IN: cellular_component unknown; EXPRESSED IN: 23 plant structures; EXPRESSED DURING: 13 growth stages; CONTAINS InterPro DOMAIN/s: Nop14-like protein (InterPro:IPR007276); Has 69842 Blast hits to 35213 proteins in 1572 species: Archae - 363; Bacteria - 20593; Metazoa - 20851; Fungi - 8010; Plan…	0	12	15	0
AT1G69200.1	| Symbols: FLN2 | fructokinase-like 2 | chr1:26016018-26018365 FORWARD LENGTH=616	0	2	4	0
AT1G69250.1	| Symbols: | Nuclear transport factor 2 (NTF2) family protein with RNA binding (RRM-RBD-RNP motifs) domain | chr1:26033163-26035301 FORWARD LENGTH=427	0	0	3	0
AT1G69620.1	| Symbols: RPL34 | ribosomal protein L34 | chr1:26189900-26191081 FORWARD LENGTH=119	0	3	4	2
AT1G70070.1	| Symbols: EMB25, PDE317, ISE2 | DEAD/DEAH box helicase, putative | chr1:26390016-26394148 REVERSE LENGTH=1171	0	8	28	0
AT1G70100.3	| Symbols: | unknown protein; BEST Arabidopsis thaliana protein match is: unknown protein (TAIR:AT1G24160.2); Has 35333 Blast hits to 34131 proteins in 2444 species: Archae - 798; Bacteria - 22429; Metazoa - 974; Fungi - 991; Plants - 531; Viruses - 0; Other Eukaryotes - 9610 (source: NCBI BLink). | chr1:26403736-26405832 FORWARD LENGTH=504	0	2	0	0
AT1G70730.3	| Symbols: PGM2 | Phosphoglucomutase/phosphomannomutase family protein | chr1:26669020-26673166 REVERSE LENGTH=662	0	0	4	0
AT1G70770.1	| Symbols: | Protein of unknown function DUF2359, transmembrane | chr1:26688622-26691185 REVERSE LENGTH=610	0	0	3	0
AT1G70830.1	| Symbols: MLP28 | MLP-like protein 28 | chr1:26710203-26711395 REVERSE LENGTH=335	0	0	4	0
AT1G71695.1	| Symbols: | Peroxidase superfamily protein | chr1:26964359-26966557 FORWARD LENGTH=358	0	5	10	0
AT1G71820.2	| Symbols: SEC6 | SEC6 | chr1:27010022-27016745 FORWARD LENGTH=774	0	28	16	0
AT1G72150.1	| Symbols: PATL1 | PATELLIN 1 | chr1:27148558-27150652 FORWARD LENGTH=573	0	2	9	0
AT1G72440.1	| Symbols: EDA25, SWA2 | CCAAT-binding factor | chr1:27268325-27273596 REVERSE LENGTH=1043	0	10	24	0
AT1G72550.1	| Symbols: | tRNA synthetase beta subunit family protein | chr1:27319947-27323908 REVERSE LENGTH=598	0	0	2	0
AT1G72610.1	| Symbols: GLP1, ATGER1, GER1 | germin-like protein 1 | chr1:27339302-27339928 REVERSE LENGTH=208	0	0	5	0
AT1G72970.1	| Symbols: HTH, EDA17 | Glucose-methanol-choline (GMC) oxidoreductase family protein | chr1:27452872-27455706 FORWARD LENGTH=594	0	0	2	0
AT1G73100.1	| Symbols: SUVH3, SDG19 | SU(VAR)3-9 homolog 3 | chr1:27491970-27493979 FORWARD LENGTH=669	0	0	4	0
AT1G73460.1	| Symbols: | Protein kinase superfamily protein | chr1:27620122-27624899 FORWARD LENGTH=1169	0	0	2	0
AT1G73960.1	| Symbols: TAF2 | TBP-associated factor 2 | chr1:27805173-27814433 REVERSE LENGTH=1390	0	10	16	0
AT1G74050.1	| Symbols: | Ribosomal protein L6 family protein | chr1:27847256-27848680 REVERSE LENGTH=233	0	8	17	0
AT1G74060.1	| Symbols: | Ribosomal protein L6 family protein | chr1:27850033-27851299 REVERSE LENGTH=233	0	8	17	0
AT1G74270.1	| Symbols: | Ribosomal protein L35Ae family protein | chr1:27928415-27929466 REVERSE LENGTH=112	0	0	4	0
AT1G74470.1	| Symbols: | Pyridine nucleotide-disulphide oxidoreductase family protein | chr1:27991248-27992845 FORWARD LENGTH=467	0	0	5	0
AT1G74690.1	| Symbols: IQD31 | IQ-domain 31 | chr1:28061498-28063924 REVERSE LENGTH=587	0	0	4	0
AT1G75240.1	| Symbols: AtHB33, HB33, ZHD5 | homeobox protein 33 | chr1:28241576-28242505 FORWARD LENGTH=309	0	0	5	0
AT1G75280.1	| Symbols: | NmrA-like negative transcriptional regulator family protein | chr1:28252030-28253355 FORWARD LENGTH=310	0	0	2	0
AT1G75350.1	| Symbols: emb2184 | Ribosomal protein L31 | chr1:28272163-28272687 FORWARD LENGTH=144	0	2	0	0
AT1G75600.1	| Symbols: | Histone superfamily protein | chr1:28390753-28391461 FORWARD LENGTH=136	0	0	2	0
AT1G75670.1	| Symbols: | DNA-directed RNA polymerases | chr1:28415378-28416505 REVERSE LENGTH=196	0	7	8	0
AT1G75910.1	| Symbols: EXL4 | extracellular lipase 4 | chr1:28501511-28503096 FORWARD LENGTH=343	0	10	11	0
AT1G75930.1	| Symbols: EXL6 | extracellular lipase 6 | chr1:28508109-28509708 FORWARD LENGTH=343	0	3	14	0
AT1G76300.1	| Symbols: SmD3 | snRNP core protein SMD3 | chr1:28625957-28627080 FORWARD LENGTH=128	0	0	2	0
AT1G76440.1	| Symbols: | HSP20-like chaperones superfamily protein | chr1:28682371-28682999 REVERSE LENGTH=143	0	0	3	0
AT1G76810.1	| Symbols: | eukaryotic translation initiation factor 2 (eIF-2) family protein | chr1:28831366-28836310 REVERSE LENGTH=1294	0	38	51	0
AT1G76850.1	| Symbols: SEC5A | exocyst complex component sec5 | chr1:28848013-28854282 FORWARD LENGTH=1090	0	45	38	0
AT1G77030.1	| Symbols: | hydrolases, acting on acid anhydrides, in phosphorus-containing anhydrides;ATP-dependent helicases;nucleic acid binding;ATP binding;RNA binding;helicases | chr1:28947887-28951526 REVERSE LENGTH=845	0	7	6	0
AT1G77180.1	| Symbols: SKIP | chromatin protein family | chr1:28999791-29001632 REVERSE LENGTH=613	0	2	0	0
AT1G77510.1	| Symbols: ATPDIL1-2, PDI6, ATPDI6, PDIL1-2 | PDI-like 1-2 | chr1:29126742-29129433 FORWARD LENGTH=508	0	4	6	0
AT1G77590.1	| Symbols: LACS9 | long chain acyl-CoA synthetase 9 | chr1:29148501-29151776 REVERSE LENGTH=691	0	0	2	0
AT1G78380.1	| Symbols: ATGSTU19, GST8, GSTU19 | glutathione S-transferase TAU 19 | chr1:29486659-29487819 REVERSE LENGTH=219	0	0	2	0
AT1G78630.1	| Symbols: emb1473 | Ribosomal protein L13 family protein | chr1:29575997-29577406 FORWARD LENGTH=241	0	0	3	0
AT1G78830.1	| Symbols: | Curculin-like (mannose-binding) lectin family protein | chr1:29637141-29638508 REVERSE LENGTH=455	0	0	4	0
AT1G79040.1	| Symbols: PSBR | photosystem II subunit R | chr1:29736085-29736781 FORWARD LENGTH=140	0	0	4	0
AT1G79150.1	| Symbols: | binding | chr1:29772716-29777874 REVERSE LENGTH=830	0	3	4	0
AT1G79280.2	| Symbols: NUA | nuclear pore anchor | chr1:29819176-29832809 REVERSE LENGTH=2115	0	14	24	0
AT1G79340.1	| Symbols: AtMC4, MC4 | metacaspase 4 | chr1:29842849-29844368 FORWARD LENGTH=418	0	0	3	0
AT1G80270.1	| Symbols: PPR596 | PENTATRICOPEPTIDE REPEAT 596 | chr1:30181265-30183331 FORWARD LENGTH=596	0	0	2	0
AT1G80410.2	| Symbols: EMB2753 | tetratricopeptide repeat (TPR)-containing protein | chr1:30227779-30234832 REVERSE LENGTH=911	0	2	5	2
AT1G80670.1	| Symbols: | Transducin/WD40 repeat-like superfamily protein | chr1:30320809-30323543 REVERSE LENGTH=349	0	0	6	0
AT1G80750.1	| Symbols: | Ribosomal protein L30/L7 family protein | chr1:30349052-30350434 FORWARD LENGTH=247	0	11	11	0
AT2G01710.1	| Symbols: | Chaperone DnaJ-domain superfamily protein | chr2:315836-316771 FORWARD LENGTH=311	0	0	2	0
AT2G01720.1	| Symbols: | Ribophorin I | chr2:317193-320016 REVERSE LENGTH=464	0	0	2	0
AT2G01970.1	| Symbols: | Endomembrane protein 70 protein family | chr2:452197-454819 REVERSE LENGTH=592	0	0	2	0
AT2G02740.1	| Symbols: ATWHY3, PTAC11, WHY3 | ssDNA-binding transcriptional regulator | chr2:769389-770993 FORWARD LENGTH=268	0	0	0	4
AT2G02790.1	| Symbols: IQD29 | IQ-domain 29 | chr2:788708-790946 FORWARD LENGTH=636	0	0	4	0
AT2G03510.1	| Symbols: | SPFH/Band 7/PHB domain-containing membrane-associated protein family | chr2:1066717-1068934 FORWARD LENGTH=356	0	0	2	0
AT2G04235.1	| Symbols: | unknown protein; FUNCTIONS IN: molecular_function unknown; INVOLVED IN: biological_process unknown; LOCATED IN: cellular_component unknown; EXPRESSED IN: cultured cell; Has 713 Blast hits to 345 proteins in 122 species: Archae - 2; Bacteria - 262; Metazoa - 138; Fungi - 55; Plants - 39; Viruses - 0; Other Eukaryotes - 217 (source: NCBI BLink). | chr2:1449414-1455018 FORWARD LENGTH=12…	0	0	5	0
AT2G04280.1	| Symbols: | unknown protein; FUNCTIONS IN: molecular_function unknown; INVOLVED IN: biological_process unknown; EXPRESSED IN: 24 plant structures; EXPRESSED DURING: 13 growth stages; BEST Arabidopsis thaliana protein match is: unknown protein (TAIR:AT4G12700.1); Has 130 Blast hits to 130 proteins in 16 species: Archae - 0; Bacteria - 0; Metazoa - 0; Fungi - 0; Plants - 124; Viruses - 0; Other Eu…	0	9	21	0
AT2G04630.1	| Symbols: NRPB6B, NRPE6B | RNA polymerase Rpb6 | chr2:1619168-1620246 REVERSE LENGTH=144	0	0	5	0
AT2G04780.1	| Symbols: FLA7 | FASCICLIN-like arabinoogalactan 7 | chr2:1677488-1678252 FORWARD LENGTH=254	0	0	2	0
AT2G05710.1	| Symbols: ACO3 | aconitase 3 | chr2:2141591-2146350 FORWARD LENGTH=990	0	0	9	0
AT2G05990.1	| Symbols: MOD1, ENR1 | NAD(P)-binding Rossmann-fold superfamily protein | chr2:2322876-2324867 FORWARD LENGTH=390	0	0	7	0
AT2G07560.1	| Symbols: AHA6, HA6 | H(+)-ATPase 6 | chr2:3170394-3173952 REVERSE LENGTH=949	0	0	5	0
AT2G07690.1	| Symbols: MCM5 | Minichromosome maintenance (MCM2/3/5) family protein | chr2:3523379-3527388 REVERSE LENGTH=727	0	0	2	0
AT2G10940.1	| Symbols: | Bifunctional inhibitor/lipid-transfer protein/seed storage 2S albumin superfamily protein | chr2:4311160-4312035 REVERSE LENGTH=291	0	4	0	0
AT2G15400.1	| Symbols: RBP36B, NRPE3B | DNA-directed RNA polymerase family protein | chr2:6713022-6714386 FORWARD LENGTH=319	0	2	2	0
AT2G16430.2	| Symbols: PAP10, ATPAP10 | purple acid phosphatase 10 | chr2:7120502-7122772 REVERSE LENGTH=468	0	2	2	0
AT2G16940.2	| Symbols: | Splicing factor, CC1-like | chr2:7342869-7347052 REVERSE LENGTH=610	0	0	4	0
AT2G17410.1	| Symbols: | ARID/BRIGHT DNA-binding domain-containing protein | chr2:7559869-7563474 FORWARD LENGTH=786	0	0	4	0
AT2G17420.1	| Symbols: NTRA, ATNTRA, NTR2 | NADPH-dependent thioredoxin reductase A | chr2:7564357-7566219 FORWARD LENGTH=378	0	0	2	0
AT2G17980.1	| Symbols: ATSLY1 | Sec1/munc18-like (SM) proteins superfamily | chr2:7824352-7826404 FORWARD LENGTH=627	0	3	11	0
AT2G18220.1	| Symbols: | Noc2p family | chr2:7928254-7931851 FORWARD LENGTH=764	0	0	11	0
AT2G18740.1	| Symbols: | Small nuclear ribonucleoprotein family protein | chr2:8123334-8124710 FORWARD LENGTH=88	0	2	0	0
AT2G18900.1	| Symbols: | Transducin/WD40 repeat-like superfamily protein | chr2:8188491-8192409 REVERSE LENGTH=804	0	36	52	0
AT2G18960.1	| Symbols: AHA1, PMA, OST2, HA1 | H(+)-ATPase 1 | chr2:8221858-8227268 FORWARD LENGTH=949	0	6	24	0
AT2G19385.1	| Symbols: | zinc ion binding | chr2:8387149-8388581 FORWARD LENGTH=275	0	0	4	0
AT2G19480.1	| Symbols: NFA02, NFA2, NAP1;2 | nucleosome assembly protein 1;2 | chr2:8438601-8441040 FORWARD LENGTH=379	0	4	7	0
AT2G19540.1	| Symbols: | Transducin family protein / WD-40 repeat family protein | chr2:8461804-8464347 FORWARD LENGTH=469	0	2	8	0
AT2G19730.1	| Symbols: | Ribosomal L28e protein family | chr2:8511752-8512995 FORWARD LENGTH=143	0	4	9	0
AT2G19740.1	| Symbols: | Ribosomal protein L31e family protein | chr2:8513577-8514346 FORWARD LENGTH=119	0	4	6	0
AT2G20260.1	| Symbols: PSAE-2 | photosystem I subunit E-2 | chr2:8736780-8737644 FORWARD LENGTH=145	0	0	3	0
AT2G20420.1	| Symbols: | ATP citrate lyase (ACL) family protein | chr2:8805574-8807858 FORWARD LENGTH=421	0	3	3	0
AT2G20450.1	| Symbols: | Ribosomal protein L14 | chr2:8813923-8815071 FORWARD LENGTH=134	0	4	9	0
AT2G20490.1	| Symbols: NOP10, EDA27 | nucleolar RNA-binding Nop10p family protein | chr2:8831897-8832723 FORWARD LENGTH=64	0	13	11	0
AT2G20990.3	| Symbols: SYTA | synaptotagmin A | chr2:9014827-9017829 FORWARD LENGTH=579	0	0	3	0
AT2G21170.1	| Symbols: TIM, PDTPI | triosephosphate isomerase | chr2:9071047-9073106 REVERSE LENGTH=315	0	0	3	0
AT2G21440.1	| Symbols: | RNA-binding (RRM/RBD/RNP motifs) family protein | chr2:9173712-9179065 REVERSE LENGTH=1003	0	2	2	0
AT2G21870.1	| Symbols: MGP1 | copper ion binding;cobalt ion binding;zinc ion binding | chr2:9320456-9322618 REVERSE LENGTH=240	0	0	3	0
AT2G22230.1	| Symbols: | Thioesterase superfamily protein | chr2:9450042-9451427 FORWARD LENGTH=220	0	0	2	0
AT2G22360.1	| Symbols: | DNAJ heat shock family protein | chr2:9498162-9500459 FORWARD LENGTH=442	0	2	2	0
AT2G22540.1	| Symbols: SVP, AGL22 | K-box region and MADS-box transcription factor family protein | chr2:9580417-9583603 FORWARD LENGTH=240	0	4	2	0
AT2G23070.1	| Symbols: | Protein kinase superfamily protein | chr2:9824162-9826871 REVERSE LENGTH=432	0	0	3	0
AT2G24440.1	| Symbols: | selenium binding | chr2:10391124-10392492 FORWARD LENGTH=183	0	2	4	0
AT2G25080.1	| Symbols: ATGPX1, GPX1 | glutathione peroxidase 1 | chr2:10668134-10669828 FORWARD LENGTH=236	0	0	3	0
AT2G25170.1	| Symbols: PKL, GYM, CHD3, CHR6, SSL2 | chromatin remodeling factor CHD3 (PICKLE) | chr2:10714411-10723763 FORWARD LENGTH=1384	0	15	20	0
AT2G25560.1	| Symbols: | DNAJ heat shock N-terminal domain-containing protein | chr2:10881790-10883760 FORWARD LENGTH=656	0	3	2	0
AT2G25650.1	| Symbols: | DNA-binding storekeeper protein-related transcriptional regulator | chr2:10914765-10916006 FORWARD LENGTH=386	0	17	20	0
AT2G25670.1	| Symbols: | BEST Arabidopsis thaliana protein match is: copper ion binding (TAIR:AT4G32610.1); Has 43784 Blast hits to 26928 proteins in 1799 species: Archae - 86; Bacteria - 6347; Metazoa - 15971; Fungi - 5398; Plants - 1931; Viruses - 259; Other Eukaryotes - 13792 (source: NCBI BLink). | chr2:10929062-10930619 REVERSE LENGTH=318	0	6	0	0
AT2G27530.1	| Symbols: PGY1 | Ribosomal protein L1p/L10e family | chr2:11763443-11764570 REVERSE LENGTH=216	0	13	16	0
AT2G27710.1	| Symbols: | 60S acidic ribosomal protein family | chr2:11816929-11817670 FORWARD LENGTH=115	0	17	14	0
AT2G27720.2	| Symbols: | 60S acidic ribosomal protein family | chr2:11818696-11819370 FORWARD LENGTH=130	0	8	6	0
AT2G27860.1	| Symbols: AXS1 | UDP-D-apiose/UDP-D-xylose synthase 1 | chr2:11864684-11866843 REVERSE LENGTH=389	0	0	2	0
AT2G28600.1	| Symbols: | P-loop containing nucleoside triphosphate hydrolases superfamily protein | chr2:12251845-12254672 FORWARD LENGTH=502	0	0	2	0
AT2G29450.1	| Symbols: ATGSTU5, ATGSTU1, AT103-1A, GSTU5 | glutathione S-transferase tau 5 | chr2:12624774-12625566 REVERSE LENGTH=224	0	0	2	0
AT2G29540.3	| Symbols: ATRPC14, ATRPAC14, RPC14 | RNApolymerase 14 kDa subunit | chr2:12643288-12643828 FORWARD LENGTH=139	0	7	10	0
AT2G29570.1	| Symbols: PCNA2, ATPCNA2 | proliferating cell nuclear antigen 2 | chr2:12650139-12651598 REVERSE LENGTH=264	0	0	2	0
AT2G29630.2	| Symbols: THIC | thiaminC | chr2:12667395-12669569 FORWARD LENGTH=644	0	5	7	0
AT2G30110.1	| Symbols: ATUBA1, MOS5, UBA1 | ubiquitin-activating enzyme 1 | chr2:12852632-12857369 REVERSE LENGTH=1080	0	0	4	0
AT2G30490.1	| Symbols: ATC4H, C4H, CYP73A5, REF3 | cinnamate-4-hydroxylase | chr2:12993861-12995683 REVERSE LENGTH=505	0	0	4	0
AT2G30860.1	| Symbols: ATGSTF9, GLUTTR, ATGSTF7, GSTF9 | glutathione S-transferase PHI 9 | chr2:13139132-13140057 FORWARD LENGTH=215	0	0	6	0
AT2G30950.1	| Symbols: VAR2, FTSH2 | FtsH extracellular protease family | chr2:13174692-13177064 FORWARD LENGTH=695	0	0	5	0
AT2G31390.1	| Symbols: | pfkB-like carbohydrate kinase family protein | chr2:13383635-13386116 REVERSE LENGTH=325	0	0	3	0
AT2G31410.1	| Symbols: | unknown protein; Has 1719 Blast hits to 1091 proteins in 184 species: Archae - 5; Bacteria - 24; Metazoa - 559; Fungi - 169; Plants - 192; Viruses - 1; Other Eukaryotes - 769 (source: NCBI BLink). | chr2:13392220-13392819 REVERSE LENGTH=199	0	9	12	0
AT2G31570.1	| Symbols: ATGPX2, GPX2 | glutathione peroxidase 2 | chr2:13438211-13439775 REVERSE LENGTH=169	0	0	2	0
AT2G31800.1	| Symbols: | Integrin-linked protein kinase family | chr2:13520605-13523646 REVERSE LENGTH=476	0	2	3	0
AT2G32920.1	| Symbols: ATPDIL2-3, PDI9, ATPDI9, PDIL2-3 | PDI-like 2-3 | chr2:13962502-13965406 REVERSE LENGTH=440	0	2	0	0
AT2G33620.1	| Symbols: | AT hook motif DNA-binding family protein | chr2:14234749-14236563 FORWARD LENGTH=351	0	0	2	0
AT2G34040.1	| Symbols: | Apoptosis inhibitory protein 5 (API5) | chr2:14377957-14382246 REVERSE LENGTH=553	0	0	0	3
AT2G34260.1	| Symbols: | transducin family protein / WD-40 repeat family protein | chr2:14465899-14468416 FORWARD LENGTH=353	0	23	30	0
AT2G34640.1	| Symbols: PTAC12, HMR | plastid transcriptionally active 12 | chr2:14582061-14584345 REVERSE LENGTH=527	0	2	5	0
AT2G34750.1	| Symbols: | RNA polymerase I specific transcription initiation factor RRN3 protein | chr2:14660449-14663792 REVERSE LENGTH=613	0	7	16	0
AT2G34810.1	| Symbols: | FAD-binding Berberine family protein | chr2:14685292-14686914 FORWARD LENGTH=540	0	0	6	0
AT2G35370.1	| Symbols: GDCH | glycine decarboxylase complex H | chr2:14891239-14892050 FORWARD LENGTH=165	0	2	4	0
AT2G36170.1	| Symbols: | Ubiquitin supergroup;Ribosomal protein L40e | chr2:15172153-15173046 FORWARD LENGTH=128	0	50	0	0
AT2G36190.1	| Symbols: AtcwINV4, cwINV4 | cell wall invertase 4 | chr2:15174951-15177785 REVERSE LENGTH=591	0	0	2	0
AT2G36340.1	| Symbols: | DNA-binding storekeeper protein-related transcriptional regulator | chr2:15235858-15237489 FORWARD LENGTH=414	0	45	43	0
AT2G36580.1	| Symbols: | Pyruvate kinase family protein | chr2:15339253-15342781 FORWARD LENGTH=527	0	0	4	0
AT2G37190.1	| Symbols: | Ribosomal protein L11 family protein | chr2:15619559-15620059 REVERSE LENGTH=166	0	4	9	0
AT2G37220.1	| Symbols: | RNA-binding (RRM/RBD/RNP motifs) family protein | chr2:15634980-15636331 REVERSE LENGTH=289	0	3	4	0
AT2G37270.1	| Symbols: ATRPS5B, RPS5B | ribosomal protein 5B | chr2:15647883-15649042 REVERSE LENGTH=207	0	0	5	0
AT2G37400.1	| Symbols: | Tetratricopeptide repeat (TPR)-like superfamily protein | chr2:15696365-15697366 REVERSE LENGTH=333	0	2	0	0
AT2G37990.1	| Symbols: | ribosome biogenesis regulatory protein (RRS1) family protein | chr2:15900713-15903028 FORWARD LENGTH=318	0	12	10	0
AT2G38110.1	| Symbols: ATGPAT6, GPAT6 | glycerol-3-phosphate acyltransferase 6 | chr2:15952816-15955364 REVERSE LENGTH=501	0	0	2	0
AT2G38270.1	| Symbols: CXIP2, ATGRX2 | CAX-interacting protein 2 | chr2:16031347-16033054 REVERSE LENGTH=293	0	0	3	0
AT2G38430.1	| Symbols: | unknown protein; BEST Arabidopsis thaliana protein match is: unknown protein (TAIR:AT3G54310.1); Has 35333 Blast hits to 34131 proteins in 2444 species: Archae - 798; Bacteria - 22429; Metazoa - 974; Fungi - 991; Plants - 531; Viruses - 0; Other Eukaryotes - 9610 (source: NCBI BLink). | chr2:16092950-16094810 REVERSE LENGTH=393	0	7	0	0
AT2G38580.1	| Symbols: | Mitochondrial ATP synthase D chain-related protein | chr2:16138838-16142371 FORWARD LENGTH=482	0	9	6	0
AT2G38670.1	| Symbols: PECT1 | phosphorylethanolamine cytidylyltransferase 1 | chr2:16168979-16171680 FORWARD LENGTH=421	0	0	2	0
AT2G38730.1	| Symbols: | Cyclophilin-like peptidyl-prolyl cis-trans isomerase family protein | chr2:16192579-16194038 REVERSE LENGTH=199	0	4	5	0
AT2G38750.1	| Symbols: ANNAT4 | annexin 4 | chr2:16196582-16198431 REVERSE LENGTH=319	0	0	6	0
AT2G38760.1	| Symbols: ANNAT3, ANN3 | annexin 3 | chr2:16201086-16202490 FORWARD LENGTH=321	0	6	9	0
AT2G39140.1	| Symbols: SVR1 | pseudouridine synthase family protein | chr2:16330238-16333153 FORWARD LENGTH=410	0	3	3	0
AT2G39330.1	| Symbols: JAL23 | jacalin-related lectin 23 | chr2:16419787-16421573 REVERSE LENGTH=459	0	5	18	0
AT2G39850.1	| Symbols: | Subtilisin-like serine endopeptidase family protein | chr2:16630626-16634100 FORWARD LENGTH=775	0	26	19	0
AT2G40030.1	| Symbols: NRPD1B, DRD3, ATNRPD1B, DMS5, NRPE1 | nuclear RNA polymerase D1B | chr2:16715089-16723406 FORWARD LENGTH=1976	0	0	2	0
AT2G40100.1	| Symbols: LHCB4.3 | light harvesting complex photosystem II | chr2:16745884-16747190 FORWARD LENGTH=276	0	0	2	0
AT2G40360.1	| Symbols: | Transducin/WD40 repeat-like superfamily protein | chr2:16853123-16856635 REVERSE LENGTH=753	0	27	42	0
AT2G40430.2	| Symbols: | FUNCTIONS IN: molecular_function unknown; INVOLVED IN: biological_process unknown; LOCATED IN: cellular_component unknown; EXPRESSED IN: 22 plant structures; EXPRESSED DURING: 13 growth stages; CONTAINS InterPro DOMAIN/s: P60-like (InterPro:IPR011687), Tumour suppressor protein Gltscr2 (InterPro:IPR011211); Has 706 Blast hits to 639 proteins in 197 species: Archae - 0; Bacteria - 32;…	0	8	13	0
AT2G40840.1	| Symbols: DPE2 | disproportionating enzyme 2 | chr2:17045368-17050779 FORWARD LENGTH=955	0	0	0	3
AT2G41040.1	| Symbols: | S-adenosyl-L-methionine-dependent methyltransferases superfamily protein | chr2:17121499-17123064 FORWARD LENGTH=352	0	0	2	0
AT2G41500.1	| Symbols: LIS, EMB2776 | WD-40 repeat family protein / small nuclear ribonucleoprotein Prp4p-related | chr2:17304319-17306855 REVERSE LENGTH=554	0	16	19	0
AT2G42590.3	| Symbols: GRF9, GF14 MU | general regulatory factor 9 | chr2:17732164-17733775 REVERSE LENGTH=276	0	0	5	2
AT2G42740.1	| Symbols: RPL16A | ribosomal protein large subunit 16A | chr2:17791794-17792946 FORWARD LENGTH=182	0	4	4	0
AT2G43110.1	| Symbols: | unknown protein; Has 212 Blast hits to 211 proteins in 96 species: Archae - 0; Bacteria - 6; Metazoa - 62; Fungi - 91; Plants - 31; Viruses - 0; Other Eukaryotes - 22 (source: NCBI BLink). | chr2:17922067-17924291 FORWARD LENGTH=288	0	0	5	0
AT2G43460.1	| Symbols: | Ribosomal L38e protein family | chr2:18046285-18047292 REVERSE LENGTH=69	0	0	2	0
AT2G43530.1	| Symbols: | Scorpion toxin-like knottin superfamily protein | chr2:18070104-18070523 FORWARD LENGTH=85	0	0	0	2
AT2G43650.1	| Symbols: EMB2777 | Sas10/U3 ribonucleoprotein (Utp) family protein | chr2:18099430-18103147 FORWARD LENGTH=654	0	3	4	0
AT2G44060.1	| Symbols: | Late embryogenesis abundant protein, group 2 | chr2:18226922-18227988 FORWARD LENGTH=325	0	6	6	0
AT2G44100.1	| Symbols: ATGDI1, AT-GDI1, GDI1 | guanosine nucleotide diphosphate dissociation inhibitor 1 | chr2:18241804-18244864 FORWARD LENGTH=445	0	0	2	0
AT2G44210.2	| Symbols: | Protein of Unknown Function (DUF239) | chr2:18280809-18282591 FORWARD LENGTH=445	0	0	4	0
AT2G44590.3	| Symbols: ADL1D, DL1D | DYNAMIN-like 1D | chr2:18403856-18406961 REVERSE LENGTH=612	0	0	3	0
AT2G44640.1	| Symbols: | FUNCTIONS IN: molecular_function unknown; INVOLVED IN: biological_process unknown; LOCATED IN: mitochondrion, chloroplast, plasma membrane, plastid, chloroplast envelope; EXPRESSED IN: 23 plant structures; EXPRESSED DURING: 13 growth stages; CONTAINS InterPro DOMAIN/s: Protein of unknown function DUF3769 (InterPro:IPR022244); BEST Arabidopsis thaliana protein match is: pigment defect…	0	0	3	0
AT2G44680.1	| Symbols: CKB4 | casein kinase II beta subunit 4 | chr2:18426898-18428166 REVERSE LENGTH=283	0	0	3	0
AT2G44860.1	| Symbols: | Ribosomal protein L24e family protein | chr2:18501034-18502128 REVERSE LENGTH=159	0	0	4	0
AT2G45640.1	| Symbols: SAP18, ATSAP18 | SIN3 associated polypeptide P18 | chr2:18799881-18801323 REVERSE LENGTH=152	0	0	4	0
AT2G45660.1	| Symbols: AGL20, SOC1, ATSOC1 | AGAMOUS-like 20 | chr2:18807799-18810193 REVERSE LENGTH=214	0	2	0	0
AT2G45850.1	| Symbols: | AT hook motif DNA-binding family protein | chr2:18871901-18873457 REVERSE LENGTH=348	0	0	3	0
AT2G45960.3	| Symbols: PIP1B, TMP-A, ATHH2, PIP1;2 | plasma membrane intrinsic protein 1B | chr2:18910450-18911744 FORWARD LENGTH=301	0	0	2	0
AT2G47240.1	| Symbols: CER8, LACS1 | AMP-dependent synthetase and ligase family protein | chr2:19393835-19397616 FORWARD LENGTH=660	0	0	10	0
AT2G47250.1	| Symbols: | RNA helicase family protein | chr2:19399923-19402981 REVERSE LENGTH=729	0	2	6	0
AT2G47650.2	| Symbols: UXS4 | UDP-xylose synthase 4 | chr2:19538751-19541364 REVERSE LENGTH=449	0	0	4	0
AT2G47940.1	| Symbols: DEGP2 | DEGP protease 2 | chr2:19618372-19622164 REVERSE LENGTH=607	0	0	2	0
AT2G47990.1	| Symbols: SWA1, EDA13, EDA19 | transducin family protein / WD-40 repeat family protein | chr2:19637010-19638602 REVERSE LENGTH=530	0	13	25	0
AT3G01280.1	| Symbols: VDAC1, ATVDAC1 | voltage dependent anion channel 1 | chr3:85754-87612 FORWARD LENGTH=276	0	2	8	0
AT3G01670.1	| Symbols: | unknown protein; BEST Arabidopsis thaliana protein match is: unknown protein (TAIR:AT3G01680.1); Has 121 Blast hits to 111 proteins in 12 species: Archae - 0; Bacteria - 0; Metazoa - 0; Fungi - 0; Plants - 121; Viruses - 0; Other Eukaryotes - 0 (source: NCBI BLink). | chr3:247288-250261 FORWARD LENGTH=822	0	2	2	0
AT3G01680.1	| Symbols: | CONTAINS InterPro DOMAIN/s: Mediator complex subunit Med28 (InterPro:IPR021640); BEST Arabidopsis thaliana protein match is: unknown protein (TAIR:AT3G01670.1); Has 122 Blast hits to 112 proteins in 13 species: Archae - 0; Bacteria - 0; Metazoa - 0; Fungi - 0; Plants - 122; Viruses - 0; Other Eukaryotes - 0 (source: NCBI BLink). | chr3:252033-255246 FORWARD LENGTH=740	0	0	2	0
AT3G01980.3	| Symbols: | NAD(P)-binding Rossmann-fold superfamily protein | chr3:327747-328833 REVERSE LENGTH=296	0	0	2	0
AT3G02080.1	| Symbols: | Ribosomal protein S19e family protein | chr3:364138-365161 REVERSE LENGTH=143	0	0	4	0
AT3G02090.2	| Symbols: MPPBETA | Insulinase (Peptidase family M16) protein | chr3:365624-368534 FORWARD LENGTH=535	0	2	6	0
AT3G02110.1	| Symbols: scpl25 | serine carboxypeptidase-like 25 | chr3:370902-373637 REVERSE LENGTH=473	0	7	9	0
AT3G02360.2	| Symbols: | 6-phosphogluconate dehydrogenase family protein | chr3:482498-483958 FORWARD LENGTH=486	0	0	8	2
AT3G03250.1	| Symbols: UGP, UGP1, AtUGP1 | UDP-GLUCOSE PYROPHOSPHORYLASE 1 | chr3:749761-754014 REVERSE LENGTH=469	0	4	7	0
AT3G03640.1	| Symbols: GLUC, BGLU25 | beta glucosidase 25 | chr3:881028-884028 FORWARD LENGTH=531	0	0	4	0
AT3G03920.1	| Symbols: | H/ACA ribonucleoprotein complex, subunit Gar1/Naf1 protein | chr3:1009123-1010379 REVERSE LENGTH=202	0	20	23	0
AT3G04260.1	| Symbols: PTAC3 | plastid transcriptionally active 3 | chr3:1123231-1127515 REVERSE LENGTH=910	0	0	3	0
AT3G04290.1	| Symbols: ATLTL1, LTL1 | Li-tolerant lipase 1 | chr3:1133620-1136223 REVERSE LENGTH=366	0	4	6	0
AT3G04590.2	| Symbols: | AT hook motif DNA-binding family protein | chr3:1239245-1241603 REVERSE LENGTH=411	0	0	5	0
AT3G04790.1	| Symbols: | Ribose 5-phosphate isomerase, type A protein | chr3:1313365-1314195 FORWARD LENGTH=276	0	0	2	0
AT3G04830.1	| Symbols: | Protein prenylyltransferase superfamily protein | chr3:1326289-1329132 FORWARD LENGTH=303	0	0	2	0
AT3G04930.1	| Symbols: | DNA-binding storekeeper protein-related transcriptional regulator | chr3:1363029-1364399 FORWARD LENGTH=456	0	5	10	0
AT3G05060.1	| Symbols: | NOP56-like pre RNA processing ribonucleoprotein | chr3:1413174-1415564 REVERSE LENGTH=533	0	69	62	0
AT3G05420.2	| Symbols: ACBP4 | acyl-CoA binding protein 4 | chr3:1561880-1567047 FORWARD LENGTH=669	0	0	3	0
AT3G06250.1	| Symbols: FRS7 | FAR1-related sequence 7 | chr3:1889771-1892065 REVERSE LENGTH=764	0	0	4	0
AT3G06400.3	| Symbols: CHR11 | chromatin-remodeling protein 11 | chr3:1941066-1946700 FORWARD LENGTH=1057	0	8	12	0
AT3G06530.2	| Symbols: | ARM repeat superfamily protein | chr3:2022596-2033637 FORWARD LENGTH=2199	0	3	7	0
AT3G06610.1	| Symbols: | DNA-binding enhancer protein-related | chr3:2060837-2061845 FORWARD LENGTH=115	0	0	2	0
AT3G06730.1	| Symbols: TRX P, TRX z | Thioredoxin z | chr3:2124276-2125845 FORWARD LENGTH=183	0	2	3	0
AT3G06810.1	| Symbols: IBR3 | acyl-CoA dehydrogenase-related | chr3:2146534-2150654 FORWARD LENGTH=824	0	0	2	0
AT3G06980.1	| Symbols: | DEA(D/H)-box RNA helicase family protein | chr3:2201531-2204662 FORWARD LENGTH=781	0	0	2	0
AT3G07010.1	| Symbols: | Pectin lyase-like superfamily protein | chr3:2212973-2216306 REVERSE LENGTH=416	0	6	7	0
AT3G07050.1	| Symbols: | GTP-binding family protein | chr3:2229602-2232279 REVERSE LENGTH=582	0	14	29	0
AT3G07220.1	| Symbols: | SMAD/FHA domain-containing protein | chr3:2297968-2299407 FORWARD LENGTH=320	0	4	4	0
AT3G07320.1	| Symbols: | O-Glycosyl hydrolases family 17 protein | chr3:2332324-2333925 REVERSE LENGTH=460	0	0	11	0
AT3G07750.1	| Symbols: | 3'-5'-exoribonuclease family protein | chr3:2473486-2475218 FORWARD LENGTH=286	0	0	5	0
AT3G07850.1	| Symbols: | Pectin lyase-like superfamily protein | chr3:2505813-2507438 REVERSE LENGTH=444	0	9	4	0
AT3G08030.1	| Symbols: | Protein of unknown function, DUF642 | chr3:2564191-2565819 FORWARD LENGTH=365	0	0	4	0
AT3G08530.1	| Symbols: | Clathrin, heavy chain | chr3:2587171-2595411 REVERSE LENGTH=1703	0	10	33	0
AT3G08580.1	| Symbols: AAC1 | ADP/ATP carrier 1 | chr3:2605706-2607030 REVERSE LENGTH=381	0	2	11	3
AT3G08940.2	| Symbols: LHCB4.2 | light harvesting complex photosystem II | chr3:2717717-2718665 FORWARD LENGTH=287	0	0	5	0
AT3G09200.1	| Symbols: | Ribosomal protein L10 family protein | chr3:2823364-2825020 REVERSE LENGTH=320	0	6	5	0
AT3G09210.1	| Symbols: PTAC13 | plastid transcriptionally active 13 | chr3:2825422-2826850 REVERSE LENGTH=333	0	2	2	0
AT3G09670.1	| Symbols: | Tudor/PWWP/MBT superfamily protein | chr3:2966637-2968817 FORWARD LENGTH=726	0	3	2	0
AT3G09720.1	| Symbols: | P-loop containing nucleoside triphosphate hydrolases superfamily protein | chr3:2980483-2983268 REVERSE LENGTH=541	0	2	0	0
AT3G09740.1	| Symbols: SYP71, ATSYP71 | syntaxin of plants 71 | chr3:2989615-2991354 FORWARD LENGTH=266	0	0	2	0
AT3G09810.1	| Symbols: IDH-VI | isocitrate dehydrogenase VI | chr3:3008753-3011070 FORWARD LENGTH=374	0	0	2	3
AT3G09980.1	| Symbols: | Family of unknown function (DUF662) | chr3:3069358-3071145 FORWARD LENGTH=178	0	2	5	0
AT3G10070.1	| Symbols: TAF12, TAFII58 | TBP-associated factor 12 | chr3:3104195-3106798 REVERSE LENGTH=539	0	0	2	0
AT3G10270.1	| Symbols: GYRB1 | DNA GYRASE B1 | chr3:3173805-3179756 REVERSE LENGTH=772	0	6	9	0
AT3G10380.1	| Symbols: SEC8, ATSEC8 | subunit of exocyst complex 8 | chr3:3219922-3228356 REVERSE LENGTH=1053	0	38	28	0
AT3G10490.2	| Symbols: ANAC052, NAC052 | NAC domain containing protein 52 | chr3:3268075-3270608 FORWARD LENGTH=451	0	0	6	0
AT3G10530.1	| Symbols: | Transducin/WD40 repeat-like superfamily protein | chr3:3286277-3288670 FORWARD LENGTH=536	0	13	23	0
AT3G10610.1	| Symbols: | Ribosomal S17 family protein | chr3:3319459-3319881 FORWARD LENGTH=140	0	2	5	3
AT3G10690.1	| Symbols: GYRA | DNA GYRASE A | chr3:3339612-3346243 REVERSE LENGTH=950	0	3	8	0
AT3G10950.1	| Symbols: | Zinc-binding ribosomal protein family protein | chr3:3423893-3424566 FORWARD LENGTH=92	0	0	2	0
AT3G11130.1	| Symbols: | Clathrin, heavy chain | chr3:3482575-3491667 REVERSE LENGTH=1705	0	10	34	0
AT3G11250.1	| Symbols: | Ribosomal protein L10 family protein | chr3:3521453-3522826 FORWARD LENGTH=323	0	0	3	0
AT3G11450.1	| Symbols: | DnaJ domain ;Myb-like DNA-binding domain | chr3:3605459-3607402 REVERSE LENGTH=647	0	0	2	0
AT3G11630.1	| Symbols: | Thioredoxin superfamily protein | chr3:3672189-3673937 FORWARD LENGTH=266	0	5	6	0
AT3G11710.1	| Symbols: ATKRS-1 | lysyl-tRNA synthetase 1 | chr3:3702359-3705613 REVERSE LENGTH=626	0	0	3	0
AT3G11940.1	| Symbols: ATRPS5A, AML1, RPS5A | ribosomal protein 5A | chr3:3778175-3779354 REVERSE LENGTH=207	0	0	5	0
AT3G11964.1	| Symbols: | RNA binding;RNA binding | chr3:3793957-3806626 REVERSE LENGTH=1896	0	34	55	0
AT3G12050.1	| Symbols: | Aha1 domain-containing protein | chr3:3839289-3841303 FORWARD LENGTH=360	0	0	2	0
AT3G12290.1	| Symbols: | Amino acid dehydrogenase family protein | chr3:3919591-3921326 FORWARD LENGTH=299	0	0	2	0
AT3G12340.1	| Symbols: | FKBP-like peptidyl-prolyl cis-trans isomerase family protein | chr3:3925720-3929346 REVERSE LENGTH=499	0	3	6	0
AT3G12360.1	| Symbols: ITN1 | Ankyrin repeat family protein | chr3:3934146-3936495 FORWARD LENGTH=590	0	2	2	0
AT3G12490.2	| Symbols: ATCYSB, ATCYS6, CYSB | cystatin B | chr3:3960523-3961876 REVERSE LENGTH=234	0	0	6	0
AT3G12800.1	| Symbols: SDRB, DECR | short-chain dehydrogenase-reductase B | chr3:4063463-4064757 REVERSE LENGTH=298	0	6	13	3
AT3G12810.1	| Symbols: PIE1, SRCAP, chr13 | SNF2 domain-containing protein / helicase domain-containing protein | chr3:4065636-4073992 FORWARD LENGTH=2055	0	0	2	0
AT3G12860.1	| Symbols: | NOP56-like pre RNA processing ribonucleoprotein | chr3:4091678-4093921 FORWARD LENGTH=499	0	28	32	0
AT3G13120.1	| Symbols: | Ribosomal protein S10p/S20e family protein | chr3:4220310-4221526 REVERSE LENGTH=191	0	0	0	2
AT3G13290.1	| Symbols: VCR | varicose-related | chr3:4297529-4303113 FORWARD LENGTH=1340	0	2	3	0
AT3G13300.1	| Symbols: VCS | Transducin/WD40 repeat-like superfamily protein | chr3:4304085-4309949 FORWARD LENGTH=1344	0	9	10	0
AT3G13870.1	| Symbols: RHD3 | Root hair defective 3 GTP-binding protein (RHD3) | chr3:4565762-4571109 REVERSE LENGTH=802	0	0	4	0
AT3G13940.1	| Symbols: | DNA binding;DNA-directed RNA polymerases | chr3:4600647-4602412 REVERSE LENGTH=442	0	34	33	0
AT3G14040.1	| Symbols: | Pectin lyase-like superfamily protein | chr3:4648607-4650226 REVERSE LENGTH=445	0	9	4	0
AT3G14100.1	| Symbols: | RNA-binding (RRM/RBD/RNP motifs) family protein | chr3:4673027-4675950 FORWARD LENGTH=427	0	4	5	3
AT3G14220.1	| Symbols: | GDSL-like Lipase/Acylhydrolase superfamily protein | chr3:4733039-4734483 FORWARD LENGTH=363	0	0	2	0
AT3G14415.2	| Symbols: | Aldolase-type TIM barrel family protein | chr3:4818667-4820748 FORWARD LENGTH=373	0	0	6	0
AT3G14420.1	| Symbols: | Aldolase-type TIM barrel family protein | chr3:4821804-4823899 FORWARD LENGTH=367	0	2	7	0
AT3G14890.1	| Symbols: | phosphoesterase | chr3:5008751-5013060 FORWARD LENGTH=694	0	0	7	0
AT3G15000.1	| Symbols: | cobalt ion binding | chr3:5050321-5052121 FORWARD LENGTH=395	0	0	3	0
AT3G15460.1	| Symbols: | Ribosomal RNA processing Brix domain protein | chr3:5214279-5216188 REVERSE LENGTH=315	0	4	7	0
AT3G15690.2	| Symbols: | Single hybrid motif superfamily protein | chr3:5317108-5319435 FORWARD LENGTH=263	0	2	5	0
AT3G16370.1	| Symbols: | GDSL-like Lipase/Acylhydrolase superfamily protein | chr3:5556928-5558351 FORWARD LENGTH=353	0	0	2	0
AT3G16420.1	| Symbols: PBP1, JAL30 | PYK10-binding protein 1 | chr3:5579560-5580674 FORWARD LENGTH=298	0	0	4	0
AT3G16810.1	| Symbols: APUM24, PUM24 | pumilio 24 | chr3:5723436-5727539 REVERSE LENGTH=641	0	5	6	0
AT3G16840.1	| Symbols: | P-loop containing nucleoside triphosphate hydrolases superfamily protein | chr3:5738020-5743042 REVERSE LENGTH=826	0	4	4	0
AT3G17820.1	| Symbols: ATGSKB6, GLN1.3, GLN1;3 | glutamine synthetase 1.3 | chr3:6097503-6099408 FORWARD LENGTH=354	0	0	5	0
AT3G17880.1	| Symbols: HIP, ATTDX, ATHIP2, TDX | tetraticopeptide domain-containing thioredoxin | chr3:6123534-6126113 FORWARD LENGTH=380	0	0	2	0
AT3G18130.1	| Symbols: RACK1C_AT | receptor for activated C kinase 1C | chr3:6211109-6212371 REVERSE LENGTH=326	0	0	7	0
AT3G18480.1	| Symbols: AtCASP, CASP | CCAAT-displacement protein alternatively spliced product | chr3:6336924-6341596 FORWARD LENGTH=689	0	0	7	0
AT3G18490.1	| Symbols: | Eukaryotic aspartyl protease family protein | chr3:6349090-6350592 REVERSE LENGTH=500	0	2	7	3
AT3G18600.1	| Symbols: | P-loop containing nucleoside triphosphate hydrolases superfamily protein | chr3:6399724-6403007 REVERSE LENGTH=568	0	10	17	0
AT3G18990.1	| Symbols: VRN1, REM39 | AP2/B3-like transcriptional factor family protein | chr3:6549077-6551568 REVERSE LENGTH=341	0	0	6	0
AT3G19170.1	| Symbols: ATPREP1, ATZNMP, PREP1 | presequence protease 1 | chr3:6625578-6631874 REVERSE LENGTH=1080	0	0	2	0
AT3G19420.1	| Symbols: ATPEN2, PEN2 | PTEN 2 | chr3:6731824-6735354 FORWARD LENGTH=611	0	0	2	0
AT3G19670.1	| Symbols: ATPRP40B, PRP40B | pre-mRNA-processing protein 40B | chr3:6828242-6836582 REVERSE LENGTH=992	0	0	3	0
AT3G19820.1	| Symbols: DWF1, DIM, EVE1, DIM1, CBB1 | cell elongation protein / DWARF1 / DIMINUTO (DIM) | chr3:6879835-6881616 REVERSE LENGTH=561	0	0	11	0
AT3G20670.1	| Symbols: HTA13 | histone H2A 13 | chr3:7229472-7229963 FORWARD LENGTH=132	0	0	2	0
AT3G20820.1	| Symbols: | Leucine-rich repeat (LRR) family protein | chr3:7280930-7282027 FORWARD LENGTH=365	0	24	22	2
AT3G21190.1	| Symbols: | O-fucosyltransferase family protein | chr3:7432579-7434543 REVERSE LENGTH=422	0	0	3	0
AT3G21540.1	| Symbols: | transducin family protein / WD-40 repeat family protein | chr3:7586100-7590856 REVERSE LENGTH=955	0	20	36	0
AT3G22220.1	| Symbols: | hAT transposon superfamily | chr3:7839808-7842358 REVERSE LENGTH=761	0	0	6	0
AT3G22230.1	| Symbols: | Ribosomal L27e protein family | chr3:7844136-7844543 REVERSE LENGTH=135	0	4	4	0
AT3G22330.1	| Symbols: PMH2, ATRH53 | putative mitochondrial RNA helicase 2 | chr3:7892641-7895145 FORWARD LENGTH=616	0	0	3	0
AT3G22520.1	| Symbols: | unknown protein; INVOLVED IN: biological_process unknown; LOCATED IN: chloroplast stroma, chloroplast, chloroplast envelope; EXPRESSED IN: 24 plant structures; EXPRESSED DURING: 13 growth stages; BEST Arabidopsis thaliana protein match is: unknown protein (TAIR:AT4G14840.1); Has 717 Blast hits to 703 proteins in 179 species: Archae - 14; Bacteria - 134; Metazoa - 141; Fungi - 74; Pla…	0	7	15	0
AT3G22660.1	| Symbols: | rRNA processing protein-related | chr3:8016237-8017118 REVERSE LENGTH=293	0	2	8	0
AT3G22890.1	| Symbols: APS1 | ATP sulfurylase 1 | chr3:8112837-8114734 FORWARD LENGTH=463	0	0	3	0
AT3G23300.1	| Symbols: | S-adenosyl-L-methionine-dependent methyltransferases superfamily protein | chr3:8333521-8335902 FORWARD LENGTH=611	0	0	4	0
AT3G23325.1	| Symbols: | Splicing factor 3B subunit 5/RDS3 complex subunit 10 | chr3:8345808-8346856 FORWARD LENGTH=87	0	0	3	0
AT3G23450.1	| Symbols: | unknown protein; FUNCTIONS IN: molecular_function unknown; INVOLVED IN: biological_process unknown; LOCATED IN: endomembrane system; EXPRESSED IN: 14 plant structures; EXPRESSED DURING: 8 growth stages; Has 694543 Blast hits to 47111 proteins in 2535 species: Archae - 1794; Bacteria - 163056; Metazoa - 258989; Fungi - 49151; Plants - 70496; Viruses - 8919; Other Eukaryotes - 142138 (…	0	0	2	0
AT3G23620.1	| Symbols: | Ribosomal RNA processing Brix domain protein | chr3:8480147-8481873 FORWARD LENGTH=314	0	11	17	0
AT3G23780.1	| Symbols: NRPD2A, DRD2, NRPD2, DMS2, NRPE2 | nuclear RNA polymerase D2A | chr3:8567971-8573819 REVERSE LENGTH=1172	0	0	2	0
AT3G23890.1	| Symbols: TOPII, ATTOPII | topoisomerase II | chr3:8624931-8631106 FORWARD LENGTH=1473	0	4	6	0
AT3G23900.1	| Symbols: | RNA recognition motif (RRM)-containing protein | chr3:8631941-8635852 REVERSE LENGTH=987	0	4	6	0
AT3G24080.1	| Symbols: | KRR1 family protein | chr3:8695191-8697107 REVERSE LENGTH=638	0	0	3	0
AT3G24170.1	| Symbols: ATGR1, GR1 | glutathione-disulfide reductase | chr3:8729762-8734115 REVERSE LENGTH=499	0	0	5	0
AT3G24480.1	| Symbols: | Leucine-rich repeat (LRR) family protein | chr3:8901154-8902638 REVERSE LENGTH=494	0	0	6	0
AT3G25230.2	| Symbols: ROF1, ATFKBP62, FKBP62 | rotamase FKBP 1 | chr3:9188257-9191175 FORWARD LENGTH=562	0	0	3	0
AT3G25940.1	| Symbols: | TFIIB zinc-binding protein | chr3:9495104-9495942 FORWARD LENGTH=119	0	11	12	0
AT3G26520.1	| Symbols: TIP2, SITIP, GAMMA-TIP2, TIP1;2 | tonoplast intrinsic protein 2 | chr3:9722770-9723703 REVERSE LENGTH=253	0	3	2	0
AT3G26560.1	| Symbols: | ATP-dependent RNA helicase, putative | chr3:9750122-9753719 REVERSE LENGTH=1168	0	0	2	0
AT3G26618.1	| Symbols: ERF1-3 | eukaryotic release factor 1-3 | chr3:9788854-9790161 FORWARD LENGTH=435	0	0	2	0
AT3G26740.1	| Symbols: CCL | CCR-like | chr3:9827868-9828461 FORWARD LENGTH=141	0	0	3	0
AT3G27180.1	| Symbols: | S-adenosyl-L-methionine-dependent methyltransferases superfamily protein | chr3:10027163-10030062 REVERSE LENGTH=518	0	2	3	0
AT3G27360.1	| Symbols: | Histone superfamily protein | chr3:10129459-10129869 REVERSE LENGTH=136	0	0	2	0
AT3G27570.1	| Symbols: | Sucrase/ferredoxin-like family protein | chr3:10214276-10216681 REVERSE LENGTH=379	0	5	5	0
AT3G27860.1	| Symbols: | Tudor/PWWP/MBT superfamily protein | chr3:10326128-10328086 FORWARD LENGTH=652	0	6	4	0
AT3G28220.1	| Symbols: | TRAF-like family protein | chr3:10524420-10526497 FORWARD LENGTH=370	0	6	13	0
AT3G28500.1	| Symbols: | 60S acidic ribosomal protein family | chr3:10682204-10682551 FORWARD LENGTH=115	0	7	8	0
AT3G28710.1	| Symbols: | ATPase, V0/A0 complex, subunit C/D | chr3:10773144-10775594 REVERSE LENGTH=351	0	0	6	0
AT3G28715.1	| Symbols: | ATPase, V0/A0 complex, subunit C/D | chr3:10778025-10780350 FORWARD LENGTH=351	0	0	6	0
AT3G28730.1	| Symbols: ATHMG, SSRP1, NFD, HMG | high mobility group | chr3:10784954-10788498 FORWARD LENGTH=646	0	0	3	0
AT3G28770.1	| Symbols: | Protein of unknown function (DUF1216) | chr3:10796716-10803237 FORWARD LENGTH=2081	0	15	4	0
AT3G28790.1	| Symbols: | Protein of unknown function (DUF1216) | chr3:10813577-10815588 REVERSE LENGTH=608	0	4	4	0
AT3G28980.1	| Symbols: | Protein of unknown function (DUF1216) | chr3:10993403-10994925 REVERSE LENGTH=445	0	2	3	0
AT3G29310.1	| Symbols: | calmodulin-binding protein-related | chr3:11249712-11251452 FORWARD LENGTH=551	0	0	2	0
AT3G29320.1	| Symbols: | Glycosyl transferase, family 35 | chr3:11252871-11257587 FORWARD LENGTH=962	0	0	2	0
AT3G33520.1	| Symbols: ATARP6, ARP6, SUF3, ESD1 | actin-related protein 6 | chr3:14093791-14095476 REVERSE LENGTH=421	0	0	2	0
AT3G42050.1	| Symbols: | vacuolar ATP synthase subunit H family protein | chr3:14228846-14232228 REVERSE LENGTH=441	0	0	4	0
AT3G43240.1	| Symbols: | ARID/BRIGHT DNA-binding domain-containing protein | chr3:15210032-15214440 REVERSE LENGTH=747	0	6	4	0
AT3G43810.1	| Symbols: CAM7 | calmodulin 7 | chr3:15664619-15666355 REVERSE LENGTH=149	0	36	18	0
AT3G44330.1	| Symbols: | INVOLVED IN: protein processing; LOCATED IN: mitochondrion, endoplasmic reticulum, plasma membrane, vacuole; EXPRESSED IN: 25 plant structures; EXPRESSED DURING: 13 growth stages; CONTAINS InterPro DOMAIN/s: Nicalin (InterPro:IPR016574), EF-Hand 1, calcium-binding site (InterPro:IPR018247), Nicastrin (InterPro:IPR008710); Has 245 Blast hits to 243 proteins in 99 species: Archae - 6; …	0	0	3	0
AT3G44590.2	| Symbols: | 60S acidic ribosomal protein family | chr3:16163983-16164658 FORWARD LENGTH=111	0	0	4	0
AT3G44750.1	| Symbols: HD2A, ATHD2A, HDA3, HDT1 | histone deacetylase 3 | chr3:16298045-16299585 FORWARD LENGTH=245	0	2	4	0
AT3G44890.1	| Symbols: RPL9 | ribosomal protein L9 | chr3:16386505-16387963 FORWARD LENGTH=197	0	8	9	0
AT3G46010.2	| Symbols: ADF1, atadf, ATADF1 | actin depolymerizing factor 1 | chr3:16909679-16910678 REVERSE LENGTH=150	0	0	2	0
AT3G46040.1	| Symbols: RPS15AD | ribosomal protein S15A D | chr3:16914891-16915529 FORWARD LENGTH=130	0	3	9	0
AT3G46060.1	| Symbols: ARA3, ARA-3, ATRABE1C, ATRAB8A, RAB8A | RAB GTPase homolog 8A | chr3:16917908-16919740 FORWARD LENGTH=216	0	0	3	0
AT3G46440.1	| Symbols: UXS5 | UDP-XYL synthase 5 | chr3:17089268-17091611 REVERSE LENGTH=341	0	0	4	0
AT3G46740.1	| Symbols: TOC75-III, MAR1 | translocon at the outer envelope membrane of chloroplasts 75-III | chr3:17216104-17219296 REVERSE LENGTH=818	0	0	18	0
AT3G46780.1	| Symbols: PTAC16 | plastid transcriptionally active 16 | chr3:17228766-17231021 FORWARD LENGTH=510	0	9	23	0
AT3G46970.1	| Symbols: ATPHS2, PHS2 | alpha-glucan phosphorylase 2 | chr3:17301625-17306111 REVERSE LENGTH=841	0	0	6	0
AT3G47370.2	| Symbols: | Ribosomal protein S10p/S20e family protein | chr3:17453671-17454437 REVERSE LENGTH=122	0	3	10	0
AT3G48000.1	| Symbols: ALDH2B4, ALDH2, ALDH2A | aldehyde dehydrogenase 2B4 | chr3:17717082-17719843 REVERSE LENGTH=538	0	0	2	0
AT3G48500.2	| Symbols: PDE312, PTAC10 | Nucleic acid-binding, OB-fold-like protein | chr3:17962209-17965408 FORWARD LENGTH=697	0	0	6	2
AT3G48710.1	| Symbols: | DEK domain-containing chromatin associated protein | chr3:18041024-18043995 FORWARD LENGTH=462	0	5	6	0
AT3G49180.1	| Symbols: RID3 | Transducin/WD40 repeat-like superfamily protein | chr3:18229810-18231874 FORWARD LENGTH=438	0	4	6	0
AT3G49720.1	| Symbols: | unknown protein; FUNCTIONS IN: molecular_function unknown; INVOLVED IN: biological_process unknown; LOCATED IN: chloroplast thylakoid membrane, Golgi apparatus, plasma membrane, membrane; EXPRESSED IN: 25 plant structures; EXPRESSED DURING: 15 growth stages; BEST Arabidopsis thaliana protein match is: unknown protein (TAIR:AT5G65810.1); Has 64 Blast hits to 64 proteins in 11 species:…	0	0	2	0
AT3G50000.1	| Symbols: CKA2, ATCKA2 | casein kinase II, alpha chain 2 | chr3:18534487-18536743 FORWARD LENGTH=403	0	2	4	0
AT3G50370.1	| Symbols: | unknown protein; FUNCTIONS IN: molecular_function unknown; INVOLVED IN: biological_process unknown; LOCATED IN: cellular_component unknown; EXPRESSED IN: 26 plant structures; EXPRESSED DURING: 15 growth stages; Has 27734 Blast hits to 16708 proteins in 1259 species: Archae - 81; Bacteria - 3434; Metazoa - 10876; Fungi - 2514; Plants - 987; Viruses - 212; Other Eukaryotes - 9630 (sour…	0	0	2	0
AT3G51800.2	| Symbols: ATG2, EBP1, ATEBP1 | metallopeptidase M24 family protein | chr3:19211261-19213568 REVERSE LENGTH=401	0	0	2	0
AT3G52090.2	| Symbols: NRPB11 | DNA-directed RNA polymerase, RBP11-like | chr3:19318069-19318998 REVERSE LENGTH=146	0	0	3	0
AT3G52300.1	| Symbols: ATPQ | ATP synthase D chain, mitochondrial | chr3:19396689-19398119 FORWARD LENGTH=168	0	0	3	0
AT3G52500.1	| Symbols: | Eukaryotic aspartyl protease family protein | chr3:19465644-19467053 REVERSE LENGTH=469	0	7	13	0
AT3G52590.1	| Symbols: UBQ1, EMB2167, ERD16, HAP4 | ubiquitin extension protein 1 | chr3:19505668-19506681 FORWARD LENGTH=128	0	50	0	0
AT3G52750.1	| Symbols: FTSZ2-2 | Tubulin/FtsZ family protein | chr3:19549841-19552435 REVERSE LENGTH=473	0	0	2	0
AT3G52880.2	| Symbols: ATMDAR1, MDAR1 | monodehydroascorbate reductase 1 | chr3:19601477-19604366 REVERSE LENGTH=466	0	0	8	0
AT3G52920.1	| Symbols: | Family of unknown function (DUF662) | chr3:19624601-19625981 FORWARD LENGTH=180	0	0	2	0
AT3G52960.1	| Symbols: | Thioredoxin superfamily protein | chr3:19639699-19640403 FORWARD LENGTH=234	0	3	7	0
AT3G53420.1	| Symbols: PIP2A, PIP2, PIP2;1 | plasma membrane intrinsic protein 2A | chr3:19803906-19805454 REVERSE LENGTH=287	0	0	2	0
AT3G53430.1	| Symbols: | Ribosomal protein L11 family protein | chr3:19809895-19810395 REVERSE LENGTH=166	0	4	10	0
AT3G53740.2	| Symbols: | Ribosomal protein L36e family protein | chr3:19913921-19914813 REVERSE LENGTH=112	0	2	5	0
AT3G54090.1	| Symbols: FLN1 | fructokinase-like 1 | chr3:20028145-20029835 FORWARD LENGTH=471	0	0	4	0
AT3G54630.1	| Symbols: | CONTAINS InterPro DOMAIN/s: Kinetochore protein Ndc80 (InterPro:IPR005550); Has 24780 Blast hits to 15608 proteins in 1321 species: Archae - 545; Bacteria - 2969; Metazoa - 12597; Fungi - 2181; Plants - 1581; Viruses - 39; Other Eukaryotes - 4868 (source: NCBI BLink). | chr3:20221195-20222901 REVERSE LENGTH=568	0	2	0	0
AT3G55120.1	| Symbols: TT5, A11, CFI | Chalcone-flavanone isomerase family protein | chr3:20430248-20431415 REVERSE LENGTH=246	0	0	3	0
AT3G55340.1	| Symbols: PHIP1 | phragmoplastin interacting protein 1 | chr3:20515672-20517832 FORWARD LENGTH=597	0	4	3	0
AT3G55350.1	| Symbols: | PIF / Ping-Pong family of plant transposases | chr3:20518518-20520690 FORWARD LENGTH=406	0	0	4	0
AT3G55360.1	| Symbols: CER10, ECR, ATTSC13, TSC13 | 3-oxo-5-alpha-steroid 4-dehydrogenase family protein | chr3:20521186-20522856 REVERSE LENGTH=310	0	0	6	0
AT3G55410.1	| Symbols: | 2-oxoglutarate dehydrogenase, E1 component | chr3:20541897-20545728 FORWARD LENGTH=1017	0	3	8	0
AT3G55620.1	| Symbols: emb1624 | Translation initiation factor IF6 | chr3:20634581-20636312 FORWARD LENGTH=245	0	13	14	0
AT3G55750.1	| Symbols: | Ribosomal protein L35Ae family protein | chr3:20698641-20699553 FORWARD LENGTH=111	0	0	4	0
AT3G56190.1	| Symbols: ALPHA-SNAP2, ASNAP | alpha-soluble NSF attachment protein 2 | chr3:20846119-20848356 REVERSE LENGTH=289	0	0	5	0
AT3G56990.1	| Symbols: EDA7 | embryo sac development arrest 7 | chr3:21088358-21091976 REVERSE LENGTH=711	0	0	8	0
AT3G57000.1	| Symbols: | nucleolar essential protein-related | chr3:21092610-21094109 FORWARD LENGTH=298	0	3	2	0
AT3G57150.1	| Symbols: NAP57, AtNAP57, CBF5, AtCBF5 | homologue of NAP57 | chr3:21154255-21155952 REVERSE LENGTH=565	0	131	114	0
AT3G57660.1	| Symbols: NRPA1 | nuclear RNA polymerase A1 | chr3:21353746-21362814 FORWARD LENGTH=1670	0	142	144	0
AT3G57890.2	| Symbols: | Tubulin binding cofactor C domain-containing protein | chr3:21438271-21441695 FORWARD LENGTH=609	0	0	2	0
AT3G57940.1	| Symbols: | Domain of unknown function (DUF1726) ;Putative ATPase (DUF699) | chr3:21449560-21455834 FORWARD LENGTH=1028	0	16	32	0
AT3G58660.1	| Symbols: | Ribosomal protein L1p/L10e family | chr3:21701574-21702914 FORWARD LENGTH=446	0	15	23	0
AT3G58700.1	| Symbols: | Ribosomal L5P family protein | chr3:21711661-21712816 FORWARD LENGTH=182	0	4	4	0
AT3G58730.1	| Symbols: | vacuolar ATP synthase subunit D (VATD) / V-ATPase D subunit / vacuolar proton pump D subunit (VATPD) | chr3:21718495-21719280 REVERSE LENGTH=261	0	0	2	0
AT3G59540.1	| Symbols: | Ribosomal L38e protein family | chr3:21995897-21996742 REVERSE LENGTH=69	0	0	2	0
AT3G59600.1	| Symbols: NRPB8B, NRPD8B, NRPE8B | RNA polymerase Rpb8 | chr3:22016629-22017923 FORWARD LENGTH=146	0	3	4	0
AT3G59840.1	| Symbols: | unknown protein; FUNCTIONS IN: molecular_function unknown; INVOLVED IN: biological_process unknown; LOCATED IN: chloroplast, chloroplast envelope; EXPRESSED IN: 23 plant structures; EXPRESSED DURING: 13 growth stages; Has 72 Blast hits to 72 proteins in 12 species: Archae - 0; Bacteria - 0; Metazoa - 0; Fungi - 0; Plants - 72; Viruses - 0; Other Eukaryotes - 0 (source: NCBI BLink). |…	0	0	3	0
AT3G59920.1	| Symbols: ATGDI2, GDI2 | RAB GDP dissociation inhibitor 2 | chr3:22135157-22138221 FORWARD LENGTH=444	0	0	2	0
AT3G60190.1	| Symbols: ADL4, ADLP2, EDR3, DRP1E, ADL1E, DL1E | DYNAMIN-like 1E | chr3:22244367-22247651 REVERSE LENGTH=624	0	2	2	0
AT3G60240.4	| Symbols: EIF4G, CUM2 | eukaryotic translation initiation factor 4G | chr3:22261842-22268295 FORWARD LENGTH=1727	0	2	0	0
AT3G60245.1	| Symbols: | Zinc-binding ribosomal protein family protein | chr3:22268803-22269750 FORWARD LENGTH=92	0	0	2	0
AT3G60250.1	| Symbols: CKB3 | casein kinase II beta chain 3 | chr3:22270714-22271962 REVERSE LENGTH=276	0	0	3	0
AT3G60360.1	| Symbols: EDA14, UTP11 | embryo sac development arrest 14 | chr3:22312477-22314002 REVERSE LENGTH=228	0	5	6	0
AT3G60500.1	| Symbols: CER7, G3 | 3'-5'-exoribonuclease family protein | chr3:22354245-22356440 FORWARD LENGTH=438	0	0	6	0
AT3G60600.1	| Symbols: VAP27-1, VAP, (AT)VAP, VAP27 | vesicle associated protein | chr3:22400537-22402408 FORWARD LENGTH=256	0	0	3	0
AT3G61050.1	| Symbols: NTMC2TYPE4, NTMC2T4 | Calcium-dependent lipid-binding (CaLB domain) family protein | chr3:22597485-22600932 FORWARD LENGTH=510	0	0	2	0
AT3G61130.1	| Symbols: GAUT1, LGT1 | galacturonosyltransferase 1 | chr3:22622399-22625514 FORWARD LENGTH=673	0	0	4	0
AT3G61140.1	| Symbols: FUS6, ATFUS6, CSN1, COP11, EMB78, ATSK31, SK31 | 26S proteasome, regulatory subunit Rpn7;Proteasome component (PCI) domain | chr3:22626335-22628895 FORWARD LENGTH=441	0	0	0	2
AT3G61310.1	| Symbols: | AT hook motif DNA-binding family protein | chr3:22690799-22692445 REVERSE LENGTH=354	0	0	4	0
AT3G61440.1	| Symbols: ATCYSC1, ARATH;BSAS3;1, CYSC1 | cysteine synthase C1 | chr3:22735885-22737792 FORWARD LENGTH=368	0	0	4	0
AT3G61470.1	| Symbols: LHCA2 | photosystem I light harvesting complex gene 2 | chr3:22745736-22747032 FORWARD LENGTH=257	0	0	4	0
AT3G61650.1	| Symbols: TUBG1 | gamma-tubulin | chr3:22812601-22815011 REVERSE LENGTH=474	0	0	3	0
AT3G61760.1	| Symbols: ADL1B, DL1B | DYNAMIN-like 1B | chr3:22860546-22864092 REVERSE LENGTH=610	0	0	3	0
AT3G61820.1	| Symbols: | Eukaryotic aspartyl protease family protein | chr3:22880074-22881525 REVERSE LENGTH=483	0	10	10	0
AT3G62120.1	| Symbols: | Class II aaRS and biotin synthetases superfamily protein | chr3:23001227-23003849 REVERSE LENGTH=530	0	0	3	0
AT3G62300.2	| Symbols: DUF7 | DOMAIN OF UNKNOWN FUNCTION 724 7 | chr3:23054247-23057081 FORWARD LENGTH=723	0	0	2	0
AT3G62310.1	| Symbols: | RNA helicase family protein | chr3:23057516-23060561 REVERSE LENGTH=726	0	2	10	0
AT3G62360.1	| Symbols: | Carbohydrate-binding-like fold | chr3:23073020-23080455 REVERSE LENGTH=1227	0	0	4	0
AT3G62560.1	| Symbols: | Ras-related small GTP-binding family protein | chr3:23137539-23138880 FORWARD LENGTH=193	0	0	3	0
AT3G62830.1	| Symbols: UXS2, ATUXS2, AUD1 | NAD(P)-binding Rossmann-fold superfamily protein | chr3:23232539-23235353 FORWARD LENGTH=445	0	0	4	0
AT3G63030.1	| Symbols: MBD4 | methyl-CPG-binding domain 4 | chr3:23295394-23296425 FORWARD LENGTH=186	0	0	2	0
AT3G63130.1	| Symbols: RANGAP1, ATRANGAP1 | RAN GTPase activating protein 1 | chr3:23325108-23326715 FORWARD LENGTH=535	0	7	11	0
AT3G63140.1	| Symbols: CSP41A | chloroplast stem-loop binding protein of 41 kDa | chr3:23327006-23328620 REVERSE LENGTH=406	0	3	6	0
AT3G63410.1	| Symbols: APG1, VTE3, IEP37, E37 | S-adenosyl-L-methionine-dependent methyltransferases superfamily protein | chr3:23415816-23417002 REVERSE LENGTH=338	0	0	3	0
AT3G63490.1	| Symbols: | Ribosomal protein L1p/L10e family | chr3:23444269-23446020 FORWARD LENGTH=346	0	0	5	0
AT3G63540.1	| Symbols: | Mog1/PsbP/DUF1795-like photosystem II reaction center PsbP family protein | chr3:23459372-23459803 REVERSE LENGTH=143	0	0	2	0
AT4G00200.1	| Symbols: | AT hook motif DNA-binding family protein | chr4:82653-84104 REVERSE LENGTH=318	0	0	3	0
AT4G00238.1	| Symbols: | DNA-binding storekeeper protein-related transcriptional regulator | chr4:104092-105129 REVERSE LENGTH=345	0	0	3	0
AT4G00270.1	| Symbols: | DNA-binding storekeeper protein-related transcriptional regulator | chr4:117477-118468 REVERSE LENGTH=302	0	5	12	0
AT4G00430.1	| Symbols: TMP-C, PIP1;4, PIP1E | plasma membrane intrinsic protein 1;4 | chr4:186143-187531 REVERSE LENGTH=287	0	0	5	0
AT4G00810.1	| Symbols: | 60S acidic ribosomal protein family | chr4:346179-346957 REVERSE LENGTH=113	0	6	6	0
AT4G00930.1	| Symbols: CIP4.1 | COP1-interacting protein 4.1 | chr4:396558-400734 FORWARD LENGTH=1133	0	4	16	0
AT4G00990.1	| Symbols: | Transcription factor jumonji (jmjC) domain-containing protein | chr4:427035-431535 FORWARD LENGTH=840	0	10	7	0
AT4G01310.1	| Symbols: | Ribosomal L5P family protein | chr4:544166-545480 REVERSE LENGTH=262	0	0	4	0
AT4G01480.1	| Symbols: AtPPa5, PPa5 | pyrophosphorylase 5 | chr4:626539-627758 FORWARD LENGTH=216	0	0	3	0
AT4G01560.1	| Symbols: MEE49 | Ribosomal RNA processing Brix domain protein | chr4:677266-679164 REVERSE LENGTH=343	0	13	28	0
AT4G02080.1	| Symbols: ASAR1, ATSARA1C, ATSAR2, SAR2 | secretion-associated RAS super family 2 | chr4:921554-922547 FORWARD LENGTH=193	0	0	3	0
AT4G02150.1	| Symbols: MOS6, ATIMPALPHA3, IMPA-3 | ARM repeat superfamily protein | chr4:950884-953602 REVERSE LENGTH=531	0	0	3	0
AT4G02290.1	| Symbols: AtGH9B13, GH9B13 | glycosyl hydrolase 9B13 | chr4:1002654-1005125 REVERSE LENGTH=516	0	0	3	0
AT4G02400.1	| Symbols: | U3 ribonucleoprotein (Utp) family protein | chr4:1054243-1057884 FORWARD LENGTH=855	0	6	9	0
AT4G02450.1	| Symbols: | HSP20-like chaperones superfamily protein | chr4:1073987-1075765 REVERSE LENGTH=241	0	0	2	0
AT4G02500.1	| Symbols: ATXT2, XXT2, XT2 | UDP-xylosyltransferase 2 | chr4:1101638-1103345 FORWARD LENGTH=461	0	0	4	0
AT4G02580.1	| Symbols: | NADH-ubiquinone oxidoreductase 24 kDa subunit, putative | chr4:1134586-1136906 FORWARD LENGTH=255	0	0	3	0
AT4G02890.3	| Symbols: UBQ14 | Ubiquitin family protein | chr4:1278747-1279664 REVERSE LENGTH=305	0	50	0	0
AT4G02980.1	| Symbols: ABP1, ABP | endoplasmic reticulum auxin binding protein 1 | chr4:1319902-1321449 REVERSE LENGTH=198	0	0	2	0
AT4G03430.1	| Symbols: STA1, EMB2770 | pre-mRNA splicing factor-related | chr4:1517411-1520500 REVERSE LENGTH=1029	0	2	0	0
AT4G03520.1	| Symbols: ATHM2 | Thioredoxin superfamily protein | chr4:1562585-1564055 REVERSE LENGTH=186	0	4	3	0
AT4G04460.1	| Symbols: | Saposin-like aspartyl protease family protein | chr4:2225232-2227746 FORWARD LENGTH=508	0	0	2	0
AT4G04640.1	| Symbols: ATPC1 | ATPase, F1 complex, gamma subunit protein | chr4:2350761-2351882 REVERSE LENGTH=373	0	9	10	0
AT4G04910.1	| Symbols: NSF | AAA-type ATPase family protein | chr4:2489696-2495666 REVERSE LENGTH=742	0	0	2	2
AT4G04940.1	| Symbols: | transducin family protein / WD-40 repeat family protein | chr4:2511212-2517052 REVERSE LENGTH=910	0	41	50	0
AT4G05050.1	| Symbols: UBQ11 | ubiquitin 11 | chr4:2588271-2588960 REVERSE LENGTH=229	0	50	0	0
AT4G05320.2	| Symbols: UBQ10 | polyubiquitin 10 | chr4:2718559-2719932 FORWARD LENGTH=457	0	50	0	0
AT4G05410.1	| Symbols: YAO | Transducin/WD40 repeat-like superfamily protein | chr4:2743229-2745521 REVERSE LENGTH=504	0	21	25	0
AT4G07410.1	| Symbols: | Transducin family protein / WD-40 repeat family protein | chr4:4201465-4205136 REVERSE LENGTH=815	0	40	45	0
AT4G08350.1	| Symbols: GTA02, GTA2 | global transcription factor group A2 | chr4:5286351-5292072 FORWARD LENGTH=1041	0	0	4	0
AT4G09010.1	| Symbols: APX4, TL29 | ascorbate peroxidase 4 | chr4:5777502-5779338 REVERSE LENGTH=349	0	0	2	0
AT4G09320.1	| Symbols: NDPK1 | Nucleoside diphosphate kinase family protein | chr4:5923424-5924366 FORWARD LENGTH=169	0	4	5	2
AT4G09650.1	| Symbols: ATPD | ATP synthase delta-subunit gene | chr4:6100799-6101503 FORWARD LENGTH=234	0	6	9	0
AT4G09730.1	| Symbols: RH39 | RH39 | chr4:6136333-6139510 FORWARD LENGTH=621	0	5	7	0
AT4G10480.1	| Symbols: | Nascent polypeptide-associated complex (NAC), alpha subunit family protein | chr4:6478089-6479079 REVERSE LENGTH=212	0	0	2	0
AT4G10710.1	| Symbols: SPT16 | global transcription factor C | chr4:6602226-6605450 REVERSE LENGTH=1074	0	0	6	0
AT4G10840.1	| Symbols: | Tetratricopeptide repeat (TPR)-like superfamily protein | chr4:6656614-6659033 FORWARD LENGTH=609	0	0	2	0
AT4G11010.1	| Symbols: NDPK3 | nucleoside diphosphate kinase 3 | chr4:6732780-6734298 REVERSE LENGTH=238	0	2	0	0
AT4G11240.1	| Symbols: TOPP7 | Calcineurin-like metallo-phosphoesterase superfamily protein | chr4:6847333-6849032 FORWARD LENGTH=322	0	0	4	0
AT4G11380.2	| Symbols: | Adaptin family protein | chr4:6920608-6925444 FORWARD LENGTH=916	0	0	6	2
AT4G12420.1	| Symbols: SKU5 | Cupredoxin superfamily protein | chr4:7349941-7352868 REVERSE LENGTH=587	0	0	3	0
AT4G12600.2	| Symbols: | Ribosomal protein L7Ae/L30e/S12e/Gadd45 family protein | chr4:7453296-7454208 FORWARD LENGTH=183	0	8	5	0
AT4G12650.1	| Symbols: | Endomembrane protein 70 protein family | chr4:7468207-7470165 REVERSE LENGTH=652	0	0	3	0
AT4G12800.1	| Symbols: PSAL | photosystem I subunit l | chr4:7521469-7522493 FORWARD LENGTH=219	0	0	2	0
AT4G12960.2	| Symbols: GILT, AtGILT | Gamma interferon responsive lysosomal thiol (GILT) reductase family protein | chr4:7583301-7584412 FORWARD LENGTH=243	0	0	3	0
AT4G13340.1	| Symbols: | Leucine-rich repeat (LRR) family protein | chr4:7758610-7760892 FORWARD LENGTH=760	0	0	5	0
AT4G14160.1	| Symbols: | Sec23/Sec24 protein transport family protein | chr4:8167574-8173026 FORWARD LENGTH=773	0	0	2	0
AT4G14200.1	| Symbols: | Pentatricopeptide repeat (PPR) superfamily protein | chr4:8185524-8188667 REVERSE LENGTH=784	0	0	2	0
AT4G14342.1	| Symbols: | Splicing factor 3B subunit 5/RDS3 complex subunit 10 | chr4:8253789-8255405 REVERSE LENGTH=87	0	0	3	0
AT4G14880.1	| Symbols: OASA1, OLD3, CYTACS1 | O-acetylserine (thiol) lyase (OAS-TL) isoform A1 | chr4:8518209-8520050 REVERSE LENGTH=322	0	5	10	0
AT4G15000.1	| Symbols: | Ribosomal L27e protein family | chr4:8571896-8572303 FORWARD LENGTH=135	0	5	6	0
AT4G15020.1	| Symbols: | hAT transposon superfamily | chr4:8575806-8578372 FORWARD LENGTH=768	0	0	3	0
AT4G15210.1	| Symbols: ATBETA-AMY, AT-BETA-AMY, RAM1, BMY1, BAM5 | beta-amylase 5 | chr4:8666734-8669357 REVERSE LENGTH=498	0	0	3	0
AT4G15570.1	| Symbols: MAA3 | P-loop containing nucleoside triphosphate hydrolases superfamily protein | chr4:8893043-8898858 FORWARD LENGTH=818	0	0	2	0
AT4G15770.1	| Symbols: | RNA binding | chr4:8978060-8978623 FORWARD LENGTH=187	0	3	9	0
AT4G15900.1	| Symbols: PRL1 | pleiotropic regulatory locus 1 | chr4:9023775-9027443 FORWARD LENGTH=486	0	2	8	0
AT4G16155.1	| Symbols: | dihydrolipoyl dehydrogenases | chr4:9153570-9157322 REVERSE LENGTH=630	0	0	2	0
AT4G16630.1	| Symbols: | DEA(D/H)-box RNA helicase family protein | chr4:9362176-9366449 REVERSE LENGTH=789	0	23	22	0
AT4G17190.1	| Symbols: FPS2 | farnesyl diphosphate synthase 2 | chr4:9648743-9650865 REVERSE LENGTH=342	0	0	0	2
AT4G17330.1	| Symbols: ATG2484-1, G2484-1 | G2484-1 protein | chr4:9689263-9697172 REVERSE LENGTH=2037	0	0	5	0
AT4G17530.1	| Symbols: RAB1C, ATRAB1C, ATRABD2C | RAB GTPase homolog 1C | chr4:9773721-9775424 REVERSE LENGTH=202	0	0	5	0
AT4G17560.1	| Symbols: | Ribosomal protein L19 family protein | chr4:9780343-9781752 FORWARD LENGTH=225	0	3	0	0
AT4G17950.1	| Symbols: | AT hook motif DNA-binding family protein | chr4:9967295-9969007 REVERSE LENGTH=439	0	0	3	0
AT4G18030.1	| Symbols: | S-adenosyl-L-methionine-dependent methyltransferases superfamily protein | chr4:10012850-10015267 REVERSE LENGTH=621	0	0	4	0
AT4G18670.1	| Symbols: | Leucine-rich repeat (LRR) family protein | chr4:10275918-10278491 REVERSE LENGTH=857	0	0	4	0
AT4G18730.1	| Symbols: RPL16B | ribosomal protein L16B | chr4:10302238-10303206 FORWARD LENGTH=182	0	4	4	0
AT4G18905.2	| Symbols: | Transducin/WD40 repeat-like superfamily protein | chr4:10360234-10362991 FORWARD LENGTH=504	0	0	5	0
AT4G19610.1	| Symbols: | nucleotide binding;nucleic acid binding;RNA binding | chr4:10677482-10681623 FORWARD LENGTH=816	0	0	2	0
AT4G20130.1	| Symbols: PTAC14 | plastid transcriptionally active 14 | chr4:10878914-10881697 FORWARD LENGTH=483	0	0	0	3
AT4G20260.4	| Symbols: ATPCAP1, PCAP1 | plasma-membrane associated cation-binding protein 1 | chr4:10941593-10943227 FORWARD LENGTH=226	0	0	3	0
AT4G21150.1	| Symbols: HAP6 | ribophorin II (RPN2) family protein | chr4:11278646-11283599 FORWARD LENGTH=691	0	0	7	0
AT4G21520.1	| Symbols: | Transducin/WD40 repeat-like superfamily protein | chr4:11447514-11450377 REVERSE LENGTH=425	0	4	4	0
AT4G22010.1	| Symbols: sks4 | SKU5 similar 4 | chr4:11663429-11666463 FORWARD LENGTH=541	0	0	3	0
AT4G22240.1	| Symbols: | Plastid-lipid associated protein PAP / fibrillin family protein | chr4:11766090-11767227 REVERSE LENGTH=310	0	2	2	0
AT4G22380.1	| Symbols: | Ribosomal protein L7Ae/L30e/S12e/Gadd45 family protein | chr4:11812041-11812922 REVERSE LENGTH=128	0	21	11	0
AT4G22745.1	| Symbols: MBD1 | methyl-CPG-binding domain 1 | chr4:11947421-11948514 REVERSE LENGTH=204	0	0	4	0
AT4G23460.1	| Symbols: | Adaptin family protein | chr4:12243899-12248898 REVERSE LENGTH=893	0	0	5	0
AT4G23680.1	| Symbols: | Polyketide cyclase/dehydrase and lipid transport superfamily protein | chr4:12336416-12337417 REVERSE LENGTH=151	0	0	2	0
AT4G23800.1	| Symbols: | HMG (high mobility group) box protein | chr4:12390228-12392516 FORWARD LENGTH=456	0	0	3	0
AT4G24130.1	| Symbols: | Protein of unknown function, DUF538 | chr4:12527861-12528423 FORWARD LENGTH=157	0	0	4	0
AT4G24770.1	| Symbols: RBP31, ATRBP31, CP31, ATRBP33 | 31-kDa RNA binding protein | chr4:12766223-12767952 REVERSE LENGTH=329	0	0	3	0
AT4G24780.1	| Symbols: | Pectin lyase-like superfamily protein | chr4:12770631-12772227 REVERSE LENGTH=408	0	0	3	0
AT4G25080.3	| Symbols: CHLM | magnesium-protoporphyrin IX methyltransferase | chr4:12877015-12878128 FORWARD LENGTH=312	0	2	2	0
AT4G25130.1	| Symbols: PMSR4 | peptide met sulfoxide reductase 4 | chr4:12898802-12899998 REVERSE LENGTH=258	0	0	0	2
AT4G25210.1	| Symbols: | DNA-binding storekeeper protein-related transcriptional regulator | chr4:12918446-12919552 FORWARD LENGTH=368	0	0	15	0
AT4G25320.1	| Symbols: | AT hook motif DNA-binding family protein | chr4:12954488-12956342 FORWARD LENGTH=404	0	2	4	0
AT4G25340.1	| Symbols: FKBP53, ATFKBP53 | FK506 BINDING PROTEIN 53 | chr4:12959657-12962632 REVERSE LENGTH=477	0	22	24	0
AT4G25630.1	| Symbols: FIB2, ATFIB2 | fibrillarin 2 | chr4:13074239-13076205 FORWARD LENGTH=320	0	81	64	0
AT4G25730.1	| Symbols: | FtsJ-like methyltransferase family protein | chr4:13102906-13106718 REVERSE LENGTH=821	0	10	21	0
AT4G25890.1	| Symbols: | 60S acidic ribosomal protein family | chr4:13159627-13160393 REVERSE LENGTH=119	0	0	4	0
AT4G26190.1	| Symbols: | Haloacid dehalogenase-like hydrolase (HAD) superfamily protein | chr4:13262473-13266282 REVERSE LENGTH=1057	0	21	40	0
AT4G26230.1	| Symbols: | Ribosomal protein L31e family protein | chr4:13286026-13286553 FORWARD LENGTH=119	0	4	6	0
AT4G26300.1	| Symbols: emb1027 | Arginyl-tRNA synthetase, class Ic | chr4:13308400-13313109 REVERSE LENGTH=642	0	0	2	0
AT4G26620.1	| Symbols: | Sucrase/ferredoxin-like family protein | chr4:13427599-13429877 REVERSE LENGTH=443	0	0	2	0
AT4G26760.1	| Symbols: MAP65-2 | microtubule-associated protein 65-2 | chr4:13478834-13481300 REVERSE LENGTH=578	0	0	2	0
AT4G26840.1	| Symbols: SUM1, SUMO 1, SUMO1, ATSUMO1 | small ubiquitin-like modifier 1 | chr4:13497466-13498458 FORWARD LENGTH=100	0	4	4	0
AT4G26870.1	| Symbols: | Class II aminoacyl-tRNA and biotin synthetases superfamily protein | chr4:13505381-13507619 FORWARD LENGTH=532	0	8	7	0
AT4G26910.1	| Symbols: | Dihydrolipoamide succinyltransferase | chr4:13520127-13522889 REVERSE LENGTH=464	0	0	2	0
AT4G27000.1	| Symbols: ATRBP45C | RNA-binding (RRM/RBD/RNP motifs) family protein | chr4:13554983-13557763 REVERSE LENGTH=415	0	0	2	0
AT4G27090.1	| Symbols: | Ribosomal protein L14 | chr4:13594104-13595187 REVERSE LENGTH=134	0	6	13	0
AT4G27230.1	| Symbols: HTA2 | histone H2A 2 | chr4:13637515-13638325 REVERSE LENGTH=131	0	2	0	0
AT4G27500.1	| Symbols: PPI1 | proton pump interactor 1 | chr4:13743614-13745900 FORWARD LENGTH=612	0	23	16	0
AT4G27740.1	| Symbols: | Yippee family putative zinc-binding protein | chr4:13839148-13839616 FORWARD LENGTH=105	0	2	2	0
AT4G28080.1	| Symbols: | Tetratricopeptide repeat (TPR)-like superfamily protein | chr4:13948993-13957840 REVERSE LENGTH=1819	0	0	8	0
AT4G28200.1	| Symbols: | FUNCTIONS IN: molecular_function unknown; INVOLVED IN: RNA processing; LOCATED IN: intracellular; EXPRESSED IN: 22 plant structures; EXPRESSED DURING: 13 growth stages; CONTAINS InterPro DOMAIN/s: RNA-processing protein, HAT helix (InterPro:IPR003107), U3 small nucleolar RNA-associated protein 6 (InterPro:IPR013949); Has 492 Blast hits to 480 proteins in 206 species: Archae - 0; Bact…	0	13	26	0
AT4G28450.1	| Symbols: | nucleotide binding;protein binding | chr4:14061724-14064582 REVERSE LENGTH=452	0	13	31	0
AT4G28520.1	| Symbols: CRU3, CRC | cruciferin 3 | chr4:14087596-14089617 FORWARD LENGTH=524	0	2	0	0
AT4G28750.1	| Symbols: PSAE-1 | Photosystem I reaction centre subunit IV / PsaE protein | chr4:14202951-14203888 REVERSE LENGTH=143	0	0	2	0
AT4G29010.1	| Symbols: AIM1 | Enoyl-CoA hydratase/isomerase family | chr4:14297312-14302016 REVERSE LENGTH=721	0	0	3	0
AT4G29130.1	| Symbols: ATHXK1, GIN2, HXK1 | hexokinase 1 | chr4:14352338-14354865 REVERSE LENGTH=496	0	0	8	0
AT4G29350.1	| Symbols: PFN2, PRO2, PRF2 | profilin 2 | chr4:14450135-14451119 FORWARD LENGTH=131	0	0	3	0
AT4G29410.1	| Symbols: | Ribosomal L28e protein family | chr4:14468439-14469964 REVERSE LENGTH=143	0	0	3	0
AT4G29520.1	| Symbols: | LOCATED IN: endoplasmic reticulum, plasma membrane; EXPRESSED IN: 23 plant structures; EXPRESSED DURING: 14 growth stages; CONTAINS InterPro DOMAIN/s: Saposin B (InterPro:IPR008139); Has 137 Blast hits to 137 proteins in 50 species: Archae - 2; Bacteria - 0; Metazoa - 41; Fungi - 10; Plants - 36; Viruses - 0; Other Eukaryotes - 48 (source: NCBI BLink). | chr4:14494056-14495657 REVERS…	0	0	3	0
AT4G29730.1	| Symbols: NFC5, MSI5 | nucleosome/chromatin assembly factor group C5 | chr4:14559255-14562522 REVERSE LENGTH=487	0	36	27	0
AT4G29840.1	| Symbols: MTO2, TS | Pyridoxal-5'-phosphate-dependent enzyme family protein | chr4:14599434-14601014 REVERSE LENGTH=526	0	0	2	0
AT4G30190.2	| Symbols: HA2 | H(+)-ATPase 2 | chr4:14770820-14775920 REVERSE LENGTH=981	0	4	20	0
AT4G30330.1	| Symbols: | Small nuclear ribonucleoprotein family protein | chr4:14836773-14837919 REVERSE LENGTH=88	0	2	0	0
AT4G30720.1	| Symbols: | FAD/NAD(P)-binding oxidoreductase family protein | chr4:14972212-14975461 REVERSE LENGTH=707	0	0	2	0
AT4G31360.1	| Symbols: | selenium binding | chr4:15221945-15223310 FORWARD LENGTH=186	0	2	3	0
AT4G31430.2	| Symbols: | unknown protein; LOCATED IN: plasma membrane; EXPRESSED IN: 25 plant structures; EXPRESSED DURING: 15 growth stages; Has 35333 Blast hits to 34131 proteins in 2444 species: Archae - 798; Bacteria - 22429; Metazoa - 974; Fungi - 991; Plants - 531; Viruses - 0; Other Eukaryotes - 9610 (source: NCBI BLink). | chr4:15248510-15252204 FORWARD LENGTH=574	0	3	5	0
AT4G31880.1	| Symbols: | LOCATED IN: cytosol, chloroplast; EXPRESSED IN: 24 plant structures; EXPRESSED DURING: 14 growth stages; BEST Arabidopsis thaliana protein match is: Tudor/PWWP/MBT superfamily protein (TAIR:AT1G15940.1); Has 137162 Blast hits to 70781 proteins in 2973 species: Archae - 289; Bacteria - 24182; Metazoa - 56725; Fungi - 20130; Plants - 6559; Viruses - 758; Other Eukaryotes - 28519 (sourc…	0	36	43	0
AT4G31990.3	| Symbols: ASP5, AAT3, ATAAT1 | aspartate aminotransferase 5 | chr4:15470876-15473521 REVERSE LENGTH=462	0	0	2	0
AT4G32260.1	| Symbols: | ATPase, F0 complex, subunit B/B', bacterial/chloroplast | chr4:15573859-15574586 REVERSE LENGTH=219	0	0	2	0
AT4G32410.1	| Symbols: CESA1, RSW1, AtCESA1 | cellulose synthase 1 | chr4:15641009-15646388 REVERSE LENGTH=1081	0	3	2	0
AT4G32460.1	| Symbols: | Protein of unknown function, DUF642 | chr4:15663036-15664859 REVERSE LENGTH=365	0	2	4	0
AT4G32610.1	| Symbols: | copper ion binding | chr4:15728376-15729897 REVERSE LENGTH=315	0	2	3	0
AT4G32910.1	| Symbols: | CONTAINS InterPro DOMAIN/s: Nuclear pore complex protein, Nucleoporin Nup85-like (InterPro:IPR011502); Has 30201 Blast hits to 17322 proteins in 780 species: Archae - 12; Bacteria - 1396; Metazoa - 17338; Fungi - 3422; Plants - 5037; Viruses - 0; Other Eukaryotes - 2996 (source: NCBI BLink). | chr4:15881364-15885210 FORWARD LENGTH=716	0	0	3	0
AT4G32970.1	| Symbols: | unknown protein; BEST Arabidopsis thaliana protein match is: unknown protein (TAIR:AT4G32960.1); Has 552 Blast hits to 489 proteins in 85 species: Archae - 4; Bacteria - 14; Metazoa - 187; Fungi - 12; Plants - 225; Viruses - 0; Other Eukaryotes - 110 (source: NCBI BLink). | chr4:15910671-15914300 REVERSE LENGTH=638	0	3	0	0
AT4G33090.1	| Symbols: APM1, ATAPM1 | aminopeptidase M1 | chr4:15965915-15970418 REVERSE LENGTH=879	0	0	2	0
AT4G34050.1	| Symbols: CCoAOMT1 | S-adenosyl-L-methionine-dependent methyltransferases superfamily protein | chr4:16310844-16311973 FORWARD LENGTH=259	0	0	3	0
AT4G34340.1	| Symbols: TAF8 | TBP-associated factor 8 | chr4:16426771-16427832 REVERSE LENGTH=353	0	0	4	0
AT4G34460.1	| Symbols: AGB1, ELK4, ATAGB1 | GTP binding protein beta 1 | chr4:16477393-16479266 REVERSE LENGTH=377	0	0	3	0
AT4G34620.1	| Symbols: SSR16 | small subunit ribosomal protein 16 | chr4:16535084-16536092 REVERSE LENGTH=113	0	0	5	0
AT4G34910.1	| Symbols: | P-loop containing nucleoside triphosphate hydrolases superfamily protein | chr4:16631661-16634834 FORWARD LENGTH=626	0	10	16	0
AT4G35050.1	| Symbols: MSI3, NFC3 | Transducin family protein / WD-40 repeat family protein | chr4:16682752-16684751 REVERSE LENGTH=424	0	2	6	4
AT4G35100.1	| Symbols: PIP3, PIP3A, PIP2;7, SIMIP | plasma membrane intrinsic protein 3 | chr4:16708672-16709958 FORWARD LENGTH=280	0	0	4	0
AT4G35450.5	| Symbols: AKR2 | ankyrin repeat-containing protein 2 | chr4:16839862-16841759 FORWARD LENGTH=350	0	5	3	0
AT4G35830.1	| Symbols: ACO1 | aconitase 1 | chr4:16973007-16977949 REVERSE LENGTH=898	0	0	6	0
AT4G36250.1	| Symbols: ALDH3F1 | aldehyde dehydrogenase 3F1 | chr4:17151029-17153381 FORWARD LENGTH=484	0	0	4	0
AT4G36690.1	| Symbols: ATU2AF65A | U2 snRNP auxilliary factor, large subunit, splicing factor | chr4:17294139-17297609 REVERSE LENGTH=573	0	2	8	0
AT4G36890.1	| Symbols: IRX14 | Nucleotide-diphospho-sugar transferases superfamily protein | chr4:17379631-17381627 REVERSE LENGTH=525	0	2	3	0
AT4G37090.1	| Symbols: | unknown protein; FUNCTIONS IN: molecular_function unknown; INVOLVED IN: biological_process unknown; LOCATED IN: cellular_component unknown; EXPRESSED IN: 23 plant structures; EXPRESSED DURING: 13 growth stages; Has 30201 Blast hits to 17322 proteins in 780 species: Archae - 12; Bacteria - 1396; Metazoa - 17338; Fungi - 3422; Plants - 5037; Viruses - 0; Other Eukaryotes - 2996 (source…	0	3	8	0
AT4G37870.1	| Symbols: PCK1, PEPCK | phosphoenolpyruvate carboxykinase 1 | chr4:17802974-17806332 REVERSE LENGTH=671	0	3	9	0
AT4G37920.1	| Symbols: | unknown protein; FUNCTIONS IN: molecular_function unknown; INVOLVED IN: biological_process unknown; LOCATED IN: chloroplast thylakoid membrane, chloroplast, chloroplast envelope; BEST Arabidopsis thaliana protein match is: unknown protein (TAIR:AT1G36320.1); Has 123 Blast hits to 120 proteins in 40 species: Archae - 2; Bacteria - 11; Metazoa - 8; Fungi - 0; Plants - 85; Viruses - 0; …	0	5	8	0
AT4G37980.1	| Symbols: ELI3-1, ELI3, ATCAD7, CAD7 | elicitor-activated gene 3-1 | chr4:17852670-17854302 FORWARD LENGTH=357	0	0	2	0
AT4G38220.2	| Symbols: | Peptidase M20/M25/M40 family protein | chr4:17925251-17926919 FORWARD LENGTH=433	0	0	2	0
AT4G38740.1	| Symbols: ROC1 | rotamase CYP 1 | chr4:18083620-18084138 REVERSE LENGTH=172	0	2	3	2
AT4G39080.1	| Symbols: VHA-A3 | vacuolar proton ATPase A3 | chr4:18209513-18214752 FORWARD LENGTH=821	0	0	5	0
AT4G39680.1	| Symbols: | SAP domain-containing protein | chr4:18414604-18416938 REVERSE LENGTH=633	0	15	29	0
AT4G39960.1	| Symbols: | Molecular chaperone Hsp40/DnaJ family protein | chr4:18534194-18536320 FORWARD LENGTH=447	0	9	8	0
AT4G40030.2	| Symbols: | Histone superfamily protein | chr4:18555840-18556827 REVERSE LENGTH=164	0	0	2	0
AT4G40040.1	| Symbols: | Histone superfamily protein | chr4:18557539-18558236 REVERSE LENGTH=136	0	0	2	0
AT5G01530.1	| Symbols: LHCB4.1 | light harvesting complex photosystem II | chr5:209084-210243 FORWARD LENGTH=290	0	0	3	0
AT5G01650.2	| Symbols: | Tautomerase/MIF superfamily protein | chr5:243067-244033 REVERSE LENGTH=122	0	0	4	0
AT5G02050.1	| Symbols: | Mitochondrial glycoprotein family protein | chr5:403239-404244 REVERSE LENGTH=267	0	0	2	0
AT5G02450.1	| Symbols: | Ribosomal protein L36e family protein | chr5:533501-534394 FORWARD LENGTH=108	0	2	4	0
AT5G02530.1	| Symbols: | RNA-binding (RRM/RBD/RNP motifs) family protein | chr5:564332-565776 REVERSE LENGTH=292	0	0	2	3
AT5G02890.1	| Symbols: | HXXXD-type acyl-transferase family protein | chr5:670207-671454 REVERSE LENGTH=353	0	0	2	0
AT5G03240.1	| Symbols: UBQ3 | polyubiquitin 3 | chr5:771976-772896 REVERSE LENGTH=306	0	50	0	0
AT5G03290.1	| Symbols: IDH-V | isocitrate dehydrogenase V | chr5:794043-795939 FORWARD LENGTH=374	0	0	4	4
AT5G03740.1	| Symbols: HD2C, HDT3 | histone deacetylase 2C | chr5:981994-983961 FORWARD LENGTH=294	0	13	8	0
AT5G04430.2	| Symbols: BTR1, BTR1L | binding to TOMV RNA 1L (long form) | chr5:1250602-1253523 REVERSE LENGTH=334	0	0	3	0
AT5G04600.1	| Symbols: | RNA-binding (RRM/RBD/RNP motifs) family protein | chr5:1323700-1325486 FORWARD LENGTH=222	0	5	6	0
AT5G04940.1	| Symbols: SUVH1 | SU(VAR)3-9 homolog 1 | chr5:1454616-1456628 REVERSE LENGTH=670	0	0	4	0
AT5G05170.1	| Symbols: CESA3, IXR1, ATCESA3, ATH-B, CEV1 | Cellulose synthase family protein | chr5:1530401-1535090 REVERSE LENGTH=1065	0	2	4	0
AT5G05210.1	| Symbols: | Surfeit locus protein 6 | chr5:1548198-1549534 FORWARD LENGTH=386	0	0	6	0
AT5G05450.1	| Symbols: | P-loop containing nucleoside triphosphate hydrolases superfamily protein | chr5:1612077-1615195 FORWARD LENGTH=593	0	3	0	0
AT5G05470.1	| Symbols: EIF2 ALPHA, ATEIF2-A2, EIF2-A2 | eukaryotic translation initiation factor 2 alpha subunit | chr5:1620579-1622214 FORWARD LENGTH=344	0	2	0	0
AT5G05620.1	| Symbols: TUBG2, ATGCP2, GCP2 | gamma-tubulin complex protein 2 | chr5:1679340-1681719 FORWARD LENGTH=474	0	0	3	0
AT5G06060.1	| Symbols: | NAD(P)-binding Rossmann-fold superfamily protein | chr5:1824066-1825833 REVERSE LENGTH=264	0	0	2	0
AT5G06110.1	| Symbols: | DnaJ domain ;Myb-like DNA-binding domain | chr5:1841009-1843000 REVERSE LENGTH=663	0	4	2	0
AT5G06290.1	| Symbols: 2-Cys Prx B, 2CPB | 2-cysteine peroxiredoxin B | chr5:1919380-1921211 FORWARD LENGTH=273	0	4	6	0
AT5G06360.1	| Symbols: | Ribosomal protein S8e family protein | chr5:1944835-1946512 FORWARD LENGTH=260	0	6	5	0
AT5G07030.1	| Symbols: | Eukaryotic aspartyl protease family protein | chr5:2183600-2185717 REVERSE LENGTH=455	0	0	3	0
AT5G07350.2	| Symbols: Tudor1, AtTudor1, TSN1 | TUDOR-SN protein 1 | chr5:2320021-2324892 REVERSE LENGTH=1007	0	0	7	0
AT5G07440.1	| Symbols: GDH2 | glutamate dehydrogenase 2 | chr5:2356153-2358012 FORWARD LENGTH=411	0	0	2	0
AT5G07510.1	| Symbols: GRP14, ATGRP14, GRP-4, ATGRP-4 | glycine-rich protein 14 | chr5:2377858-2378763 REVERSE LENGTH=193	0	4	4	0
AT5G07530.1	| Symbols: GRP17, ATGRP17, ATGRP-7 | glycine rich protein 17 | chr5:2382678-2384495 REVERSE LENGTH=543	0	6	15	0
AT5G08050.1	| Symbols: | Protein of unknown function (DUF1118) | chr5:2578418-2578964 FORWARD LENGTH=158	0	0	2	0
AT5G08080.3	| Symbols: SYP132 | syntaxin of plants 132 | chr5:2588532-2591106 FORWARD LENGTH=315	0	0	2	0
AT5G08180.1	| Symbols: | Ribosomal protein L7Ae/L30e/S12e/Gadd45 family protein | chr5:2631843-2633374 REVERSE LENGTH=156	0	15	17	0
AT5G08280.1	| Symbols: HEMC | hydroxymethylbilane synthase | chr5:2663763-2665596 REVERSE LENGTH=382	0	0	3	0
AT5G08380.1	| Symbols: AtAGAL1, AGAL1 | alpha-galactosidase 1 | chr5:2694851-2697616 REVERSE LENGTH=410	0	2	2	0
AT5G08420.1	| Symbols: | RNA-binding KH domain-containing protein | chr5:2713555-2716064 FORWARD LENGTH=391	0	3	3	0
AT5G08440.2	| Symbols: | unknown protein; FUNCTIONS IN: molecular_function unknown; INVOLVED IN: biological_process unknown; EXPRESSED IN: 21 plant structures; EXPRESSED DURING: 13 growth stages; BEST Arabidopsis thaliana protein match is: unknown protein (TAIR:AT5G23490.1). | chr5:2721037-2726970 FORWARD LENGTH=772	0	0	2	0
AT5G08530.1	| Symbols: CI51 | 51 kDa subunit of complex I | chr5:2759848-2761726 REVERSE LENGTH=486	0	0	3	0
AT5G09510.1	| Symbols: | Ribosomal protein S19 family protein | chr5:2955698-2956554 REVERSE LENGTH=152	0	0	5	0
AT5G09550.1	| Symbols: | GDP dissociation inhibitor family protein / Rab GTPase activator family protein | chr5:2963850-2966465 FORWARD LENGTH=445	0	0	2	0
AT5G10010.1	| Symbols: | unknown protein; FUNCTIONS IN: molecular_function unknown; INVOLVED IN: biological_process unknown; LOCATED IN: nucleolus; EXPRESSED IN: 25 plant structures; EXPRESSED DURING: 15 growth stages; BEST Arabidopsis thaliana protein match is: unknown protein (TAIR:AT5G64910.1); Has 33260 Blast hits to 16857 proteins in 1270 species: Archae - 88; Bacteria - 3040; Metazoa - 11915; Fungi - 3…	0	2	0	0
AT5G10390.1	| Symbols: | Histone superfamily protein | chr5:3269065-3269475 REVERSE LENGTH=136	0	0	2	0
AT5G10400.1	| Symbols: | Histone superfamily protein | chr5:3270478-3270888 REVERSE LENGTH=136	0	0	2	0
AT5G10770.1	| Symbols: | Eukaryotic aspartyl protease family protein | chr5:3403331-3405331 REVERSE LENGTH=474	0	4	7	0
AT5G10840.1	| Symbols: | Endomembrane protein 70 protein family | chr5:3424910-3427797 REVERSE LENGTH=648	0	0	4	0
AT5G10860.1	| Symbols: | Cystathionine beta-synthase (CBS) family protein | chr5:3429173-3430142 REVERSE LENGTH=206	0	0	2	0
AT5G10910.1	| Symbols: | mraW methylase family protein | chr5:3439588-3441517 FORWARD LENGTH=434	0	4	2	0
AT5G10980.1	| Symbols: | Histone superfamily protein | chr5:3472591-3473349 REVERSE LENGTH=136	0	0	2	0
AT5G11010.2	| Symbols: | Pre-mRNA cleavage complex II protein family | chr5:3484176-3486067 FORWARD LENGTH=368	0	3	4	0
AT5G11240.1	| Symbols: | transducin family protein / WD-40 repeat family protein | chr5:3582949-3586782 FORWARD LENGTH=615	0	10	19	0
AT5G11420.1	| Symbols: | Protein of unknown function, DUF642 | chr5:3644655-3646991 FORWARD LENGTH=366	0	3	6	0
AT5G11560.1	| Symbols: | catalytics | chr5:3709734-3713994 REVERSE LENGTH=982	0	0	3	0
AT5G11670.1	| Symbols: ATNADP-ME2, NADP-ME2 | NADP-malic enzyme 2 | chr5:3754456-3758040 FORWARD LENGTH=588	0	0	2	0
AT5G12140.1	| Symbols: ATCYS1, CYS1 | cystatin-1 | chr5:3923295-3923936 REVERSE LENGTH=101	0	0	2	0
AT5G12940.1	| Symbols: | Leucine-rich repeat (LRR) family protein | chr5:4087782-4088897 FORWARD LENGTH=371	0	0	3	0
AT5G13430.1	| Symbols: | Ubiquinol-cytochrome C reductase iron-sulfur subunit | chr5:4305414-4307399 REVERSE LENGTH=272	0	0	2	0
AT5G13440.1	| Symbols: | Ubiquinol-cytochrome C reductase iron-sulfur subunit | chr5:4308431-4310022 REVERSE LENGTH=274	0	0	2	0
AT5G13450.1	| Symbols: ATP5 | delta subunit of Mt ATP synthase | chr5:4310558-4311941 REVERSE LENGTH=238	0	4	7	0
AT5G13490.1	| Symbols: AAC2 | ADP/ATP carrier 2 | chr5:4336034-4337379 FORWARD LENGTH=385	0	0	4	0
AT5G13510.1	| Symbols: | Ribosomal protein L10 family protein | chr5:4341294-4341956 FORWARD LENGTH=220	0	3	4	0
AT5G13630.1	| Symbols: GUN5, CCH, CHLH, CCH1, ABAR | magnesium-chelatase subunit chlH, chloroplast, putative / Mg-protoporphyrin IX chelatase, putative (CHLH) | chr5:4387567-4392082 REVERSE LENGTH=1381	0	0	2	0
AT5G13780.1	| Symbols: | Acyl-CoA N-acyltransferases (NAT) superfamily protein | chr5:4447610-4448603 REVERSE LENGTH=192	0	0	0	2
AT5G13930.1	| Symbols: CHS, TT4, ATCHS | Chalcone and stilbene synthase family protein | chr5:4488762-4490035 FORWARD LENGTH=395	0	0	5	0
AT5G13980.1	| Symbols: | Glycosyl hydrolase family 38 protein | chr5:4508626-4514334 FORWARD LENGTH=1024	0	5	5	0
AT5G14040.1	| Symbols: PHT3;1 | phosphate transporter 3;1 | chr5:4531059-4532965 REVERSE LENGTH=375	0	0	8	0
AT5G14050.1	| Symbols: | Transducin/WD40 repeat-like superfamily protein | chr5:4533539-4535179 FORWARD LENGTH=546	0	19	28	0
AT5G14280.1	| Symbols: | DNA-binding storekeeper protein-related | chr5:4609123-4611444 FORWARD LENGTH=572	0	7	6	0
AT5G14430.1	| Symbols: | S-adenosyl-L-methionine-dependent methyltransferases superfamily protein | chr5:4653092-4655741 FORWARD LENGTH=612	0	4	6	0
AT5G14520.1	| Symbols: | pescadillo-related | chr5:4680789-4684330 REVERSE LENGTH=590	0	28	32	0
AT5G14910.1	| Symbols: | Heavy metal transport/detoxification superfamily protein | chr5:4823815-4825196 FORWARD LENGTH=178	0	3	0	0
AT5G15090.1	| Symbols: VDAC3, ATVDAC3 | voltage dependent anion channel 3 | chr5:4889641-4891389 REVERSE LENGTH=274	0	3	7	0
AT5G15520.1	| Symbols: | Ribosomal protein S19e family protein | chr5:5037242-5038136 REVERSE LENGTH=143	0	0	4	0
AT5G15550.1	| Symbols: | Transducin/WD40 repeat-like superfamily protein | chr5:5059051-5062003 REVERSE LENGTH=433	0	13	27	0
AT5G15750.1	| Symbols: | Alpha-L RNA-binding motif/Ribosomal protein S4 family protein | chr5:5141449-5142701 FORWARD LENGTH=182	0	3	4	0
AT5G16750.1	| Symbols: TOZ | Transducin family protein / WD-40 repeat family protein | chr5:5504541-5509266 REVERSE LENGTH=876	0	19	20	0
AT5G17170.1	| Symbols: ENH1 | rubredoxin family protein | chr5:5649335-5650975 FORWARD LENGTH=271	0	0	3	0
AT5G17310.2	| Symbols: UGP2 | UDP-glucose pyrophosphorylase 2 | chr5:5696955-5700845 REVERSE LENGTH=470	0	4	4	0
AT5G17770.1	| Symbols: ATCBR, CBR1, CBR | NADH:cytochrome B5 reductase 1 | chr5:5864543-5866495 REVERSE LENGTH=281	0	0	11	0
AT5G18230.2	| Symbols: | transcription regulator NOT2/NOT3/NOT5 family protein | chr5:6021610-6027031 REVERSE LENGTH=845	0	0	2	0
AT5G18420.2	| Symbols: | unknown protein; FUNCTIONS IN: molecular_function unknown; INVOLVED IN: biological_process unknown; LOCATED IN: cellular_component unknown; EXPRESSED IN: 25 plant structures; EXPRESSED DURING: 15 growth stages; CONTAINS InterPro DOMAIN/s: Protein of unknown function DUF2363 (InterPro:IPR019312); Has 233 Blast hits to 233 proteins in 86 species: Archae - 0; Bacteria - 0; Metazoa - 106…	0	0	2	0
AT5G18620.2	| Symbols: CHR17 | chromatin remodeling factor17 | chr5:6196190-6202058 REVERSE LENGTH=1072	0	8	10	0
AT5G18960.1	| Symbols: FRS12 | FAR1-related sequence 12 | chr5:6330556-6333071 FORWARD LENGTH=788	0	2	12	0
AT5G19300.1	| Symbols: | CONTAINS InterPro DOMAIN/s: Nucleic acid-binding, OB-fold-like (InterPro:IPR016027), Protein of unknown function DUF171 (InterPro:IPR003750); Has 3649 Blast hits to 1964 proteins in 291 species: Archae - 113; Bacteria - 121; Metazoa - 1082; Fungi - 399; Plants - 227; Viruses - 4; Other Eukaryotes - 1703 (source: NCBI BLink). | chr5:6495593-6497987 FORWARD LENGTH=398	0	2	0	0
AT5G19320.1	| Symbols: RANGAP2 | RAN GTPase activating protein 2 | chr5:6505310-6506947 REVERSE LENGTH=545	0	0	3	0
AT5G19760.1	| Symbols: | Mitochondrial substrate carrier family protein | chr5:6679591-6681845 REVERSE LENGTH=298	0	0	6	0
AT5G19820.1	| Symbols: emb2734 | ARM repeat superfamily protein | chr5:6695731-6701247 REVERSE LENGTH=1116	0	0	0	2
AT5G20160.2	| Symbols: | Ribosomal protein L7Ae/L30e/S12e/Gadd45 family protein | chr5:6804075-6805102 REVERSE LENGTH=160	0	21	11	0
AT5G20200.1	| Symbols: | nucleoporin-related | chr5:6816776-6821620 FORWARD LENGTH=762	0	0	2	0
AT5G20280.1	| Symbols: ATSPS1F, SPS1F | sucrose phosphate synthase 1F | chr5:6844994-6849997 REVERSE LENGTH=1043	0	2	11	0
AT5G20600.1	| Symbols: | FUNCTIONS IN: molecular_function unknown; INVOLVED IN: rRNA processing; LOCATED IN: preribosome, small subunit precursor; EXPRESSED IN: 22 plant structures; EXPRESSED DURING: 13 growth stages; CONTAINS InterPro DOMAIN/s: Nucleolar, Nop52 (InterPro:IPR010301); Has 543 Blast hits to 530 proteins in 201 species: Archae - 0; Bacteria - 10; Metazoa - 211; Fungi - 164; Plants - 46; Viruses…	0	9	27	0
AT5G20620.1	| Symbols: UBQ4 | ubiquitin 4 | chr5:6973315-6974463 REVERSE LENGTH=382	0	50	0	0
AT5G20630.1	| Symbols: GLP3, GLP3A, GLP3B, ATGER3, GER3 | germin 3 | chr5:6975315-6975950 REVERSE LENGTH=211	0	21	15	0
AT5G20720.1	| Symbols: CPN20, CPN10, CHCPN10, ATCPN21, CPN21 | chaperonin 20 | chr5:7015015-7016354 FORWARD LENGTH=253	0	0	5	2
AT5G20950.1	| Symbols: | Glycosyl hydrolase family protein | chr5:7107609-7110775 REVERSE LENGTH=624	0	0	2	0
AT5G21274.1	| Symbols: CAM6, ACAM-6 | calmodulin 6 | chr5:7214740-7215950 REVERSE LENGTH=149	0	36	19	0
AT5G22010.1	| Symbols: AtRFC1, RFC1 | replication factor C1 | chr5:7280632-7287037 REVERSE LENGTH=956	0	0	2	0
AT5G22100.1	| Symbols: | RNA cyclase family protein | chr5:7329015-7330718 FORWARD LENGTH=375	0	0	5	0
AT5G22330.1	| Symbols: ATTIP49A, RIN1 | P-loop containing nucleoside triphosphate hydrolases superfamily protein | chr5:7391026-7394071 REVERSE LENGTH=458	0	5	4	0
AT5G22440.1	| Symbols: | Ribosomal protein L1p/L10e family | chr5:7435328-7436486 REVERSE LENGTH=217	0	11	13	0
AT5G22650.1	| Symbols: HD2B, HDT02, HDT2, ATHD2B, HDA4, HD2, ATHD2 | histone deacetylase 2B | chr5:7534120-7536054 FORWARD LENGTH=306	0	7	10	3
AT5G22800.1	| Symbols: EMB86, EMB1030, EMB263 | Alanyl-tRNA synthetase, class IIc | chr5:7616221-7619961 REVERSE LENGTH=978	0	0	2	0
AT5G22880.1	| Symbols: H2B, HTB2 | histone B2 | chr5:7652130-7652567 REVERSE LENGTH=145	0	2	2	0
AT5G23060.1	| Symbols: CaS | calcium sensing receptor | chr5:7736760-7738412 REVERSE LENGTH=387	0	3	3	0
AT5G23120.1	| Symbols: HCF136 | photosystem II stability/assembly factor, chloroplast (HCF136) | chr5:7778154-7780463 FORWARD LENGTH=403	0	0	2	0
AT5G23210.1	| Symbols: SCPL34 | serine carboxypeptidase-like 34 | chr5:7810892-7814837 FORWARD LENGTH=499	0	0	2	0
AT5G23940.1	| Symbols: EMB3009, PEL3, DCR | HXXXD-type acyl-transferase family protein | chr5:8076616-8079677 REVERSE LENGTH=484	0	2	5	0
AT5G24280.1	| Symbols: GMI1 | gamma-irradiation and mitomycin c induced 1 | chr5:8251378-8261401 REVERSE LENGTH=1598	0	2	0	0
AT5G25100.2	| Symbols: | Endomembrane protein 70 protein family | chr5:8648374-8651015 REVERSE LENGTH=651	0	0	4	0
AT5G25150.1	| Symbols: TAF5 | TBP-associated factor 5 | chr5:8677117-8682058 FORWARD LENGTH=669	0	0	5	0
AT5G25460.1	| Symbols: | Protein of unknown function, DUF642 | chr5:8863430-8865394 FORWARD LENGTH=369	0	6	6	0
AT5G26830.1	| Symbols: | Threonyl-tRNA synthetase | chr5:9437351-9441568 FORWARD LENGTH=709	0	0	3	0
AT5G27120.1	| Symbols: | NOP56-like pre RNA processing ribonucleoprotein | chr5:9541287-9543684 FORWARD LENGTH=533	0	36	40	0
AT5G27670.1	| Symbols: HTA7 | histone H2A 7 | chr5:9792807-9793365 REVERSE LENGTH=150	0	0	2	0
AT5G28040.1	| Symbols: | DNA-binding storekeeper protein-related transcriptional regulator | chr5:10037654-10038937 REVERSE LENGTH=427	0	7	12	0
AT5G28500.1	| Symbols: | unknown protein; FUNCTIONS IN: molecular_function unknown; INVOLVED IN: biological_process unknown; LOCATED IN: chloroplast stroma, chloroplast; EXPRESSED IN: 23 plant structures; EXPRESSED DURING: 13 growth stages; BEST Arabidopsis thaliana protein match is: unknown protein (TAIR:AT3G04550.1); Has 109 Blast hits to 109 proteins in 49 species: Archae - 0; Bacteria - 67; Metazoa - 0; …	0	0	2	0
AT5G30495.2	| Symbols: | Fcf2 pre-rRNA processing protein | chr5:11380190-11381391 FORWARD LENGTH=196	0	5	12	0
AT5G33370.1	| Symbols: | GDSL-like Lipase/Acylhydrolase superfamily protein | chr5:12602773-12604670 REVERSE LENGTH=366	0	0	2	0
AT5G35180.4	| Symbols: | Protein of unknown function (DUF1336) | chr5:13424538-13432787 FORWARD LENGTH=811	0	0	4	0
AT5G35330.1	| Symbols: MBD02, MBD2, ATMBD2 | methyl-CPG-binding domain protein 02 | chr5:13523725-13525270 REVERSE LENGTH=272	0	0	6	0
AT5G35430.1	| Symbols: | Tetratricopeptide repeat (TPR)-like superfamily protein | chr5:13662077-13665735 FORWARD LENGTH=786	0	0	0	2
AT5G35620.1	| Symbols: LSP1, EIF(ISO)4E, LSP, EIF4E2, eIFiso4E | Eukaryotic initiation factor 4E protein | chr5:13824946-13826331 REVERSE LENGTH=198	0	0	2	0
AT5G37190.1	| Symbols: CIP4 | COP1-interacting protein 4 | chr5:14723362-14726694 REVERSE LENGTH=876	0	16	28	0
AT5G37640.1	| Symbols: UBQ9 | ubiquitin 9 | chr5:14952782-14953750 REVERSE LENGTH=322	0	50	0	0
AT5G37720.1	| Symbols: ALY4 | ALWAYS EARLY 4 | chr5:14981805-14983978 REVERSE LENGTH=288	0	0	4	0
AT5G38470.1	| Symbols: RAD23D | Rad23 UV excision repair protein family | chr5:15404720-15407500 FORWARD LENGTH=378	0	0	2	0
AT5G38690.1	| Symbols: | Zinc-finger domain of monoamine-oxidase A repressor R1 protein | chr5:15479424-15482992 REVERSE LENGTH=572	0	4	0	0
AT5G38720.1	| Symbols: | unknown protein; Has 13419 Blast hits to 9093 proteins in 698 species: Archae - 38; Bacteria - 1038; Metazoa - 4949; Fungi - 1086; Plants - 485; Viruses - 44; Other Eukaryotes - 5779 (source: NCBI BLink). | chr5:15508417-15510472 REVERSE LENGTH=306	0	7	9	0
AT5G38860.1	| Symbols: BIM3 | BES1-interacting Myc-like protein 3 | chr5:15559083-15560911 FORWARD LENGTH=298	0	4	3	0
AT5G38980.1	| Symbols: | unknown protein; FUNCTIONS IN: molecular_function unknown; INVOLVED IN: biological_process unknown; LOCATED IN: endomembrane system; EXPRESSED IN: 22 plant structures; EXPRESSED DURING: 13 growth stages; Has 3 Blast hits to 3 proteins in 1 species: Archae - 0; Bacteria - 0; Metazoa - 0; Fungi - 0; Plants - 3; Viruses - 0; Other Eukaryotes - 0 (source: NCBI BLink). | chr5:15606827-156…	0	2	0	0
AT5G39410.1	| Symbols: | Saccharopine dehydrogenase | chr5:15768415-15770274 REVERSE LENGTH=454	0	0	2	0
AT5G39570.1	| Symbols: | FUNCTIONS IN: molecular_function unknown; INVOLVED IN: biological_process unknown; LOCATED IN: cytosol, nucleus; EXPRESSED IN: 25 plant structures; EXPRESSED DURING: 14 growth stages; BEST Arabidopsis thaliana protein match is: glycine-rich protein (TAIR:AT3G29075.1); Has 30201 Blast hits to 17322 proteins in 780 species: Archae - 12; Bacteria - 1396; Metazoa - 17338; Fungi - 3422; P…	0	10	11	0
AT5G39600.1	| Symbols: | CONTAINS InterPro DOMAIN/s: Ribosomal protein L53, mitochondrial (InterPro:IPR019716); Has 50 Blast hits to 50 proteins in 19 species: Archae - 0; Bacteria - 0; Metazoa - 6; Fungi - 0; Plants - 42; Viruses - 0; Other Eukaryotes - 2 (source: NCBI BLink). | chr5:15854188-15854771 REVERSE LENGTH=127	0	3	0	0
AT5G40200.1	| Symbols: DegP9 | DegP protease 9 | chr5:16070402-16073101 FORWARD LENGTH=592	0	43	53	0
AT5G40340.1	| Symbols: | Tudor/PWWP/MBT superfamily protein | chr5:16131654-16134680 REVERSE LENGTH=1008	0	97	65	0
AT5G40770.1	| Symbols: ATPHB3, PHB3 | prohibitin 3 | chr5:16315589-16316621 REVERSE LENGTH=277	0	0	6	0
AT5G40950.1	| Symbols: RPL27 | ribosomal protein large subunit 27 | chr5:16410866-16411845 FORWARD LENGTH=198	0	3	3	0
AT5G41010.1	| Symbols: NRPB12, NRPD12, NRPE12 | DNA directed RNA polymerase, 7 kDa subunit | chr5:16424050-16424921 FORWARD LENGTH=51	0	2	2	0
AT5G41600.1	| Symbols: BTI3, RTNLB4 | VIRB2-interacting protein 3 | chr5:16636230-16637472 FORWARD LENGTH=257	0	0	3	0
AT5G41670.1	| Symbols: | 6-phosphogluconate dehydrogenase family protein | chr5:16665647-16667110 REVERSE LENGTH=487	0	0	0	2
AT5G42060.1	| Symbols: | DEK, chromatin associated protein | chr5:16818644-16818922 REVERSE LENGTH=92	0	8	5	0
AT5G42080.1	| Symbols: ADL1, ADL1A, AG68, DRP1A, RSW9, DL1 | dynamin-like protein | chr5:16820661-16824536 REVERSE LENGTH=610	0	6	13	0
AT5G42100.1	| Symbols: ATBG_PPAP, ATBG_PAP, BG_PPAP | beta-1,3-glucanase_putative | chr5:16829460-16831168 REVERSE LENGTH=425	0	5	7	0
AT5G42270.1	| Symbols: VAR1, FTSH5 | FtsH extracellular protease family | chr5:16902659-16905102 FORWARD LENGTH=704	0	0	2	0
AT5G43070.1	| Symbols: WPP1 | WPP domain protein 1 | chr5:17289259-17289726 REVERSE LENGTH=155	0	0	2	0
AT5G43130.2	| Symbols: TAF4 | TBP-associated factor 4 | chr5:17315608-17321144 REVERSE LENGTH=852	0	0	6	0
AT5G43330.1	| Symbols: | Lactate/malate dehydrogenase family protein | chr5:17390552-17392449 FORWARD LENGTH=332	0	4	6	2
AT5G43870.1	| Symbols: | Plant protein of unknown function (DUF828) with plant pleckstrin homology-like region | chr5:17632538-17635863 REVERSE LENGTH=453	0	2	0	0
AT5G44020.1	| Symbols: | HAD superfamily, subfamily IIIB acid phosphatase | chr5:17712433-17714046 FORWARD LENGTH=272	0	0	4	0
AT5G44120.3	| Symbols: CRA1, ATCRA1, CRU1 | RmlC-like cupins superfamily protein | chr5:17756460-17758246 REVERSE LENGTH=472	0	6	0	0
AT5G44180.1	| Symbols: | Homeodomain-like transcriptional regulator | chr5:17783172-17789872 FORWARD LENGTH=1694	0	10	3	0
AT5G44800.1	| Symbols: CHR4, PKR1 | chromatin remodeling 4 | chr5:18083659-18092162 REVERSE LENGTH=2223	0	7	16	0
AT5G45750.1	| Symbols: AtRABA1c, RABA1c | RAB GTPase homolog A1C | chr5:18559318-18560639 FORWARD LENGTH=216	0	0	2	0
AT5G45775.2	| Symbols: | Ribosomal L5P family protein | chr5:18565281-18566496 REVERSE LENGTH=182	0	4	4	0
AT5G46800.1	| Symbols: BOU | Mitochondrial substrate carrier family protein | chr5:18988779-18989810 REVERSE LENGTH=300	0	0	2	0
AT5G46840.1	| Symbols: | RNA-binding (RRM/RBD/RNP motifs) family protein | chr5:19005651-19007609 FORWARD LENGTH=501	0	0	2	0
AT5G47030.1	| Symbols: | ATPase, F1 complex, delta/epsilon subunit | chr5:19090384-19092034 FORWARD LENGTH=203	0	4	9	0
AT5G47200.1	| Symbols: ATRABD2B, ATRAB1A, RAB1A | RAB GTPase homolog 1A | chr5:19167029-19168718 FORWARD LENGTH=202	0	0	5	0
AT5G47700.1	| Symbols: | 60S acidic ribosomal protein family | chr5:19328019-19328724 REVERSE LENGTH=113	0	7	3	0
AT5G47780.1	| Symbols: GAUT4 | galacturonosyltransferase 4 | chr5:19347991-19350517 FORWARD LENGTH=616	0	0	2	0
AT5G48230.2	| Symbols: EMB1276, ACAT2 | acetoacetyl-CoA thiolase 2 | chr5:19552570-19555122 REVERSE LENGTH=403	0	0	3	0
AT5G48240.3	| Symbols: | unknown protein; FUNCTIONS IN: molecular_function unknown; INVOLVED IN: biological_process unknown; CONTAINS InterPro DOMAIN/s: Protein of unknown function DUF1665 (InterPro:IPR012459); Has 286 Blast hits to 283 proteins in 145 species: Archae - 0; Bacteria - 2; Metazoa - 103; Fungi - 97; Plants - 41; Viruses - 1; Other Eukaryotes - 42 (source: NCBI BLink). | chr5:19559301-19561153 F…	0	0	2	0
AT5G48480.1	| Symbols: | Lactoylglutathione lyase / glyoxalase I family protein | chr5:19644814-19645658 FORWARD LENGTH=166	0	0	2	0
AT5G48650.1	| Symbols: | Nuclear transport factor 2 (NTF2) family protein with RNA binding (RRM-RBD-RNP motifs) domain | chr5:19727279-19729533 FORWARD LENGTH=458	0	0	5	0
AT5G48900.1	| Symbols: | Pectin lyase-like superfamily protein | chr5:19825240-19828909 FORWARD LENGTH=417	0	3	5	0
AT5G49880.1	| Symbols: | mitotic checkpoint family protein | chr5:20282305-20287775 FORWARD LENGTH=726	0	3	6	0
AT5G49930.1	| Symbols: emb1441 | zinc knuckle (CCHC-type) family protein | chr5:20308260-20312736 REVERSE LENGTH=1080	0	5	4	0
AT5G50950.1	| Symbols: FUM2 | FUMARASE 2 | chr5:20729687-20733476 FORWARD LENGTH=510	0	0	3	0
AT5G51590.1	| Symbols: | AT hook motif DNA-binding family protein | chr5:20956863-20958929 REVERSE LENGTH=419	0	2	7	0
AT5G51940.1	| Symbols: NRPB6A, NRPD6A, NRPE6A | RNA polymerase Rpb6 | chr5:21104679-21105796 FORWARD LENGTH=144	0	0	6	0
AT5G51950.1	| Symbols: | Glucose-methanol-choline (GMC) oxidoreductase family protein | chr5:21106093-21108559 REVERSE LENGTH=586	0	0	2	0
AT5G52470.1	| Symbols: FIB1, FBR1, ATFIB1, ATFBR1, SKIP7 | fibrillarin 1 | chr5:21294290-21296509 FORWARD LENGTH=308	0	95	77	0
AT5G52820.1	| Symbols: | WD-40 repeat family protein / notchless protein, putative | chr5:21401423-21404203 FORWARD LENGTH=473	0	6	13	0
AT5G52890.2	| Symbols: | AT hook motif-containing protein | chr5:21445040-21446197 REVERSE LENGTH=385	0	0	2	0
AT5G53480.1	| Symbols: | ARM repeat superfamily protein | chr5:21714016-21716709 FORWARD LENGTH=870	0	0	2	0
AT5G53800.1	| Symbols: | unknown protein; Has 30201 Blast hits to 17322 proteins in 780 species: Archae - 12; Bacteria - 1396; Metazoa - 17338; Fungi - 3422; Plants - 5037; Viruses - 0; Other Eukaryotes - 2996 (source: NCBI BLink). | chr5:21848180-21849935 FORWARD LENGTH=351	0	2	0	0
AT5G54270.1	| Symbols: LHCB3, LHCB3*1 | light-harvesting chlorophyll B-binding protein 3 | chr5:22038424-22039383 FORWARD LENGTH=265	0	0	4	0
AT5G54500.2	| Symbols: FQR1 | flavodoxin-like quinone reductase 1 | chr5:22124674-22126435 FORWARD LENGTH=244	0	0	3	0
AT5G54600.1	| Symbols: | Translation protein SH3-like family protein | chr5:22183046-22184403 FORWARD LENGTH=198	0	0	2	0
AT5G54640.1	| Symbols: HTA1, RAT5, ATHTA1 | Histone superfamily protein | chr5:22196540-22197279 FORWARD LENGTH=130	0	2	0	0
AT5G54910.1	| Symbols: | DEA(D/H)-box RNA helicase family protein | chr5:22298668-22301719 REVERSE LENGTH=739	0	20	20	0
AT5G55070.1	| Symbols: | Dihydrolipoamide succinyltransferase | chr5:22347637-22350409 FORWARD LENGTH=464	0	0	2	0
AT5G55160.2	| Symbols: SUM2, SUMO 2, SUMO2, ATSUMO2 | small ubiquitin-like modifier 2 | chr5:22383747-22384772 REVERSE LENGTH=116	0	2	4	0
AT5G55190.1	| Symbols: RAN3, ATRAN3 | RAN GTPase 3 | chr5:22392285-22393957 FORWARD LENGTH=221	0	2	0	4
AT5G55220.1	| Symbols: | trigger factor type chaperone family protein | chr5:22397677-22400678 FORWARD LENGTH=547	0	0	2	0
AT5G55300.2	| Symbols: TOP1ALPHA | DNA topoisomerase I alpha | chr5:22424701-22429045 REVERSE LENGTH=933	0	4	8	0
AT5G55310.1	| Symbols: TOP1BETA, TOP1 | DNA topoisomerase 1 beta | chr5:22430389-22434590 REVERSE LENGTH=917	0	4	6	0
AT5G55660.1	| Symbols: | DEK domain-containing chromatin associated protein | chr5:22539375-22543142 FORWARD LENGTH=778	0	53	35	0
AT5G55670.1	| Symbols: | RNA-binding (RRM/RBD/RNP motifs) family protein | chr5:22544669-22546801 REVERSE LENGTH=710	0	0	2	0
AT5G55920.1	| Symbols: OLI2 | S-adenosyl-L-methionine-dependent methyltransferases superfamily protein | chr5:22645742-22649383 REVERSE LENGTH=682	0	11	9	0
AT5G56350.1	| Symbols: | Pyruvate kinase family protein | chr5:22820254-22822529 REVERSE LENGTH=498	0	0	2	0
AT5G56710.1	| Symbols: | Ribosomal protein L31e family protein | chr5:22944003-22944767 REVERSE LENGTH=119	0	4	6	0
AT5G56950.1	| Symbols: NFA03, NFA3, NAP1;3 | nucleosome assembly protein 1;3 | chr5:23032618-23035299 FORWARD LENGTH=374	0	2	2	0
AT5G57110.1	| Symbols: ACA8, AT-ACA8 | autoinhibited Ca2+ -ATPase, isoform 8 | chr5:23109729-23116857 REVERSE LENGTH=1074	0	0	3	0
AT5G57120.1	| Symbols: | FUNCTIONS IN: molecular_function unknown; INVOLVED IN: biological_process unknown; LOCATED IN: nucleolus; EXPRESSED IN: 21 plant structures; EXPRESSED DURING: 13 growth stages; CONTAINS InterPro DOMAIN/s: LisH dimerisation motif (InterPro:IPR006594), SRP40, C-terminal (InterPro:IPR007718); Has 101969 Blast hits to 55488 proteins in 2506 species: Archae - 424; Bacteria - 13843; Metazo…	0	3	8	0
AT5G57290.1	| Symbols: | 60S acidic ribosomal protein family | chr5:23207049-23207835 REVERSE LENGTH=120	0	0	6	0
AT5G57800.1	| Symbols: FLP1, YRE, CER3, WAX2 | Fatty acid hydroxylase superfamily | chr5:23420589-23423832 FORWARD LENGTH=632	0	0	2	0
AT5G57870.1	| Symbols: eIFiso4G1 | MIF4G domain-containing protein / MA3 domain-containing protein | chr5:23439755-23443433 FORWARD LENGTH=780	0	0	2	0
AT5G57990.1	| Symbols: UBP23 | ubiquitin-specific protease 23 | chr5:23470218-23473997 REVERSE LENGTH=859	0	0	3	0
AT5G58040.1	| Symbols: ATFIP1[V], FIPS5, ATFIPS5, FIP1[V] | homolog of yeast FIP1 [V] | chr5:23488865-23494000 FORWARD LENGTH=1196	0	0	2	0
AT5G58130.1	| Symbols: ROS3 | RNA-binding (RRM/RBD/RNP motifs) family protein | chr5:23521190-23523766 REVERSE LENGTH=748	0	0	3	0
AT5G58140.2	| Symbols: PHOT2, NPL1 | phototropin 2 | chr5:23524771-23529993 FORWARD LENGTH=915	0	0	2	0
AT5G59180.1	| Symbols: NRPB7 | DNA-directed RNA polymerase II | chr5:23883499-23884976 FORWARD LENGTH=176	0	0	3	0
AT5G59290.2	| Symbols: UXS3, ATUXS3 | UDP-glucuronic acid decarboxylase 3 | chr5:23915814-23917998 REVERSE LENGTH=357	0	0	4	0
AT5G59840.1	| Symbols: | Ras-related small GTP-binding family protein | chr5:24107450-24109049 REVERSE LENGTH=216	0	0	3	0
AT5G59870.1	| Symbols: HTA6 | histone H2A 6 | chr5:24115605-24116144 REVERSE LENGTH=150	0	2	5	0
AT5G60030.1	| Symbols: | unknown protein; BEST Arabidopsis thaliana protein match is: unknown protein (TAIR:AT1G75335.1); Has 1807 Blast hits to 1807 proteins in 277 species: Archae - 0; Bacteria - 0; Metazoa - 736; Fungi - 347; Plants - 385; Viruses - 0; Other Eukaryotes - 339 (source: NCBI BLink). | chr5:24172082-24172960 REVERSE LENGTH=292	0	5	6	0
AT5G60640.1	| Symbols: ATPDIL1-4, PDI2, ATPDI2, PDIL1-4 | PDI-like 1-4 | chr5:24371141-24373993 REVERSE LENGTH=597	0	4	4	0
AT5G60660.1	| Symbols: PIP2F, PIP2;4 | plasma membrane intrinsic protein 2;4 | chr5:24375673-24376939 REVERSE LENGTH=291	0	0	2	0
AT5G60670.1	| Symbols: | Ribosomal protein L11 family protein | chr5:24381066-24381566 REVERSE LENGTH=166	0	4	9	0
AT5G60860.1	| Symbols: AtRABA1f, RABA1f | RAB GTPase homolog A1F | chr5:24484750-24485565 FORWARD LENGTH=217	0	0	2	0
AT5G61770.2	| Symbols: PPAN | PETER PAN-like protein | chr5:24815888-24817495 FORWARD LENGTH=346	0	2	4	0
AT5G61840.1	| Symbols: GUT1 | Exostosin family protein | chr5:24839365-24841703 REVERSE LENGTH=415	0	5	6	0
AT5G61970.1	| Symbols: | signal recognition particle-related / SRP-related | chr5:24888920-24893079 FORWARD LENGTH=605	0	5	10	0
AT5G62190.1	| Symbols: PRH75 | DEAD box RNA helicase (PRH75) | chr5:24980542-24983879 REVERSE LENGTH=671	0	2	12	0
AT5G62390.1	| Symbols: ATBAG7, BAG7 | BCL-2-associated athanogene 7 | chr5:25052377-25054170 REVERSE LENGTH=446	0	4	12	0
AT5G62670.1	| Symbols: AHA11, HA11 | H(+)-ATPase 11 | chr5:25159495-25164957 FORWARD LENGTH=956	0	0	9	0
AT5G62790.2	| Symbols: DXR | 1-deoxy-D-xylulose 5-phosphate reductoisomerase | chr5:25214358-25217289 REVERSE LENGTH=497	0	0	3	0
AT5G63140.1	| Symbols: ATPAP29, PAP29 | purple acid phosphatase 29 | chr5:25328237-25329616 FORWARD LENGTH=389	0	0	2	0
AT5G63550.2	| Symbols: | DEK domain-containing chromatin associated protein | chr5:25444805-25447934 FORWARD LENGTH=531	0	5	6	0
AT5G63950.1	| Symbols: CHR24 | chromatin remodeling 24 | chr5:25592160-25598405 REVERSE LENGTH=1090	0	0	3	0
AT5G64420.1	| Symbols: | DNA polymerase V family | chr5:25756416-25761122 FORWARD LENGTH=1306	0	2	3	0
AT5G64680.3	| Symbols: | unknown protein; FUNCTIONS IN: molecular_function unknown; INVOLVED IN: biological_process unknown; EXPRESSED IN: 22 plant structures; EXPRESSED DURING: 13 growth stages; Has 53 Blast hits to 53 proteins in 20 species: Archae - 0; Bacteria - 8; Metazoa - 8; Fungi - 0; Plants - 34; Viruses - 0; Other Eukaryotes - 3 (source: NCBI BLink). | chr5:25854433-25855331 FORWARD LENGTH=211	0	22	19	0
AT5G64840.1	| Symbols: GCN5, ATGCN5 | general control non-repressible 5 | chr5:25916956-25919693 REVERSE LENGTH=692	0	0	3	0
AT5G65020.1	| Symbols: ANNAT2 | annexin 2 | chr5:25973915-25975554 FORWARD LENGTH=317	0	0	3	0
AT5G65220.1	| Symbols: | Ribosomal L29 family protein | chr5:26061301-26062506 FORWARD LENGTH=173	0	4	13	0
AT5G65350.1	| Symbols: HTR11 | histone 3 11 | chr5:26119406-26119825 REVERSE LENGTH=139	0	0	2	0
AT5G65360.1	| Symbols: | Histone superfamily protein | chr5:26120099-26120509 REVERSE LENGTH=136	0	0	2	0
AT5G65430.3	| Symbols: GRF8 | general regulatory factor 8 | chr5:26148630-26150255 REVERSE LENGTH=260	0	2	5	2
AT5G65750.1	| Symbols: | 2-oxoglutarate dehydrogenase, E1 component | chr5:26304212-26307947 FORWARD LENGTH=1025	0	3	3	0
AT5G65900.1	| Symbols: | DEA(D/H)-box RNA helicase family protein | chr5:26358328-26361244 FORWARD LENGTH=633	0	12	7	0
AT5G65930.3	| Symbols: ZWI | kinesin-like calmodulin-binding protein (ZWICHEL) | chr5:26370369-26376394 REVERSE LENGTH=1266	0	0	2	0
AT5G66030.1	| Symbols: ATGRIP, GRIP | Golgi-localized GRIP domain-containing protein | chr5:26405133-26409888 REVERSE LENGTH=788	0	0	0	3
AT5G66540.1	| Symbols: | FUNCTIONS IN: molecular_function unknown; INVOLVED IN: rRNA processing; LOCATED IN: cytosol, nucleolus, nucleus; EXPRESSED IN: 22 plant structures; EXPRESSED DURING: 12 growth stages; CONTAINS InterPro DOMAIN/s: U3 small nucleolar ribonucleoprotein complex, subunit Mpp10p (InterPro:IPR012173), Mpp10 protein (InterPro:IPR007151); Has 30201 Blast hits to 17322 proteins in 780 species: …	0	6	10	0
AT5G66680.1	| Symbols: DGL1 | dolichyl-diphosphooligosaccharide-protein glycosyltransferase 48kDa subunit family protein | chr5:26617840-26620581 REVERSE LENGTH=437	0	0	6	0
AT5G67240.1	| Symbols: SDN3 | small RNA degrading nuclease 3 | chr5:26824454-26828098 REVERSE LENGTH=782	0	2	11	0
AT5G67320.1	| Symbols: HOS15 | WD-40 repeat family protein | chr5:26857268-26860974 FORWARD LENGTH=613	0	0	2	0
AT5G67380.1	| Symbols: CKA1, ATCKA1 | casein kinase alpha 1 | chr5:26881156-26883383 REVERSE LENGTH=409	0	2	3	0
AT5G67500.2	| Symbols: VDAC2 | voltage dependent anion channel 2 | chr5:26935223-26937123 FORWARD LENGTH=303	0	0	4	0
AT5G67580.1	| Symbols: TRB2, ATTRB2, TBP3, ATTBP3 | Homeodomain-like/winged-helix DNA-binding family protein | chr5:26955843-26957073 REVERSE LENGTH=299	0	0	2	0
AT5G67630.1	| Symbols: | P-loop containing nucleoside triphosphate hydrolases superfamily protein | chr5:26967535-26969306 REVERSE LENGTH=469	0	0	2	3
ATCG00020.1	| Symbols: PSBA | photosystem II reaction center protein A | chrC:383-1444 REVERSE LENGTH=353	0	0	6	0
ATCG00130.1	| Symbols: ATPF | ATPase, F0 complex, subunit B/B', bacterial/chloroplast | chrC:11529-12798 REVERSE LENGTH=184	0	0	3	0
ATCG00160.1	| Symbols: RPS2 | ribosomal protein S2 | chrC:15013-15723 REVERSE LENGTH=236	0	0	3	0
ATCG00180.1	| Symbols: RPOC1 | DNA-directed RNA polymerase family protein | chrC:20251-23084 REVERSE LENGTH=680	0	0	2	0
ATCG00190.1	| Symbols: RPOB | RNA polymerase subunit beta | chrC:23111-26329 REVERSE LENGTH=1072	0	0	6	0
ATCG00270.1	| Symbols: PSBD | photosystem II reaction center protein D | chrC:32711-33772 FORWARD LENGTH=353	0	4	6	0
ATCG00280.1	| Symbols: PSBC | photosystem II reaction center protein C | chrC:33720-35141 FORWARD LENGTH=473	0	3	7	2
ATCG00340.1	| Symbols: PSAB | Photosystem I, PsaA/PsaB protein | chrC:37375-39579 REVERSE LENGTH=734	0	0	5	0
ATCG00350.1	| Symbols: PSAA | Photosystem I, PsaA/PsaB protein | chrC:39605-41857 REVERSE LENGTH=750	0	2	2	0
ATCG00540.1	| Symbols: PETA | photosynthetic electron transfer A | chrC:61657-62619 FORWARD LENGTH=320	0	0	6	0
ATCG00680.1	| Symbols: PSBB | photosystem II reaction center protein B | chrC:72371-73897 FORWARD LENGTH=508	0	3	13	0
ATCG00740.1	| Symbols: RPOA | RNA polymerase subunit alpha | chrC:77901-78890 REVERSE LENGTH=329	0	4	5	0
ATCG00770.1	| Symbols: RPS8 | ribosomal protein S8 | chrC:80068-80472 REVERSE LENGTH=134	0	0	2	0
ATCG00780.1	| Symbols: RPL14 | ribosomal protein L14 | chrC:80696-81064 REVERSE LENGTH=122	0	3	5	0
ATCG00820.1	| Symbols: RPS19 | ribosomal protein S19 | chrC:84005-84283 REVERSE LENGTH=92	0	0	2	0
ATCG00830.1	| Symbols: RPL2.1 | ribosomal protein L2 | chrC:84337-85843 REVERSE LENGTH=274	0	2	5	3
ATCG01120.1	| Symbols: RPS15 | chloroplast ribosomal protein S15 | chrC:123296-123562 REVERSE LENGTH=88	0	0	3	0
ATCG01310.1	| Symbols: RPL2.2 | ribosomal protein L2 | chrC:152806-154312 FORWARD LENGTH=274	0	2	5	3
ATMG00510.1	| Symbols: NAD7 | NADH dehydrogenase subunit 7 | chrM:132071-138153 FORWARD LENGTH=394	0	0	4	0
