# Supplementary material for: NAP1-RELATED PROTEIN1 and 2 negatively regulate H2A.Z abundance in chromatin in Arabidopsis
Source: Nat Commun. 2020 Jun 8;11:2887. doi: 10.1038/s41467-020-16691-x (PMC7280298; doi:10.1038/s41467-020-16691-x)
Supplement: Supplementary file 4 — Source Data [file 41467_2020_16691_MOESM4_ESM.zip › Source data Table 1 (Replicate 3 and 4).xlsx]

## Sheet: NRP2-Flag
LOCUS	DESCRIPTION	NRP2-A	NRP2-B	Col-2A	Col-2B
AT1G36160.1	| Symbols: ACC1, AT-ACC1, EMB22, GK, PAS3 | acetyl-CoA carboxylase 1 | chr1:13534196-13543773 FORWARD LENGTH=2254	300	285	245	264
AT5G22330.1	| Symbols: ATTIP49A, RIN1 | P-loop containing nucleoside triphosphate hydrolases superfamily protein | chr5:7391026-7394071 REVERSE LENGTH=458	0	0	0	0
AT3G12810.1	| Symbols: PIE1, SRCAP, chr13 | SNF2 domain-containing protein / helicase domain-containing protein | chr3:4065636-4073992 FORWARD LENGTH=2055	0	0	0	0
AT3G57660.1	| Symbols: NRPA1 | nuclear RNA polymerase A1 | chr3:21353746-21362814 FORWARD LENGTH=1670	153	169	195	214
AT3G57150.1	| Symbols: NAP57, AtNAP57, CBF5, AtCBF5 | homologue of NAP57 | chr3:21154255-21155952 REVERSE LENGTH=565	177	239	162	213
AT3G33520.1	| Symbols: ATARP6, ARP6, SUF3, ESD1 | actin-related protein 6 | chr3:14093791-14095476 REVERSE LENGTH=421	0	0	0	0
AT5G67630.1	| Symbols: | P-loop containing nucleoside triphosphate hydrolases superfamily protein | chr5:26967535-26969306 REVERSE LENGTH=469	0	0	2	0
AT5G52470.1	| Symbols: FIB1, FBR1, ATFIB1, ATFBR1, SKIP7 | fibrillarin 1 | chr5:21294290-21296509 FORWARD LENGTH=308	139	162	139	135
AT1G29940.1	| Symbols: NRPA2 | nuclear RNA polymerase A2 | chr1:10479322-10486670 REVERSE LENGTH=1178	105	112	125	125
AT1G56110.1	| Symbols: NOP56 | homolog of nucleolar protein NOP56 | chr1:20984544-20986893 REVERSE LENGTH=522	125	152	123	128
AT3G05060.1	| Symbols: | NOP56-like pre RNA processing ribonucleoprotein | chr3:1413174-1415564 REVERSE LENGTH=533	118	152	95	109
AT2G17930.1	| Symbols: | Phosphatidylinositol 3- and 4-kinase family protein with FAT domain | chr2:7784455-7802230 REVERSE LENGTH=3858	0	0	0	0
AT1G18450.1	| Symbols: ATARP4, ARP4 | actin-related protein 4 | chr1:6348199-6351766 FORWARD LENGTH=441	0	0	5	2
AT3G10380.1	| Symbols: SEC8, ATSEC8 | subunit of exocyst complex 8 | chr3:3219922-3228356 REVERSE LENGTH=1053	33	36	50	60
AT4G25630.1	| Symbols: FIB2, ATFIB2 | fibrillarin 2 | chr4:13074239-13076205 FORWARD LENGTH=320	96	110	88	88
AT4G36080.1	| Symbols: | phosphotransferases, alcohol group as acceptor;binding;inositol or phosphatidylinositol kinases | chr4:17059996-17077628 REVERSE LENGTH=3834	0	0	0	0
AT3G01460.1	| Symbols: MBD9, ATMBD9 | methyl-CPG-binding domain 9 | chr3:173316-182038 FORWARD LENGTH=2176	0	0	0	0
AT2G28000.1	| Symbols: CPN60A, CH-CPN60A, SLP | chaperonin-60alpha | chr2:11926603-11929184 FORWARD LENGTH=586	8	10	2	2
AT2G40360.1	| Symbols: | Transducin/WD40 repeat-like superfamily protein | chr2:16853123-16856635 REVERSE LENGTH=753	70	85	68	81
AT1G63810.1	| Symbols: | CONTAINS InterPro DOMAIN/s: Nrap protein (InterPro:IPR005554); Has 396 Blast hits to 382 proteins in 182 species: Archae - 3; Bacteria - 2; Metazoa - 142; Fungi - 146; Plants - 43; Viruses - 0; Other Eukaryotes - 60 (source: NCBI BLink). | chr1:23669690-23675542 REVERSE LENGTH=1053	86	92	97	97
AT2G19520.1	| Symbols: FVE, ACG1, MSI4, NFC4, NFC04, ATMSI4 | Transducin family protein / WD-40 repeat family protein | chr2:8456006-8459235 FORWARD LENGTH=507	73	83	70	84
AT3G13470.1	| Symbols: | TCP-1/cpn60 chaperonin family protein | chr3:4389685-4392624 FORWARD LENGTH=596	11	8	5	5
AT1G55490.1	| Symbols: CPN60B, LEN1 | chaperonin 60 beta | chr1:20715717-20718673 REVERSE LENGTH=600	13	9	5	5
AT1G76850.1	| Symbols: SEC5A | exocyst complex component sec5 | chr1:28848013-28854282 FORWARD LENGTH=1090	20	19	60	67
AT3G11964.1	| Symbols: | RNA binding;RNA binding | chr3:3793957-3806626 REVERSE LENGTH=1896	77	72	77	73
AT5G02500.1	| Symbols: HSC70-1, HSP70-1, AT-HSC70-1, HSC70 | heat shock cognate protein 70-1 | chr5:554055-556334 REVERSE LENGTH=651	62	63	54	50
AT5G25980.2	| Symbols: TGG2, BGLU37 | glucoside glucohydrolase 2 | chr5:9072730-9075477 FORWARD LENGTH=547	46	48	66	48
AT5G27120.1	| Symbols: | NOP56-like pre RNA processing ribonucleoprotein | chr5:9541287-9543684 FORWARD LENGTH=533	76	87	64	58
AT1G76810.1	| Symbols: | eukaryotic translation initiation factor 2 (eIF-2) family protein | chr1:28831366-28836310 REVERSE LENGTH=1294	43	47	69	69
AT5G40340.1	| Symbols: | Tudor/PWWP/MBT superfamily protein | chr5:16131654-16134680 REVERSE LENGTH=1008	80	64	69	70
AT1G60850.2	| Symbols: ATRPAC42, AAC42 | DNA-directed RNA polymerase family protein | chr1:22398078-22400155 REVERSE LENGTH=375	49	48	48	50
AT1G36180.1	| Symbols: ACC2 | acetyl-CoA carboxylase 2 | chr1:13546047-13558339 FORWARD LENGTH=2355	99	83	68	72
AT4G26630.1	| Symbols: | DEK domain-containing chromatin associated protein | chr4:13430873-13434877 REVERSE LENGTH=763	107	104	72	81
AT3G12860.1	| Symbols: | NOP56-like pre RNA processing ribonucleoprotein | chr3:4091678-4093921 FORWARD LENGTH=499	60	89	58	72
AT1G29320.1	| Symbols: | Transducin/WD40 repeat-like superfamily protein | chr1:10255355-10258238 FORWARD LENGTH=468	54	62	63	64
AT1G50920.1	| Symbols: | Nucleolar GTP-binding protein | chr1:18870555-18872570 FORWARD LENGTH=671	50	51	41	36
AT2G47210.1	| Symbols: | myb-like transcription factor family protein | chr2:19379039-19382204 FORWARD LENGTH=441	0	0	0	0
AT5G40200.1	| Symbols: DegP9 | DegP protease 9 | chr5:16070402-16073101 FORWARD LENGTH=592	58	39	55	52
AT5G62690.1	| Symbols: TUB2 | tubulin beta chain 2 | chr5:25181560-25183501 FORWARD LENGTH=450	17	17	26	23
AT5G62700.1	| Symbols: TUB3 | tubulin beta chain 3 | chr5:25184501-25186426 FORWARD LENGTH=450	17	17	26	23
AT1G21170.1	| Symbols: SEC5B | Exocyst complex component SEC5 | chr1:7413050-7419411 FORWARD LENGTH=1090	17	15	42	43
AT2G29550.1	| Symbols: TUB7 | tubulin beta-7 chain | chr2:12644258-12645932 REVERSE LENGTH=449	14	15	17	17
AT5G35360.3	| Symbols: CAC2 | acetyl Co-enzyme a carboxylase biotin carboxylase subunit | chr5:13584300-13588163 FORWARD LENGTH=555	78	75	60	63
AT5G56500.1	| Symbols: | TCP-1/cpn60 chaperonin family protein | chr5:22874058-22876966 FORWARD LENGTH=597	7	6	3	5
AT5G14520.1	| Symbols: | pescadillo-related | chr5:4680789-4684330 REVERSE LENGTH=590	40	41	51	50
AT3G21540.1	| Symbols: | transducin family protein / WD-40 repeat family protein | chr3:7586100-7590856 REVERSE LENGTH=955	42	37	56	51
AT1G03090.2	| Symbols: MCCA | methylcrotonyl-CoA carboxylase alpha chain, mitochondrial / 3-methylcrotonyl-CoA carboxylase 1 (MCCA) | chr1:739715-743819 FORWARD LENGTH=734	54	59	50	53
AT3G09440.1	| Symbols: | Heat shock protein 70 (Hsp 70) family protein | chr3:2903434-2905632 REVERSE LENGTH=649	41	42	32	35
AT5G23860.1	| Symbols: TUB8 | tubulin beta 8 | chr5:8042962-8044528 FORWARD LENGTH=449	15	15	18	18
AT5G44340.1	| Symbols: TUB4 | tubulin beta chain 4 | chr5:17859442-17860994 REVERSE LENGTH=444	14	13	18	20
AT3G02530.1	| Symbols: | TCP-1/cpn60 chaperonin family protein | chr3:528806-532457 REVERSE LENGTH=535	2	4	0	0
AT4G04940.1	| Symbols: | transducin family protein / WD-40 repeat family protein | chr4:2511212-2517052 REVERSE LENGTH=910	40	50	51	55
AT4G20890.1	| Symbols: TUB9 | tubulin beta-9 chain | chr4:11182218-11183840 FORWARD LENGTH=444	14	16	19	20
AT1G72440.1	| Symbols: EDA25, SWA2 | CCAAT-binding factor | chr1:27268325-27273596 REVERSE LENGTH=1043	35	35	34	33
AT2G36740.1	| Symbols: SWC2, ATSWC2 | sequence-specific DNA binding transcription factors;DNA binding;DNA binding | chr2:15407066-15409430 REVERSE LENGTH=365	0	0	0	0
AT4G16630.1	| Symbols: | DEA(D/H)-box RNA helicase family protein | chr4:9362176-9366449 REVERSE LENGTH=789	33	31	40	40
AT5G16070.1	| Symbols: | TCP-1/cpn60 chaperonin family protein | chr5:5247549-5251050 REVERSE LENGTH=535	2	3	0	0
AT5G18620.2	| Symbols: CHR17 | chromatin remodeling factor17 | chr5:6196190-6202058 REVERSE LENGTH=1072	18	16	19	19
AT5G26360.1	| Symbols: | TCP-1/cpn60 chaperonin family protein | chr5:9255561-9258891 REVERSE LENGTH=555	3	6	0	0
AT1G71820.2	| Symbols: SEC6 | SEC6 | chr1:27010022-27016745 FORWARD LENGTH=774	24	24	37	34
AT5G20890.1	| Symbols: | TCP-1/cpn60 chaperonin family protein | chr5:7087020-7089906 REVERSE LENGTH=527	6	0	0	0
ATCG00490.1	| Symbols: RBCL | ribulose-bisphosphate carboxylases | chrC:54958-56397 FORWARD LENGTH=479	27	33	27	34
AT3G56130.1	| Symbols: | biotin/lipoyl attachment domain-containing protein | chr3:20826852-20829007 FORWARD LENGTH=281	56	75	36	33
AT1G24510.1	| Symbols: | TCP-1/cpn60 chaperonin family protein | chr1:8685504-8688101 REVERSE LENGTH=535	4	4	2	0
AT1G56070.1	| Symbols: LOS1 | Ribosomal protein S5/Elongation factor G/III/V family protein | chr1:20968245-20971077 REVERSE LENGTH=843	23	28	24	21
AT2G05920.1	| Symbols: | Subtilase family protein | chr2:2269831-2272207 REVERSE LENGTH=754	38	40	45	43
AT1G43170.1	| Symbols: ARP1, emb2207, RPL3A, RP1 | ribosomal protein 1 | chr1:16266992-16268631 FORWARD LENGTH=389	42	37	43	42
AT3G06400.3	| Symbols: CHR11 | chromatin-remodeling protein 11 | chr3:1941066-1946700 FORWARD LENGTH=1057	18	20	21	21
AT3G07050.1	| Symbols: | GTP-binding family protein | chr3:2229602-2232279 REVERSE LENGTH=582	39	40	34	39
AT3G58660.1	| Symbols: | Ribosomal protein L1p/L10e family | chr3:21701574-21702914 FORWARD LENGTH=446	41	37	43	45
AT5G09810.1	| Symbols: ACT7 | actin 7 | chr5:3052809-3054220 FORWARD LENGTH=377	13	10	13	12
AT5G12250.1	| Symbols: TUB6 | beta-6 tubulin | chr5:3961317-3962971 REVERSE LENGTH=449	12	8	15	12
AT5G15550.1	| Symbols: | Transducin/WD40 repeat-like superfamily protein | chr5:5059051-5062003 REVERSE LENGTH=433	49	50	50	49
AT1G68560.1	| Symbols: ATXYL1, XYL1, TRG1 | alpha-xylosidase 1 | chr1:25734435-25737897 REVERSE LENGTH=915	38	39	42	45
AT1G75940.1	| Symbols: ATA27, BGLU20 | Glycosyl hydrolase superfamily protein | chr1:28511198-28514044 FORWARD LENGTH=535	38	42	45	41
AT3G03920.1	| Symbols: | H/ACA ribonucleoprotein complex, subunit Gar1/Naf1 protein | chr3:1009123-1010379 REVERSE LENGTH=202	31	33	30	33
AT3G03960.1	| Symbols: | TCP-1/cpn60 chaperonin family protein | chr3:1024432-1027604 FORWARD LENGTH=549	4	5	0	2
AT3G12580.1	| Symbols: HSP70, ATHSP70 | heat shock protein 70 | chr3:3991487-3993689 REVERSE LENGTH=650	30	34	29	26
AT3G18190.1	| Symbols: | TCP-1/cpn60 chaperonin family protein | chr3:6232226-6233836 FORWARD LENGTH=536	3	2	0	0
AT5G08670.1	| Symbols: | ATP synthase alpha/beta family protein | chr5:2818395-2821149 REVERSE LENGTH=556	35	33	44	36
AT5G08680.1	| Symbols: | ATP synthase alpha/beta family protein | chr5:2821992-2824683 FORWARD LENGTH=559	35	33	44	36
AT5G08690.1	| Symbols: | ATP synthase alpha/beta family protein | chr5:2825739-2828352 FORWARD LENGTH=556	35	33	44	36
ATCG00480.1	| Symbols: ATPB, PB | ATP synthase subunit beta | chrC:52660-54156 REVERSE LENGTH=498	35	35	42	39
AT1G20010.1	| Symbols: TUB5 | tubulin beta-5 chain | chr1:6938033-6940481 REVERSE LENGTH=449	10	11	15	17
AT1G52980.1	| Symbols: | GTP-binding family protein | chr1:19737493-19740201 FORWARD LENGTH=576	21	18	23	24
AT3G23620.1	| Symbols: | Ribosomal RNA processing Brix domain protein | chr3:8480147-8481873 FORWARD LENGTH=314	32	34	33	37
AT5G64420.1	| Symbols: | DNA polymerase V family | chr5:25756416-25761122 FORWARD LENGTH=1306	29	30	24	25
AT3G14210.1	| Symbols: ESM1 | epithiospecifier modifier 1 | chr3:4729886-4731562 FORWARD LENGTH=392	17	14	34	35
AT4G15770.1	| Symbols: | RNA binding | chr4:8978060-8978623 FORWARD LENGTH=187	21	15	22	24
AT5G02870.1	| Symbols: | Ribosomal protein L4/L1 family | chr5:657830-659526 FORWARD LENGTH=407	32	33	28	47
AT5G55660.1	| Symbols: | DEK domain-containing chromatin associated protein | chr5:22539375-22543142 FORWARD LENGTH=778	68	66	50	48
AT1G04820.1	| Symbols: TUA4, TOR2 | tubulin alpha-4 chain | chr1:1356421-1358266 REVERSE LENGTH=450	12	13	10	18
AT1G47550.2	| Symbols: SEC3A | exocyst complex component sec3A | chr1:17457171-17463896 FORWARD LENGTH=888	15	13	22	22
AT1G50010.1	| Symbols: TUA2 | tubulin alpha-2 chain | chr1:18517737-18519729 FORWARD LENGTH=450	12	0	10	18
AT2G39730.1	| Symbols: RCA | rubisco activase | chr2:16570951-16573345 REVERSE LENGTH=474	13	14	17	19
AT3G09630.1	| Symbols: | Ribosomal protein L4/L1 family | chr3:2953813-2955444 FORWARD LENGTH=406	37	37	30	48
AT3G62870.1	| Symbols: | Ribosomal protein L7Ae/L30e/S12e/Gadd45 family protein | chr3:23242862-23244273 REVERSE LENGTH=256	35	29	34	36
AT4G01560.1	| Symbols: MEE49 | Ribosomal RNA processing Brix domain protein | chr4:677266-679164 REVERSE LENGTH=343	39	36	41	47
AT5G02490.1	| Symbols: | Heat shock protein 70 (Hsp 70) family protein | chr5:550296-552565 REVERSE LENGTH=653	31	35	28	22
AT1G62390.1	| Symbols: Phox2 | Octicosapeptide/Phox/Bem1p (PB1) domain-containing protein / tetratricopeptide repeat (TPR)-containing protein | chr1:23084632-23086887 REVERSE LENGTH=751	29	25	31	31
AT3G11830.1	| Symbols: | TCP-1/cpn60 chaperonin family protein | chr3:3732734-3736156 FORWARD LENGTH=557	0	0	0	0
AT3G13940.1	| Symbols: | DNA binding;DNA-directed RNA polymerases | chr3:4600647-4602412 REVERSE LENGTH=442	39	45	31	38
AT4G14960.2	| Symbols: TUA6 | Tubulin/FtsZ family protein | chr4:8548769-8550319 REVERSE LENGTH=450	12	14	10	18
AT5G28540.1	| Symbols: BIP1 | heat shock protein 70 (Hsp 70) family protein | chr5:10540665-10543274 REVERSE LENGTH=669	27	22	37	36
AT1G13440.1	| Symbols: GAPC-2, GAPC2 | glyceraldehyde-3-phosphate dehydrogenase C2 | chr1:4608465-4610494 REVERSE LENGTH=338	9	11	16	9
AT1G52400.1	| Symbols: BGL1, BGLU18, ATBG1 | beta glucosidase 18 | chr1:19515250-19517930 FORWARD LENGTH=528	26	31	34	43
AT1G65350.1	| Symbols: UBQ13 | ubiquitin 13 | chr1:24272518-24277275 REVERSE LENGTH=319	0	28	24	32
AT1G75780.1	| Symbols: TUB1 | tubulin beta-1 chain | chr1:28451378-28453602 REVERSE LENGTH=447	7	7	14	12
AT5G45600.1	| Symbols: GAS41, TAF14B | YEATS family protein | chr5:18488059-18489666 FORWARD LENGTH=268	0	0	0	0
AT2G47610.1	| Symbols: | Ribosomal protein L7Ae/L30e/S12e/Gadd45 family protein | chr2:19529854-19531401 FORWARD LENGTH=257	36	29	30	32
AT3G04120.1	| Symbols: GAPC, GAPC-1, GAPC1 | glyceraldehyde-3-phosphate dehydrogenase C subunit 1 | chr3:1081077-1083131 FORWARD LENGTH=338	9	10	16	9
AT3G18600.1	| Symbols: | P-loop containing nucleoside triphosphate hydrolases superfamily protein | chr3:6399724-6403007 REVERSE LENGTH=568	32	34	34	34
AT4G05410.1	| Symbols: YAO | Transducin/WD40 repeat-like superfamily protein | chr4:2743229-2745521 REVERSE LENGTH=504	30	32	30	35
AT4G26190.1	| Symbols: | Haloacid dehalogenase-like hydrolase (HAD) superfamily protein | chr4:13262473-13266282 REVERSE LENGTH=1057	20	17	28	32
AT1G23410.1	| Symbols: | Ribosomal protein S27a / Ubiquitin family protein | chr1:8314940-8315410 FORWARD LENGTH=156	25	28	24	32
AT1G31340.1	| Symbols: RUB1, NEDD8, ATRUB1 | related to ubiquitin 1 | chr1:11218076-11219417 REVERSE LENGTH=156	26	28	24	32
AT1G55060.1	| Symbols: UBQ12 | ubiquitin 12 | chr1:20549533-20550225 FORWARD LENGTH=230	0	28	24	32
AT2G01250.1	| Symbols: | Ribosomal protein L30/L7 family protein | chr2:132943-134264 REVERSE LENGTH=242	28	23	22	23
AT2G35635.1	| Symbols: UBQ7, RUB2 | ubiquitin 7 | chr2:14981044-14981943 FORWARD LENGTH=154	26	28	24	32
AT2G36170.1	| Symbols: | Ubiquitin supergroup;Ribosomal protein L40e | chr2:15172153-15173046 FORWARD LENGTH=128	0	28	24	32
AT2G47110.1	| Symbols: UBQ6 | ubiquitin 6 | chr2:19344701-19345174 FORWARD LENGTH=157	27	28	24	32
AT3G52590.1	| Symbols: UBQ1, EMB2167, ERD16, HAP4 | ubiquitin extension protein 1 | chr3:19505668-19506681 FORWARD LENGTH=128	0	28	24	32
AT3G57940.1	| Symbols: | Domain of unknown function (DUF1726) ;Putative ATPase (DUF699) | chr3:21449560-21455834 FORWARD LENGTH=1028	38	27	26	34
AT3G62250.1	| Symbols: UBQ5 | ubiquitin 5 | chr3:23037138-23037611 FORWARD LENGTH=157	27	28	24	32
AT4G02890.3	| Symbols: UBQ14 | Ubiquitin family protein | chr4:1278747-1279664 REVERSE LENGTH=305	0	28	24	32
AT4G05050.1	| Symbols: UBQ11 | ubiquitin 11 | chr4:2588271-2588960 REVERSE LENGTH=229	0	28	24	32
AT4G05320.2	| Symbols: UBQ10 | polyubiquitin 10 | chr4:2718559-2719932 FORWARD LENGTH=457	0	28	24	32
AT4G20360.1	| Symbols: ATRAB8D, ATRABE1B, RABE1b | RAB GTPase homolog E1B | chr4:10990036-10991466 FORWARD LENGTH=476	30	48	20	50
AT4G25340.1	| Symbols: FKBP53, ATFKBP53 | FK506 BINDING PROTEIN 53 | chr4:12959657-12962632 REVERSE LENGTH=477	21	25	28	30
AT5G03240.1	| Symbols: UBQ3 | polyubiquitin 3 | chr5:771976-772896 REVERSE LENGTH=306	0	28	24	32
AT5G20620.1	| Symbols: UBQ4 | ubiquitin 4 | chr5:6973315-6974463 REVERSE LENGTH=382	0	28	24	32
AT5G37640.1	| Symbols: UBQ9 | ubiquitin 9 | chr5:14952782-14953750 REVERSE LENGTH=322	0	28	24	32
AT5G42020.1	| Symbols: BIP, BIP2 | Heat shock protein 70 (Hsp 70) family protein | chr5:16807697-16810480 REVERSE LENGTH=668	31	23	33	35
AT5G52820.1	| Symbols: | WD-40 repeat family protein / notchless protein, putative | chr5:21401423-21404203 FORWARD LENGTH=473	26	28	27	30
AT5G55920.1	| Symbols: OLI2 | S-adenosyl-L-methionine-dependent methyltransferases superfamily protein | chr5:22645742-22649383 REVERSE LENGTH=682	28	23	30	34
AT1G02870.1	| Symbols: | FUNCTIONS IN: molecular_function unknown; INVOLVED IN: biological_process unknown; EXPRESSED IN: 23 plant structures; EXPRESSED DURING: 13 growth stages; CONTAINS InterPro DOMAIN/s: Ribosome biogenesis protein Nop16 (InterPro:IPR019002); Has 104 Blast hits to 104 proteins in 57 species: Archae - 0; Bacteria - 0; Metazoa - 0; Fungi - 63; Plants - 35; Viruses - 0; Other Eukaryotes - 6 …	30	24	26	21
AT2G20490.1	| Symbols: NOP10, EDA27 | nucleolar RNA-binding Nop10p family protein | chr2:8831897-8832723 FORWARD LENGTH=64	15	15	14	17
AT3G20050.1	| Symbols: ATTCP-1, TCP-1 | T-complex protein 1 alpha subunit | chr3:6998544-7002266 REVERSE LENGTH=545	0	0	0	0
AT3G25520.1	| Symbols: ATL5, PGY3, OLI5, RPL5A | ribosomal protein L5 | chr3:9269573-9271327 REVERSE LENGTH=301	24	31	28	28
AT4G16143.1	| Symbols: IMPA-2 | importin alpha isoform 2 | chr4:9134450-9137134 REVERSE LENGTH=535	26	30	33	35
ATCG00120.1	| Symbols: ATPA | ATP synthase subunit alpha | chrC:9938-11461 REVERSE LENGTH=507	16	17	28	23
AT1G08360.1	| Symbols: | Ribosomal protein L1p/L10e family | chr1:2636231-2637694 FORWARD LENGTH=216	25	27	25	27
AT1G52030.2	| Symbols: MBP2, MBP1.2, F-ATMBP | myrosinase-binding protein 2 | chr1:19346090-19348282 REVERSE LENGTH=642	15	17	30	34
AT1G67090.1	| Symbols: RBCS1A | ribulose bisphosphate carboxylase small chain 1A | chr1:25048465-25049249 REVERSE LENGTH=180	18	17	17	14
AT5G38420.1	| Symbols: | Ribulose bisphosphate carboxylase (small chain) family protein | chr5:15381203-15381978 REVERSE LENGTH=181	14	19	19	14
AT5G39740.1	| Symbols: OLI7, RPL5B | ribosomal protein L5 B | chr5:15903365-15905185 FORWARD LENGTH=301	25	29	25	28
AT1G07920.1	| Symbols: | GTP binding Elongation factor Tu family protein | chr1:2455559-2457001 FORWARD LENGTH=449	22	20	20	20
AT1G07930.1	| Symbols: | GTP binding Elongation factor Tu family protein | chr1:2459014-2460458 FORWARD LENGTH=449	22	20	20	20
AT1G07940.1	| Symbols: | GTP binding Elongation factor Tu family protein | chr1:2463350-2464792 REVERSE LENGTH=449	22	20	20	20
AT1G15440.1	| Symbols: PWP2, ATPWP2 | periodic tryptophan protein 2 | chr1:5306159-5309460 REVERSE LENGTH=900	26	26	24	31
AT1G52670.1	| Symbols: | Single hybrid motif superfamily protein | chr1:19615119-19617420 REVERSE LENGTH=274	21	26	24	17
AT2G07698.1	| Symbols: | ATPase, F1 complex, alpha subunit protein | chr2:3361474-3364028 FORWARD LENGTH=777	21	18	26	20
AT2G27530.1	| Symbols: PGY1 | Ribosomal protein L1p/L10e family | chr2:11763443-11764570 REVERSE LENGTH=216	20	24	22	22
AT2G34260.1	| Symbols: | transducin family protein / WD-40 repeat family protein | chr2:14465899-14468416 FORWARD LENGTH=353	18	14	24	26
AT3G20820.1	| Symbols: | Leucine-rich repeat (LRR) family protein | chr3:7280930-7282027 FORWARD LENGTH=365	26	27	25	32
AT3G23990.1	| Symbols: HSP60, HSP60-3B | heat shock protein 60 | chr3:8669013-8672278 FORWARD LENGTH=577	10	11	11	12
AT5G20600.1	| Symbols: | FUNCTIONS IN: molecular_function unknown; INVOLVED IN: rRNA processing; LOCATED IN: preribosome, small subunit precursor; EXPRESSED IN: 22 plant structures; EXPRESSED DURING: 13 growth stages; CONTAINS InterPro DOMAIN/s: Nucleolar, Nop52 (InterPro:IPR010301); Has 543 Blast hits to 530 proteins in 201 species: Archae - 0; Bacteria - 10; Metazoa - 211; Fungi - 164; Plants - 46; Viruses…	39	35	43	41
AT5G60390.1	| Symbols: | GTP binding Elongation factor Tu family protein | chr5:24289226-24290675 FORWARD LENGTH=449	22	20	20	20
AT5G64680.3	| Symbols: | unknown protein; FUNCTIONS IN: molecular_function unknown; INVOLVED IN: biological_process unknown; EXPRESSED IN: 22 plant structures; EXPRESSED DURING: 13 growth stages; Has 53 Blast hits to 53 proteins in 20 species: Archae - 0; Bacteria - 8; Metazoa - 8; Fungi - 0; Plants - 34; Viruses - 0; Other Eukaryotes - 3 (source: NCBI BLink). | chr5:25854433-25855331 FORWARD LENGTH=211	21	23	19	23
ATMG01190.1	| Symbols: ATP1 | ATP synthase subunit 1 | chrM:302166-303689 REVERSE LENGTH=507	21	18	26	20
AT2G37990.1	| Symbols: | ribosome biogenesis regulatory protein (RRS1) family protein | chr2:15900713-15903028 FORWARD LENGTH=318	22	24	20	23
AT3G22320.1	| Symbols: ATRPABC24.3, RPB5A, NRPB5, NRPD5 | Eukaryotic rpb5 RNA polymerase subunit family protein | chr3:7891045-7892094 REVERSE LENGTH=205	22	17	20	26
AT4G31880.1	| Symbols: | LOCATED IN: cytosol, chloroplast; EXPRESSED IN: 24 plant structures; EXPRESSED DURING: 14 growth stages; BEST Arabidopsis thaliana protein match is: Tudor/PWWP/MBT superfamily protein (TAIR:AT1G15940.1); Has 137162 Blast hits to 70781 proteins in 2973 species: Archae - 289; Bacteria - 24182; Metazoa - 56725; Fungi - 20130; Plants - 6559; Viruses - 758; Other Eukaryotes - 28519 (sourc…	30	28	22	24
AT5G19770.1	| Symbols: TUA3 | tubulin alpha-3 | chr5:6682761-6684474 REVERSE LENGTH=450	6	5	6	8
AT5G19780.1	| Symbols: TUA5 | tubulin alpha-5 | chr5:6687212-6688926 FORWARD LENGTH=450	0	0	6	8
AT5G20160.2	| Symbols: | Ribosomal protein L7Ae/L30e/S12e/Gadd45 family protein | chr5:6804075-6805102 REVERSE LENGTH=160	22	30	24	21
AT1G04480.1	| Symbols: | Ribosomal protein L14p/L23e family protein | chr1:1216110-1217257 FORWARD LENGTH=140	22	13	26	23
AT2G25650.1	| Symbols: | DNA-binding storekeeper protein-related transcriptional regulator | chr2:10914765-10916006 FORWARD LENGTH=386	20	22	18	23
AT2G33370.1	| Symbols: | Ribosomal protein L14p/L23e family protein | chr2:14143718-14144644 REVERSE LENGTH=140	22	13	26	23
AT3G04400.1	| Symbols: emb2171 | Ribosomal protein L14p/L23e family protein | chr3:1167339-1168308 FORWARD LENGTH=140	22	13	26	23
AT3G52500.1	| Symbols: | Eukaryotic aspartyl protease family protein | chr3:19465644-19467053 REVERSE LENGTH=469	30	23	27	22
AT4G16720.1	| Symbols: | Ribosomal protein L23/L15e family protein | chr4:9400156-9401315 REVERSE LENGTH=204	17	17	21	24
AT4G17390.1	| Symbols: | Ribosomal protein L23/L15e family protein | chr4:9714407-9715545 REVERSE LENGTH=204	17	17	21	24
AT4G22380.1	| Symbols: | Ribosomal protein L7Ae/L30e/S12e/Gadd45 family protein | chr4:11812041-11812922 REVERSE LENGTH=128	22	29	24	21
AT4G28200.1	| Symbols: | FUNCTIONS IN: molecular_function unknown; INVOLVED IN: RNA processing; LOCATED IN: intracellular; EXPRESSED IN: 22 plant structures; EXPRESSED DURING: 13 growth stages; CONTAINS InterPro DOMAIN/s: RNA-processing protein, HAT helix (InterPro:IPR003107), U3 small nucleolar RNA-associated protein 6 (InterPro:IPR013949); Has 492 Blast hits to 480 proteins in 206 species: Archae - 0; Bact…	25	23	22	22
AT5G26742.2	| Symbols: emb1138 | DEAD box RNA helicase (RH3) | chr5:9285540-9288871 REVERSE LENGTH=748	17	23	29	24
AT5G38410.3	| Symbols: | Ribulose bisphosphate carboxylase (small chain) family protein | chr5:15377501-15378306 REVERSE LENGTH=186	13	15	15	12
AT5G57120.1	| Symbols: | FUNCTIONS IN: molecular_function unknown; INVOLVED IN: biological_process unknown; LOCATED IN: nucleolus; EXPRESSED IN: 21 plant structures; EXPRESSED DURING: 13 growth stages; CONTAINS InterPro DOMAIN/s: LisH dimerisation motif (InterPro:IPR006594), SRP40, C-terminal (InterPro:IPR007718); Has 101969 Blast hits to 55488 proteins in 2506 species: Archae - 424; Bacteria - 13843; Metazo…	61	58	66	37
AT1G23280.1	| Symbols: | MAK16 protein-related | chr1:8260865-8262650 REVERSE LENGTH=303	24	25	19	18
AT1G49240.1	| Symbols: ACT8 | actin 8 | chr1:18216539-18217947 FORWARD LENGTH=377	6	5	9	8
AT1G77030.1	| Symbols: | hydrolases, acting on acid anhydrides, in phosphorus-containing anhydrides;ATP-dependent helicases;nucleic acid binding;ATP binding;RNA binding;helicases | chr1:28947887-28951526 REVERSE LENGTH=845	15	17	21	20
AT2G34810.1	| Symbols: | FAD-binding Berberine family protein | chr2:14685292-14686914 FORWARD LENGTH=540	10	10	22	20
AT2G39850.1	| Symbols: | Subtilisin-like serine endopeptidase family protein | chr2:16630626-16634100 FORWARD LENGTH=775	21	18	25	15
AT3G09980.1	| Symbols: | Family of unknown function (DUF662) | chr3:3069358-3071145 FORWARD LENGTH=178	3	0	28	21
AT3G12110.1	| Symbols: ACT11 | actin-11 | chr3:3858116-3859609 FORWARD LENGTH=377	11	9	9	7
AT3G18780.2	| Symbols: ACT2, DER1, LSR2, ENL2 | actin 2 | chr3:6475535-6476832 FORWARD LENGTH=377	6	5	9	8
AT4G02930.1	| Symbols: | GTP binding Elongation factor Tu family protein | chr4:1295751-1298354 REVERSE LENGTH=454	24	46	19	50
AT4G25730.1	| Symbols: | FtsJ-like methyltransferase family protein | chr4:13102906-13106718 REVERSE LENGTH=821	22	25	21	23
AT1G09270.1	| Symbols: IMPA-4 | importin alpha isoform 4 | chr1:2994506-2997833 FORWARD LENGTH=538	30	21	30	31
AT1G10490.1	| Symbols: | Domain of unknown function (DUF1726) ;Putative ATPase (DUF699) | chr1:3453589-3459925 FORWARD LENGTH=1028	30	25	25	24
AT1G33120.1	| Symbols: | Ribosomal protein L6 family | chr1:12010986-12012223 FORWARD LENGTH=194	19	21	16	20
AT1G33140.1	| Symbols: PGY2 | Ribosomal protein L6 family | chr1:12023360-12024502 FORWARD LENGTH=194	19	21	16	20
AT2G04280.1	| Symbols: | unknown protein; FUNCTIONS IN: molecular_function unknown; INVOLVED IN: biological_process unknown; EXPRESSED IN: 24 plant structures; EXPRESSED DURING: 13 growth stages; BEST Arabidopsis thaliana protein match is: unknown protein (TAIR:AT4G12700.1); Has 130 Blast hits to 130 proteins in 16 species: Archae - 0; Bacteria - 0; Metazoa - 0; Fungi - 0; Plants - 124; Viruses - 0; Other Eu…	18	17	24	21
AT3G11510.1	| Symbols: | Ribosomal protein S11 family protein | chr3:3623757-3624866 REVERSE LENGTH=150	23	23	14	16
AT3G26650.1	| Symbols: GAPA, GAPA-1 | glyceraldehyde 3-phosphate dehydrogenase A subunit | chr3:9795226-9796848 FORWARD LENGTH=396	12	18	12	11
AT4G28450.1	| Symbols: | nucleotide binding;protein binding | chr4:14061724-14064582 REVERSE LENGTH=452	18	15	23	23
AT5G49910.1	| Symbols: CPHSC70-2EAT SHOCK PROTEIN 70-2, HSC70-7, cpHsc70-2 | chloroplast heat shock protein 70-2 | chr5:20303470-20306295 FORWARD LENGTH=718	12	8	14	13
AT5G55300.2	| Symbols: TOP1ALPHA | DNA topoisomerase I alpha | chr5:22424701-22429045 REVERSE LENGTH=933	50	52	26	30
AT1G20970.1	| Symbols: | FUNCTIONS IN: molecular_function unknown; INVOLVED IN: biological_process unknown; LOCATED IN: plasma membrane, vacuole; EXPRESSED IN: guard cell, cultured cell; BEST Arabidopsis thaliana protein match is: proton pump interactor 1 (TAIR:AT4G27500.1); Has 30201 Blast hits to 17322 proteins in 780 species: Archae - 12; Bacteria - 1396; Metazoa - 17338; Fungi - 3422; Plants - 5037; Viru…	15	15	17	13
AT1G54270.1	| Symbols: EIF4A-2 | eif4a-2 | chr1:20260495-20262018 FORWARD LENGTH=412	7	7	9	8
AT1G65030.1	| Symbols: | Transducin/WD40 repeat-like superfamily protein | chr1:24156798-24158511 FORWARD LENGTH=345	12	12	13	18
AT1G78900.1	| Symbols: VHA-A | vacuolar ATP synthase subunit A | chr1:29660463-29664575 FORWARD LENGTH=623	9	9	20	18
AT1G80750.1	| Symbols: | Ribosomal protein L30/L7 family protein | chr1:30349052-30350434 FORWARD LENGTH=247	20	21	20	18
AT2G18220.1	| Symbols: | Noc2p family | chr2:7928254-7931851 FORWARD LENGTH=764	16	19	17	19
AT2G33210.1	| Symbols: HSP60-2 | heat shock protein 60-2 | chr2:14075093-14078568 REVERSE LENGTH=585	9	9	7	10
AT2G36160.1	| Symbols: | Ribosomal protein S11 family protein | chr2:15169925-15171159 FORWARD LENGTH=150	23	21	13	15
AT2G36340.1	| Symbols: | DNA-binding storekeeper protein-related transcriptional regulator | chr2:15235858-15237489 FORWARD LENGTH=414	21	21	27	25
AT3G09790.1	| Symbols: UBQ8 | ubiquitin 8 | chr3:3004111-3006006 REVERSE LENGTH=631	19	22	18	25
AT3G13920.2	| Symbols: EIF4A1, RH4, TIF4A1 | eukaryotic translation initiation factor 4A1 | chr3:4592586-4594128 REVERSE LENGTH=415	8	7	8	8
AT3G44110.1	| Symbols: ATJ3, ATJ | DNAJ homologue 3 | chr3:15869115-15871059 REVERSE LENGTH=420	7	9	12	7
AT3G46520.1	| Symbols: ACT12 | actin-12 | chr3:17128567-17129981 FORWARD LENGTH=377	11	8	0	6
AT3G52580.1	| Symbols: | Ribosomal protein S11 family protein | chr3:19503324-19504701 FORWARD LENGTH=150	20	18	12	14
AT5G08180.1	| Symbols: | Ribosomal protein L7Ae/L30e/S12e/Gadd45 family protein | chr5:2631843-2633374 REVERSE LENGTH=156	18	23	18	13
AT5G24780.1	| Symbols: VSP1, ATVSP1 | vegetative storage protein 1 | chr5:8507783-8508889 REVERSE LENGTH=270	16	22	13	16
AT5G38430.1	| Symbols: | Ribulose bisphosphate carboxylase (small chain) family protein | chr5:15384350-15385155 REVERSE LENGTH=181	10	11	14	10
AT5G59370.1	| Symbols: ACT4 | actin 4 | chr5:23950109-23951586 FORWARD LENGTH=377	11	0	0	0
AT1G12900.1	| Symbols: GAPA-2 | glyceraldehyde 3-phosphate dehydrogenase A subunit 2 | chr1:4392634-4394283 REVERSE LENGTH=399	6	12	9	7
AT1G15420.1	| Symbols: | CONTAINS InterPro DOMAIN/s: Small-subunit processome, Utp12 (InterPro:IPR007148); Has 764 Blast hits to 656 proteins in 193 species: Archae - 0; Bacteria - 42; Metazoa - 237; Fungi - 154; Plants - 85; Viruses - 23; Other Eukaryotes - 223 (source: NCBI BLink). | chr1:5301794-5303296 REVERSE LENGTH=278	8	7	10	13
AT2G27710.1	| Symbols: | 60S acidic ribosomal protein family | chr2:11816929-11817670 FORWARD LENGTH=115	14	12	10	13
AT2G37620.1	| Symbols: ACT1, AAc1 | actin 1 | chr2:15779761-15781241 FORWARD LENGTH=377	10	9	10	6
AT2G40430.2	| Symbols: | FUNCTIONS IN: molecular_function unknown; INVOLVED IN: biological_process unknown; LOCATED IN: cellular_component unknown; EXPRESSED IN: 22 plant structures; EXPRESSED DURING: 13 growth stages; CONTAINS InterPro DOMAIN/s: P60-like (InterPro:IPR011687), Tumour suppressor protein Gltscr2 (InterPro:IPR011211); Has 706 Blast hits to 639 proteins in 197 species: Archae - 0; Bacteria - 32;…	13	10	12	11
AT2G42740.1	| Symbols: RPL16A | ribosomal protein large subunit 16A | chr2:17791794-17792946 FORWARD LENGTH=182	7	9	15	20
AT2G47990.1	| Symbols: SWA1, EDA13, EDA19 | transducin family protein / WD-40 repeat family protein | chr2:19637010-19638602 REVERSE LENGTH=530	13	19	15	18
AT3G09200.1	| Symbols: | Ribosomal protein L10 family protein | chr3:2823364-2825020 REVERSE LENGTH=320	14	14	14	18
AT3G53750.1	| Symbols: ACT3 | actin 3 | chr3:19915924-19917371 FORWARD LENGTH=377	10	9	10	6
AT3G55620.1	| Symbols: emb1624 | Translation initiation factor IF6 | chr3:20634581-20636312 FORWARD LENGTH=245	20	28	32	29
AT3G58700.1	| Symbols: | Ribosomal L5P family protein | chr3:21711661-21712816 FORWARD LENGTH=182	7	9	15	20
AT4G07410.1	| Symbols: | Transducin family protein / WD-40 repeat family protein | chr4:4201465-4205136 REVERSE LENGTH=815	16	18	22	18
AT4G18730.1	| Symbols: RPL16B | ribosomal protein L16B | chr4:10302238-10303206 FORWARD LENGTH=182	7	9	15	20
AT4G24280.1	| Symbols: cpHsc70-1 | chloroplast heat shock protein 70-1 | chr4:12590094-12593437 FORWARD LENGTH=718	13	8	13	14
AT4G34910.1	| Symbols: | P-loop containing nucleoside triphosphate hydrolases superfamily protein | chr4:16631661-16634834 FORWARD LENGTH=626	18	18	23	26
AT5G16750.1	| Symbols: TOZ | Transducin family protein / WD-40 repeat family protein | chr5:5504541-5509266 REVERSE LENGTH=876	29	28	28	29
AT5G45775.2	| Symbols: | Ribosomal L5P family protein | chr5:18565281-18566496 REVERSE LENGTH=182	7	9	15	20
AT1G28290.1	| Symbols: AGP31 | arabinogalactan protein 31 | chr1:9889331-9890843 REVERSE LENGTH=359	12	9	18	16
AT1G48920.1	| Symbols: ATNUC-L1, PARL1, NUC-L1 | nucleolin like 1 | chr1:18098186-18101422 FORWARD LENGTH=557	15	17	18	15
AT2G18900.1	| Symbols: | Transducin/WD40 repeat-like superfamily protein | chr2:8188491-8192409 REVERSE LENGTH=804	14	23	24	23
AT3G06720.1	| Symbols: AT-IMP, ATKAP ALPHA, AIMP ALPHA, IMPA-1, IMPA1 | importin alpha isoform 1 | chr3:2120559-2123555 FORWARD LENGTH=532	25	31	27	27
AT4G00270.1	| Symbols: | DNA-binding storekeeper protein-related transcriptional regulator | chr4:117477-118468 REVERSE LENGTH=302	15	15	21	19
AT5G22440.1	| Symbols: | Ribosomal protein L1p/L10e family | chr5:7435328-7436486 REVERSE LENGTH=217	19	21	19	18
AT1G42970.1	| Symbols: GAPB | glyceraldehyde-3-phosphate dehydrogenase B subunit | chr1:16127552-16129584 FORWARD LENGTH=447	7	10	10	7
AT1G59610.1	| Symbols: ADL3, CF1, DRP2B, DL3 | dynamin-like 3 | chr1:21893413-21900780 FORWARD LENGTH=920	17	23	29	22
AT1G64740.1	| Symbols: TUA1 | alpha-1 tubulin | chr1:24050114-24052296 FORWARD LENGTH=450	2	2	2	6
AT1G71695.1	| Symbols: | Peroxidase superfamily protein | chr1:26964359-26966557 FORWARD LENGTH=358	6	6	16	13
AT1G79530.1	| Symbols: GAPCP-1 | glyceraldehyde-3-phosphate dehydrogenase of plastid 1 | chr1:29916232-29919088 REVERSE LENGTH=422	5	6	7	5
AT5G20510.1	| Symbols: AL5 | alfin-like 5 | chr5:6939991-6942846 REVERSE LENGTH=260	0	0	0	0
AT3G53430.1	| Symbols: | Ribosomal protein L11 family protein | chr3:19809895-19810395 REVERSE LENGTH=166	11	10	13	14
AT3G61820.1	| Symbols: | Eukaryotic aspartyl protease family protein | chr3:22880074-22881525 REVERSE LENGTH=483	12	14	9	12
AT4G29730.1	| Symbols: NFC5, MSI5 | nucleosome/chromatin assembly factor group C5 | chr4:14559255-14562522 REVERSE LENGTH=487	18	14	19	15
AT5G20280.1	| Symbols: ATSPS1F, SPS1F | sucrose phosphate synthase 1F | chr5:6844994-6849997 REVERSE LENGTH=1043	15	10	10	11
AT5G56010.1	| Symbols: HSP81-3, Hsp81.3, AtHsp90-3, AtHsp90.3 | heat shock protein 81-3 | chr5:22681410-22683911 FORWARD LENGTH=699	15	19	9	5
AT1G18540.1	| Symbols: | Ribosomal protein L6 family protein | chr1:6377448-6378548 REVERSE LENGTH=233	25	20	13	19
AT1G54250.1	| Symbols: ATRPABC16.5, NRPB8A, NRPE8A | RNA polymerase Rpb8 | chr1:20255210-20256335 FORWARD LENGTH=146	7	6	10	5
AT1G67680.1	| Symbols: | SRP72 RNA-binding domain | chr1:25365962-25368464 REVERSE LENGTH=664	16	22	14	18
AT1G74050.1	| Symbols: | Ribosomal protein L6 family protein | chr1:27847256-27848680 REVERSE LENGTH=233	29	27	17	23
AT1G74060.1	| Symbols: | Ribosomal protein L6 family protein | chr1:27850033-27851299 REVERSE LENGTH=233	29	26	17	23
AT2G27720.2	| Symbols: | 60S acidic ribosomal protein family | chr2:11818696-11819370 FORWARD LENGTH=130	8	8	8	10
AT5G37055.1	| Symbols: ATSWC6, SEF | HIT-type Zinc finger family protein | chr5:14641634-14642387 REVERSE LENGTH=171	0	0	0	0
AT2G44120.2	| Symbols: | Ribosomal protein L30/L7 family protein | chr2:18249227-18250417 REVERSE LENGTH=247	17	17	16	19
AT3G02110.1	| Symbols: scpl25 | serine carboxypeptidase-like 25 | chr3:370902-373637 REVERSE LENGTH=473	12	8	18	11
AT3G07320.1	| Symbols: | O-Glycosyl hydrolases family 17 protein | chr3:2332324-2333925 REVERSE LENGTH=460	7	8	10	11
AT3G16810.1	| Symbols: APUM24, PUM24 | pumilio 24 | chr3:5723436-5727539 REVERSE LENGTH=641	5	8	7	10
AT3G28220.1	| Symbols: | TRAF-like family protein | chr3:10524420-10526497 FORWARD LENGTH=370	8	6	20	19
AT4G27500.1	| Symbols: PPI1 | proton pump interactor 1 | chr4:13743614-13745900 FORWARD LENGTH=612	28	22	21	28
AT5G03660.1	| Symbols: | Family of unknown function (DUF662) | chr5:938068-939811 FORWARD LENGTH=173	0	0	17	16
AT5G16130.1	| Symbols: | Ribosomal protein S7e family protein | chr5:5268984-5269912 FORWARD LENGTH=190	24	27	19	15
AT5G27850.1	| Symbols: | Ribosomal protein L18e/L15 superfamily protein | chr5:9873169-9874297 FORWARD LENGTH=187	14	16	17	20
AT5G56030.2	| Symbols: HSP81-2 | heat shock protein 81-2 | chr5:22686923-22689433 FORWARD LENGTH=728	13	18	8	5
AT5G66190.1	| Symbols: ATLFNR1, FNR1 | ferredoxin-NADP(+)-oxidoreductase 1 | chr5:26451203-26453012 REVERSE LENGTH=360	6	5	10	12
AT1G04170.1	| Symbols: EIF2 GAMMA | eukaryotic translation initiation factor 2 gamma subunit | chr1:1097423-1099702 FORWARD LENGTH=465	12	10	14	10
AT1G10290.1	| Symbols: ADL6, DRP2A | dynamin-like protein 6 | chr1:3370774-3377120 FORWARD LENGTH=914	16	15	18	22
AT1G14830.1	| Symbols: ADL1C, ADL5, DRP1C, DL1C | DYNAMIN-like 1C | chr1:5107699-5111470 REVERSE LENGTH=614	16	17	14	10
AT1G16300.1	| Symbols: GAPCP-2 | glyceraldehyde-3-phosphate dehydrogenase of plastid 2 | chr1:5574433-5577406 FORWARD LENGTH=420	5	6	7	5
AT1G20260.1	| Symbols: | ATPase, V1 complex, subunit B protein | chr1:7016971-7020290 FORWARD LENGTH=487	8	4	18	16
AT1G25260.1	| Symbols: | Ribosomal protein L10 family protein | chr1:8854163-8855766 REVERSE LENGTH=235	22	16	11	16
AT1G52040.1	| Symbols: MBP1, ATMBP | myrosinase-binding protein 1 | chr1:19350595-19352578 REVERSE LENGTH=462	6	7	18	22
AT1G52740.1	| Symbols: HTA9 | histone H2A protein 9 | chr1:19645409-19646221 FORWARD LENGTH=134	8	15	9	11
AT1G72730.1	| Symbols: | DEA(D/H)-box RNA helicase family protein | chr1:27378040-27379593 REVERSE LENGTH=414	5	6	4	6
AT1G76030.1	| Symbols: | ATPase, V1 complex, subunit B protein | chr1:28534134-28536916 FORWARD LENGTH=486	8	0	18	16
AT2G37190.1	| Symbols: | Ribosomal protein L11 family protein | chr2:15619559-15620059 REVERSE LENGTH=166	10	9	12	14
AT2G38810.1	| Symbols: HTA8 | histone H2A 8 | chr2:16219444-16220679 REVERSE LENGTH=136	8	15	9	11
AT3G12145.1	| Symbols: FLR1, FLOR1 | Leucine-rich repeat (LRR) family protein | chr3:3874764-3876075 REVERSE LENGTH=325	17	16	11	17
AT3G13580.3	| Symbols: | Ribosomal protein L30/L7 family protein | chr3:4433809-4435109 FORWARD LENGTH=244	16	16	14	17
AT3G17390.1	| Symbols: MTO3, SAMS3, MAT4 | S-adenosylmethionine synthetase family protein | chr3:5952484-5953665 REVERSE LENGTH=393	4	0	5	0
AT3G18740.1	| Symbols: | Ribosomal protein L7Ae/L30e/S12e/Gadd45 family protein | chr3:6453437-6453870 FORWARD LENGTH=112	9	9	13	13
AT3G54560.1	| Symbols: HTA11 | histone H2A 11 | chr3:20196532-20197466 FORWARD LENGTH=136	8	15	9	11
AT4G13570.2	| Symbols: HTA4 | histone H2A 4 | chr4:7884582-7885664 FORWARD LENGTH=124	8	14	9	11
AT4G18100.1	| Symbols: | Ribosomal protein L32e | chr4:10035715-10036475 REVERSE LENGTH=133	19	21	16	17
AT4G21520.1	| Symbols: | Transducin/WD40 repeat-like superfamily protein | chr4:11447514-11450377 REVERSE LENGTH=425	9	8	6	9
AT5G24770.1	| Symbols: VSP2, ATVSP2 | vegetative storage protein 2 | chr5:8500713-8501844 REVERSE LENGTH=265	11	13	6	7
AT5G55310.1	| Symbols: TOP1BETA, TOP1 | DNA topoisomerase 1 beta | chr5:22430389-22434590 REVERSE LENGTH=917	31	35	18	17
AT5G65220.1	| Symbols: | Ribosomal L29 family protein | chr5:26061301-26062506 FORWARD LENGTH=173	10	14	7	6
AT1G06720.1	| Symbols: | P-loop containing nucleoside triphosphate hydrolases superfamily protein | chr1:2060615-2067281 REVERSE LENGTH=1147	13	15	11	12
AT1G12310.1	| Symbols: | Calcium-binding EF-hand family protein | chr1:4187500-4187946 REVERSE LENGTH=148	9	9	11	9
AT1G18850.1	| Symbols: | unknown protein; FUNCTIONS IN: molecular_function unknown; INVOLVED IN: biological_process unknown; LOCATED IN: nucleolus; EXPRESSED IN: 22 plant structures; EXPRESSED DURING: 13 growth stages; Has 40 Blast hits to 40 proteins in 13 species: Archae - 0; Bacteria - 0; Metazoa - 0; Fungi - 0; Plants - 40; Viruses - 0; Other Eukaryotes - 0 (source: NCBI BLink). | chr1:6504928-6506127 RE…	4	5	7	5
AT1G20020.1	| Symbols: ATLFNR2, FNR2 | ferredoxin-NADP(+)-oxidoreductase 2 | chr1:6942851-6944868 FORWARD LENGTH=369	7	6	9	7
AT1G49750.1	| Symbols: | Leucine-rich repeat (LRR) family protein | chr1:18411177-18412779 REVERSE LENGTH=494	5	6	20	25
AT1G52930.1	| Symbols: | Ribosomal RNA processing Brix domain protein | chr1:19711261-19713103 FORWARD LENGTH=320	17	19	16	16
AT1G61580.1	| Symbols: RPL3B, ARP2 | R-protein L3 B | chr1:22720833-22722402 REVERSE LENGTH=390	9	8	9	12
AT2G28790.1	| Symbols: | Pathogenesis-related thaumatin superfamily protein | chr2:12354664-12355413 REVERSE LENGTH=249	7	9	13	13
AT2G31410.1	| Symbols: | unknown protein; Has 1719 Blast hits to 1091 proteins in 184 species: Archae - 5; Bacteria - 24; Metazoa - 559; Fungi - 169; Plants - 192; Viruses - 1; Other Eukaryotes - 769 (source: NCBI BLink). | chr2:13392220-13392819 REVERSE LENGTH=199	14	15	18	15
AT3G10530.1	| Symbols: | Transducin/WD40 repeat-like superfamily protein | chr3:3286277-3288670 FORWARD LENGTH=536	12	13	16	16
AT3G11130.1	| Symbols: | Clathrin, heavy chain | chr3:3482575-3491667 REVERSE LENGTH=1705	3	3	15	6
AT3G12800.1	| Symbols: SDRB, DECR | short-chain dehydrogenase-reductase B | chr3:4063463-4064757 REVERSE LENGTH=298	12	8	15	12
AT3G52920.1	| Symbols: | Family of unknown function (DUF662) | chr3:19624601-19625981 FORWARD LENGTH=180	2	3	14	16
AT5G11240.1	| Symbols: | transducin family protein / WD-40 repeat family protein | chr5:3582949-3586782 FORWARD LENGTH=615	11	10	12	10
AT5G15200.1	| Symbols: | Ribosomal protein S4 | chr5:4935124-4936334 REVERSE LENGTH=198	10	9	7	8
AT5G41010.1	| Symbols: NRPB12, NRPD12, NRPE12 | DNA directed RNA polymerase, 7 kDa subunit | chr5:16424050-16424921 FORWARD LENGTH=51	9	8	4	7
AT5G61970.1	| Symbols: | signal recognition particle-related / SRP-related | chr5:24888920-24893079 FORWARD LENGTH=605	12	18	13	11
AT5G65900.1	| Symbols: | DEA(D/H)-box RNA helicase family protein | chr5:26358328-26361244 FORWARD LENGTH=633	25	26	20	19
AT1G01100.1	| Symbols: | 60S acidic ribosomal protein family | chr1:50284-50954 REVERSE LENGTH=112	16	13	12	9
AT1G05190.1	| Symbols: emb2394 | Ribosomal protein L6 family | chr1:1502515-1503738 REVERSE LENGTH=223	13	11	6	6
AT1G08600.3	| Symbols: ATRX | P-loop containing nucleoside triphosphate hydrolases superfamily protein | chr1:2724562-2733431 FORWARD LENGTH=1479	5	5	10	9
AT1G09340.1	| Symbols: CRB, CSP41B, HIP1.3 | chloroplast RNA binding | chr1:3015473-3018035 FORWARD LENGTH=378	17	15	16	15
AT1G20620.1	| Symbols: CAT3, SEN2, ATCAT3 | catalase 3 | chr1:7143142-7146193 FORWARD LENGTH=492	6	7	11	14
AT1G77940.1	| Symbols: | Ribosomal protein L7Ae/L30e/S12e/Gadd45 family protein | chr1:29304116-29305288 REVERSE LENGTH=112	8	9	11	13
AT2G04030.1	| Symbols: CR88, EMB1956, HSP90.5, Hsp88.1, AtHsp90.5 | Chaperone protein htpG family protein | chr2:1281983-1285909 FORWARD LENGTH=780	0	0	2	0
AT2G17360.1	| Symbols: | Ribosomal protein S4 (RPS4A) family protein | chr2:7546598-7548138 FORWARD LENGTH=261	8	10	7	10
AT2G21660.1	| Symbols: ATGRP7, CCR2, GR-RBP7, GRP7 | cold, circadian rhythm, and rna binding 2 | chr2:9265477-9266316 REVERSE LENGTH=176	4	4	5	4
AT2G29540.3	| Symbols: ATRPC14, ATRPAC14, RPC14 | RNApolymerase 14 kDa subunit | chr2:12643288-12643828 FORWARD LENGTH=139	7	8	5	5
AT2G34480.1	| Symbols: | Ribosomal protein L18ae/LX family protein | chr2:14532916-14534161 REVERSE LENGTH=178	9	10	8	11
AT1G18800.1	| Symbols: NRP2 | NAP1-related protein 2 | chr1:6481466-6483463 REVERSE LENGTH=256	271	270	0	0
AT4G19400.1	| Symbols: | Profilin family protein | chr4:10581037-10581909 REVERSE LENGTH=148	0	0	0	0
AT3G04840.1	| Symbols: | Ribosomal protein S3Ae | chr3:1329751-1331418 FORWARD LENGTH=262	7	10	7	7
AT3G05590.1	| Symbols: RPL18 | ribosomal protein L18 | chr3:1621511-1622775 FORWARD LENGTH=187	12	14	12	14
AT3G08530.1	| Symbols: | Clathrin, heavy chain | chr3:2587171-2595411 REVERSE LENGTH=1703	3	3	14	6
AT3G16470.1	| Symbols: JR1 | Mannose-binding lectin superfamily protein | chr3:5596096-5597709 REVERSE LENGTH=451	8	10	15	14
AT3G25940.1	| Symbols: | TFIIB zinc-binding protein | chr3:9495104-9495942 FORWARD LENGTH=119	10	10	9	10
AT3G28500.1	| Symbols: | 60S acidic ribosomal protein family | chr3:10682204-10682551 FORWARD LENGTH=115	10	10	9	9
AT3G53870.1	| Symbols: | Ribosomal protein S3 family protein | chr3:19951547-19952782 FORWARD LENGTH=249	12	6	3	3
AT4G10340.1	| Symbols: LHCB5 | light harvesting complex of photosystem II 5 | chr4:6408200-6409496 FORWARD LENGTH=280	2	5	5	3
AT4G12600.2	| Symbols: | Ribosomal protein L7Ae/L30e/S12e/Gadd45 family protein | chr4:7453296-7454208 FORWARD LENGTH=183	14	16	12	8
AT4G13940.1	| Symbols: HOG1, EMB1395, SAHH1, MEE58, ATSAHH1 | S-adenosyl-L-homocysteine hydrolase | chr4:8054931-8056676 FORWARD LENGTH=485	16	23	9	9
AT4G27090.1	| Symbols: | Ribosomal protein L14 | chr4:13594104-13595187 REVERSE LENGTH=134	13	14	10	12
AT4G38510.5	| Symbols: | ATPase, V1 complex, subunit B protein | chr4:18011155-18014897 REVERSE LENGTH=494	5	5	15	15
AT5G04600.1	| Symbols: | RNA-binding (RRM/RBD/RNP motifs) family protein | chr5:1323700-1325486 FORWARD LENGTH=222	17	20	14	15
AT5G06360.1	| Symbols: | Ribosomal protein S8e family protein | chr5:1944835-1946512 FORWARD LENGTH=260	14	15	10	11
AT5G07090.1	| Symbols: | Ribosomal protein S4 (RPS4A) family protein | chr5:2202410-2203805 FORWARD LENGTH=262	8	10	7	10
AT5G10770.1	| Symbols: | Eukaryotic aspartyl protease family protein | chr5:3403331-3405331 REVERSE LENGTH=474	8	12	7	12
AT5G17920.1	| Symbols: ATCIMS, ATMETS, ATMS1 | Cobalamin-independent synthase family protein | chr5:5935771-5939195 FORWARD LENGTH=765	6	6	7	7
AT5G22060.1	| Symbols: ATJ2, J2 | DNAJ homologue 2 | chr5:7303798-7305668 REVERSE LENGTH=419	3	4	4	0
AT5G54910.1	| Symbols: | DEA(D/H)-box RNA helicase family protein | chr5:22298668-22301719 REVERSE LENGTH=739	12	12	9	14
AT5G58420.1	| Symbols: | Ribosomal protein S4 (RPS4A) family protein | chr5:23619599-23620896 FORWARD LENGTH=262	8	10	7	10
AT5G60790.1	| Symbols: ATGCN1, GCN1 | ABC transporter family protein | chr5:24453760-24455767 REVERSE LENGTH=595	2	3	2	2
AT5G62190.1	| Symbols: PRH75 | DEAD box RNA helicase (PRH75) | chr5:24980542-24983879 REVERSE LENGTH=671	15	20	12	13
AT1G01300.1	| Symbols: | Eukaryotic aspartyl protease family protein | chr1:117065-118522 FORWARD LENGTH=485	10	11	13	12
AT1G04270.1	| Symbols: RPS15 | cytosolic ribosomal protein S15 | chr1:1141852-1142960 REVERSE LENGTH=152	9	9	6	4
AT1G07770.1	| Symbols: RPS15A | ribosomal protein S15A | chr1:2408413-2409065 REVERSE LENGTH=130	5	8	10	8
AT1G10630.1	| Symbols: ATARFA1F, ARFA1F | ADP-ribosylation factor A1F | chr1:3513189-3514230 REVERSE LENGTH=181	2	7	9	6
AT1G23490.1	| Symbols: ATARFA1A, ATARF1, ATARF, ARF1 | ADP-ribosylation factor 1 | chr1:8337232-8338373 FORWARD LENGTH=181	2	7	9	6
AT1G26880.1	| Symbols: | Ribosomal protein L34e superfamily protein | chr1:9315640-9316681 REVERSE LENGTH=120	4	5	0	8
AT1G27400.1	| Symbols: | Ribosomal protein L22p/L17e family protein | chr1:9515230-9516725 FORWARD LENGTH=176	20	17	13	10
AT1G62820.1	| Symbols: | Calcium-binding EF-hand family protein | chr1:23263822-23264268 REVERSE LENGTH=148	6	7	8	8
AT1G69070.1	| Symbols: | FUNCTIONS IN: molecular_function unknown; INVOLVED IN: biological_process unknown; LOCATED IN: cellular_component unknown; EXPRESSED IN: 23 plant structures; EXPRESSED DURING: 13 growth stages; CONTAINS InterPro DOMAIN/s: Nop14-like protein (InterPro:IPR007276); Has 69842 Blast hits to 35213 proteins in 1572 species: Archae - 363; Bacteria - 20593; Metazoa - 20851; Fungi - 8010; Plan…	15	23	15	17
AT1G70490.1	| Symbols: ATARFA1D, ARFA1D | Ras-related small GTP-binding family protein | chr1:26564162-26565152 REVERSE LENGTH=181	2	7	9	6
AT1G72610.1	| Symbols: GLP1, ATGER1, GER1 | germin-like protein 1 | chr1:27339302-27339928 REVERSE LENGTH=208	6	6	8	9
AT1G75670.1	| Symbols: | DNA-directed RNA polymerases | chr1:28415378-28416505 REVERSE LENGTH=196	13	14	10	10
AT1G76820.1	| Symbols: | eukaryotic translation initiation factor 2 (eIF-2) family protein | chr1:28837796-28842343 FORWARD LENGTH=1166	0	4	5	7
AT2G18020.1	| Symbols: EMB2296 | Ribosomal protein L2 family | chr2:7837151-7838160 FORWARD LENGTH=258	14	9	7	11
AT2G25170.1	| Symbols: PKL, GYM, CHD3, CHR6, SSL2 | chromatin remodeling factor CHD3 (PICKLE) | chr2:10714411-10723763 FORWARD LENGTH=1384	5	0	7	9
AT2G27030.3	| Symbols: CAM5 | calmodulin 5 | chr2:11532069-11534176 FORWARD LENGTH=181	11	9	12	12
AT2G28600.1	| Symbols: | P-loop containing nucleoside triphosphate hydrolases superfamily protein | chr2:12251845-12254672 FORWARD LENGTH=502	6	5	5	3
AT2G39460.1	| Symbols: ATRPL23A, RPL23A, RPL23AA | ribosomal protein L23AA | chr2:16475049-16475904 FORWARD LENGTH=154	10	14	9	7
AT2G41110.2	| Symbols: CAM2 | calmodulin 2 | chr2:17140379-17141192 FORWARD LENGTH=161	11	9	12	12
AT2G47170.1	| Symbols: ARF1A1C | Ras-related small GTP-binding family protein | chr2:19367264-19368518 FORWARD LENGTH=181	2	7	9	6
AT3G01500.2	| Symbols: CA1 | carbonic anhydrase 1 | chr3:194853-197873 REVERSE LENGTH=347	8	8	10	10
AT3G06530.2	| Symbols: | ARM repeat superfamily protein | chr3:2022596-2033637 FORWARD LENGTH=2199	7	7	3	5
AT3G07010.1	| Symbols: | Pectin lyase-like superfamily protein | chr3:2212973-2216306 REVERSE LENGTH=416	8	8	7	5
AT3G11250.1	| Symbols: | Ribosomal protein L10 family protein | chr3:3521453-3522826 FORWARD LENGTH=323	6	9	8	5
AT3G22660.1	| Symbols: | rRNA processing protein-related | chr3:8016237-8017118 REVERSE LENGTH=293	21	10	9	16
AT3G27830.1	| Symbols: RPL12-A, RPL12 | ribosomal protein L12-A | chr3:10318576-10319151 FORWARD LENGTH=191	16	9	6	7
AT3G27850.1	| Symbols: RPL12-C | ribosomal protein L12-C | chr3:10324905-10325468 FORWARD LENGTH=187	16	9	6	7
AT3G46040.1	| Symbols: RPS15AD | ribosomal protein S15A D | chr3:16914891-16915529 FORWARD LENGTH=130	5	7	9	7
AT3G46780.1	| Symbols: PTAC16 | plastid transcriptionally active 16 | chr3:17228766-17231021 FORWARD LENGTH=510	7	4	4	11
AT3G52930.1	| Symbols: | Aldolase superfamily protein | chr3:19627383-19628874 REVERSE LENGTH=358	11	10	6	6
AT3G55280.1	| Symbols: RPL23AB | ribosomal protein L23AB | chr3:20500667-20501519 FORWARD LENGTH=154	10	14	9	7
AT3G56800.1	| Symbols: CAM3, acam-3 | calmodulin 3 | chr3:21034981-21035920 REVERSE LENGTH=149	11	9	12	12
AT3G59600.1	| Symbols: NRPB8B, NRPD8B, NRPE8B | RNA polymerase Rpb8 | chr3:22016629-22017923 FORWARD LENGTH=146	6	7	4	5
AT3G59970.3	| Symbols: MTHFR1 | methylenetetrahydrofolate reductase 1 | chr3:22151303-22154323 FORWARD LENGTH=592	13	16	13	9
AT3G62290.1	| Symbols: ATARFA1E, ARFA1E | ADP-ribosylation factor A1E | chr3:23052287-23053545 FORWARD LENGTH=181	2	7	9	6
AT4G04640.1	| Symbols: ATPC1 | ATPase, F1 complex, gamma subunit protein | chr4:2350761-2351882 REVERSE LENGTH=373	7	4	7	7
AT4G26870.1	| Symbols: | Class II aminoacyl-tRNA and biotin synthetases superfamily protein | chr4:13505381-13507619 FORWARD LENGTH=532	14	9	8	10
AT4G34030.1	| Symbols: MCCB | 3-methylcrotonyl-CoA carboxylase | chr4:16301298-16303949 FORWARD LENGTH=587	12	16	17	12
AT4G34450.1	| Symbols: | coatomer gamma-2 subunit, putative / gamma-2 coat protein, putative / gamma-2 COP, putative | chr4:16471956-16476795 FORWARD LENGTH=886	0	4	8	4
AT4G34670.1	| Symbols: | Ribosomal protein S3Ae | chr4:16548724-16550222 FORWARD LENGTH=262	7	8	6	7
AT4G37910.1	| Symbols: mtHsc70-1 | mitochondrial heat shock protein 70-1 | chr4:17825368-17828099 REVERSE LENGTH=682	8	8	7	6
AT5G14670.1	| Symbols: ATARFA1B, ARFA1B | ADP-ribosylation factor A1B | chr5:4729319-4730495 FORWARD LENGTH=188	2	7	9	6
AT5G20290.1	| Symbols: | Ribosomal protein S8e family protein | chr5:6851695-6853012 REVERSE LENGTH=222	18	23	14	11
AT5G22650.1	| Symbols: HD2B, HDT02, HDT2, ATHD2B, HDA4, HD2, ATHD2 | histone deacetylase 2B | chr5:7534120-7536054 FORWARD LENGTH=306	4	3	7	5
AT5G27770.1	| Symbols: | Ribosomal L22e protein family | chr5:9836166-9837113 FORWARD LENGTH=124	18	16	6	6
AT5G47190.1	| Symbols: | Ribosomal protein L19 family protein | chr5:19164432-19166064 REVERSE LENGTH=229	7	4	0	0
Reverse_AT5G64030.1	| Symbols: | S-adenosyl-L-methionine-dependent methyltransferases superfamily protein | chr5:25624965-25628257 FORWARD LENGTH=829	0	0	0	0
AT5G59850.1	| Symbols: | Ribosomal protein S8 family protein | chr5:24112499-24113084 REVERSE LENGTH=130	5	8	10	8
AT5G60030.1	| Symbols: | unknown protein; BEST Arabidopsis thaliana protein match is: unknown protein (TAIR:AT1G75335.1); Has 1807 Blast hits to 1807 proteins in 277 species: Archae - 0; Bacteria - 0; Metazoa - 736; Fungi - 347; Plants - 385; Viruses - 0; Other Eukaryotes - 339 (source: NCBI BLink). | chr5:24172082-24172960 REVERSE LENGTH=292	17	17	10	8
AT5G60670.1	| Symbols: | Ribosomal protein L11 family protein | chr5:24381066-24381566 REVERSE LENGTH=166	8	8	12	9
AT5G63140.1	| Symbols: ATPAP29, PAP29 | purple acid phosphatase 29 | chr5:25328237-25329616 FORWARD LENGTH=389	4	2	9	5
AT1G07660.1	| Symbols: | Histone superfamily protein | chr1:2369212-2369523 FORWARD LENGTH=103	7	4	9	7
AT1G07820.1	| Symbols: | Histone superfamily protein | chr1:2421435-2421746 REVERSE LENGTH=103	7	4	9	7
AT1G22780.1	| Symbols: PFL, RPS18A, PFL1 | Ribosomal protein S13/S18 family | chr1:8067990-8069163 FORWARD LENGTH=152	6	8	4	5
AT1G22950.1	| Symbols: | 2-oxoglutarate (2OG) and Fe(II)-dependent oxygenase superfamily protein | chr1:8125291-8127168 REVERSE LENGTH=397	4	5	0	4
AT1G34030.1	| Symbols: | Ribosomal protein S13/S18 family | chr1:12370285-12371465 REVERSE LENGTH=152	6	8	4	5
AT1G67430.1	| Symbols: | Ribosomal protein L22p/L17e family protein | chr1:25262209-25263627 FORWARD LENGTH=175	20	16	12	9
AT1G69200.1	| Symbols: FLN2 | fructokinase-like 2 | chr1:26016018-26018365 FORWARD LENGTH=616	14	17	4	10
AT1G69620.1	| Symbols: RPL34 | ribosomal protein L34 | chr1:26189900-26191081 FORWARD LENGTH=119	4	4	6	8
AT1G72370.1	| Symbols: P40, AP40, RP40, RPSAA | 40s ribosomal protein SA | chr1:27243148-27244842 REVERSE LENGTH=298	3	6	2	3
AT1G75910.1	| Symbols: EXL4 | extracellular lipase 4 | chr1:28501511-28503096 FORWARD LENGTH=343	10	6	6	6
AT2G19730.1	| Symbols: | Ribosomal L28e protein family | chr2:8511752-8512995 FORWARD LENGTH=143	9	10	4	11
AT2G28740.1	| Symbols: HIS4 | histone H4 | chr2:12329643-12329954 REVERSE LENGTH=103	7	4	9	7
AT2G29630.2	| Symbols: THIC | thiaminC | chr2:12667395-12669569 FORWARD LENGTH=644	7	6	8	6
AT2G31610.1	| Symbols: | Ribosomal protein S3 family protein | chr2:13450384-13451669 FORWARD LENGTH=250	11	5	2	4
AT2G33800.1	| Symbols: | Ribosomal protein S5 family protein | chr2:14300925-14302352 REVERSE LENGTH=303	11	15	9	6
AT2G36410.1	| Symbols: | Family of unknown function (DUF662) | chr2:15279041-15280270 FORWARD LENGTH=195	0	0	8	11
AT2G36460.1	| Symbols: | Aldolase superfamily protein | chr2:15296929-15298387 REVERSE LENGTH=358	4	5	4	4
AT2G38040.1	| Symbols: CAC3 | acetyl Co-enzyme a carboxylase carboxyltransferase alpha subunit | chr2:15917612-15920749 FORWARD LENGTH=769	7	6	3	2
AT3G02080.1	| Symbols: | Ribosomal protein S19e family protein | chr3:364138-365161 REVERSE LENGTH=143	5	8	7	3
AT3G05560.1	| Symbols: | Ribosomal L22e protein family | chr3:1614641-1615204 FORWARD LENGTH=124	18	15	5	6
AT3G12780.1	| Symbols: PGK1 | phosphoglycerate kinase 1 | chr3:4061127-4063140 REVERSE LENGTH=481	5	6	7	6
AT1G14510.1	| Symbols: AL7 | alfin-like 7 | chr1:4962171-4964154 REVERSE LENGTH=252	0	0	0	0
AT3G14600.1	| Symbols: | Ribosomal protein L18ae/LX family protein | chr3:4910773-4911933 FORWARD LENGTH=178	3	5	0	5
AT3G23810.1	| Symbols: SAHH2, ATSAHH2 | S-adenosyl-l-homocysteine (SAH) hydrolase 2 | chr3:8588013-8589671 REVERSE LENGTH=485	8	10	8	8
AT3G45930.1	| Symbols: | Histone superfamily protein | chr3:16883390-16883701 FORWARD LENGTH=103	7	4	9	7
AT3G46320.1	| Symbols: | Histone superfamily protein | chr3:17020043-17020354 REVERSE LENGTH=103	7	4	9	7
AT3G48710.1	| Symbols: | DEK domain-containing chromatin associated protein | chr3:18041024-18043995 FORWARD LENGTH=462	21	20	12	15
AT3G49910.1	| Symbols: | Translation protein SH3-like family protein | chr3:18504311-18504751 FORWARD LENGTH=146	4	4	4	5
AT3G53730.1	| Symbols: | Histone superfamily protein | chr3:19912659-19912970 REVERSE LENGTH=103	7	4	9	7
AT3G55200.1	| Symbols: | Cleavage and polyadenylation specificity factor (CPSF) A subunit protein | chr3:20460533-20464361 FORWARD LENGTH=1214	2	0	8	7
AT3G55220.1	| Symbols: | Cleavage and polyadenylation specificity factor (CPSF) A subunit protein | chr3:20467116-20470944 REVERSE LENGTH=1214	2	0	8	7
AT3G60750.1	| Symbols: | Transketolase | chr3:22454004-22456824 FORWARD LENGTH=741	8	9	4	4
AT4G00100.1	| Symbols: ATRPS13A, RPS13, PFL2, RPS13A | ribosomal protein S13A | chr4:37172-38123 FORWARD LENGTH=151	7	8	5	5
AT4G09800.1	| Symbols: RPS18C | S18 ribosomal protein | chr4:6173818-6174963 FORWARD LENGTH=152	6	8	4	5
AT4G31700.1	| Symbols: RPS6, RPS6A | ribosomal protein S6 | chr4:15346306-15347714 REVERSE LENGTH=250	8	8	5	4
AT4G39960.1	| Symbols: | Molecular chaperone Hsp40/DnaJ family protein | chr4:18534194-18536320 FORWARD LENGTH=447	7	7	10	11
AT5G09500.1	| Symbols: | Ribosomal protein S19 family protein | chr5:2954044-2954850 REVERSE LENGTH=150	8	7	5	4
AT5G09510.1	| Symbols: | Ribosomal protein S19 family protein | chr5:2955698-2956554 REVERSE LENGTH=152	8	8	5	4
AT5G10360.1	| Symbols: EMB3010, RPS6B | Ribosomal protein S6e | chr5:3258734-3260142 REVERSE LENGTH=249	8	6	5	2
AT5G15520.1	| Symbols: | Ribosomal protein S19e family protein | chr5:5037242-5038136 REVERSE LENGTH=143	5	7	6	4
AT5G20630.1	| Symbols: GLP3, GLP3A, GLP3B, ATGER3, GER3 | germin 3 | chr5:6975315-6975950 REVERSE LENGTH=211	8	7	9	12
AT5G22100.1	| Symbols: | RNA cyclase family protein | chr5:7329015-7330718 FORWARD LENGTH=375	13	10	10	11
AT5G38980.1	| Symbols: | unknown protein; FUNCTIONS IN: molecular_function unknown; INVOLVED IN: biological_process unknown; LOCATED IN: endomembrane system; EXPRESSED IN: 22 plant structures; EXPRESSED DURING: 13 growth stages; Has 3 Blast hits to 3 proteins in 1 species: Archae - 0; Bacteria - 0; Metazoa - 0; Fungi - 0; Plants - 3; Viruses - 0; Other Eukaryotes - 0 (source: NCBI BLink). | chr5:15606827-156…	3	0	9	8
AT5G45650.1	| Symbols: | subtilase family protein | chr5:18513520-18518790 REVERSE LENGTH=791	12	14	7	6
AT5G46430.1	| Symbols: | Ribosomal protein L32e | chr5:18833429-18834409 FORWARD LENGTH=133	14	12	13	11
AT5G48880.2	| Symbols: PKT2, KAT5 | peroxisomal 3-keto-acyl-CoA thiolase 2 | chr5:19814576-19817021 REVERSE LENGTH=457	0	0	0	0
AT5G51750.1	| Symbols: ATSBT1.3, SBT1.3 | subtilase 1.3 | chr5:21020266-21022608 FORWARD LENGTH=780	9	10	17	15
AT5G51940.1	| Symbols: NRPB6A, NRPD6A, NRPE6A | RNA polymerase Rpb6 | chr5:21104679-21105796 FORWARD LENGTH=144	9	6	8	8
AT5G59690.1	| Symbols: | Histone superfamily protein | chr5:24051649-24051960 FORWARD LENGTH=103	7	4	9	7
AT5G59970.1	| Symbols: | Histone superfamily protein | chr5:24146352-24146663 REVERSE LENGTH=103	7	4	9	7
AT5G61770.2	| Symbols: PPAN | PETER PAN-like protein | chr5:24815888-24817495 FORWARD LENGTH=346	7	8	7	7
AT5G67240.1	| Symbols: SDN3 | small RNA degrading nuclease 3 | chr5:26824454-26828098 REVERSE LENGTH=782	12	7	5	6
ATCG00160.1	| Symbols: RPS2 | ribosomal protein S2 | chrC:15013-15723 REVERSE LENGTH=236	3	6	5	0
AT1G02500.1	| Symbols: SAM1, SAM-1, MAT1, AtSAM1 | S-adenosylmethionine synthetase 1 | chr1:519037-520218 FORWARD LENGTH=393	2	3	2	0
AT1G11910.1	| Symbols: APA1, ATAPA1 | aspartic proteinase A1 | chr1:4017119-4019874 REVERSE LENGTH=506	3	4	5	4
AT1G13030.1	| Symbols: | sphere organelles protein-related | chr1:4444284-4447278 REVERSE LENGTH=608	9	9	7	8
AT1G20130.1	| Symbols: | GDSL-like Lipase/Acylhydrolase superfamily protein | chr1:6977939-6980003 FORWARD LENGTH=534	5	6	9	7
AT1G31970.1	| Symbols: STRS1 | DEA(D/H)-box RNA helicase family protein | chr1:11479921-11482707 FORWARD LENGTH=537	10	5	10	10
AT1G54770.1	| Symbols: | Fcf2 pre-rRNA processing protein | chr1:20434803-20435815 FORWARD LENGTH=189	5	6	6	4
AT1G64880.1	| Symbols: | Ribosomal protein S5 family protein | chr1:24105713-24108780 FORWARD LENGTH=515	7	6	7	11
AT1G79850.1	| Symbols: RPS17, CS17, PRPS17 | ribosomal protein S17 | chr1:30041473-30041922 REVERSE LENGTH=149	8	6	4	6
AT2G04630.1	| Symbols: NRPB6B, NRPE6B | RNA polymerase Rpb6 | chr2:1619168-1620246 REVERSE LENGTH=144	6	6	3	8
AT2G19740.1	| Symbols: | Ribosomal protein L31e family protein | chr2:8513577-8514346 FORWARD LENGTH=119	8	3	4	4
AT2G21440.1	| Symbols: | RNA-binding (RRM/RBD/RNP motifs) family protein | chr2:9173712-9179065 REVERSE LENGTH=1003	9	9	11	8
AT2G34750.1	| Symbols: | RNA polymerase I specific transcription initiation factor RRN3 protein | chr2:14660449-14663792 REVERSE LENGTH=613	10	14	11	9
AT2G41500.1	| Symbols: LIS, EMB2776 | WD-40 repeat family protein / small nuclear ribonucleoprotein Prp4p-related | chr2:17304319-17306855 REVERSE LENGTH=554	0	0	16	13
AT2G41840.1	| Symbols: | Ribosomal protein S5 family protein | chr2:17460016-17461398 REVERSE LENGTH=285	4	6	5	2
AT2G42100.1	| Symbols: | Actin-like ATPase superfamily protein | chr2:17560211-17561945 FORWARD LENGTH=378	0	4	3	2
AT2G44860.1	| Symbols: | Ribosomal protein L24e family protein | chr2:18501034-18502128 REVERSE LENGTH=159	4	7	7	11
AT3G09680.1	| Symbols: | Ribosomal protein S12/S23 family protein | chr3:2969197-2970291 REVERSE LENGTH=142	7	5	3	4
AT3G12340.1	| Symbols: | FKBP-like peptidyl-prolyl cis-trans isomerase family protein | chr3:3925720-3929346 REVERSE LENGTH=499	8	10	9	8
AT1G52360.2	| Symbols: | Coatomer, beta' subunit | chr1:19499420-19505397 FORWARD LENGTH=970	0	0	0	0
AT3G15460.1	| Symbols: | Ribosomal RNA processing Brix domain protein | chr3:5214279-5216188 REVERSE LENGTH=315	9	11	9	11
AT3G15690.2	| Symbols: | Single hybrid motif superfamily protein | chr3:5317108-5319435 FORWARD LENGTH=263	9	4	10	7
AT2G02470.1	| Symbols: AL6 | alfin-like 6 | chr2:652837-654621 FORWARD LENGTH=256	0	0	0	0
AT3G23900.1	| Symbols: | RNA recognition motif (RRM)-containing protein | chr3:8631941-8635852 REVERSE LENGTH=987	3	3	2	2
AT3G15980.5	| Symbols: | Coatomer, beta' subunit | chr3:5412015-5418313 REVERSE LENGTH=930	0	0	0	0
AT3G49830.1	| Symbols: | P-loop containing nucleoside triphosphate hydrolases superfamily protein | chr3:18482383-18483940 FORWARD LENGTH=473	0	0	0	0
AT3G45140.1	| Symbols: LOX2, ATLOX2 | lipoxygenase 2 | chr3:16525437-16529233 FORWARD LENGTH=896	13	8	3	2
AT3G48870.1	| Symbols: ATCLPC, ATHSP93-III, HSP93-III | Clp ATPase | chr3:18122363-18126008 REVERSE LENGTH=952	3	4	2	5
AT4G00810.1	| Symbols: | 60S acidic ribosomal protein family | chr4:346179-346957 REVERSE LENGTH=113	5	7	7	10
AT4G02510.1	| Symbols: TOC159, TOC86, PPI2, TOC160, ATTOC159 | translocon at the outer envelope membrane of chloroplasts 159 | chr4:1104766-1109360 FORWARD LENGTH=1503	6	3	13	9
AT4G09000.2	| Symbols: GRF1, GF14 CHI | general regulatory factor 1 | chr4:5775387-5777157 FORWARD LENGTH=318	8	11	6	6
AT4G09650.1	| Symbols: ATPD | ATP synthase delta-subunit gene | chr4:6100799-6101503 FORWARD LENGTH=234	6	7	8	6
AT4G15000.1	| Symbols: | Ribosomal L27e protein family | chr4:8571896-8572303 FORWARD LENGTH=135	9	9	8	9
AT4G23800.1	| Symbols: | HMG (high mobility group) box protein | chr4:12390228-12392516 FORWARD LENGTH=456	6	7	12	9
AT4G26230.1	| Symbols: | Ribosomal protein L31e family protein | chr4:13286026-13286553 FORWARD LENGTH=119	8	3	4	4
AT4G39260.1	| Symbols: CCR1, ATGRP8, GR-RBP8, GRP8 | cold, circadian rhythm, and RNA binding 1 | chr4:18274166-18274958 REVERSE LENGTH=169	0	0	0	2
AT5G02960.1	| Symbols: | Ribosomal protein S12/S23 family protein | chr5:693280-694396 REVERSE LENGTH=142	7	5	3	4
AT5G05010.1	| Symbols: | clathrin adaptor complexes medium subunit family protein | chr5:1477137-1479872 FORWARD LENGTH=527	4	3	3	6
AT5G09590.1	| Symbols: MTHSC70-2, HSC70-5 | mitochondrial HSO70 2 | chr5:2975721-2978508 FORWARD LENGTH=682	9	13	5	8
AT5G13510.1	| Symbols: | Ribosomal protein L10 family protein | chr5:4341294-4341956 FORWARD LENGTH=220	11	11	7	13
AT5G14740.1	| Symbols: CA2, CA18, BETA CA2 | carbonic anhydrase 2 | chr5:4758257-4762382 FORWARD LENGTH=331	9	8	10	10
AT5G15530.1	| Symbols: BCCP2, CAC1-B | biotin carboxyl carrier protein 2 | chr5:5038955-5040437 FORWARD LENGTH=255	11	11	4	11
AT5G16050.1	| Symbols: GRF5, GF14 UPSILON | general regulatory factor 5 | chr5:5244008-5245402 REVERSE LENGTH=268	5	9	5	8
AT5G20920.1	| Symbols: EIF2 BETA, EMB1401 | eukaryotic translation initiation factor 2 beta subunit | chr5:7094994-7096661 REVERSE LENGTH=268	7	8	6	7
AT5G25460.1	| Symbols: | Protein of unknown function, DUF642 | chr5:8863430-8865394 FORWARD LENGTH=369	12	10	11	12
AT5G30495.2	| Symbols: | Fcf2 pre-rRNA processing protein | chr5:11380190-11381391 FORWARD LENGTH=196	7	9	7	6
AT5G37190.1	| Symbols: CIP4 | COP1-interacting protein 4 | chr5:14723362-14726694 REVERSE LENGTH=876	4	3	5	5
AT5G38480.1	| Symbols: GRF3, RCI1 | general regulatory factor 3 | chr5:15410277-15411285 FORWARD LENGTH=255	4	8	4	8
AT5G42060.1	| Symbols: | DEK, chromatin associated protein | chr5:16818644-16818922 REVERSE LENGTH=92	9	8	9	8
AT5G42080.1	| Symbols: ADL1, ADL1A, AG68, DRP1A, RSW9, DL1 | dynamin-like protein | chr5:16820661-16824536 REVERSE LENGTH=610	12	10	13	14
AT5G48240.3	| Symbols: | unknown protein; FUNCTIONS IN: molecular_function unknown; INVOLVED IN: biological_process unknown; CONTAINS InterPro DOMAIN/s: Protein of unknown function DUF1665 (InterPro:IPR012459); Has 286 Blast hits to 283 proteins in 145 species: Archae - 0; Bacteria - 2; Metazoa - 103; Fungi - 97; Plants - 41; Viruses - 1; Other Eukaryotes - 42 (source: NCBI BLink). | chr5:19559301-19561153 F…	9	7	5	5
AT5G50920.1	| Symbols: CLPC, ATHSP93-V, HSP93-V, DCA1, CLPC1 | CLPC homologue 1 | chr5:20715710-20719800 REVERSE LENGTH=929	3	5	2	5
AT5G56710.1	| Symbols: | Ribosomal protein L31e family protein | chr5:22944003-22944767 REVERSE LENGTH=119	8	3	4	4
AT5G61170.1	| Symbols: | Ribosomal protein S19e family protein | chr5:24611158-24612202 FORWARD LENGTH=143	5	7	5	4
AT5G62390.1	| Symbols: ATBAG7, BAG7 | BCL-2-associated athanogene 7 | chr5:25052377-25054170 REVERSE LENGTH=446	3	4	9	6
ATCG00740.1	| Symbols: RPOA | RNA polymerase subunit alpha | chrC:77901-78890 REVERSE LENGTH=329	7	5	9	8
ATCG00800.1	| Symbols: | structural constituent of ribosome | chrC:82826-83482 REVERSE LENGTH=218	0	0	0	0
AT1G11475.1	| Symbols: NRPB10, NRPD10, NRPE10 | RNA polymerases N / 8 kDa subunit | chr1:3862520-3863805 FORWARD LENGTH=71	5	5	5	4
AT1G20200.1	| Symbols: EMB2719, HAP15 | PAM domain (PCI/PINT associated module) protein | chr1:7001409-7004154 REVERSE LENGTH=488	0	0	0	0
AT1G24020.1	| Symbols: MLP423 | MLP-like protein 423 | chr1:8500653-8501458 REVERSE LENGTH=155	4	2	5	4
AT1G29250.1	| Symbols: | Alba DNA/RNA-binding protein | chr1:10223461-10224592 REVERSE LENGTH=130	4	6	3	4
AT1G29900.1	| Symbols: CARB | carbamoyl phosphate synthetase B | chr1:10468164-10471976 FORWARD LENGTH=1187	2	2	2	0
AT1G30630.1	| Symbols: | Coatomer epsilon subunit | chr1:10858546-10860173 REVERSE LENGTH=292	0	0	9	5
AT1G31330.1	| Symbols: PSAF | photosystem I subunit F | chr1:11215011-11215939 REVERSE LENGTH=221	0	0	3	0
AT1G47128.1	| Symbols: RD21, RD21A | Granulin repeat cysteine protease family protein | chr1:17283139-17285609 REVERSE LENGTH=462	9	6	3	5
AT1G48830.1	| Symbols: | Ribosomal protein S7e family protein | chr1:18059854-18060935 REVERSE LENGTH=191	11	21	4	7
AT1G53240.1	| Symbols: mMDH1 | Lactate/malate dehydrogenase family protein | chr1:19854966-19856802 REVERSE LENGTH=341	3	6	2	0
AT1G64040.1	| Symbols: TOPP3 | type one serine/threonine protein phosphatase 3 | chr1:23758626-23760274 REVERSE LENGTH=322	4	5	10	5
AT1G68720.1	| Symbols: TADA, ATTADA | tRNA arginine adenosine deaminase | chr1:25804547-25808820 FORWARD LENGTH=1307	5	5	8	10
AT1G69010.1	| Symbols: BIM2 | BES1-interacting Myc-like protein 2 | chr1:25941804-25943599 FORWARD LENGTH=311	4	3	3	6
AT1G74970.1	| Symbols: RPS9, TWN3 | ribosomal protein S9 | chr1:28157761-28159202 REVERSE LENGTH=208	2	2	3	3
AT1G79150.1	| Symbols: | binding | chr1:29772716-29777874 REVERSE LENGTH=830	11	17	7	8
AT1G79920.1	| Symbols: | Heat shock protein 70 (Hsp 70) family protein | chr1:30058935-30062224 REVERSE LENGTH=831	5	5	2	0
AT1G79930.1	| Symbols: HSP91 | heat shock protein 91 | chr1:30063781-30067067 REVERSE LENGTH=831	5	5	2	0
AT1G80410.2	| Symbols: EMB2753 | tetratricopeptide repeat (TPR)-containing protein | chr1:30227779-30234832 REVERSE LENGTH=911	7	9	6	4
AT2G16430.2	| Symbols: PAP10, ATPAP10 | purple acid phosphatase 10 | chr2:7120502-7122772 REVERSE LENGTH=468	2	4	11	6
AT2G19480.1	| Symbols: NFA02, NFA2, NAP1;2 | nucleosome assembly protein 1;2 | chr2:8438601-8441040 FORWARD LENGTH=379	2	0	3	2
AT2G26080.1	| Symbols: AtGLDP2, GLDP2 | glycine decarboxylase P-protein 2 | chr2:11109330-11113786 REVERSE LENGTH=1044	4	4	6	4
AT2G32080.1	| Symbols: PUR ALPHA-1 | purin-rich alpha 1 | chr2:13642716-13644036 REVERSE LENGTH=296	2	3	3	3
AT2G33040.1	| Symbols: ATP3 | gamma subunit of Mt ATP synthase | chr2:14018978-14021047 REVERSE LENGTH=325	4	3	4	0
AT2G33150.1	| Symbols: PKT3, PED1, KAT2 | peroxisomal 3-ketoacyl-CoA thiolase 3 | chr2:14047814-14050983 REVERSE LENGTH=462	0	0	2	0
AT2G36880.1	| Symbols: MAT3 | methionine adenosyltransferase 3 | chr2:15479721-15480893 REVERSE LENGTH=390	2	2	3	0
AT2G43650.1	| Symbols: EMB2777 | Sas10/U3 ribonucleoprotein (Utp) family protein | chr2:18099430-18103147 FORWARD LENGTH=654	7	2	8	10
AT2G44060.1	| Symbols: | Late embryogenesis abundant protein, group 2 | chr2:18226922-18227988 FORWARD LENGTH=325	4	3	4	3
AT3G02520.1	| Symbols: GRF7, GF14 NU | general regulatory factor 7 | chr3:526800-527915 REVERSE LENGTH=265	6	10	4	9
AT3G09840.1	| Symbols: CDC48, ATCDC48, CDC48A | cell division cycle 48 | chr3:3019494-3022832 FORWARD LENGTH=809	13	14	4	6
AT3G15020.1	| Symbols: mMDH2 | Lactate/malate dehydrogenase family protein | chr3:5056139-5057941 FORWARD LENGTH=341	3	6	2	0
AT3G18080.1	| Symbols: BGLU44 | B-S glucosidase 44 | chr3:6191586-6194124 FORWARD LENGTH=512	2	4	5	5
AT3G24830.1	| Symbols: | Ribosomal protein L13 family protein | chr3:9064613-9065871 FORWARD LENGTH=206	6	3	7	6
AT3G25920.1	| Symbols: RPL15 | ribosomal protein L15 | chr3:9491268-9492558 REVERSE LENGTH=277	3	2	3	0
AT3G27180.1	| Symbols: | S-adenosyl-L-methionine-dependent methyltransferases superfamily protein | chr3:10027163-10030062 REVERSE LENGTH=518	9	11	2	5
AT3G44890.1	| Symbols: RPL9 | ribosomal protein L9 | chr3:16386505-16387963 FORWARD LENGTH=197	7	9	8	7
AT3G49010.1	| Symbols: ATBBC1, BBC1, RSU2 | breast basic conserved 1 | chr3:18166971-18168047 REVERSE LENGTH=206	4	4	4	6
AT1G74560.3	| Symbols: NRP1 | NAP1-related protein 1 | chr1:28017763-28019900 REVERSE LENGTH=264	157	212	0	0
AT3G53230.1	| Symbols: | ATPase, AAA-type, CDC48 protein | chr3:19723416-19726489 FORWARD LENGTH=815	7	5	0	3
AT3G60770.1	| Symbols: | Ribosomal protein S13/S15 | chr3:22460525-22461656 REVERSE LENGTH=151	7	8	5	7
AT3G63460.1	| Symbols: | transducin family protein / WD-40 repeat family protein | chr3:23431009-23437241 REVERSE LENGTH=1104	2	2	2	2
AT5G07410.1	| Symbols: | Pectin lyase-like superfamily protein | chr5:2345852-2347276 FORWARD LENGTH=361	0	0	0	0
AT4G00990.1	| Symbols: | Transcription factor jumonji (jmjC) domain-containing protein | chr4:427035-431535 FORWARD LENGTH=840	5	7	0	3
AT4G01850.1	| Symbols: SAM-2, MAT2, SAM2, AtSAM2 | S-adenosylmethionine synthetase 2 | chr4:796298-797479 REVERSE LENGTH=393	0	3	2	0
AT4G09730.1	| Symbols: RH39 | RH39 | chr4:6136333-6139510 FORWARD LENGTH=621	7	10	4	3
AT4G33010.1	| Symbols: AtGLDP1, GLDP1 | glycine decarboxylase P-protein 1 | chr4:15926852-15931150 REVERSE LENGTH=1037	4	4	6	4
AT4G38630.1	| Symbols: RPN10, MCB1, ATMCB1, MBP1 | regulatory particle non-ATPase 10 | chr4:18057357-18059459 REVERSE LENGTH=386	0	0	2	0
AT4G38970.1	| Symbols: FBA2 | fructose-bisphosphate aldolase 2 | chr4:18163714-18165659 REVERSE LENGTH=398	4	10	4	0
AT4G39330.1	| Symbols: ATCAD9, CAD9 | cinnamyl alcohol dehydrogenase 9 | chr4:18291268-18292772 FORWARD LENGTH=360	3	5	0	3
AT5G03340.1	| Symbols: | ATPase, AAA-type, CDC48 protein | chr5:810091-813133 REVERSE LENGTH=810	11	10	4	5
AT5G03740.1	| Symbols: HD2C, HDT3 | histone deacetylase 2C | chr5:981994-983961 FORWARD LENGTH=294	9	8	5	6
AT5G14050.1	| Symbols: | Transducin/WD40 repeat-like superfamily protein | chr5:4533539-4535179 FORWARD LENGTH=546	8	14	15	17
AT5G18180.1	| Symbols: | H/ACA ribonucleoprotein complex, subunit Gar1/Naf1 protein | chr5:6008561-6009605 REVERSE LENGTH=189	5	4	3	4
AT5G20010.1	| Symbols: RAN-1, RAN1, ATRAN1 | RAS-related nuclear protein-1 | chr5:6760364-6761747 FORWARD LENGTH=221	0	0	2	0
AT5G20020.1	| Symbols: RAN2 | RAS-related GTP-binding nuclear protein 2 | chr5:6762817-6764381 FORWARD LENGTH=221	0	0	2	0
AT5G22800.1	| Symbols: EMB86, EMB1030, EMB263 | Alanyl-tRNA synthetase, class IIc | chr5:7616221-7619961 REVERSE LENGTH=978	0	0	4	0
AT5G27640.2	| Symbols: TIF3B1, EIF3B, ATEIF3B-1, EIF3B-1, ATTIF3B1 | translation initiation factor 3B1 | chr5:9781207-9784759 REVERSE LENGTH=738	3	4	5	6
AT5G38720.1	| Symbols: | unknown protein; Has 13419 Blast hits to 9093 proteins in 698 species: Archae - 38; Bacteria - 1038; Metazoa - 4949; Fungi - 1086; Plants - 485; Viruses - 44; Other Eukaryotes - 5779 (source: NCBI BLink). | chr5:15508417-15510472 REVERSE LENGTH=306	26	22	13	13
AT5G44180.1	| Symbols: | Homeodomain-like transcriptional regulator | chr5:17783172-17789872 FORWARD LENGTH=1694	8	6	24	22
AT5G44800.1	| Symbols: CHR4, PKR1 | chromatin remodeling 4 | chr5:18083659-18092162 REVERSE LENGTH=2223	6	11	5	8
AT5G48900.1	| Symbols: | Pectin lyase-like superfamily protein | chr5:19825240-19828909 FORWARD LENGTH=417	5	7	5	4
AT5G55190.1	| Symbols: RAN3, ATRAN3 | RAN GTPase 3 | chr5:22392285-22393957 FORWARD LENGTH=221	0	0	2	0
AT5G57290.1	| Symbols: | 60S acidic ribosomal protein family | chr5:23207049-23207835 REVERSE LENGTH=120	3	4	4	2
AT5G63550.2	| Symbols: | DEK domain-containing chromatin associated protein | chr5:25444805-25447934 FORWARD LENGTH=531	10	11	10	10
ATCG00780.1	| Symbols: RPL14 | ribosomal protein L14 | chrC:80696-81064 REVERSE LENGTH=122	5	2	4	4
AT1G05910.1	| Symbols: | cell division cycle protein 48-related / CDC48-related | chr1:1790796-1796503 FORWARD LENGTH=1210	3	0	2	0
AT1G10840.1	| Symbols: TIF3H1 | translation initiation factor 3 subunit H1 | chr1:3607885-3610299 REVERSE LENGTH=337	0	4	3	3
AT1G20960.1	| Symbols: emb1507 | U5 small nuclear ribonucleoprotein helicase, putative | chr1:7302591-7309914 REVERSE LENGTH=2171	12	10	4	7
AT1G22300.1	| Symbols: GRF10, 14-3-3EPSILON, GF14 EPSILON | general regulatory factor 10 | chr1:7879146-7881103 REVERSE LENGTH=254	2	3	3	5
AT1G27470.1	| Symbols: | transducin family protein / WD-40 repeat family protein | chr1:9540368-9544218 REVERSE LENGTH=810	4	5	7	6
AT1G29910.1	| Symbols: CAB3, AB180, LHCB1.2 | chlorophyll A/B binding protein 3 | chr1:10472443-10473246 REVERSE LENGTH=267	3	3	2	6
AT1G35160.2	| Symbols: GF14 PHI | GF14 protein phi chain | chr1:12867264-12868514 FORWARD LENGTH=295	6	8	6	6
AT1G48380.2	| Symbols: RHL1, HYP7 | root hair initiation protein root hairless 1 (RHL1) | chr1:17877637-17879203 REVERSE LENGTH=386	5	5	0	2
AT1G48620.1	| Symbols: HON5 | high mobility group A5 | chr1:17974148-17976301 REVERSE LENGTH=479	11	12	9	10
AT1G51060.1	| Symbols: HTA10 | histone H2A 10 | chr1:18926948-18927443 FORWARD LENGTH=132	2	3	2	3
AT1G58270.1	| Symbols: ZW9 | TRAF-like family protein | chr1:21612394-21614089 REVERSE LENGTH=396	0	0	5	5
AT1G59760.1	| Symbols: | RNA helicase, ATP-dependent, SK12/DOB1 protein | chr1:21984571-21990110 REVERSE LENGTH=988	4	3	8	7
AT1G62750.1	| Symbols: ATSCO1, ATSCO1/CPEF-G, SCO1 | Translation elongation factor EFG/EF2 protein | chr1:23233622-23236321 REVERSE LENGTH=783	0	0	4	4
AT1G63780.1	| Symbols: IMP4 | Ribosomal RNA processing Brix domain protein | chr1:23665045-23667243 REVERSE LENGTH=294	16	13	14	15
AT2G04390.1	| Symbols: | Ribosomal S17 family protein | chr2:1527911-1528336 FORWARD LENGTH=141	8	9	4	3
AT2G05070.1	| Symbols: LHCB2.2, LHCB2 | photosystem II light harvesting complex gene 2.2 | chr2:1799436-1800329 REVERSE LENGTH=265	3	2	2	5
AT2G05100.1	| Symbols: LHCB2.1, LHCB2 | photosystem II light harvesting complex gene 2.1 | chr2:1823449-1824331 REVERSE LENGTH=265	3	0	2	0
AT2G05220.1	| Symbols: | Ribosomal S17 family protein | chr2:1894757-1895179 REVERSE LENGTH=140	0	9	4	3
AT2G20450.1	| Symbols: | Ribosomal protein L14 | chr2:8813923-8815071 FORWARD LENGTH=134	8	9	10	10
AT2G24440.1	| Symbols: | selenium binding | chr2:10391124-10392492 FORWARD LENGTH=183	9	5	3	4
AT2G34160.1	| Symbols: | Alba DNA/RNA-binding protein | chr2:14426283-14427220 FORWARD LENGTH=130	3	5	3	3
AT2G36530.1	| Symbols: LOS2, ENO2 | Enolase | chr2:15321081-15323786 REVERSE LENGTH=444	7	6	3	3
AT2G37600.1	| Symbols: | Ribosomal protein L36e family protein | chr2:15774410-15775203 REVERSE LENGTH=113	3	4	5	4
AT2G43030.1	| Symbols: | Ribosomal protein L3 family protein | chr2:17894898-17895713 FORWARD LENGTH=271	7	8	8	9
AT2G43110.1	| Symbols: | unknown protein; Has 212 Blast hits to 211 proteins in 96 species: Archae - 0; Bacteria - 6; Metazoa - 62; Fungi - 91; Plants - 31; Viruses - 0; Other Eukaryotes - 22 (source: NCBI BLink). | chr2:17922067-17924291 FORWARD LENGTH=288	15	16	11	12
AT2G46280.1	| Symbols: TRIP-1, TIF3I1 | TGF-beta receptor interacting protein 1 | chr2:19003656-19005393 REVERSE LENGTH=328	5	4	4	5
AT2G47250.1	| Symbols: | RNA helicase family protein | chr2:19399923-19402981 REVERSE LENGTH=729	2	2	2	0
AT3G05530.1	| Symbols: RPT5A, ATS6A.2 | regulatory particle triple-A ATPase 5A | chr3:1603540-1605993 FORWARD LENGTH=424	0	0	0	0
AT3G07110.2	| Symbols: | Ribosomal protein L13 family protein | chr3:2252092-2253332 FORWARD LENGTH=207	8	4	4	4
AT3G08580.1	| Symbols: AAC1 | ADP/ATP carrier 1 | chr3:2605706-2607030 REVERSE LENGTH=381	2	2	0	2
AT3G09670.1	| Symbols: | Tudor/PWWP/MBT superfamily protein | chr3:2966637-2968817 FORWARD LENGTH=726	0	0	0	0
AT3G10610.1	| Symbols: | Ribosomal S17 family protein | chr3:3319459-3319881 FORWARD LENGTH=140	9	9	4	3
AT3G10950.1	| Symbols: | Zinc-binding ribosomal protein family protein | chr3:3423893-3424566 FORWARD LENGTH=92	3	2	3	0
AT3G11630.1	| Symbols: | Thioredoxin superfamily protein | chr3:3672189-3673937 FORWARD LENGTH=266	6	7	2	3
AT3G16840.1	| Symbols: | P-loop containing nucleoside triphosphate hydrolases superfamily protein | chr3:5738020-5743042 REVERSE LENGTH=826	6	9	6	4
AT3G22230.1	| Symbols: | Ribosomal L27e protein family | chr3:7844136-7844543 REVERSE LENGTH=135	7	9	7	6
AT3G27690.1	| Symbols: LHCB2.4, LHCB2.3, LHCB2 | photosystem II light harvesting complex gene 2.3 | chr3:10256002-10256921 FORWARD LENGTH=266	3	0	2	0
AT3G44750.1	| Symbols: HD2A, ATHD2A, HDA3, HDT1 | histone deacetylase 3 | chr3:16298045-16299585 FORWARD LENGTH=245	2	3	3	0
AT3G53740.2	| Symbols: | Ribosomal protein L36e family protein | chr3:19913921-19914813 REVERSE LENGTH=112	4	5	6	4
AT3G56340.1	| Symbols: | Ribosomal protein S26e family protein | chr3:20892309-20893343 REVERSE LENGTH=130	4	10	0	0
AT3G60245.1	| Symbols: | Zinc-binding ribosomal protein family protein | chr3:22268803-22269750 FORWARD LENGTH=92	2	2	3	0
AT4G01310.1	| Symbols: | Ribosomal L5P family protein | chr4:544166-545480 REVERSE LENGTH=262	4	4	0	5
AT1G23310.1	| Symbols: GGT1, AOAT1, GGAT1 | glutamate:glyoxylate aminotransferase | chr1:8268720-8271329 REVERSE LENGTH=481	0	0	0	0
AT4G21650.1	| Symbols: | Subtilase family protein | chr4:11501314-11504656 REVERSE LENGTH=766	10	9	0	0
AT4G22010.1	| Symbols: sks4 | SKU5 similar 4 | chr4:11663429-11666463 FORWARD LENGTH=541	0	5	5	3
AT4G27230.1	| Symbols: HTA2 | histone H2A 2 | chr4:13637515-13638325 REVERSE LENGTH=131	2	3	2	3
AT4G27440.1	| Symbols: PORB | protochlorophyllide oxidoreductase B | chr4:13725648-13727107 FORWARD LENGTH=401	0	0	2	4
AT4G27740.1	| Symbols: | Yippee family putative zinc-binding protein | chr4:13839148-13839616 FORWARD LENGTH=105	5	9	6	9
AT4G35100.1	| Symbols: PIP3, PIP3A, PIP2;7, SIMIP | plasma membrane intrinsic protein 3 | chr4:16708672-16709958 FORWARD LENGTH=280	4	2	2	2
AT1G69940.1	| Symbols: ATPPME1, PPME1 | Pectin lyase-like superfamily protein | chr1:26343549-26344971 REVERSE LENGTH=361	0	0	0	0
AT4G37090.1	| Symbols: | unknown protein; FUNCTIONS IN: molecular_function unknown; INVOLVED IN: biological_process unknown; LOCATED IN: cellular_component unknown; EXPRESSED IN: 23 plant structures; EXPRESSED DURING: 13 growth stages; Has 30201 Blast hits to 17322 proteins in 780 species: Archae - 12; Bacteria - 1396; Metazoa - 17338; Fungi - 3422; Plants - 5037; Viruses - 0; Other Eukaryotes - 2996 (source…	10	8	6	8
AT4G37930.1	| Symbols: SHM1, STM, SHMT1 | serine transhydroxymethyltransferase 1 | chr4:17831891-17834742 REVERSE LENGTH=517	0	3	0	0
AT1G70580.1	| Symbols: AOAT2, GGT2 | alanine-2-oxoglutarate aminotransferase 2 | chr1:26613222-26615845 FORWARD LENGTH=481	0	0	0	0
AT5G04800.1	| Symbols: | Ribosomal S17 family protein | chr5:1389217-1389642 FORWARD LENGTH=141	0	9	4	3
AT2G39990.1	| Symbols: EIF2, AteIF3f, eIF3F | eukaryotic translation initiation factor 2 | chr2:16698332-16699929 REVERSE LENGTH=293	0	2	0	0
AT5G10450.4	| Symbols: GRF6 | G-box regulating factor 6 | chr5:3284476-3286261 REVERSE LENGTH=273	4	7	4	6
AT5G11420.1	| Symbols: | Protein of unknown function, DUF642 | chr5:3644655-3646991 FORWARD LENGTH=366	4	5	3	4
AT5G15750.1	| Symbols: | Alpha-L RNA-binding motif/Ribosomal protein S4 family protein | chr5:5141449-5142701 FORWARD LENGTH=182	3	2	2	2
AT5G02880.1	| Symbols: UPL4 | ubiquitin-protein ligase 4 | chr5:662643-668847 FORWARD LENGTH=1502	0	4	0	0
AT5G19370.1	| Symbols: | rhodanese-like domain-containing protein / PPIC-type PPIASE domain-containing protein | chr5:6524247-6526629 REVERSE LENGTH=299	0	0	0	0
AT5G20980.1	| Symbols: ATMS3, MS3 | methionine synthase 3 | chr5:7124397-7128353 REVERSE LENGTH=812	3	0	4	2
AT5G23060.1	| Symbols: CaS | calcium sensing receptor | chr5:7736760-7738412 REVERSE LENGTH=387	0	2	0	3
AT5G25780.1	| Symbols: EIF3B-2, EIF3B, ATEIF3B-2 | eukaryotic translation initiation factor 3B-2 | chr5:8973420-8976758 REVERSE LENGTH=714	2	4	4	5
AT5G30510.1	| Symbols: RPS1, ARRPS1 | ribosomal protein S1 | chr5:11619262-11621223 REVERSE LENGTH=416	3	3	0	0
AT5G39320.1	| Symbols: | UDP-glucose 6-dehydrogenase family protein | chr5:15743254-15744696 FORWARD LENGTH=480	0	0	0	0
AT5G43640.1	| Symbols: | Ribosomal protein S19 family protein | chr5:17531302-17532370 FORWARD LENGTH=149	7	5	4	4
AT5G46840.1	| Symbols: | RNA-binding (RRM/RBD/RNP motifs) family protein | chr5:19005651-19007609 FORWARD LENGTH=501	12	14	7	6
AT5G47690.3	| Symbols: | binding | chr5:19317899-19327014 FORWARD LENGTH=1607	7	7	5	4
AT5G47700.1	| Symbols: | 60S acidic ribosomal protein family | chr5:19328019-19328724 REVERSE LENGTH=113	4	4	4	6
AT5G51550.1	| Symbols: EXL3 | EXORDIUM like 3 | chr5:20939793-20940806 REVERSE LENGTH=337	2	3	4	4
AT5G52640.1	| Symbols: HSP81-1, ATHS83, HSP81.1, HSP83, ATHSP90.1, AtHsp90-1, HSP90.1 | heat shock protein 90.1 | chr5:21352542-21355147 FORWARD LENGTH=705	6	6	3	0
AT5G54640.1	| Symbols: HTA1, RAT5, ATHTA1 | Histone superfamily protein | chr5:22196540-22197279 FORWARD LENGTH=130	2	3	2	3
AT5G58130.1	| Symbols: ROS3 | RNA-binding (RRM/RBD/RNP motifs) family protein | chr5:23521190-23523766 REVERSE LENGTH=748	10	10	5	6
AT5G61330.1	| Symbols: | rRNA processing protein-related | chr5:24657287-24660103 REVERSE LENGTH=436	7	3	11	9
AT5G66540.1	| Symbols: | FUNCTIONS IN: molecular_function unknown; INVOLVED IN: rRNA processing; LOCATED IN: cytosol, nucleolus, nucleus; EXPRESSED IN: 22 plant structures; EXPRESSED DURING: 12 growth stages; CONTAINS InterPro DOMAIN/s: U3 small nucleolar ribonucleoprotein complex, subunit Mpp10p (InterPro:IPR012173), Mpp10 protein (InterPro:IPR007151); Has 30201 Blast hits to 17322 proteins in 780 species: …	7	10	10	7
ATCG01120.1	| Symbols: RPS15 | chloroplast ribosomal protein S15 | chrC:123296-123562 REVERSE LENGTH=88	3	3	0	0
AT1G01730.1	| Symbols: | unknown protein; FUNCTIONS IN: molecular_function unknown; INVOLVED IN: biological_process unknown; LOCATED IN: chloroplast; EXPRESSED IN: 23 plant structures; EXPRESSED DURING: 13 growth stages; Has 42 Blast hits to 42 proteins in 17 species: Archae - 0; Bacteria - 2; Metazoa - 5; Fungi - 1; Plants - 34; Viruses - 0; Other Eukaryotes - 0 (source: NCBI BLink). | chr1:271002-271872 FO…	0	0	3	0
AT1G01900.1	| Symbols: ATSBT1.1, SBTI1.1 | subtilase family protein | chr1:310332-313011 FORWARD LENGTH=774	0	0	8	2
AT1G02150.1	| Symbols: | Tetratricopeptide repeat (TPR)-like superfamily protein | chr1:408779-410433 FORWARD LENGTH=524	0	0	0	0
AT1G03130.1	| Symbols: PSAD-2 | photosystem I subunit D-2 | chr1:753528-754142 REVERSE LENGTH=204	3	2	0	3
AT1G04680.1	| Symbols: | Pectin lyase-like superfamily protein | chr1:1304052-1307780 REVERSE LENGTH=431	0	5	5	9
AT1G10590.3	| Symbols: | Nucleic acid-binding, OB-fold-like protein | chr1:3502324-3503033 REVERSE LENGTH=153	4	2	4	3
AT1G12430.2	| Symbols: ARK3 | armadillo repeat kinesin 3 | chr1:4234122-4238552 REVERSE LENGTH=920	0	0	0	2
AT1G13930.1	| Symbols: | Involved in response to salt stress. Knockout mutants are hypersensitive to salt stress. | chr1:4761091-4761558 FORWARD LENGTH=155	3	5	2	3
AT1G14380.1	| Symbols: IQD28 | IQ-domain 28 | chr1:4918279-4920761 REVERSE LENGTH=664	6	5	4	6
AT1G15940.1	| Symbols: | Tudor/PWWP/MBT superfamily protein | chr1:5473672-5478050 FORWARD LENGTH=990	4	9	9	6
AT1G18080.1	| Symbols: ATARCA, RACK1A_AT, RACK1A | Transducin/WD40 repeat-like superfamily protein | chr1:6222325-6223901 FORWARD LENGTH=327	0	0	2	0
AT1G23290.1	| Symbols: RPL27A, RPL27AB | Ribosomal protein L18e/L15 superfamily protein | chr1:8263007-8263447 FORWARD LENGTH=146	5	4	2	2
AT1G26570.1	| Symbols: UGD1, ATUGD1 | UDP-glucose dehydrogenase 1 | chr1:9182801-9184246 FORWARD LENGTH=481	0	0	0	0
AT1G30240.2	| Symbols: | unknown protein; Has 169 Blast hits to 168 proteins in 75 species: Archae - 0; Bacteria - 0; Metazoa - 49; Fungi - 68; Plants - 46; Viruses - 0; Other Eukaryotes - 6 (source: NCBI BLink). | chr1:10641241-10645838 REVERSE LENGTH=827	5	3	4	6
AT1G32060.1	| Symbols: PRK | phosphoribulokinase | chr1:11532668-11534406 FORWARD LENGTH=395	4	3	0	0
AT1G49760.1	| Symbols: PAB8, PABP8 | poly(A) binding protein 8 | chr1:18416740-18419753 FORWARD LENGTH=671	3	5	0	0
AT1G58380.1	| Symbols: XW6 | Ribosomal protein S5 family protein | chr1:21689115-21690085 FORWARD LENGTH=284	4	4	3	2
AT1G61520.1	| Symbols: LHCA3 | photosystem I light harvesting complex gene 3 | chr1:22700152-22701149 FORWARD LENGTH=273	0	0	0	0
AT1G64200.1	| Symbols: VHA-E3 | vacuolar H+-ATPase subunit E isoform 3 | chr1:23828537-23830002 REVERSE LENGTH=237	0	0	2	0
AT1G70600.1	| Symbols: | Ribosomal protein L18e/L15 superfamily protein | chr1:26621168-26621608 REVERSE LENGTH=146	5	4	2	2
AT1G73960.1	| Symbols: TAF2 | TBP-associated factor 2 | chr1:27805173-27814433 REVERSE LENGTH=1390	3	6	2	0
AT2G10940.1	| Symbols: | Bifunctional inhibitor/lipid-transfer protein/seed storage 2S albumin superfamily protein | chr2:4311160-4312035 REVERSE LENGTH=291	0	0	3	4
AT2G17510.2	| Symbols: EMB2763 | ribonuclease II family protein | chr2:7609395-7616242 REVERSE LENGTH=1012	0	0	3	2
AT2G21330.1	| Symbols: FBA1 | fructose-bisphosphate aldolase 1 | chr2:9128416-9130152 REVERSE LENGTH=399	0	6	0	0
AT2G27740.1	| Symbols: | Family of unknown function (DUF662) | chr2:11822800-11823575 FORWARD LENGTH=174	0	0	2	5
AT2G31800.1	| Symbols: | Integrin-linked protein kinase family | chr2:13520605-13523646 REVERSE LENGTH=476	11	9	6	5
AT2G32060.1	| Symbols: | Ribosomal protein L7Ae/L30e/S12e/Gadd45 family protein | chr2:13639228-13640104 REVERSE LENGTH=144	0	2	0	0
AT2G34640.1	| Symbols: PTAC12, HMR | plastid transcriptionally active 12 | chr2:14582061-14584345 REVERSE LENGTH=527	0	3	4	0
AT2G38730.1	| Symbols: | Cyclophilin-like peptidyl-prolyl cis-trans isomerase family protein | chr2:16192579-16194038 REVERSE LENGTH=199	0	0	2	0
AT2G39330.1	| Symbols: JAL23 | jacalin-related lectin 23 | chr2:16419787-16421573 REVERSE LENGTH=459	0	0	4	4
AT2G39590.1	| Symbols: | Ribosomal protein S8 family protein | chr2:16517588-16518265 REVERSE LENGTH=136	2	5	3	3
AT2G44160.1	| Symbols: MTHFR2 | methylenetetrahydrofolate reductase 2 | chr2:18262301-18265185 FORWARD LENGTH=594	4	7	2	5
AT2G45710.1	| Symbols: | Zinc-binding ribosomal protein family protein | chr2:18831243-18831999 FORWARD LENGTH=84	3	3	2	2
AT2G45810.1	| Symbols: | DEA(D/H)-box RNA helicase family protein | chr2:18859836-18862318 FORWARD LENGTH=528	0	0	0	0
AT3G01280.1	| Symbols: VDAC1, ATVDAC1 | voltage dependent anion channel 1 | chr3:85754-87612 FORWARD LENGTH=276	0	0	4	3
AT3G02200.2	| Symbols: | Proteasome component (PCI) domain protein | chr3:406692-408919 FORWARD LENGTH=417	0	0	0	0
AT3G02560.1	| Symbols: | Ribosomal protein S7e family protein | chr3:542341-543168 FORWARD LENGTH=191	12	21	12	4
AT3G04920.1	| Symbols: | Ribosomal protein S24e family protein | chr3:1360989-1362065 FORWARD LENGTH=133	0	3	2	2
AT3G06650.1	| Symbols: ACLB-1 | ATP-citrate lyase B-1 | chr3:2079247-2082633 REVERSE LENGTH=608	0	0	0	0
AT3G09500.1	| Symbols: | Ribosomal L29 family protein | chr3:2917047-2917895 FORWARD LENGTH=123	5	4	4	3
AT3G11200.1	| Symbols: AL2 | alfin-like 2 | chr3:3508387-3510418 REVERSE LENGTH=246	0	0	0	0
AT3G13300.1	| Symbols: VCS | Transducin/WD40 repeat-like superfamily protein | chr3:4304085-4309949 FORWARD LENGTH=1344	2	4	0	3
AT3G13860.1	| Symbols: HSP60-3A | heat shock protein 60-3A | chr3:4561704-4565133 REVERSE LENGTH=572	2	0	2	0
AT3G14310.1	| Symbols: ATPME3, PME3 | pectin methylesterase 3 | chr3:4772214-4775095 REVERSE LENGTH=592	4	2	2	2
AT3G15000.1	| Symbols: | cobalt ion binding | chr3:5050321-5052121 FORWARD LENGTH=395	0	0	0	2
AT3G15190.1	| Symbols: | chloroplast 30S ribosomal protein S20, putative | chr3:5116216-5117412 FORWARD LENGTH=202	0	0	2	2
AT3G22960.1	| Symbols: PKP1, PKP-ALPHA | Pyruvate kinase family protein | chr3:8139369-8141771 FORWARD LENGTH=596	0	0	0	0
AT3G27860.1	| Symbols: | Tudor/PWWP/MBT superfamily protein | chr3:10326128-10328086 FORWARD LENGTH=652	7	4	3	5
AT3G28900.1	| Symbols: | Ribosomal protein L34e superfamily protein | chr3:10902864-10904415 REVERSE LENGTH=120	0	0	0	0
AT3G29360.1	| Symbols: | UDP-glucose 6-dehydrogenase family protein | chr3:11267375-11268817 REVERSE LENGTH=480	2	0	0	0
AT3G45030.1	| Symbols: | Ribosomal protein S10p/S20e family protein | chr3:16471606-16472312 REVERSE LENGTH=124	7	4	0	2
AT3G47370.2	| Symbols: | Ribosomal protein S10p/S20e family protein | chr3:17453671-17454437 REVERSE LENGTH=122	5	4	0	2
AT3G47520.1	| Symbols: MDH | malate dehydrogenase | chr3:17513657-17514868 FORWARD LENGTH=403	0	2	0	2
AT3G56990.1	| Symbols: EDA7 | embryo sac development arrest 7 | chr3:21088358-21091976 REVERSE LENGTH=711	4	4	10	9
AT3G60360.1	| Symbols: EDA14, UTP11 | embryo sac development arrest 14 | chr3:22312477-22314002 REVERSE LENGTH=228	9	7	6	8
AT3G61110.1	| Symbols: ARS27A, RS27A | ribosomal protein S27 | chr3:22611710-22612632 FORWARD LENGTH=86	3	3	2	2
AT3G61650.1	| Symbols: TUBG1 | gamma-tubulin | chr3:22812601-22815011 REVERSE LENGTH=474	0	0	0	0
AT3G62310.1	| Symbols: | RNA helicase family protein | chr3:23057516-23060561 REVERSE LENGTH=726	2	2	2	0
AT4G01800.2	| Symbols: AGY1, SECA1 | Albino or Glassy Yellow 1 | chr4:770926-776134 REVERSE LENGTH=1042	0	0	0	0
AT4G02400.1	| Symbols: | U3 ribonucleoprotein (Utp) family protein | chr4:1054243-1057884 FORWARD LENGTH=855	5	7	10	7
AT4G02770.1	| Symbols: PSAD-1 | photosystem I subunit D-1 | chr4:1229247-1229873 REVERSE LENGTH=208	4	2	0	3
AT4G10450.1	| Symbols: | Ribosomal protein L6 family | chr4:6463201-6464458 REVERSE LENGTH=194	10	7	4	3
AT4G11150.1	| Symbols: TUF, emb2448, TUFF, VHA-E1 | vacuolar ATP synthase subunit E1 | chr4:6800091-6801696 FORWARD LENGTH=230	0	2	4	4
AT4G11240.1	| Symbols: TOPP7 | Calcineurin-like metallo-phosphoesterase superfamily protein | chr4:6847333-6849032 FORWARD LENGTH=322	3	6	4	2
AT4G17560.1	| Symbols: | Ribosomal protein L19 family protein | chr4:9780343-9781752 FORWARD LENGTH=225	3	4	0	0
AT4G24190.1	| Symbols: SHD, HSP90.7, AtHsp90.7, AtHsp90-7 | Chaperone protein htpG family protein | chr4:12551902-12555851 REVERSE LENGTH=823	5	9	0	0
AT4G29410.1	| Symbols: | Ribosomal L28e protein family | chr4:14468439-14469964 REVERSE LENGTH=143	5	4	2	0
AT4G32460.1	| Symbols: | Protein of unknown function, DUF642 | chr4:15663036-15664859 REVERSE LENGTH=365	4	8	6	3
AT4G34110.1	| Symbols: PAB2, PABP2, ATPAB2 | poly(A) binding protein 2 | chr4:16336732-16339892 FORWARD LENGTH=629	4	0	0	2
AT4G34980.1	| Symbols: SLP2 | subtilisin-like serine protease 2 | chr4:16656929-16659223 REVERSE LENGTH=764	3	0	3	7
AT4G35090.1	| Symbols: CAT2 | catalase 2 | chr4:16700937-16703215 REVERSE LENGTH=492	0	0	5	7
AT4G37920.1	| Symbols: | unknown protein; FUNCTIONS IN: molecular_function unknown; INVOLVED IN: biological_process unknown; LOCATED IN: chloroplast thylakoid membrane, chloroplast, chloroplast envelope; BEST Arabidopsis thaliana protein match is: unknown protein (TAIR:AT1G36320.1); Has 123 Blast hits to 120 proteins in 40 species: Archae - 2; Bacteria - 11; Metazoa - 8; Fungi - 0; Plants - 85; Viruses - 0; …	0	0	0	2
AT5G04430.2	| Symbols: BTR1, BTR1L | binding to TOMV RNA 1L (long form) | chr5:1250602-1253523 REVERSE LENGTH=334	0	0	2	0
AT5G05210.1	| Symbols: | Surfeit locus protein 6 | chr5:1548198-1549534 FORWARD LENGTH=386	7	11	3	0
AT5G05470.1	| Symbols: EIF2 ALPHA, ATEIF2-A2, EIF2-A2 | eukaryotic translation initiation factor 2 alpha subunit | chr5:1620579-1622214 FORWARD LENGTH=344	0	2	2	2
AT5G05620.1	| Symbols: TUBG2, ATGCP2, GCP2 | gamma-tubulin complex protein 2 | chr5:1679340-1681719 FORWARD LENGTH=474	0	0	0	0
AT5G10910.1	| Symbols: | mraW methylase family protein | chr5:3439588-3441517 FORWARD LENGTH=434	4	10	0	2
AT5G11010.2	| Symbols: | Pre-mRNA cleavage complex II protein family | chr5:3484176-3486067 FORWARD LENGTH=368	3	3	3	3
AT5G13300.1	| Symbols: SFC, VAN3, AGD3 | ARF GTPase-activating protein | chr5:4255923-4262018 REVERSE LENGTH=827	3	2	0	5
AT5G14040.1	| Symbols: PHT3;1 | phosphate transporter 3;1 | chr5:4531059-4532965 REVERSE LENGTH=375	0	0	0	0
AT5G14280.1	| Symbols: | DNA-binding storekeeper protein-related | chr5:4609123-4611444 FORWARD LENGTH=572	3	5	4	5
AT5G19510.1	| Symbols: | Translation elongation factor EF1B/ribosomal protein S6 family protein | chr5:6581854-6583137 REVERSE LENGTH=224	4	3	0	0
AT5G19990.1	| Symbols: RPT6A, ATSUG1 | regulatory particle triple-A ATPase 6A | chr5:6752144-6754918 FORWARD LENGTH=419	0	0	0	2
AT5G20000.1	| Symbols: | AAA-type ATPase family protein | chr5:6756915-6759550 FORWARD LENGTH=419	0	0	0	2
AT5G20830.1	| Symbols: SUS1, ASUS1, atsus1 | sucrose synthase 1 | chr5:7050599-7054032 REVERSE LENGTH=808	0	0	0	0
AT5G22770.1	| Symbols: alpha-ADR | alpha-adaptin | chr5:7579844-7588026 REVERSE LENGTH=1012	0	0	2	0
AT5G22780.1	| Symbols: | Adaptor protein complex AP-2, alpha subunit | chr5:7590100-7597828 REVERSE LENGTH=1013	0	0	0	0
AT5G22880.1	| Symbols: H2B, HTB2 | histone B2 | chr5:7652130-7652567 REVERSE LENGTH=145	4	4	4	5
AT5G24630.6	| Symbols: BIN4 | double-stranded DNA binding | chr5:8432523-8435682 REVERSE LENGTH=454	5	7	5	2
AT5G26000.1	| Symbols: TGG1, BGLU38 | thioglucoside glucohydrolase 1 | chr5:9079678-9082347 REVERSE LENGTH=541	0	3	0	2
AT3G14100.1	| Symbols: | RNA-binding (RRM/RBD/RNP motifs) family protein | chr3:4673027-4675950 FORWARD LENGTH=427	0	0	0	0
AT3G42790.1	| Symbols: AL3 | alfin-like 3 | chr3:14878128-14879618 REVERSE LENGTH=250	0	0	0	0
AT5G41020.1	| Symbols: | myb family transcription factor | chr5:16425883-16427649 REVERSE LENGTH=588	10	5	3	5
AT5G42100.1	| Symbols: ATBG_PPAP, ATBG_PAP, BG_PPAP | beta-1,3-glucanase_putative | chr5:16829460-16831168 REVERSE LENGTH=425	2	3	3	4
AT4G00660.2	| Symbols: RH8, ATRH8 | RNAhelicase-like 8 | chr4:274638-277438 FORWARD LENGTH=505	0	0	0	0
AT5G46290.3	| Symbols: KASI | 3-ketoacyl-acyl carrier protein synthase I | chr5:18774439-18776629 REVERSE LENGTH=489	0	0	0	0
AT5G49460.1	| Symbols: ACLB-2 | ATP citrate lyase subunit B 2 | chr5:20055048-20058195 FORWARD LENGTH=608	0	0	0	0
AT5G52560.1	| Symbols: ATUSP, USP | UDP-sugar pyrophosphorylase | chr5:21331230-21334573 FORWARD LENGTH=614	2	3	4	4
AT5G52840.1	| Symbols: | NADH-ubiquinone oxidoreductase-related | chr5:21413718-21414794 FORWARD LENGTH=169	0	0	0	3
AT5G52910.1	| Symbols: ATIM | timeless family protein | chr5:21457774-21463159 REVERSE LENGTH=1141	0	2	0	0
AT5G54260.1	| Symbols: MRE11, ATMRE11 | DNA repair and meiosis protein (Mre11) | chr5:22032702-22037749 FORWARD LENGTH=720	0	0	0	0
AT5G58290.1	| Symbols: RPT3 | regulatory particle triple-A ATPase 3 | chr5:23569155-23571116 FORWARD LENGTH=408	0	0	0	0
AT5G62300.1	| Symbols: | Ribosomal protein S10p/S20e family protein | chr5:25021388-25022235 REVERSE LENGTH=124	7	4	0	2
AT5G63420.1	| Symbols: emb2746 | RNA-metabolising metallo-beta-lactamase family protein | chr5:25400515-25405807 FORWARD LENGTH=911	4	7	7	9
ATCG00190.1	| Symbols: RPOB | RNA polymerase subunit beta | chrC:23111-26329 REVERSE LENGTH=1072	0	0	2	2
ATCG00470.1	| Symbols: ATPE | ATP synthase epsilon chain | chrC:52265-52663 REVERSE LENGTH=132	3	0	3	4
AT5G26210.1	| Symbols: AL4 | alfin-like 4 | chr5:9158566-9160221 REVERSE LENGTH=255	0	0	0	0
ATCG00750.1	| Symbols: RPS11 | ribosomal protein S11 | chrC:78960-79376 REVERSE LENGTH=138	0	0	0	0
AT1G01090.1	| Symbols: PDH-E1 ALPHA | pyruvate dehydrogenase E1 alpha | chr1:47705-49166 REVERSE LENGTH=428	2	3	0	0
AT1G01320.1	| Symbols: | Tetratricopeptide repeat (TPR)-like superfamily protein | chr1:121582-130099 REVERSE LENGTH=1797	0	0	0	2
AT1G01510.1	| Symbols: AN | NAD(P)-binding Rossmann-fold superfamily protein | chr1:187235-189836 FORWARD LENGTH=636	0	0	4	5
AT1G01620.1	| Symbols: PIP1C, TMP-B, PIP1;3 | plasma membrane intrinsic protein 1C | chr1:225986-227176 REVERSE LENGTH=286	0	0	2	0
AT1G01790.1	| Symbols: KEA1, ATKEA1 | K+ efflux antiporter 1 | chr1:284781-290869 FORWARD LENGTH=1193	0	0	0	0
AT1G02080.1	| Symbols: | transcription regulators | chr1:373335-386682 FORWARD LENGTH=2431	2	0	0	0
AT1G02690.2	| Symbols: IMPA-6 | importin alpha isoform 6 | chr1:584397-587036 FORWARD LENGTH=539	3	2	5	5
AT1G02780.1	| Symbols: emb2386 | Ribosomal protein L19e family protein | chr1:608120-609391 REVERSE LENGTH=214	3	3	0	0
AT1G03230.1	| Symbols: | Eukaryotic aspartyl protease family protein | chr1:790110-791414 FORWARD LENGTH=434	2	3	4	2
AT1G03630.1	| Symbols: POR C, PORC | protochlorophyllide oxidoreductase C | chr1:907699-909245 FORWARD LENGTH=401	0	0	0	0
AT1G03750.1	| Symbols: CHR9 | switch 2 | chr1:937920-941068 FORWARD LENGTH=862	0	0	0	0
AT1G04410.1	| Symbols: | Lactate/malate dehydrogenase family protein | chr1:1189418-1191267 REVERSE LENGTH=332	3	2	2	2
AT1G04510.1	| Symbols: MAC3A | MOS4-associated complex 3A | chr1:1226749-1230592 FORWARD LENGTH=523	3	2	0	2
AT1G04690.1	| Symbols: KAB1, KV-BETA1 | potassium channel beta subunit 1 | chr1:1313662-1315420 FORWARD LENGTH=328	0	0	0	0
AT1G04950.1	| Symbols: TAFII59, TAF6, ATTAF6 | TATA BOX ASSOCIATED FACTOR II 59 | chr1:1403606-1407184 REVERSE LENGTH=549	0	0	0	0
AT1G05260.1	| Symbols: RCI3, RCI3A | Peroxidase superfamily protein | chr1:1529827-1531271 FORWARD LENGTH=326	2	6	6	5
AT1G06220.2	| Symbols: MEE5 | Ribosomal protein S5/Elongation factor G/III/V family protein | chr1:1900524-1904583 FORWARD LENGTH=987	0	0	0	0
AT1G06230.1	| Symbols: GTE4 | global transcription factor group E4 | chr1:1907626-1910183 FORWARD LENGTH=766	0	0	0	0
AT1G06260.1	| Symbols: | Cysteine proteinases superfamily protein | chr1:1916449-1917585 FORWARD LENGTH=343	2	3	0	0
AT1G06400.1	| Symbols: ARA2, ATRABA1A, ATRAB11E, ARA-2 | Ras-related small GTP-binding family protein | chr1:1951089-1952686 REVERSE LENGTH=216	2	0	0	0
AT1G06670.1	| Symbols: NIH | nuclear DEIH-boxhelicase | chr1:2040567-2047333 FORWARD LENGTH=1576	0	2	2	0
AT1G06680.1	| Symbols: PSBP-1, OEE2, PSII-P, OE23 | photosystem II subunit P-1 | chr1:2047940-2049186 FORWARD LENGTH=263	0	0	0	0
AT1G06760.1	| Symbols: | winged-helix DNA-binding transcription factor family protein | chr1:2076687-2077616 REVERSE LENGTH=274	6	3	0	2
AT1G06950.1	| Symbols: ATTIC110, TIC110 | translocon at the inner envelope membrane of chloroplasts 110 | chr1:2130303-2135563 REVERSE LENGTH=1016	0	0	0	0
AT1G07320.1	| Symbols: RPL4 | ribosomal protein L4 | chr1:2249190-2250189 FORWARD LENGTH=282	2	0	0	0
AT1G07360.1	| Symbols: | CCCH-type zinc fingerfamily protein with RNA-binding domain | chr1:2260562-2262795 REVERSE LENGTH=481	0	0	0	0
AT1G07790.1	| Symbols: HTB1 | Histone superfamily protein | chr1:2413049-2413495 FORWARD LENGTH=148	4	3	4	4
AT1G07840.2	| Symbols: | Sas10/Utp3/C1D family | chr1:2424603-2426425 FORWARD LENGTH=312	2	3	2	0
AT1G07890.3	| Symbols: APX1, MEE6, CS1, ATAPX1, ATAPX01 | ascorbate peroxidase 1 | chr1:2438005-2439435 FORWARD LENGTH=250	0	3	0	0
AT1G08520.1	| Symbols: ALB1, ALB-1V, V157, PDE166, CHLD | ALBINA 1 | chr1:2696538-2700819 FORWARD LENGTH=760	0	0	0	0
AT1G09100.1	| Symbols: RPT5B | 26S proteasome AAA-ATPase subunit RPT5B | chr1:2936675-2939258 REVERSE LENGTH=423	0	0	0	0
AT1G09200.1	| Symbols: | Histone superfamily protein | chr1:2971722-2972132 REVERSE LENGTH=136	0	0	0	0
AT1G09310.1	| Symbols: | Protein of unknown function, DUF538 | chr1:3009109-3009648 FORWARD LENGTH=179	0	0	2	0
AT1G09590.1	| Symbols: | Translation protein SH3-like family protein | chr1:3106549-3107606 FORWARD LENGTH=164	0	2	2	2
AT1G09640.1	| Symbols: | Translation elongation factor EF1B, gamma chain | chr1:3120162-3122152 FORWARD LENGTH=414	4	2	0	0
AT1G09690.1	| Symbols: | Translation protein SH3-like family protein | chr1:3136407-3137430 REVERSE LENGTH=164	0	2	2	2
AT1G09760.1	| Symbols: U2A' | U2 small nuclear ribonucleoprotein A | chr1:3159476-3161603 REVERSE LENGTH=249	3	2	0	0
AT1G09770.1	| Symbols: ATCDC5, CDC5, ATMYBCDC5 | cell division cycle 5 | chr1:3162002-3165122 FORWARD LENGTH=844	0	0	0	0
AT1G10350.1	| Symbols: | DNAJ heat shock family protein | chr1:3393595-3394860 REVERSE LENGTH=349	0	0	0	0
AT1G10390.1	| Symbols: | Nucleoporin autopeptidase | chr1:3407265-3412045 REVERSE LENGTH=1041	0	0	0	0
AT1G10580.1	| Symbols: | Transducin/WD40 repeat-like superfamily protein | chr1:3491560-3493665 REVERSE LENGTH=573	2	0	0	2
AT1G12000.1	| Symbols: | Phosphofructokinase family protein | chr1:4050159-4053727 REVERSE LENGTH=566	0	0	0	0
AT1G12270.1	| Symbols: Hop1 | stress-inducible protein, putative | chr1:4172105-4174575 FORWARD LENGTH=572	0	0	0	0
AT1G12570.1	| Symbols: | Glucose-methanol-choline (GMC) oxidoreductase family protein | chr1:4278192-4280753 REVERSE LENGTH=572	0	0	0	0
AT1G12650.1	| Symbols: | unknown protein; CONTAINS InterPro DOMAIN/s: Protein of unknown function DUF947 (InterPro:IPR009292); Has 700 Blast hits to 631 proteins in 192 species: Archae - 0; Bacteria - 32; Metazoa - 138; Fungi - 168; Plants - 60; Viruses - 0; Other Eukaryotes - 302 (source: NCBI BLink). | chr1:4306183-4307673 FORWARD LENGTH=248	2	2	0	0
AT1G12840.1	| Symbols: DET3, ATVHA-C | vacuolar ATP synthase subunit C (VATC) / V-ATPase C subunit / vacuolar proton pump C subunit (DET3) | chr1:4375584-4378220 FORWARD LENGTH=375	0	0	0	2
AT1G13160.1	| Symbols: | ARM repeat superfamily protein | chr1:4484634-4488388 FORWARD LENGTH=804	3	0	0	0
AT1G13370.1	| Symbols: | Histone superfamily protein | chr1:4587926-4588522 REVERSE LENGTH=136	0	0	0	0
AT1G13730.1	| Symbols: | Nuclear transport factor 2 (NTF2) family protein with RNA binding (RRM-RBD-RNP motifs) domain | chr1:4710519-4712332 FORWARD LENGTH=428	0	0	0	0
AT1G14320.1	| Symbols: SAC52, RPL10, RPL10A | Ribosomal protein L16p/L10e family protein | chr1:4888270-4889408 FORWARD LENGTH=220	0	0	0	0
AT1G14650.1	| Symbols: | SWAP (Suppressor-of-White-APricot)/surp domain-containing protein / ubiquitin family protein | chr1:5028077-5030520 FORWARD LENGTH=785	0	0	0	0
AT1G15340.1	| Symbols: MBD10 | methyl-CPG-binding domain 10 | chr1:5275895-5277474 REVERSE LENGTH=384	0	0	0	0
AT1G15690.1	| Symbols: AVP1, ATAVP3, AVP-3, AtVHP1;1 | Inorganic H pyrophosphatase family protein | chr1:5399115-5402185 FORWARD LENGTH=770	0	0	0	2
AT1G15750.1	| Symbols: WSIP1, TPL | Transducin family protein / WD-40 repeat family protein | chr1:5415086-5420359 REVERSE LENGTH=1131	0	3	0	2
AT1G15820.1	| Symbols: LHCB6, CP24 | light harvesting complex photosystem II subunit 6 | chr1:5446685-5447676 REVERSE LENGTH=258	0	0	0	0
AT1G15930.2	| Symbols: | Ribosomal protein L7Ae/L30e/S12e/Gadd45 family protein | chr1:5471702-5472741 FORWARD LENGTH=144	0	0	0	0
AT1G16280.1	| Symbols: RH36, AtRH36, SWA3 | RNA helicase 36 | chr1:5568482-5570487 REVERSE LENGTH=491	0	0	0	0
AT1G16470.1	| Symbols: PAB1 | proteasome subunit PAB1 | chr1:5623122-5625439 FORWARD LENGTH=235	0	0	0	0
AT1G17070.1	| Symbols: | GC-rich sequence DNA-binding factor-like protein with Tuftelin interacting domain | chr1:5837653-5840202 FORWARD LENGTH=849	0	0	0	0
AT1G17220.1	| Symbols: FUG1 | Translation initiation factor 2, small GTP-binding protein | chr1:5885383-5890165 FORWARD LENGTH=1026	0	3	0	0
AT1G19550.1	| Symbols: | Glutathione S-transferase family protein | chr1:6767451-6767983 REVERSE LENGTH=153	0	0	2	0
AT1G19570.1	| Symbols: DHAR1, ATDHAR1, DHAR5 | dehydroascorbate reductase | chr1:6773462-6774413 REVERSE LENGTH=213	0	0	2	0
AT1G19870.1	| Symbols: iqd32 | IQ-domain 32 | chr1:6895400-6898539 REVERSE LENGTH=794	0	0	0	0
AT1G19990.1	| Symbols: | unknown protein; FUNCTIONS IN: molecular_function unknown; INVOLVED IN: biological_process unknown; LOCATED IN: cellular_component unknown; EXPRESSED IN: cultured cell; BEST Arabidopsis thaliana protein match is: unknown protein (TAIR:AT5G11600.1); Has 11256 Blast hits to 7192 proteins in 541 species: Archae - 6; Bacteria - 629; Metazoa - 4714; Fungi - 936; Plants - 545; Viruses - 34…	3	3	0	0
AT1G20220.1	| Symbols: | Alba DNA/RNA-binding protein | chr1:7005090-7007285 REVERSE LENGTH=315	0	2	0	0
AT1G20580.1	| Symbols: | Small nuclear ribonucleoprotein family protein | chr1:7128979-7130371 FORWARD LENGTH=131	0	0	0	0
AT1G20630.1	| Symbols: CAT1 | catalase 1 | chr1:7146812-7149609 FORWARD LENGTH=492	0	0	3	2
AT1G20760.1	| Symbols: | Calcium-binding EF hand family protein | chr1:7209515-7214773 FORWARD LENGTH=1019	0	0	0	0
AT1G21630.2	| Symbols: | Calcium-binding EF hand family protein | chr1:7581457-7587796 FORWARD LENGTH=1247	0	0	0	2
AT1G21750.1	| Symbols: ATPDIL1-1, ATPDI5, PDI5, PDIL1-1 | PDI-like 1-1 | chr1:7645767-7648514 FORWARD LENGTH=501	0	3	0	2
AT1G22410.1	| Symbols: | Class-II DAHP synthetase family protein | chr1:7912120-7914742 FORWARD LENGTH=527	0	0	0	0
AT1G23750.1	| Symbols: | Nucleic acid-binding, OB-fold-like protein | chr1:8400638-8401171 FORWARD LENGTH=137	0	0	0	0
AT1G24050.1	| Symbols: | RNA-processing, Lsm domain | chr1:8507057-8508439 FORWARD LENGTH=188	0	0	0	0
AT1G24360.1	| Symbols: | NAD(P)-binding Rossmann-fold superfamily protein | chr1:8640820-8643283 FORWARD LENGTH=319	3	0	2	0
AT1G26230.1	| Symbols: | TCP-1/cpn60 chaperonin family protein | chr1:9072388-9075272 REVERSE LENGTH=611	0	0	0	0
AT1G26470.1	| Symbols: | FUNCTIONS IN: molecular_function unknown; INVOLVED IN: regulation of transcription; LOCATED IN: nucleus, H4/H2A histone acetyltransferase complex; EXPRESSED IN: 23 plant structures; EXPRESSED DURING: 15 growth stages; CONTAINS InterPro DOMAIN/s: CT20 (InterPro:IPR012423); Has 60 Blast hits to 60 proteins in 27 species: Archae - 0; Bacteria - 0; Metazoa - 26; Fungi - 2; Plants - 30; V…	0	0	0	0
AT1G27090.1	| Symbols: | glycine-rich protein | chr1:9404041-9406098 REVERSE LENGTH=420	0	0	0	0
AT1G27440.1	| Symbols: GUT2, IRX10, ATGUT1 | Exostosin family protein | chr1:9529265-9531213 REVERSE LENGTH=412	0	0	2	3
AT1G28060.1	| Symbols: | Pre-mRNA-splicing factor 3 | chr1:9779167-9782486 FORWARD LENGTH=786	0	0	3	2
AT1G28240.1	| Symbols: | Protein of unknown function (DUF616) | chr1:9868521-9871798 REVERSE LENGTH=581	0	0	3	4
AT1G28420.1	| Symbols: HB-1 | homeobox-1 | chr1:9979936-9987460 FORWARD LENGTH=1705	10	15	12	10
AT1G29140.1	| Symbols: | Pollen Ole e 1 allergen and extensin family protein | chr1:10179029-10179811 FORWARD LENGTH=171	0	0	0	0
AT1G29350.1	| Symbols: | Kinase-related protein of unknown function (DUF1296) | chr1:10268761-10273613 REVERSE LENGTH=831	0	0	0	0
AT1G29370.1	| Symbols: | Kinase-related protein of unknown function (DUF1296) | chr1:10278080-10283024 REVERSE LENGTH=831	0	0	0	0
AT1G29920.1	| Symbols: CAB2, AB165, LHCB1.1 | chlorophyll A/B-binding protein 2 | chr1:10475089-10475892 REVERSE LENGTH=267	3	3	2	6
AT1G29930.1	| Symbols: CAB1, AB140, CAB140, LHCB1.3 | chlorophyll A/B binding protein 1 | chr1:10478071-10478874 FORWARD LENGTH=267	3	3	2	6
AT1G30230.2	| Symbols: | Glutathione S-transferase, C-terminal-like;Translation elongation factor EF1B/ribosomal protein S6 | chr1:10639286-10640601 FORWARD LENGTH=260	3	0	2	0
AT1G30880.1	| Symbols: | unknown protein; Has 24 Blast hits to 24 proteins in 8 species: Archae - 0; Bacteria - 0; Metazoa - 2; Fungi - 0; Plants - 22; Viruses - 0; Other Eukaryotes - 0 (source: NCBI BLink). | chr1:10993379-10994056 REVERSE LENGTH=120	3	2	0	0
AT1G31660.1	| Symbols: | CONTAINS InterPro DOMAIN/s: Bystin (InterPro:IPR007955); Has 475 Blast hits to 467 proteins in 210 species: Archae - 0; Bacteria - 9; Metazoa - 155; Fungi - 139; Plants - 55; Viruses - 0; Other Eukaryotes - 117 (source: NCBI BLink). | chr1:11331176-11333440 REVERSE LENGTH=444	0	0	0	0
AT1G31850.1	| Symbols: | S-adenosyl-L-methionine-dependent methyltransferases superfamily protein | chr1:11431165-11433443 FORWARD LENGTH=603	0	0	2	0
AT1G33980.2	| Symbols: ATUPF3, UPF3 | Smg-4/UPF3 family protein | chr1:12351719-12354401 FORWARD LENGTH=484	0	0	0	0
AT1G33990.1	| Symbols: ATMES14, MES14 | methyl esterase 14 | chr1:12355909-12357894 FORWARD LENGTH=348	0	0	3	3
AT1G34430.1	| Symbols: EMB3003 | 2-oxoacid dehydrogenases acyltransferase family protein | chr1:12588027-12590084 REVERSE LENGTH=465	0	0	0	0
AT1G35680.1	| Symbols: | Ribosomal protein L21 | chr1:13208777-13210246 FORWARD LENGTH=220	2	2	0	0
AT1G36280.1	| Symbols: | L-Aspartase-like family protein | chr1:13640600-13642908 FORWARD LENGTH=527	3	2	0	2
AT1G41830.1	| Symbols: SKS6 | SKU5-similar 6 | chr1:15603892-15607802 REVERSE LENGTH=542	3	2	0	0
AT1G41880.1	| Symbols: | Ribosomal protein L35Ae family protein | chr1:15651585-15652427 REVERSE LENGTH=111	6	4	0	4
AT1G42440.1	| Symbols: | FUNCTIONS IN: molecular_function unknown; INVOLVED IN: ribosome biogenesis; LOCATED IN: nucleus; EXPRESSED IN: 22 plant structures; EXPRESSED DURING: 13 growth stages; CONTAINS InterPro DOMAIN/s: AARP2CN (InterPro:IPR012948), Protein of unknown function DUF663 (InterPro:IPR007034); BEST Arabidopsis thaliana protein match is: P-loop containing nucleoside triphosphate hydrolases superf…	0	0	0	0
AT1G45000.1	| Symbols: | AAA-type ATPase family protein | chr1:17009220-17011607 FORWARD LENGTH=399	0	0	0	0
AT1G47250.1	| Symbols: PAF2 | 20S proteasome alpha subunit F2 | chr1:17319220-17320900 FORWARD LENGTH=277	2	2	0	0
AT1G48160.1	| Symbols: | signal recognition particle 19 kDa protein, putative / SRP19, putative | chr1:17786779-17788286 REVERSE LENGTH=145	0	0	0	0
AT1G48350.1	| Symbols: | Ribosomal L18p/L5e family protein | chr1:17867269-17868215 FORWARD LENGTH=170	0	0	0	0
AT1G48420.1	| Symbols: D-CDES, ATACD1, ACD1 | D-cysteine desulfhydrase | chr1:17896767-17898803 REVERSE LENGTH=401	3	0	2	0
AT1G48610.1	| Symbols: | AT hook motif-containing protein | chr1:17971027-17972798 REVERSE LENGTH=212	5	6	0	3
AT1G49480.1	| Symbols: RTV1 | related to vernalization1 1 | chr1:18314596-18315460 REVERSE LENGTH=226	3	3	0	4
AT1G49950.3	| Symbols: TRB1, ATTRB1 | telomere repeat binding factor 1 | chr1:18494439-18496713 REVERSE LENGTH=300	0	0	0	0
AT1G50480.1	| Symbols: THFS | 10-formyltetrahydrofolate synthetase | chr1:18702064-18704687 FORWARD LENGTH=634	0	0	0	0
AT1G51540.1	| Symbols: | Galactose oxidase/kelch repeat superfamily protein | chr1:19115702-19117381 FORWARD LENGTH=415	0	0	2	0
AT1G52000.1	| Symbols: | Mannose-binding lectin superfamily protein | chr1:19333352-19335700 REVERSE LENGTH=730	0	0	7	6
AT1G52150.2	| Symbols: ATHB-15, ATHB15, CNA, ICU4 | Homeobox-leucine zipper family protein / lipid-binding START domain-containing protein | chr1:19409913-19413961 REVERSE LENGTH=837	0	0	0	2
AT1G52410.2	| Symbols: TSA1 | TSK-associating protein 1 | chr1:19520762-19525361 FORWARD LENGTH=759	2	0	0	0
AT1G52420.1	| Symbols: | UDP-Glycosyltransferase superfamily protein | chr1:19528667-19531035 FORWARD LENGTH=670	0	0	0	2
AT1G52570.1	| Symbols: PLDALPHA2 | phospholipase D alpha 2 | chr1:19583940-19586551 REVERSE LENGTH=810	0	0	0	0
AT1G53310.1	| Symbols: ATPPC1, PEPC1, ATPEPC1, PPC1 | phosphoenolpyruvate carboxylase 1 | chr1:19884261-19888070 REVERSE LENGTH=967	4	0	0	0
AT1G53750.1	| Symbols: RPT1A | regulatory particle triple-A 1A | chr1:20065921-20068324 REVERSE LENGTH=426	0	0	0	0
AT1G53850.1	| Symbols: PAE1, ATPAE1 | 20S proteasome alpha subunit E1 | chr1:20104131-20105792 REVERSE LENGTH=237	0	0	0	0
AT1G54000.1	| Symbols: | GDSL-like Lipase/Acylhydrolase superfamily protein | chr1:20154548-20156365 REVERSE LENGTH=391	0	0	4	2
AT1G54010.1	| Symbols: | GDSL-like Lipase/Acylhydrolase superfamily protein | chr1:20158854-20160747 REVERSE LENGTH=386	0	0	3	0
AT1G56340.1	| Symbols: CRT1, CRT1a, AtCRT1a | calreticulin 1a | chr1:21090059-21092630 REVERSE LENGTH=425	2	0	0	0
AT1G57660.1	| Symbols: | Translation protein SH3-like family protein | chr1:21355567-21356364 FORWARD LENGTH=164	0	2	2	2
AT1G57720.1	| Symbols: | Translation elongation factor EF1B, gamma chain | chr1:21377873-21380114 FORWARD LENGTH=413	3	0	0	0
AT1G57860.1	| Symbols: | Translation protein SH3-like family protein | chr1:21430034-21430827 REVERSE LENGTH=164	0	2	2	2
AT1G58684.1	| Symbols: | Ribosomal protein S5 family protein | chr1:21770021-21771217 REVERSE LENGTH=284	4	4	0	2
AT1G58983.1	| Symbols: | Ribosomal protein S5 family protein | chr1:21806279-21807475 REVERSE LENGTH=284	4	4	0	2
AT1G59359.1	| Symbols: | Ribosomal protein S5 family protein | chr1:21842537-21843733 REVERSE LENGTH=284	4	4	0	2
AT1G60080.1	| Symbols: | 3'-5'-exoribonuclease family protein | chr1:22152605-22154339 REVERSE LENGTH=302	0	0	0	0
AT1G60620.1	| Symbols: ATRPAC43, RPAC43 | RNA polymerase I subunit 43 | chr1:22331225-22333370 FORWARD LENGTH=385	3	3	0	0
AT1G61730.1	| Symbols: | DNA-binding storekeeper protein-related transcriptional regulator | chr1:22793447-22794577 REVERSE LENGTH=376	6	8	4	7
AT1G62020.1	| Symbols: | Coatomer, alpha subunit | chr1:22919814-22923728 FORWARD LENGTH=1216	0	0	0	2
AT1G63160.1	| Symbols: RFC2 | replication factor C 2 | chr1:23422068-23423771 REVERSE LENGTH=333	0	2	0	0
AT1G63680.1	| Symbols: ATMURE, PDE316, MURE | acid-amino acid ligases;ligases;ATP binding;ATP binding;ligases | chr1:23614461-23617247 FORWARD LENGTH=772	0	0	0	0
AT1G63770.5	| Symbols: | Peptidase M1 family protein | chr1:23657791-23664243 REVERSE LENGTH=1013	0	0	0	0
AT1G64520.1	| Symbols: RPN12a | regulatory particle non-ATPase 12A | chr1:23956459-23958120 FORWARD LENGTH=267	0	0	2	0
AT1G64550.1	| Symbols: ATGCN3, GCN3 | general control non-repressible 3 | chr1:23968850-23973369 FORWARD LENGTH=715	0	0	0	3
AT1G65710.1	| Symbols: | unknown protein; INVOLVED IN: N-terminal protein myristoylation; EXPRESSED IN: cultured cell; BEST Arabidopsis thaliana protein match is: unknown protein (TAIR:AT5G37010.1); Has 2241 Blast hits to 1776 proteins in 164 species: Archae - 0; Bacteria - 29; Metazoa - 1759; Fungi - 94; Plants - 93; Viruses - 17; Other Eukaryotes - 249 (source: NCBI BLink). | chr1:24437057-24438424 REVERSE…	0	0	2	0
AT1G65980.1	| Symbols: TPX1 | thioredoxin-dependent peroxidase 1 | chr1:24559524-24560753 REVERSE LENGTH=162	0	0	0	0
AT1G67230.1	| Symbols: LINC1 | little nuclei1 | chr1:25151561-25156032 REVERSE LENGTH=1132	7	7	4	2
AT1G68010.2	| Symbols: HPR | hydroxypyruvate reductase | chr1:25493418-25495720 FORWARD LENGTH=387	0	0	0	0
AT1G68790.1	| Symbols: LINC3 | little nuclei3 | chr1:25834932-25839157 REVERSE LENGTH=1085	0	0	0	0
AT1G69250.1	| Symbols: | Nuclear transport factor 2 (NTF2) family protein with RNA binding (RRM-RBD-RNP motifs) domain | chr1:26033163-26035301 FORWARD LENGTH=427	0	0	0	0
AT1G70070.1	| Symbols: EMB25, PDE317, ISE2 | DEAD/DEAH box helicase, putative | chr1:26390016-26394148 REVERSE LENGTH=1171	3	0	12	5
AT1G70700.1	| Symbols: JAZ9, TIFY7 | TIFY domain/Divergent CCT motif family protein | chr1:26654951-26656804 FORWARD LENGTH=267	0	0	0	0
AT1G70710.1	| Symbols: ATGH9B1, CEL1, GH9B1 | glycosyl hydrolase 9B1 | chr1:26659356-26662962 REVERSE LENGTH=492	2	0	0	0
AT1G70770.1	| Symbols: | Protein of unknown function DUF2359, transmembrane | chr1:26688622-26691185 REVERSE LENGTH=610	0	0	0	0
AT1G72340.1	| Symbols: | NagB/RpiA/CoA transferase-like superfamily protein | chr1:27236898-27238482 FORWARD LENGTH=382	0	0	0	0
AT1G72970.1	| Symbols: HTH, EDA17 | Glucose-methanol-choline (GMC) oxidoreductase family protein | chr1:27452872-27455706 FORWARD LENGTH=594	0	0	2	0
AT1G74270.1	| Symbols: | Ribosomal protein L35Ae family protein | chr1:27928415-27929466 REVERSE LENGTH=112	5	5	4	3
AT1G74690.1	| Symbols: IQD31 | IQ-domain 31 | chr1:28061498-28063924 REVERSE LENGTH=587	0	0	0	0
AT1G75350.1	| Symbols: emb2184 | Ribosomal protein L31 | chr1:28272163-28272687 FORWARD LENGTH=144	2	0	0	0
AT1G75600.1	| Symbols: | Histone superfamily protein | chr1:28390753-28391461 FORWARD LENGTH=136	0	0	0	0
AT1G75930.1	| Symbols: EXL6 | extracellular lipase 6 | chr1:28508109-28509708 FORWARD LENGTH=343	6	5	7	8
AT1G75950.1	| Symbols: SKP1, ASK1, ATSKP1, SKP1A, UIP1 | S phase kinase-associated protein 1 | chr1:28516715-28517454 FORWARD LENGTH=160	0	0	0	0
AT1G76010.1	| Symbols: | Alba DNA/RNA-binding protein | chr1:28528505-28530488 REVERSE LENGTH=350	0	3	5	0
AT1G76180.1	| Symbols: ERD14 | Dehydrin family protein | chr1:28587013-28587657 REVERSE LENGTH=185	0	0	0	0
AT1G76300.1	| Symbols: SmD3 | snRNP core protein SMD3 | chr1:28625957-28627080 FORWARD LENGTH=128	0	0	0	0
AT1G77180.1	| Symbols: SKIP | chromatin protein family | chr1:28999791-29001632 REVERSE LENGTH=613	2	0	0	0
AT1G77270.1	| Symbols: | unknown protein; BEST Arabidopsis thaliana protein match is: unknown protein (TAIR:AT3G07730.1); Has 428 Blast hits to 388 proteins in 92 species: Archae - 0; Bacteria - 31; Metazoa - 189; Fungi - 10; Plants - 97; Viruses - 0; Other Eukaryotes - 101 (source: NCBI BLink). | chr1:29028342-29031068 FORWARD LENGTH=682	0	0	0	0
AT1G78300.1	| Symbols: GRF2, 14-3-3OMEGA, GF14 OMEGA | general regulatory factor 2 | chr1:29461883-29463052 FORWARD LENGTH=259	8	9	5	8
AT1G78380.1	| Symbols: ATGSTU19, GST8, GSTU19 | glutathione S-transferase TAU 19 | chr1:29486659-29487819 REVERSE LENGTH=219	0	0	0	0
AT1G78570.1	| Symbols: RHM1, ROL1, ATRHM1 | rhamnose biosynthesis 1 | chr1:29550110-29552207 FORWARD LENGTH=669	0	0	0	0
AT1G78820.1	| Symbols: | D-mannose binding lectin protein with Apple-like carbohydrate-binding domain | chr1:29634401-29635768 REVERSE LENGTH=455	0	2	0	0
AT1G78830.1	| Symbols: | Curculin-like (mannose-binding) lectin family protein | chr1:29637141-29638508 REVERSE LENGTH=455	4	3	0	0
AT1G79120.1	| Symbols: | Ubiquitin carboxyl-terminal hydrolase family protein | chr1:29767314-29768555 REVERSE LENGTH=413	0	3	0	0
AT1G79210.1	| Symbols: | N-terminal nucleophile aminohydrolases (Ntn hydrolases) superfamily protein | chr1:29796286-29798240 REVERSE LENGTH=235	0	0	0	0
AT1G79280.2	| Symbols: NUA | nuclear pore anchor | chr1:29819176-29832809 REVERSE LENGTH=2115	10	11	4	0
AT1G79550.1	| Symbols: PGK | phosphoglycerate kinase | chr1:29924347-29926295 REVERSE LENGTH=401	0	2	0	0
AT1G80070.1	| Symbols: SUS2, EMB33, EMB177, EMB14 | Pre-mRNA-processing-splicing factor | chr1:30118052-30127574 FORWARD LENGTH=2359	0	5	0	3
AT1G80490.2	| Symbols: TPR1 | TOPLESS-related 1 | chr1:30261094-30266446 REVERSE LENGTH=1120	0	3	0	2
AT1G80670.1	| Symbols: | Transducin/WD40 repeat-like superfamily protein | chr1:30320809-30323543 REVERSE LENGTH=349	0	0	0	0
AT1G80930.1	| Symbols: | MIF4G domain-containing protein / MA3 domain-containing protein | chr1:30405774-30409499 REVERSE LENGTH=900	2	0	0	0
AT2G01140.1	| Symbols: | Aldolase superfamily protein | chr2:95006-96491 REVERSE LENGTH=391	0	0	0	0
AT2G01710.1	| Symbols: | Chaperone DnaJ-domain superfamily protein | chr2:315836-316771 FORWARD LENGTH=311	4	0	0	0
AT2G02790.1	| Symbols: IQD29 | IQ-domain 29 | chr2:788708-790946 FORWARD LENGTH=636	2	5	0	0
AT2G03440.1	| Symbols: NRP1, ATNRP1 | nodulin-related protein 1 | chr2:1039409-1039972 REVERSE LENGTH=187	0	0	2	0
AT2G04160.1	| Symbols: AIR3 | Subtilisin-like serine endopeptidase family protein | chr2:1401450-1407694 REVERSE LENGTH=772	2	0	0	4
AT2G04520.1	| Symbols: | Nucleic acid-binding, OB-fold-like protein | chr2:1574802-1575239 REVERSE LENGTH=145	0	0	0	0
AT2G04540.1	| Symbols: | Beta-ketoacyl synthase | chr2:1581521-1584635 REVERSE LENGTH=461	0	0	0	0
AT2G05840.1	| Symbols: PAA2 | 20S proteasome subunit PAA2 | chr2:2234226-2236053 FORWARD LENGTH=246	0	0	0	0
AT2G05990.1	| Symbols: MOD1, ENR1 | NAD(P)-binding Rossmann-fold superfamily protein | chr2:2322876-2324867 FORWARD LENGTH=390	0	0	0	0
AT2G06850.1	| Symbols: EXGT-A1, EXT, XTH4 | xyloglucan endotransglucosylase/hydrolase 4 | chr2:2763619-2765490 FORWARD LENGTH=296	0	0	2	0
AT2G08986.1	| Symbols: | unknown protein; BEST Arabidopsis thaliana protein match is: unknown protein (TAIR:AT1G40104.1); Has 30201 Blast hits to 17322 proteins in 780 species: Archae - 12; Bacteria - 1396; Metazoa - 17338; Fungi - 3422; Plants - 5037; Viruses - 0; Other Eukaryotes - 2996 (source: NCBI BLink). | chr2:3618058-3626460 FORWARD LENGTH=1218	0	2	0	0
AT2G09990.1	| Symbols: | Ribosomal protein S5 domain 2-like superfamily protein | chr2:3781442-3781882 FORWARD LENGTH=146	3	2	0	0
AT2G13360.1	| Symbols: AGT, AGT1, SGAT | alanine:glyoxylate aminotransferase | chr2:5539417-5540902 REVERSE LENGTH=401	2	0	0	0
AT2G13370.1	| Symbols: CHR5 | chromatin remodeling 5 | chr2:5544601-5555543 REVERSE LENGTH=1724	0	0	0	2
AT2G15430.1	| Symbols: RBP36A, RPB35.5A, NRPB3, NRPD3, NRPE3A | DNA-directed RNA polymerase family protein | chr2:6733661-6735482 FORWARD LENGTH=319	0	2	3	0
AT2G16360.1	| Symbols: | Ribosomal protein S25 family protein | chr2:7076713-7077366 REVERSE LENGTH=125	3	3	2	0
AT2G16930.2	| Symbols: | Ribosomal protein L27 family protein | chr2:7341492-7342118 FORWARD LENGTH=154	0	0	0	0
AT2G17200.1	| Symbols: DSK2 | ubiquitin family protein | chr2:7482133-7485090 REVERSE LENGTH=551	0	0	0	0
AT2G17230.1	| Symbols: EXL5 | EXORDIUM like 5 | chr2:7494892-7495983 REVERSE LENGTH=363	0	0	0	2
AT2G17250.1	| Symbols: EMB2762 | CCAAT-binding factor | chr2:7499573-7502957 FORWARD LENGTH=577	5	4	4	2
AT2G17410.1	| Symbols: | ARID/BRIGHT DNA-binding domain-containing protein | chr2:7559869-7563474 FORWARD LENGTH=786	0	0	0	0
AT2G18510.1	| Symbols: emb2444 | RNA-binding (RRM/RBD/RNP motifs) family protein | chr2:8031554-8033517 REVERSE LENGTH=363	0	0	0	0
AT2G18740.1	| Symbols: | Small nuclear ribonucleoprotein family protein | chr2:8123334-8124710 FORWARD LENGTH=88	0	2	0	0
AT2G18960.1	| Symbols: AHA1, PMA, OST2, HA1 | H(+)-ATPase 1 | chr2:8221858-8227268 FORWARD LENGTH=949	0	4	2	2
AT2G19385.1	| Symbols: | zinc ion binding | chr2:8387149-8388581 FORWARD LENGTH=275	10	10	5	6
AT2G19540.1	| Symbols: | Transducin family protein / WD-40 repeat family protein | chr2:8461804-8464347 FORWARD LENGTH=469	2	0	3	0
AT2G19710.1	| Symbols: | Regulator of Vps4 activity in the MVB pathway protein | chr2:8506339-8509817 FORWARD LENGTH=937	0	0	0	0
AT2G20260.1	| Symbols: PSAE-2 | photosystem I subunit E-2 | chr2:8736780-8737644 FORWARD LENGTH=145	0	0	0	0
AT2G20580.1	| Symbols: RPN1A, ATRPN1A | 26S proteasome regulatory subunit S2 1A | chr2:8859211-8864699 FORWARD LENGTH=891	0	0	0	0
AT2G21390.1	| Symbols: | Coatomer, alpha subunit | chr2:9152428-9156577 FORWARD LENGTH=1218	0	0	2	3
AT2G21580.1	| Symbols: | Ribosomal protein S25 family protein | chr2:9236629-9237510 FORWARD LENGTH=108	3	5	2	0
AT2G21870.1	| Symbols: MGP1 | copper ion binding;cobalt ion binding;zinc ion binding | chr2:9320456-9322618 REVERSE LENGTH=240	0	2	0	0
AT2G22100.1	| Symbols: | RNA-binding (RRM/RBD/RNP motifs) family protein | chr2:9392397-9393545 REVERSE LENGTH=382	2	4	3	0
AT2G22230.1	| Symbols: | Thioesterase superfamily protein | chr2:9450042-9451427 FORWARD LENGTH=220	0	0	3	0
AT2G22360.1	| Symbols: | DNAJ heat shock family protein | chr2:9498162-9500459 FORWARD LENGTH=442	2	2	0	3
AT2G22540.1	| Symbols: SVP, AGL22 | K-box region and MADS-box transcription factor family protein | chr2:9580417-9583603 FORWARD LENGTH=240	0	3	0	2
AT2G22660.2	| Symbols: | Protein of unknown function (duplicated DUF1399) | chr2:9627737-9630840 FORWARD LENGTH=819	0	0	0	0
AT2G23070.1	| Symbols: | Protein kinase superfamily protein | chr2:9824162-9826871 REVERSE LENGTH=432	4	4	2	2
AT2G23350.1	| Symbols: PAB4, PABP4 | poly(A) binding protein 4 | chr2:9943209-9946041 FORWARD LENGTH=662	2	2	0	0
AT2G23930.1	| Symbols: SNRNP-G | probable small nuclear ribonucleoprotein G | chr2:10182353-10183026 FORWARD LENGTH=80	0	2	2	0
AT2G24200.1	| Symbols: | Cytosol aminopeptidase family protein | chr2:10287017-10289450 REVERSE LENGTH=520	2	3	0	0
AT2G24270.4	| Symbols: ALDH11A3 | aldehyde dehydrogenase 11A3 | chr2:10327109-10329601 REVERSE LENGTH=503	2	2	0	0
AT2G25355.1	| Symbols: | PNAS-3 related | chr2:10801391-10803591 FORWARD LENGTH=241	0	0	2	0
AT2G25560.1	| Symbols: | DNAJ heat shock N-terminal domain-containing protein | chr2:10881790-10883760 FORWARD LENGTH=656	0	0	2	3
AT2G25670.1	| Symbols: | BEST Arabidopsis thaliana protein match is: copper ion binding (TAIR:AT4G32610.1); Has 43784 Blast hits to 26928 proteins in 1799 species: Archae - 86; Bacteria - 6347; Metazoa - 15971; Fungi - 5398; Plants - 1931; Viruses - 259; Other Eukaryotes - 13792 (source: NCBI BLink). | chr2:10929062-10930619 REVERSE LENGTH=318	0	4	0	0
AT2G25970.1	| Symbols: | KH domain-containing protein | chr2:11071844-11075604 REVERSE LENGTH=632	2	4	0	0
AT2G26550.1	| Symbols: HO2 | heme oxygenase 2 | chr2:11291584-11293426 REVERSE LENGTH=354	0	3	0	0
AT2G27040.1	| Symbols: AGO4, OCP11 | Argonaute family protein | chr2:11536795-11541503 REVERSE LENGTH=924	2	0	0	0
AT2G27650.1	| Symbols: | Ubiquitin carboxyl-terminal hydrolase-related protein | chr2:11792996-11797343 REVERSE LENGTH=1106	0	0	0	0
AT2G28720.1	| Symbols: | Histone superfamily protein | chr2:12327043-12327498 FORWARD LENGTH=151	4	0	4	0
AT2G28950.1	| Symbols: ATEXPA6, ATEXP6, ATHEXP ALPHA 1.8, EXPA6 | expansin A6 | chr2:12431840-12433482 REVERSE LENGTH=257	0	0	0	4
AT2G29580.1	| Symbols: | CCCH-type zinc fingerfamily protein with RNA-binding domain | chr2:12652011-12654158 FORWARD LENGTH=483	0	0	0	0
AT2G30050.1	| Symbols: | transducin family protein / WD-40 repeat family protein | chr2:12825540-12826448 FORWARD LENGTH=302	2	5	5	2
AT2G30620.1	| Symbols: | winged-helix DNA-binding transcription factor family protein | chr2:13045360-13046267 FORWARD LENGTH=273	5	3	0	3
AT2G30800.1	| Symbols: HVT1, ATVT-1 | helicase in vascular tissue and tapetum | chr2:13120585-13126635 REVERSE LENGTH=1299	0	0	0	2
AT2G32730.1	| Symbols: | 26S proteasome regulatory complex, non-ATPase subcomplex, Rpn2/Psmd1 subunit | chr2:13880189-13885464 FORWARD LENGTH=1004	0	0	0	0
AT2G32910.1	| Symbols: | DCD (Development and Cell Death) domain protein | chr2:13959685-13961989 FORWARD LENGTH=691	0	2	0	0
AT2G32920.1	| Symbols: ATPDIL2-3, PDI9, ATPDI9, PDIL2-3 | PDI-like 2-3 | chr2:13962502-13965406 REVERSE LENGTH=440	4	3	3	4
AT2G33340.1	| Symbols: MAC3B | MOS4-associated complex 3B | chr2:14126584-14131000 REVERSE LENGTH=525	10	9	4	2
AT2G34420.1	| Symbols: LHB1B2, LHCB1.5 | photosystem II light harvesting complex gene B1B2 | chr2:14522716-14523513 REVERSE LENGTH=265	3	3	2	6
AT2G34430.1	| Symbols: LHB1B1, LHCB1.4 | light-harvesting chlorophyll-protein complex II subunit B1 | chr2:14524818-14525618 FORWARD LENGTH=266	2	0	2	5
AT2G34970.1	| Symbols: | Trimeric LpxA-like enzyme | chr2:14746340-14748532 FORWARD LENGTH=730	0	2	2	2
AT2G36190.1	| Symbols: AtcwINV4, cwINV4 | cell wall invertase 4 | chr2:15174951-15177785 REVERSE LENGTH=591	3	6	8	7
AT2G36620.1	| Symbols: RPL24A | ribosomal protein L24 | chr2:15350548-15351819 REVERSE LENGTH=164	2	4	0	0
AT2G36870.1	| Symbols: XTH32 | xyloglucan endotransglucosylase/hydrolase 32 | chr2:15472869-15474630 REVERSE LENGTH=299	2	3	2	2
AT2G37080.1	| Symbols: RIP3 | ROP interactive partner 3 | chr2:15581565-15584057 REVERSE LENGTH=583	0	0	0	0
AT2G37220.1	| Symbols: | RNA-binding (RRM/RBD/RNP motifs) family protein | chr2:15634980-15636331 REVERSE LENGTH=289	3	4	0	0
AT2G37270.1	| Symbols: ATRPS5B, RPS5B | ribosomal protein 5B | chr2:15647883-15649042 REVERSE LENGTH=207	0	0	0	0
AT2G38430.1	| Symbols: | unknown protein; BEST Arabidopsis thaliana protein match is: unknown protein (TAIR:AT3G54310.1); Has 35333 Blast hits to 34131 proteins in 2444 species: Archae - 798; Bacteria - 22429; Metazoa - 974; Fungi - 991; Plants - 531; Viruses - 0; Other Eukaryotes - 9610 (source: NCBI BLink). | chr2:16092950-16094810 REVERSE LENGTH=393	10	8	0	0
AT2G38580.1	| Symbols: | Mitochondrial ATP synthase D chain-related protein | chr2:16138838-16142371 FORWARD LENGTH=482	0	0	0	0
AT2G39140.1	| Symbols: SVR1 | pseudouridine synthase family protein | chr2:16330238-16333153 FORWARD LENGTH=410	7	6	0	4
AT2G39390.1	| Symbols: | Ribosomal L29 family protein | chr2:16450803-16451762 REVERSE LENGTH=123	3	2	0	0
AT2G39800.1	| Symbols: P5CS1, ATP5CS | delta1-pyrroline-5-carboxylate synthase 1 | chr2:16598516-16602939 REVERSE LENGTH=717	0	3	0	0
AT2G40030.1	| Symbols: NRPD1B, DRD3, ATNRPD1B, DMS5, NRPE1 | nuclear RNA polymerase D1B | chr2:16715089-16723406 FORWARD LENGTH=1976	0	0	0	0
AT2G40290.1	| Symbols: | Eukaryotic translation initiation factor 2 subunit 1 | chr2:16829030-16830889 REVERSE LENGTH=344	6	4	4	7
AT2G40510.1	| Symbols: | Ribosomal protein S26e family protein | chr2:16918506-16919623 FORWARD LENGTH=133	4	7	0	0
AT2G40590.1	| Symbols: | Ribosomal protein S26e family protein | chr2:16945215-16946345 REVERSE LENGTH=131	4	0	0	0
AT2G40660.1	| Symbols: | Nucleic acid-binding, OB-fold-like protein | chr2:16966011-16968866 FORWARD LENGTH=389	0	0	0	0
AT2G40700.1	| Symbols: | P-loop containing nucleoside triphosphate hydrolases superfamily protein | chr2:16976783-16979392 FORWARD LENGTH=609	3	2	0	0
AT2G41100.1	| Symbols: TCH3, ATCAL4 | Calcium-binding EF hand family protein | chr2:17138131-17139406 FORWARD LENGTH=324	0	3	0	0
AT2G42590.3	| Symbols: GRF9, GF14 MU | general regulatory factor 9 | chr2:17732164-17733775 REVERSE LENGTH=276	0	0	0	0
AT2G43460.1	| Symbols: | Ribosomal L38e protein family | chr2:18046285-18047292 REVERSE LENGTH=69	2	0	0	0
AT2G43850.1	| Symbols: | Integrin-linked protein kinase family | chr2:18159517-18161984 REVERSE LENGTH=479	2	2	0	0
AT2G44680.1	| Symbols: CKB4 | casein kinase II beta subunit 4 | chr2:18426898-18428166 REVERSE LENGTH=283	0	0	0	0
AT2G45820.1	| Symbols: | Remorin family protein | chr2:18863147-18864576 REVERSE LENGTH=190	0	0	0	0
AT2G46230.1	| Symbols: | PIN domain-like family protein | chr2:18984459-18985850 REVERSE LENGTH=196	7	7	5	6
AT2G46290.1	| Symbols: | Transducin/WD40 repeat-like superfamily protein | chr2:19005910-19007797 REVERSE LENGTH=355	0	0	0	0
AT2G46860.1	| Symbols: AtPPa3, PPa3 | pyrophosphorylase 3 | chr2:19253843-19255060 FORWARD LENGTH=216	0	0	0	0
AT2G47470.1	| Symbols: ATPDIL2-1, UNE5, MEE30, PDI11, ATPDI11 | thioredoxin family protein | chr2:19481503-19483683 FORWARD LENGTH=361	0	0	0	0
AT2G47580.1	| Symbols: U1A | spliceosomal protein U1A | chr2:19517229-19518686 FORWARD LENGTH=250	0	0	0	0
AT2G47640.1	| Symbols: | Small nuclear ribonucleoprotein family protein | chr2:19537393-19538431 FORWARD LENGTH=109	0	0	0	0
AT2G47680.1	| Symbols: | zinc finger (CCCH type) helicase family protein | chr2:19545828-19550871 REVERSE LENGTH=1015	2	0	2	0
AT2G47710.1	| Symbols: | Adenine nucleotide alpha hydrolases-like superfamily protein | chr2:19555045-19555956 REVERSE LENGTH=162	0	0	0	0
AT2G47730.1	| Symbols: ATGSTF8, ATGSTF5, GST6, GSTF8 | glutathione S-transferase phi 8 | chr2:19558213-19559266 FORWARD LENGTH=263	0	0	0	0
AT2G47940.1	| Symbols: DEGP2 | DEGP protease 2 | chr2:19618372-19622164 REVERSE LENGTH=607	0	0	0	0
AT3G01340.1	| Symbols: | Transducin/WD40 repeat-like superfamily protein | chr3:127557-128465 REVERSE LENGTH=302	0	3	7	5
AT3G01390.1	| Symbols: VMA10, AVMA10 | vacuolar membrane ATPase 10 | chr3:150265-150922 REVERSE LENGTH=110	0	0	3	6
AT3G02230.1	| Symbols: RGP1, ATRGP1 | reversibly glycosylated polypeptide 1 | chr3:415463-417304 FORWARD LENGTH=357	4	3	0	0
AT3G03250.1	| Symbols: UGP, UGP1, AtUGP1 | UDP-GLUCOSE PYROPHOSPHORYLASE 1 | chr3:749761-754014 REVERSE LENGTH=469	0	0	0	0
AT3G04290.1	| Symbols: ATLTL1, LTL1 | Li-tolerant lipase 1 | chr3:1133620-1136223 REVERSE LENGTH=366	0	0	0	2
AT3G04590.2	| Symbols: | AT hook motif DNA-binding family protein | chr3:1239245-1241603 REVERSE LENGTH=411	0	0	2	3
AT3G04790.1	| Symbols: | Ribose 5-phosphate isomerase, type A protein | chr3:1313365-1314195 FORWARD LENGTH=276	0	0	0	0
AT3G04930.1	| Symbols: | DNA-binding storekeeper protein-related transcriptional regulator | chr3:1363029-1364399 FORWARD LENGTH=456	3	4	0	2
AT3G05070.1	| Symbols: | CONTAINS InterPro DOMAIN/s: mRNA splicing factor, Cwf18 (InterPro:IPR013169); Has 292 Blast hits to 292 proteins in 153 species: Archae - 0; Bacteria - 0; Metazoa - 118; Fungi - 83; Plants - 38; Viruses - 11; Other Eukaryotes - 42 (source: NCBI BLink). | chr3:1416480-1417533 FORWARD LENGTH=144	0	0	0	0
AT3G06610.1	| Symbols: | DNA-binding enhancer protein-related | chr3:2060837-2061845 FORWARD LENGTH=115	0	0	0	0
AT3G06730.1	| Symbols: TRX P, TRX z | Thioredoxin z | chr3:2124276-2125845 FORWARD LENGTH=183	3	2	0	0
AT3G06810.1	| Symbols: IBR3 | acyl-CoA dehydrogenase-related | chr3:2146534-2150654 FORWARD LENGTH=824	0	0	0	0
AT3G06980.1	| Symbols: | DEA(D/H)-box RNA helicase family protein | chr3:2201531-2204662 FORWARD LENGTH=781	0	0	2	0
AT3G07220.1	| Symbols: | SMAD/FHA domain-containing protein | chr3:2297968-2299407 FORWARD LENGTH=320	2	3	3	0
AT3G07300.3	| Symbols: | NagB/RpiA/CoA transferase-like superfamily protein | chr3:2324967-2327380 REVERSE LENGTH=409	0	0	0	2
AT3G07750.1	| Symbols: | 3'-5'-exoribonuclease family protein | chr3:2473486-2475218 FORWARD LENGTH=286	0	0	2	4
AT3G07770.1	| Symbols: Hsp89.1, AtHsp90.6, AtHsp90-6 | HEAT SHOCK PROTEIN 89.1 | chr3:2479611-2483970 FORWARD LENGTH=799	0	0	0	0
AT3G07850.1	| Symbols: | Pectin lyase-like superfamily protein | chr3:2505813-2507438 REVERSE LENGTH=444	3	2	0	0
AT3G08970.1	| Symbols: ATERDJ3A, TMS1 | DNAJ heat shock N-terminal domain-containing protein | chr3:2737589-2740265 FORWARD LENGTH=572	7	6	4	2
AT3G09210.1	| Symbols: PTAC13 | plastid transcriptionally active 13 | chr3:2825422-2826850 REVERSE LENGTH=333	4	4	0	0
AT3G09720.1	| Symbols: | P-loop containing nucleoside triphosphate hydrolases superfamily protein | chr3:2980483-2983268 REVERSE LENGTH=541	3	4	0	4
AT3G09820.1	| Symbols: ADK1, ATADK1 | adenosine kinase 1 | chr3:3012122-3014624 FORWARD LENGTH=344	7	4	2	2
AT3G10270.1	| Symbols: GYRB1 | DNA GYRASE B1 | chr3:3173805-3179756 REVERSE LENGTH=772	3	0	0	0
AT3G10690.1	| Symbols: GYRA | DNA GYRASE A | chr3:3339612-3346243 REVERSE LENGTH=950	6	5	7	3
AT3G11400.2	| Symbols: EIF3G1, ATEIF3G1 | eukaryotic translation initiation factor 3G1 | chr3:3578536-3580366 FORWARD LENGTH=321	0	0	2	3
AT3G11450.1	| Symbols: | DnaJ domain ;Myb-like DNA-binding domain | chr3:3605459-3607402 REVERSE LENGTH=647	0	0	0	0
AT3G11500.1	| Symbols: | Small nuclear ribonucleoprotein family protein | chr3:3621626-3622474 REVERSE LENGTH=79	0	2	2	0
AT3G11940.1	| Symbols: ATRPS5A, AML1, RPS5A | ribosomal protein 5A | chr3:3778175-3779354 REVERSE LENGTH=207	0	0	0	0
AT3G12080.1	| Symbols: emb2738 | GTP-binding family protein | chr3:3847851-3851980 FORWARD LENGTH=663	0	0	0	0
AT3G12360.1	| Symbols: ITN1 | Ankyrin repeat family protein | chr3:3934146-3936495 FORWARD LENGTH=590	5	2	0	4
AT3G12390.1	| Symbols: | Nascent polypeptide-associated complex (NAC), alpha subunit family protein | chr3:3942344-3943595 FORWARD LENGTH=203	2	0	0	0
AT3G13200.1	| Symbols: EMB2769 | Cwf15 / Cwc15 cell cycle control family protein | chr3:4242239-4243976 FORWARD LENGTH=230	0	0	0	0
AT3G13290.1	| Symbols: VCR | varicose-related | chr3:4297529-4303113 FORWARD LENGTH=1340	2	0	0	0
AT3G14040.1	| Symbols: | Pectin lyase-like superfamily protein | chr3:4648607-4650226 REVERSE LENGTH=445	3	2	0	0
AT3G14067.1	| Symbols: | Subtilase family protein | chr3:4658421-4660754 REVERSE LENGTH=777	0	0	0	0
AT3G14220.1	| Symbols: | GDSL-like Lipase/Acylhydrolase superfamily protein | chr3:4733039-4734483 FORWARD LENGTH=363	0	0	3	3
AT3G14420.1	| Symbols: | Aldolase-type TIM barrel family protein | chr3:4821804-4823899 FORWARD LENGTH=367	0	0	0	0
AT3G15080.1	| Symbols: | Polynucleotidyl transferase, ribonuclease H-like superfamily protein | chr3:5074319-5076327 FORWARD LENGTH=275	0	0	0	0
AT3G15730.1	| Symbols: PLDALPHA1, PLD | phospholipase D alpha 1 | chr3:5330835-5333474 FORWARD LENGTH=810	7	5	2	0
AT3G15880.2	| Symbols: WSIP2, TPR4 | WUS-interacting protein 2 | chr3:5364454-5371869 REVERSE LENGTH=1137	0	3	0	0
AT3G16420.1	| Symbols: PBP1, JAL30 | PYK10-binding protein 1 | chr3:5579560-5580674 FORWARD LENGTH=298	0	0	2	0
AT3G16640.1	| Symbols: TCTP | translationally controlled tumor protein | chr3:5669709-5670729 REVERSE LENGTH=168	0	0	2	0
AT3G16830.1	| Symbols: TPR2 | TOPLESS-related 2 | chr3:5731709-5737531 FORWARD LENGTH=1131	4	4	0	2
AT3G16980.1	| Symbols: NRPB9A, NRPD9A, NRPE9A | RNA polymerases M/15 Kd subunit | chr3:5794526-5795699 FORWARD LENGTH=114	0	0	0	0
AT3G17880.1	| Symbols: HIP, ATTDX, ATHIP2, TDX | tetraticopeptide domain-containing thioredoxin | chr3:6123534-6126113 FORWARD LENGTH=380	0	0	0	0
AT3G18035.1	| Symbols: HON4 | winged-helix DNA-binding transcription factor family protein | chr3:6169384-6171558 REVERSE LENGTH=480	8	10	7	3
AT3G18165.1	| Symbols: MOS4 | modifier of snc1,4 | chr3:6223248-6225076 FORWARD LENGTH=253	0	0	0	0
AT3G18480.1	| Symbols: AtCASP, CASP | CCAAT-displacement protein alternatively spliced product | chr3:6336924-6341596 FORWARD LENGTH=689	0	0	0	0
AT3G18790.1	| Symbols: | FUNCTIONS IN: molecular_function unknown; INVOLVED IN: biological_process unknown; LOCATED IN: chloroplast; EXPRESSED IN: 22 plant structures; EXPRESSED DURING: 13 growth stages; CONTAINS InterPro DOMAIN/s: Isy1-like splicing (InterPro:IPR009360); Has 1147 Blast hits to 965 proteins in 236 species: Archae - 12; Bacteria - 13; Metazoa - 351; Fungi - 230; Plants - 49; Viruses - 9; Othe…	2	0	0	0
AT3G18990.1	| Symbols: VRN1, REM39 | AP2/B3-like transcriptional factor family protein | chr3:6549077-6551568 REVERSE LENGTH=341	0	3	0	0
AT3G19180.1	| Symbols: ARC6H, PARC6, ATCDP1, CDP1 | paralog of ARC6 | chr3:6632810-6636953 FORWARD LENGTH=819	0	0	0	2
AT3G19670.1	| Symbols: ATPRP40B, PRP40B | pre-mRNA-processing protein 40B | chr3:6828242-6836582 REVERSE LENGTH=992	0	0	0	0
AT3G19760.1	| Symbols: EIF4A-III | eukaryotic initiation factor 4A-III | chr3:6863790-6866242 FORWARD LENGTH=408	3	0	2	0
AT3G19960.2	| Symbols: ATM1 | myosin 1 | chr3:6949787-6956736 FORWARD LENGTH=1176	0	0	0	0
AT3G20780.1	| Symbols: ATTOP6B, BIN3, HYP6, RHL3, TOP6B | topoisomerase 6 subunit B | chr3:7264025-7268498 REVERSE LENGTH=670	6	3	0	0
AT3G22110.1	| Symbols: PAC1 | 20S proteasome alpha subunit C1 | chr3:7792819-7793571 REVERSE LENGTH=250	0	0	0	0
AT3G22520.1	| Symbols: | unknown protein; INVOLVED IN: biological_process unknown; LOCATED IN: chloroplast stroma, chloroplast, chloroplast envelope; EXPRESSED IN: 24 plant structures; EXPRESSED DURING: 13 growth stages; BEST Arabidopsis thaliana protein match is: unknown protein (TAIR:AT4G14840.1); Has 717 Blast hits to 703 proteins in 179 species: Archae - 14; Bacteria - 134; Metazoa - 141; Fungi - 74; Pla…	0	2	0	0
AT3G23890.1	| Symbols: TOPII, ATTOPII | topoisomerase II | chr3:8624931-8631106 FORWARD LENGTH=1473	3	0	7	3
AT3G24080.1	| Symbols: | KRR1 family protein | chr3:8695191-8697107 REVERSE LENGTH=638	0	3	0	0
AT3G24230.1	| Symbols: | Pectate lyase family protein | chr3:8774637-8777306 FORWARD LENGTH=452	0	0	2	0
AT3G24480.1	| Symbols: | Leucine-rich repeat (LRR) family protein | chr3:8901154-8902638 REVERSE LENGTH=494	0	0	3	2
AT3G25150.2	| Symbols: | Nuclear transport factor 2 (NTF2) family protein with RNA binding (RRM-RBD-RNP motifs) domain | chr3:9157161-9160052 REVERSE LENGTH=587	0	0	0	0
AT3G25510.1	| Symbols: | disease resistance protein (TIR-NBS-LRR class), putative | chr3:9260838-9268797 REVERSE LENGTH=1981	0	3	0	0
AT3G25800.1	| Symbols: PDF1, PR 65, PP2AA2 | protein phosphatase 2A subunit A2 | chr3:9422822-9425783 REVERSE LENGTH=587	0	0	0	0
AT3G25860.1	| Symbols: LTA2, PLE2 | 2-oxoacid dehydrogenases acyltransferase family protein | chr3:9460632-9462585 FORWARD LENGTH=480	0	0	0	0
AT3G26740.1	| Symbols: CCL | CCR-like | chr3:9827868-9828461 FORWARD LENGTH=141	0	0	0	0
AT3G27360.1	| Symbols: | Histone superfamily protein | chr3:10129459-10129869 REVERSE LENGTH=136	0	0	0	0
AT3G27440.1	| Symbols: UKL5 | uridine kinase-like 5 | chr3:10155555-10157931 FORWARD LENGTH=465	0	0	0	0
AT3G27925.1	| Symbols: DEGP1, Deg1 | DegP protease 1 | chr3:10366659-10368864 REVERSE LENGTH=439	0	0	0	0
AT3G28770.1	| Symbols: | Protein of unknown function (DUF1216) | chr3:10796716-10803237 FORWARD LENGTH=2081	3	7	3	6
AT3G28790.1	| Symbols: | Protein of unknown function (DUF1216) | chr3:10813577-10815588 REVERSE LENGTH=608	0	0	0	0
AT3G28830.1	| Symbols: | Protein of unknown function (DUF1216) | chr3:10831233-10833020 FORWARD LENGTH=539	0	0	0	2
AT3G29310.1	| Symbols: | calmodulin-binding protein-related | chr3:11249712-11251452 FORWARD LENGTH=551	0	0	2	0
AT3G42170.1	| Symbols: | BED zinc finger ;hAT family dimerisation domain | chr3:14321838-14323928 FORWARD LENGTH=696	0	0	0	0
AT3G43240.1	| Symbols: | ARID/BRIGHT DNA-binding domain-containing protein | chr3:15210032-15214440 REVERSE LENGTH=747	2	7	16	12
AT3G43300.1	| Symbols: ATMIN7, BEN1 | HOPM interactor 7 | chr3:15234235-15245034 REVERSE LENGTH=1758	0	0	0	0
AT3G43810.1	| Symbols: CAM7 | calmodulin 7 | chr3:15664619-15666355 REVERSE LENGTH=149	0	0	0	0
AT3G44310.1	| Symbols: NIT1, ATNIT1, NITI | nitrilase 1 | chr3:15986901-15988841 FORWARD LENGTH=346	0	0	0	0
AT3G44590.2	| Symbols: | 60S acidic ribosomal protein family | chr3:16163983-16164658 FORWARD LENGTH=111	2	0	0	2
AT3G45190.1	| Symbols: | SIT4 phosphatase-associated family protein | chr3:16541994-16548161 REVERSE LENGTH=789	0	0	0	0
AT3G45980.1	| Symbols: H2B, HTB9 | Histone superfamily protein | chr3:16897492-16897944 REVERSE LENGTH=150	4	0	4	0
AT3G46030.1	| Symbols: HTB11 | Histone superfamily protein | chr3:16913614-16914051 REVERSE LENGTH=145	4	0	4	0
AT3G46210.1	| Symbols: | Ribosomal protein S5 domain 2-like superfamily protein | chr3:16976960-16978489 REVERSE LENGTH=239	0	0	0	0
AT3G47800.1	| Symbols: | Galactose mutarotase-like superfamily protein | chr3:17634971-17636998 FORWARD LENGTH=358	3	2	0	4
AT3G49160.1	| Symbols: | pyruvate kinase family protein | chr3:18222132-18224415 REVERSE LENGTH=710	0	4	0	0
AT3G49180.1	| Symbols: RID3 | Transducin/WD40 repeat-like superfamily protein | chr3:18229810-18231874 FORWARD LENGTH=438	0	0	3	0
AT3G49470.1	| Symbols: NACA2 | nascent polypeptide-associated complex subunit alpha-like protein 2 | chr3:18341072-18342273 FORWARD LENGTH=217	0	0	0	0
AT3G49720.1	| Symbols: | unknown protein; FUNCTIONS IN: molecular_function unknown; INVOLVED IN: biological_process unknown; LOCATED IN: chloroplast thylakoid membrane, Golgi apparatus, plasma membrane, membrane; EXPRESSED IN: 25 plant structures; EXPRESSED DURING: 15 growth stages; BEST Arabidopsis thaliana protein match is: unknown protein (TAIR:AT5G65810.1); Has 64 Blast hits to 64 proteins in 11 species:…	0	0	3	2
AT3G50000.1	| Symbols: CKA2, ATCKA2 | casein kinase II, alpha chain 2 | chr3:18534487-18536743 FORWARD LENGTH=403	4	0	2	2
AT3G50670.1	| Symbols: U1-70K, U1SNRNP | U1 small nuclear ribonucleoprotein-70K | chr3:18826476-18829492 REVERSE LENGTH=427	0	0	0	3
AT3G50820.1	| Symbols: PSBO2, PSBO-2, OEC33 | photosystem II subunit O-2 | chr3:18891008-18892311 REVERSE LENGTH=331	6	3	0	0
AT3G51260.1	| Symbols: PAD1 | 20S proteasome alpha subunit PAD1 | chr3:19031086-19032746 FORWARD LENGTH=250	0	0	0	0
AT3G52140.4	| Symbols: | tetratricopeptide repeat (TPR)-containing protein | chr3:19333232-19341295 FORWARD LENGTH=1419	3	3	0	2
AT3G52300.1	| Symbols: ATPQ | ATP synthase D chain, mitochondrial | chr3:19396689-19398119 FORWARD LENGTH=168	0	0	0	0
AT3G52600.1	| Symbols: AtcwINV2, CWINV2 | cell wall invertase 2 | chr3:19507080-19509273 REVERSE LENGTH=590	3	4	3	3
AT3G52880.2	| Symbols: ATMDAR1, MDAR1 | monodehydroascorbate reductase 1 | chr3:19601477-19604366 REVERSE LENGTH=466	0	0	0	0
AT3G52900.1	| Symbols: | Family of unknown function (DUF662) | chr3:19613134-19613852 FORWARD LENGTH=164	0	0	5	3
AT3G52990.1	| Symbols: | Pyruvate kinase family protein | chr3:19649046-19652237 FORWARD LENGTH=527	0	0	0	0
AT3G53020.1	| Symbols: STV1, RPL24B, RPL24 | Ribosomal protein L24e family protein | chr3:19660749-19661912 REVERSE LENGTH=163	2	4	0	0
AT3G53460.4	| Symbols: CP29 | chloroplast RNA-binding protein 29 | chr3:19819738-19821423 REVERSE LENGTH=363	0	0	0	0
AT3G53650.1	| Symbols: | Histone superfamily protein | chr3:19889358-19889774 FORWARD LENGTH=138	3	2	2	0
AT3G54090.1	| Symbols: FLN1 | fructokinase-like 1 | chr3:20028145-20029835 FORWARD LENGTH=471	0	0	0	0
AT3G54350.1	| Symbols: emb1967 | Forkhead-associated (FHA) domain-containing protein | chr3:20122298-20126031 REVERSE LENGTH=702	3	0	0	0
AT3G54760.1	| Symbols: | dentin sialophosphoprotein-related | chr3:20269659-20272037 REVERSE LENGTH=792	0	0	0	0
AT3G55005.1	| Symbols: TON1B | tonneau 1b (TON1b) | chr3:20384131-20386193 FORWARD LENGTH=257	0	0	2	0
AT3G55170.1	| Symbols: | Ribosomal L29 family protein | chr3:20453136-20454293 REVERSE LENGTH=123	2	0	0	0
AT3G55340.1	| Symbols: PHIP1 | phragmoplastin interacting protein 1 | chr3:20515672-20517832 FORWARD LENGTH=597	7	4	0	4
AT3G55350.1	| Symbols: | PIF / Ping-Pong family of plant transposases | chr3:20518518-20520690 FORWARD LENGTH=406	0	2	6	0
AT3G55410.1	| Symbols: | 2-oxoglutarate dehydrogenase, E1 component | chr3:20541897-20545728 FORWARD LENGTH=1017	2	0	0	0
AT3G55440.1	| Symbols: ATCTIMC, TPI, CYTOTPI | triosephosphate isomerase | chr3:20553794-20556078 FORWARD LENGTH=254	0	0	0	2
AT3G55510.1	| Symbols: RBL | Noc2p family | chr3:20579232-20582124 FORWARD LENGTH=594	3	0	0	0
AT3G55610.1	| Symbols: P5CS2 | delta 1-pyrroline-5-carboxylate synthase 2 | chr3:20624278-20628989 REVERSE LENGTH=726	0	2	0	0
AT3G55750.1	| Symbols: | Ribosomal protein L35Ae family protein | chr3:20698641-20699553 FORWARD LENGTH=111	5	5	4	4
AT3G56150.1	| Symbols: EIF3C, ATEIF3C-1, EIF3C-1, ATTIF3C1, TIF3C1 | eukaryotic translation initiation factor 3C | chr3:20833790-20836820 REVERSE LENGTH=900	0	0	0	0
AT3G56430.1	| Symbols: | unknown protein; FUNCTIONS IN: molecular_function unknown; INVOLVED IN: biological_process unknown; LOCATED IN: mitochondrion, vacuole; EXPRESSED IN: 22 plant structures; EXPRESSED DURING: 13 growth stages; BEST Arabidopsis thaliana protein match is: unknown protein (TAIR:AT2G40800.1); Has 3121 Blast hits to 1477 proteins in 196 species: Archae - 12; Bacteria - 170; Metazoa - 996; Fu…	0	0	0	0
AT3G56490.1	| Symbols: HIT3, HINT1 | HIS triad family protein 3 | chr3:20941532-20943129 FORWARD LENGTH=147	0	0	0	0
AT3G56510.1	| Symbols: | RNA-binding (RRM/RBD/RNP motifs) family protein | chr3:20944348-20946235 REVERSE LENGTH=257	3	5	0	0
AT3G56910.1	| Symbols: PSRP5 | plastid-specific 50S ribosomal protein 5 | chr3:21069558-21070257 REVERSE LENGTH=148	0	5	0	0
AT3G56940.1	| Symbols: CRD1, CHL27, ACSF | dicarboxylate diiron protein, putative (Crd1) | chr3:21076594-21078269 FORWARD LENGTH=409	0	0	0	0
AT3G57000.1	| Symbols: | nucleolar essential protein-related | chr3:21092610-21094109 FORWARD LENGTH=298	4	4	4	4
AT3G57290.1	| Symbols: EIF3E, TIF3E1, ATEIF3E-1, INT-6, ATINT6, INT6 | eukaryotic translation initiation factor 3E | chr3:21196786-21199073 REVERSE LENGTH=441	0	0	0	0
AT3G58610.1	| Symbols: | ketol-acid reductoisomerase | chr3:21671561-21674639 FORWARD LENGTH=591	0	0	0	0
AT3G58730.1	| Symbols: | vacuolar ATP synthase subunit D (VATD) / V-ATPase D subunit / vacuolar proton pump D subunit (VATPD) | chr3:21718495-21719280 REVERSE LENGTH=261	0	0	2	3
AT3G58910.1	| Symbols: | F-box family protein | chr3:21775306-21776079 REVERSE LENGTH=214	0	0	3	0
AT3G59540.1	| Symbols: | Ribosomal L38e protein family | chr3:21995897-21996742 REVERSE LENGTH=69	2	0	0	0
AT3G60190.1	| Symbols: ADL4, ADLP2, EDR3, DRP1E, ADL1E, DL1E | DYNAMIN-like 1E | chr3:22244367-22247651 REVERSE LENGTH=624	3	4	2	4
AT3G60240.4	| Symbols: EIF4G, CUM2 | eukaryotic translation initiation factor 4G | chr3:22261842-22268295 FORWARD LENGTH=1727	0	0	0	0
AT3G60250.1	| Symbols: CKB3 | casein kinase II beta chain 3 | chr3:22270714-22271962 REVERSE LENGTH=276	0	0	0	0
AT3G60500.1	| Symbols: CER7, G3 | 3'-5'-exoribonuclease family protein | chr3:22354245-22356440 FORWARD LENGTH=438	0	0	2	3
AT3G60820.1	| Symbols: PBF1 | N-terminal nucleophile aminohydrolases (Ntn hydrolases) superfamily protein | chr3:22472038-22473809 REVERSE LENGTH=223	3	0	0	0
AT3G61130.1	| Symbols: GAUT1, LGT1 | galacturonosyltransferase 1 | chr3:22622399-22625514 FORWARD LENGTH=673	0	0	3	0
AT3G61240.1	| Symbols: | DEA(D/H)-box RNA helicase family protein | chr3:22666590-22669154 FORWARD LENGTH=498	0	0	0	0
AT3G61310.1	| Symbols: | AT hook motif DNA-binding family protein | chr3:22690799-22692445 REVERSE LENGTH=354	0	0	0	0
AT3G61620.1	| Symbols: RRP41 | 3'-5'-exoribonuclease family protein | chr3:22801382-22802910 REVERSE LENGTH=241	0	0	0	0
AT3G61760.1	| Symbols: ADL1B, DL1B | DYNAMIN-like 1B | chr3:22860546-22864092 REVERSE LENGTH=610	2	3	0	0
AT3G62120.1	| Symbols: | Class II aaRS and biotin synthetases superfamily protein | chr3:23001227-23003849 REVERSE LENGTH=530	0	0	0	0
AT3G62530.1	| Symbols: | ARM repeat superfamily protein | chr3:23132219-23133121 FORWARD LENGTH=221	0	0	2	0
AT3G62600.1	| Symbols: ATERDJ3B, ERDJ3B | DNAJ heat shock family protein | chr3:23151038-23153346 REVERSE LENGTH=346	0	0	0	0
AT3G62840.1	| Symbols: | Small nuclear ribonucleoprotein family protein | chr3:23235727-23236615 REVERSE LENGTH=109	0	0	0	0
AT3G63130.1	| Symbols: RANGAP1, ATRANGAP1 | RAN GTPase activating protein 1 | chr3:23325108-23326715 FORWARD LENGTH=535	9	8	4	3
AT3G63140.1	| Symbols: CSP41A | chloroplast stem-loop binding protein of 41 kDa | chr3:23327006-23328620 REVERSE LENGTH=406	0	0	0	0
AT3G63490.1	| Symbols: | Ribosomal protein L1p/L10e family | chr3:23444269-23446020 FORWARD LENGTH=346	0	0	0	0
AT4G00165.1	| Symbols: | Bifunctional inhibitor/lipid-transfer protein/seed storage 2S albumin superfamily protein | chr4:69433-69819 REVERSE LENGTH=128	0	0	2	0
AT4G00230.1	| Symbols: XSP1 | xylem serine peptidase 1 | chr4:93935-97289 FORWARD LENGTH=749	4	3	0	4
AT4G00238.1	| Symbols: | DNA-binding storekeeper protein-related transcriptional regulator | chr4:104092-105129 REVERSE LENGTH=345	4	6	2	2
AT4G00930.1	| Symbols: CIP4.1 | COP1-interacting protein 4.1 | chr4:396558-400734 FORWARD LENGTH=1133	0	3	0	2
AT4G02150.1	| Symbols: MOS6, ATIMPALPHA3, IMPA-3 | ARM repeat superfamily protein | chr4:950884-953602 REVERSE LENGTH=531	4	2	5	4
AT4G02450.1	| Symbols: | HSP20-like chaperones superfamily protein | chr4:1073987-1075765 REVERSE LENGTH=241	0	0	0	0
AT4G02520.1	| Symbols: ATGSTF2, ATPM24.1, ATPM24, GST2, GSTF2 | glutathione S-transferase PHI 2 | chr4:1110673-1111531 REVERSE LENGTH=212	0	0	0	0
AT4G02620.1	| Symbols: | vacuolar ATPase subunit F family protein | chr4:1149419-1151132 REVERSE LENGTH=128	0	0	0	0
AT4G02730.1	| Symbols: | Transducin/WD40 repeat-like superfamily protein | chr4:1207759-1209066 FORWARD LENGTH=333	6	5	3	2
AT4G03280.1	| Symbols: PETC, PGR1 | photosynthetic electron transfer C | chr4:1440314-1441717 FORWARD LENGTH=229	0	2	4	3
AT4G03430.1	| Symbols: STA1, EMB2770 | pre-mRNA splicing factor-related | chr4:1517411-1520500 REVERSE LENGTH=1029	0	0	0	0
AT4G08950.1	| Symbols: EXO | Phosphate-responsive 1 family protein | chr4:5740378-5741322 FORWARD LENGTH=314	3	2	2	0
AT4G09150.2	| Symbols: | T-complex protein 11 | chr4:5828753-5833475 FORWARD LENGTH=1098	3	2	0	0
AT4G09320.1	| Symbols: NDPK1 | Nucleoside diphosphate kinase family protein | chr4:5923424-5924366 FORWARD LENGTH=169	4	3	0	0
AT4G10480.1	| Symbols: | Nascent polypeptide-associated complex (NAC), alpha subunit family protein | chr4:6478089-6479079 REVERSE LENGTH=212	0	0	0	0
AT4G10750.1	| Symbols: | Phosphoenolpyruvate carboxylase family protein | chr4:6618724-6619800 FORWARD LENGTH=358	0	3	0	0
AT4G10840.1	| Symbols: | Tetratricopeptide repeat (TPR)-like superfamily protein | chr4:6656614-6659033 FORWARD LENGTH=609	0	0	0	0
AT4G11010.1	| Symbols: NDPK3 | nucleoside diphosphate kinase 3 | chr4:6732780-6734298 REVERSE LENGTH=238	0	2	0	0
AT4G11260.1	| Symbols: ATSGT1B, ETA3, RPR1, EDM1, SGT1B | phosphatase-related | chr4:6851515-6853719 REVERSE LENGTH=358	2	0	0	0
AT4G11380.2	| Symbols: | Adaptin family protein | chr4:6920608-6925444 FORWARD LENGTH=916	0	0	2	3
AT4G11420.1	| Symbols: EIF3A, ATEIF3A-1, EIF3A-1, ATTIF3A1, TIF3A1 | eukaryotic translation initiation factor 3A | chr4:6947834-6952053 REVERSE LENGTH=987	0	0	0	0
AT4G12770.1	| Symbols: | Chaperone DnaJ-domain superfamily protein | chr4:7506736-7511408 REVERSE LENGTH=891	0	2	0	0
AT4G12780.1	| Symbols: | Chaperone DnaJ-domain superfamily protein | chr4:7512200-7516655 FORWARD LENGTH=904	0	2	0	0
AT4G13340.1	| Symbols: | Leucine-rich repeat (LRR) family protein | chr4:7758610-7760892 FORWARD LENGTH=760	0	0	3	0
AT4G13710.1	| Symbols: | Pectin lyase-like superfamily protein | chr4:7962550-7966012 FORWARD LENGTH=470	0	0	0	0
AT4G13750.1	| Symbols: NOV | Histidine kinase-, DNA gyrase B-, and HSP90-like ATPase family protein | chr4:7975191-7987558 FORWARD LENGTH=2729	0	0	2	0
AT4G13930.1	| Symbols: SHM4 | serine hydroxymethyltransferase 4 | chr4:8048013-8050021 REVERSE LENGTH=471	0	4	0	0
AT4G14200.1	| Symbols: | Pentatricopeptide repeat (PPR) superfamily protein | chr4:8185524-8188667 REVERSE LENGTH=784	0	0	0	0
AT4G14880.1	| Symbols: OASA1, OLD3, CYTACS1 | O-acetylserine (thiol) lyase (OAS-TL) isoform A1 | chr4:8518209-8520050 REVERSE LENGTH=322	2	0	0	2
AT4G15790.1	| Symbols: | unknown protein; INVOLVED IN: biological_process unknown; LOCATED IN: chloroplast; EXPRESSED IN: 21 plant structures; EXPRESSED DURING: 13 growth stages; Has 411 Blast hits to 380 proteins in 121 species: Archae - 4; Bacteria - 107; Metazoa - 85; Fungi - 29; Plants - 59; Viruses - 0; Other Eukaryotes - 127 (source: NCBI BLink). | chr4:8982390-8984069 FORWARD LENGTH=147	0	0	0	0
AT4G15802.1	| Symbols: HSBP, AtHSBP | heat shock factor binding protein | chr4:8986864-8988339 REVERSE LENGTH=86	2	0	0	0
AT4G15900.1	| Symbols: PRL1 | pleiotropic regulatory locus 1 | chr4:9023775-9027443 FORWARD LENGTH=486	2	0	0	0
AT4G16155.1	| Symbols: | dihydrolipoyl dehydrogenases | chr4:9153570-9157322 REVERSE LENGTH=630	0	0	0	0
AT4G16265.1	| Symbols: NRPB9B, NRPD9B, NRPE9B | RNA polymerases M/15 Kd subunit | chr4:9202529-9203975 REVERSE LENGTH=114	0	0	0	0
AT4G17330.1	| Symbols: ATG2484-1, G2484-1 | G2484-1 protein | chr4:9689263-9697172 REVERSE LENGTH=2037	0	0	0	0
AT4G18440.1	| Symbols: | L-Aspartase-like family protein | chr4:10186385-10188832 REVERSE LENGTH=536	3	2	0	0
AT4G18905.2	| Symbols: | Transducin/WD40 repeat-like superfamily protein | chr4:10360234-10362991 FORWARD LENGTH=504	2	5	0	3
AT4G19190.1	| Symbols: | zinc knuckle (CCHC-type) family protein | chr4:10493323-10495969 FORWARD LENGTH=595	0	0	0	0
AT4G19610.1	| Symbols: | nucleotide binding;nucleic acid binding;RNA binding | chr4:10677482-10681623 FORWARD LENGTH=816	0	0	0	0
AT4G20440.1	| Symbols: smB | small nuclear ribonucleoprotein associated protein B | chr4:11022843-11023616 REVERSE LENGTH=257	2	0	2	2
AT4G21150.1	| Symbols: HAP6 | ribophorin II (RPN2) family protein | chr4:11278646-11283599 FORWARD LENGTH=691	0	0	0	0
AT4G21710.1	| Symbols: NRPB2, EMB1989, RPB2 | DNA-directed RNA polymerase family protein | chr4:11535684-11542200 REVERSE LENGTH=1188	8	7	5	4
AT4G22670.1	| Symbols: AtHip1, HIP1, TPR11 | HSP70-interacting protein 1 | chr4:11918236-11920671 FORWARD LENGTH=441	0	0	0	0
AT4G23460.1	| Symbols: | Adaptin family protein | chr4:12243899-12248898 REVERSE LENGTH=893	0	0	0	0
AT4G23600.1	| Symbols: CORI3, JR2 | Tyrosine transaminase family protein | chr4:12310657-12312885 FORWARD LENGTH=422	0	0	0	0
AT4G24780.1	| Symbols: | Pectin lyase-like superfamily protein | chr4:12770631-12772227 REVERSE LENGTH=408	5	4	3	0
AT4G24800.1	| Symbols: | MA3 domain-containing protein | chr4:12782463-12784902 FORWARD LENGTH=702	0	0	0	0
AT4G25210.1	| Symbols: | DNA-binding storekeeper protein-related transcriptional regulator | chr4:12918446-12919552 FORWARD LENGTH=368	3	6	3	2
AT4G25320.1	| Symbols: | AT hook motif DNA-binding family protein | chr4:12954488-12956342 FORWARD LENGTH=404	0	0	2	2
AT4G25890.1	| Symbols: | 60S acidic ribosomal protein family | chr4:13159627-13160393 REVERSE LENGTH=119	0	3	0	0
AT4G26110.1	| Symbols: NAP1;1, ATNAP1;1 | nucleosome assembly protein1;1 | chr4:13232712-13235502 FORWARD LENGTH=372	3	4	0	0
AT4G26530.1	| Symbols: | Aldolase superfamily protein | chr4:13391566-13392937 FORWARD LENGTH=358	0	2	0	0
AT4G26840.1	| Symbols: SUM1, SUMO 1, SUMO1, ATSUMO1 | small ubiquitin-like modifier 1 | chr4:13497466-13498458 FORWARD LENGTH=100	0	0	0	0
AT4G27180.1	| Symbols: ATK2, KATB | kinesin 2 | chr4:13615057-13618689 REVERSE LENGTH=745	0	0	0	0
AT4G27490.1	| Symbols: | 3'-5'-exoribonuclease family protein | chr4:13739961-13741647 FORWARD LENGTH=256	0	0	3	0
AT4G27870.1	| Symbols: | Vacuolar iron transporter (VIT) family protein | chr4:13878983-13882679 FORWARD LENGTH=761	0	0	0	0
AT4G28750.1	| Symbols: PSAE-1 | Photosystem I reaction centre subunit IV / PsaE protein | chr4:14202951-14203888 REVERSE LENGTH=143	0	0	0	0
AT4G29060.1	| Symbols: emb2726 | elongation factor Ts family protein | chr4:14317744-14321315 FORWARD LENGTH=953	3	5	0	0
AT4G29360.1	| Symbols: | O-Glycosyl hydrolases family 17 protein | chr4:14451562-14453687 REVERSE LENGTH=534	0	0	3	0
AT4G29670.2	| Symbols: ACHT2 | atypical CYS HIS rich thioredoxin 2 | chr4:14535983-14537108 REVERSE LENGTH=236	0	0	0	0
AT4G30190.2	| Symbols: HA2 | H(+)-ATPase 2 | chr4:14770820-14775920 REVERSE LENGTH=981	0	2	2	3
AT4G30330.1	| Symbols: | Small nuclear ribonucleoprotein family protein | chr4:14836773-14837919 REVERSE LENGTH=88	0	0	0	0
AT4G31360.1	| Symbols: | selenium binding | chr4:15221945-15223310 FORWARD LENGTH=186	2	3	0	0
AT4G31430.2	| Symbols: | unknown protein; LOCATED IN: plasma membrane; EXPRESSED IN: 25 plant structures; EXPRESSED DURING: 15 growth stages; Has 35333 Blast hits to 34131 proteins in 2444 species: Archae - 798; Bacteria - 22429; Metazoa - 974; Fungi - 991; Plants - 531; Viruses - 0; Other Eukaryotes - 9610 (source: NCBI BLink). | chr4:15248510-15252204 FORWARD LENGTH=574	0	0	0	0
AT4G31480.1	| Symbols: | Coatomer, beta subunit | chr4:15264145-15267384 FORWARD LENGTH=948	0	0	0	0
AT4G31490.1	| Symbols: | Coatomer, beta subunit | chr4:15269460-15272693 FORWARD LENGTH=948	0	0	0	0
AT4G31620.1	| Symbols: | Transcriptional factor B3 family protein | chr4:15322759-15324658 REVERSE LENGTH=492	6	6	0	0
AT4G32070.1	| Symbols: Phox4 | Octicosapeptide/Phox/Bem1p (PB1) domain-containing protein / tetratricopeptide repeat (TPR)-containing protein | chr4:15504662-15507097 REVERSE LENGTH=811	0	0	0	3
AT4G32260.1	| Symbols: | ATPase, F0 complex, subunit B/B', bacterial/chloroplast | chr4:15573859-15574586 REVERSE LENGTH=219	0	0	0	0
AT4G32410.1	| Symbols: CESA1, RSW1, AtCESA1 | cellulose synthase 1 | chr4:15641009-15646388 REVERSE LENGTH=1081	0	0	0	0
AT4G32610.1	| Symbols: | copper ion binding | chr4:15728376-15729897 REVERSE LENGTH=315	0	4	4	4
AT4G32820.2	| Symbols: | Tetratricopeptide repeat (TPR)-like superfamily protein | chr4:15831679-15841454 REVERSE LENGTH=1872	2	0	0	0
AT4G33250.1	| Symbols: EIF3K, TIF3K1, ATTIF3K1 | eukaryotic translation initiation factor 3K | chr4:16039066-16040617 REVERSE LENGTH=226	0	0	0	0
AT4G33370.1	| Symbols: | DEA(D/H)-box RNA helicase family protein | chr4:16069669-16071405 REVERSE LENGTH=542	0	0	0	0
AT4G34260.1	| Symbols: FUC95A | 1,2-alpha-L-fucosidases | chr4:16398130-16401591 FORWARD LENGTH=843	0	0	0	0
AT4G34555.1	| Symbols: | Ribosomal protein S25 family protein | chr4:16504381-16505339 REVERSE LENGTH=108	0	6	2	0
AT4G34620.1	| Symbols: SSR16 | small subunit ribosomal protein 16 | chr4:16535084-16536092 REVERSE LENGTH=113	2	0	0	0
AT4G35050.1	| Symbols: MSI3, NFC3 | Transducin family protein / WD-40 repeat family protein | chr4:16682752-16684751 REVERSE LENGTH=424	0	0	2	0
AT4G35450.5	| Symbols: AKR2 | ankyrin repeat-containing protein 2 | chr4:16839862-16841759 FORWARD LENGTH=350	0	0	0	0
AT4G35470.1	| Symbols: PIRL4 | plant intracellular ras group-related LRR 4 | chr4:16846531-16848448 FORWARD LENGTH=549	0	0	2	0
AT4G35800.1	| Symbols: NRPB1, RPB1, RNA_POL_II_LSRNA_POL_II_LS, RNA_POL_II_LS | RNA polymerase II large subunit | chr4:16961115-16967892 REVERSE LENGTH=1839	4	4	6	5
AT4G36130.1	| Symbols: | Ribosomal protein L2 family | chr4:17097613-17098656 FORWARD LENGTH=258	7	5	4	6
AT4G36520.1	| Symbols: | Chaperone DnaJ-domain superfamily protein | chr4:17230589-17235435 REVERSE LENGTH=1422	0	0	2	0
AT4G36890.1	| Symbols: IRX14 | Nucleotide-diphospho-sugar transferases superfamily protein | chr4:17379631-17381627 REVERSE LENGTH=525	3	0	0	2
AT4G37280.1	| Symbols: | MRG family protein | chr4:17546748-17549362 REVERSE LENGTH=320	0	0	0	0
AT4G38040.1	| Symbols: | Exostosin family protein | chr4:17867501-17869131 FORWARD LENGTH=425	0	0	0	2
AT4G38220.2	| Symbols: | Peptidase M20/M25/M40 family protein | chr4:17925251-17926919 FORWARD LENGTH=433	0	0	0	0
AT4G38780.1	| Symbols: | Pre-mRNA-processing-splicing factor | chr4:18101438-18111029 REVERSE LENGTH=2332	0	2	0	3
AT4G39200.1	| Symbols: | Ribosomal protein S25 family protein | chr4:18257464-18258464 FORWARD LENGTH=108	5	5	2	2
AT4G39680.1	| Symbols: | SAP domain-containing protein | chr4:18414604-18416938 REVERSE LENGTH=633	6	5	0	0
AT4G39690.1	| Symbols: | FUNCTIONS IN: molecular_function unknown; INVOLVED IN: biological_process unknown; LOCATED IN: mitochondrion; EXPRESSED IN: 26 plant structures; EXPRESSED DURING: 14 growth stages; CONTAINS InterPro DOMAIN/s: Mitochondrial inner membrane protein Mitofilin (InterPro:IPR019133); Has 30201 Blast hits to 17322 proteins in 780 species: Archae - 12; Bacteria - 1396; Metazoa - 17338; Fungi …	0	0	0	0
AT4G40020.1	| Symbols: | Myosin heavy chain-related protein | chr4:18553453-18555300 REVERSE LENGTH=615	0	0	0	0
AT4G40030.2	| Symbols: | Histone superfamily protein | chr4:18555840-18556827 REVERSE LENGTH=164	0	0	0	0
AT4G40040.1	| Symbols: | Histone superfamily protein | chr4:18557539-18558236 REVERSE LENGTH=136	0	0	0	0
AT5G01530.1	| Symbols: LHCB4.1 | light harvesting complex photosystem II | chr5:209084-210243 FORWARD LENGTH=290	0	0	0	0
AT5G02240.1	| Symbols: | NAD(P)-binding Rossmann-fold superfamily protein | chr5:451502-452984 FORWARD LENGTH=253	0	0	0	0
AT5G02560.2	| Symbols: HTA12 | histone H2A 12 | chr5:575437-576456 FORWARD LENGTH=177	0	0	0	0
AT5G02610.2	| Symbols: | Ribosomal L29 family protein | chr5:587611-588547 FORWARD LENGTH=146	0	0	0	0
AT5G02820.1	| Symbols: RHL2, BIN5 | Spo11/DNA topoisomerase VI, subunit A protein | chr5:642658-644123 FORWARD LENGTH=427	12	14	3	2
AT5G03300.1	| Symbols: ADK2 | adenosine kinase 2 | chr5:796573-798997 FORWARD LENGTH=345	6	3	2	2
AT5G03690.1	| Symbols: | Aldolase superfamily protein | chr5:963389-964982 REVERSE LENGTH=393	2	0	0	0
AT5G03720.1	| Symbols: AT-HSFA3, HSFA3 | heat shock transcription factor A3 | chr5:971913-973683 REVERSE LENGTH=412	0	0	0	2
AT5G04130.1	| Symbols: GYRB2 | DNA GYRASE B2 | chr5:1122084-1128031 REVERSE LENGTH=732	0	0	0	0
AT5G04380.1	| Symbols: | S-adenosyl-L-methionine-dependent methyltransferases superfamily protein | chr5:1234883-1236317 FORWARD LENGTH=385	0	0	0	0
AT5G04940.1	| Symbols: SUVH1 | SU(VAR)3-9 homolog 1 | chr5:1454616-1456628 REVERSE LENGTH=670	0	0	0	2
AT5G05170.1	| Symbols: CESA3, IXR1, ATCESA3, ATH-B, CEV1 | Cellulose synthase family protein | chr5:1530401-1535090 REVERSE LENGTH=1065	0	0	3	0
AT5G05450.1	| Symbols: | P-loop containing nucleoside triphosphate hydrolases superfamily protein | chr5:1612077-1615195 FORWARD LENGTH=593	3	2	3	2
AT5G06110.1	| Symbols: | DnaJ domain ;Myb-like DNA-binding domain | chr5:1841009-1843000 REVERSE LENGTH=663	2	5	0	0
AT5G06290.1	| Symbols: 2-Cys Prx B, 2CPB | 2-cysteine peroxiredoxin B | chr5:1919380-1921211 FORWARD LENGTH=273	2	3	0	0
AT5G06870.1	| Symbols: PGIP2, ATPGIP2 | polygalacturonase inhibiting protein 2 | chr5:2133941-2135016 FORWARD LENGTH=330	0	0	0	0
AT5G07030.1	| Symbols: | Eukaryotic aspartyl protease family protein | chr5:2183600-2185717 REVERSE LENGTH=455	8	8	6	5
AT5G07530.1	| Symbols: GRP17, ATGRP17, ATGRP-7 | glycine rich protein 17 | chr5:2382678-2384495 REVERSE LENGTH=543	5	3	2	2
AT5G08380.1	| Symbols: AtAGAL1, AGAL1 | alpha-galactosidase 1 | chr5:2694851-2697616 REVERSE LENGTH=410	4	0	0	0
AT5G08420.1	| Symbols: | RNA-binding KH domain-containing protein | chr5:2713555-2716064 FORWARD LENGTH=391	2	4	5	0
AT5G08620.1	| Symbols: STRS2, ATRH25 | DEA(D/H)-box RNA helicase family protein | chr5:2794540-2797548 FORWARD LENGTH=563	2	0	0	0
AT5G09440.1	| Symbols: EXL4 | EXORDIUM like 4 | chr5:2938397-2939233 FORWARD LENGTH=278	2	2	0	0
AT5G10010.1	| Symbols: | unknown protein; FUNCTIONS IN: molecular_function unknown; INVOLVED IN: biological_process unknown; LOCATED IN: nucleolus; EXPRESSED IN: 25 plant structures; EXPRESSED DURING: 15 growth stages; BEST Arabidopsis thaliana protein match is: unknown protein (TAIR:AT5G64910.1); Has 33260 Blast hits to 16857 proteins in 1270 species: Archae - 88; Bacteria - 3040; Metazoa - 11915; Fungi - 3…	5	3	2	0
AT5G10390.1	| Symbols: | Histone superfamily protein | chr5:3269065-3269475 REVERSE LENGTH=136	0	0	0	0
AT5G10400.1	| Symbols: | Histone superfamily protein | chr5:3270478-3270888 REVERSE LENGTH=136	0	0	0	0
AT5G10540.1	| Symbols: | Zincin-like metalloproteases family protein | chr5:3328119-3332462 FORWARD LENGTH=701	0	0	0	0
AT5G10980.1	| Symbols: | Histone superfamily protein | chr5:3472591-3473349 REVERSE LENGTH=136	0	0	0	0
AT5G11260.1	| Symbols: HY5, TED 5 | Basic-leucine zipper (bZIP) transcription factor family protein | chr5:3593583-3594800 REVERSE LENGTH=168	0	0	0	0
AT5G11600.1	| Symbols: | unknown protein; FUNCTIONS IN: molecular_function unknown; INVOLVED IN: biological_process unknown; LOCATED IN: chloroplast; EXPRESSED IN: 20 plant structures; EXPRESSED DURING: 11 growth stages; BEST Arabidopsis thaliana protein match is: unknown protein (TAIR:AT1G19990.1); Has 1807 Blast hits to 1807 proteins in 277 species: Archae - 0; Bacteria - 0; Metazoa - 736; Fungi - 347; Pla…	0	0	0	0
AT5G12140.1	| Symbols: ATCYS1, CYS1 | cystatin-1 | chr5:3923295-3923936 REVERSE LENGTH=101	0	0	0	0
AT5G12220.1	| Symbols: | las1-like family protein | chr5:3950218-3953014 FORWARD LENGTH=611	0	0	0	0
AT5G12410.1	| Symbols: | THUMP domain-containing protein | chr5:4021974-4023950 REVERSE LENGTH=376	0	0	0	0
AT5G12940.1	| Symbols: | Leucine-rich repeat (LRR) family protein | chr5:4087782-4088897 FORWARD LENGTH=371	3	0	0	2
AT5G13450.1	| Symbols: ATP5 | delta subunit of Mt ATP synthase | chr5:4310558-4311941 REVERSE LENGTH=238	0	0	0	0
AT5G13490.1	| Symbols: AAC2 | ADP/ATP carrier 2 | chr5:4336034-4337379 FORWARD LENGTH=385	2	2	0	2
AT5G13980.1	| Symbols: | Glycosyl hydrolase family 38 protein | chr5:4508626-4514334 FORWARD LENGTH=1024	0	0	0	2
AT5G14320.1	| Symbols: | Ribosomal protein S13/S18 family | chr5:4617839-4618772 REVERSE LENGTH=169	3	0	0	0
AT5G14430.1	| Symbols: | S-adenosyl-L-methionine-dependent methyltransferases superfamily protein | chr5:4653092-4655741 FORWARD LENGTH=612	0	2	3	2
AT5G14910.1	| Symbols: | Heavy metal transport/detoxification superfamily protein | chr5:4823815-4825196 FORWARD LENGTH=178	0	0	0	0
AT5G14920.1	| Symbols: | Gibberellin-regulated family protein | chr5:4826598-4827761 FORWARD LENGTH=275	2	3	0	0
AT5G15140.1	| Symbols: | Galactose mutarotase-like superfamily protein | chr5:4908686-4910670 FORWARD LENGTH=490	0	0	0	2
AT5G15220.1	| Symbols: | Ribosomal protein L27 family protein | chr5:4941466-4942133 REVERSE LENGTH=154	0	0	0	0
AT5G15470.1	| Symbols: GAUT14 | galacturonosyltransferase 14 | chr5:5021433-5024168 REVERSE LENGTH=532	0	0	0	0
AT5G15490.1	| Symbols: | UDP-glucose 6-dehydrogenase family protein | chr5:5027872-5029314 REVERSE LENGTH=480	2	0	0	0
AT5G15650.1	| Symbols: RGP2, ATRGP2 | reversibly glycosylated polypeptide 2 | chr5:5092203-5094093 FORWARD LENGTH=360	2	2	0	0
AT5G16390.1	| Symbols: CAC1, CAC1A, BCCP, BCCP1 | chloroplastic acetylcoenzyme A carboxylase 1 | chr5:5361098-5363020 REVERSE LENGTH=280	2	0	0	0
AT5G16510.1	| Symbols: | Alpha-1,4-glucan-protein synthase family protein | chr5:5393296-5394342 FORWARD LENGTH=348	0	0	0	0
AT5G17170.1	| Symbols: ENH1 | rubredoxin family protein | chr5:5649335-5650975 FORWARD LENGTH=271	0	2	0	0
AT5G18420.2	| Symbols: | unknown protein; FUNCTIONS IN: molecular_function unknown; INVOLVED IN: biological_process unknown; LOCATED IN: cellular_component unknown; EXPRESSED IN: 25 plant structures; EXPRESSED DURING: 15 growth stages; CONTAINS InterPro DOMAIN/s: Protein of unknown function DUF2363 (InterPro:IPR019312); Has 233 Blast hits to 233 proteins in 86 species: Archae - 0; Bacteria - 0; Metazoa - 106…	0	0	0	0
AT5G19300.1	| Symbols: | CONTAINS InterPro DOMAIN/s: Nucleic acid-binding, OB-fold-like (InterPro:IPR016027), Protein of unknown function DUF171 (InterPro:IPR003750); Has 3649 Blast hits to 1964 proteins in 291 species: Archae - 113; Bacteria - 121; Metazoa - 1082; Fungi - 399; Plants - 227; Viruses - 4; Other Eukaryotes - 1703 (source: NCBI BLink). | chr5:6495593-6497987 FORWARD LENGTH=398	5	6	7	8
AT5G19320.1	| Symbols: RANGAP2 | RAN GTPase activating protein 2 | chr5:6505310-6506947 REVERSE LENGTH=545	0	0	0	0
AT5G19485.1	| Symbols: | transferases;nucleotidyltransferases | chr5:6573907-6576352 REVERSE LENGTH=456	0	2	0	0
AT5G19580.1	| Symbols: | glyoxal oxidase-related protein | chr5:6607595-6609517 REVERSE LENGTH=594	5	4	0	3
AT5G20200.1	| Symbols: | nucleoporin-related | chr5:6816776-6821620 FORWARD LENGTH=762	0	0	0	0
AT5G20720.1	| Symbols: CPN20, CPN10, CHCPN10, ATCPN21, CPN21 | chaperonin 20 | chr5:7015015-7016354 FORWARD LENGTH=253	7	5	0	0
AT5G20950.1	| Symbols: | Glycosyl hydrolase family protein | chr5:7107609-7110775 REVERSE LENGTH=624	0	0	11	11
AT5G21274.1	| Symbols: CAM6, ACAM-6 | calmodulin 6 | chr5:7214740-7215950 REVERSE LENGTH=149	0	0	0	0
AT5G22010.1	| Symbols: AtRFC1, RFC1 | replication factor C1 | chr5:7280632-7287037 REVERSE LENGTH=956	0	0	0	0
AT5G22320.1	| Symbols: | Leucine-rich repeat (LRR) family protein | chr5:7388175-7390426 REVERSE LENGTH=452	0	2	0	0
AT5G22580.1	| Symbols: | Stress responsive A/B Barrel Domain | chr5:7502709-7503137 FORWARD LENGTH=111	0	0	0	0
AT5G23210.1	| Symbols: SCPL34 | serine carboxypeptidase-like 34 | chr5:7810892-7814837 FORWARD LENGTH=499	3	2	6	3
AT5G23540.1	| Symbols: | Mov34/MPN/PAD-1 family protein | chr5:7937772-7939339 FORWARD LENGTH=308	0	0	0	0
AT5G23750.1	| Symbols: | Remorin family protein | chr5:8010004-8011453 REVERSE LENGTH=202	0	0	0	2
AT5G23900.1	| Symbols: | Ribosomal protein L13e family protein | chr5:8064176-8065081 REVERSE LENGTH=206	0	2	0	0
AT5G24280.1	| Symbols: GMI1 | gamma-irradiation and mitomycin c induced 1 | chr5:8251378-8261401 REVERSE LENGTH=1598	2	3	4	0
AT5G25070.1	| Symbols: | unknown protein; FUNCTIONS IN: molecular_function unknown; INVOLVED IN: biological_process unknown; LOCATED IN: cellular_component unknown; EXPRESSED IN: 23 plant structures; EXPRESSED DURING: 13 growth stages; Has 1807 Blast hits to 1807 proteins in 277 species: Archae - 0; Bacteria - 0; Metazoa - 736; Fungi - 347; Plants - 385; Viruses - 0; Other Eukaryotes - 339 (source: NCBI BLin…	0	3	0	0
AT5G25150.1	| Symbols: TAF5 | TBP-associated factor 5 | chr5:8677117-8682058 FORWARD LENGTH=669	0	0	0	0
AT5G25230.1	| Symbols: | Ribosomal protein S5/Elongation factor G/III/V family protein | chr5:8739709-8743594 FORWARD LENGTH=973	0	0	0	0
AT5G25754.1	| Symbols: | RNA polymerase I-associated factor PAF67 | chr5:8953564-8955511 FORWARD LENGTH=514	2	0	2	0
AT5G25757.1	| Symbols: | RNA polymerase I-associated factor PAF67 | chr5:8965515-8967460 REVERSE LENGTH=514	2	0	2	0
AT5G27330.1	| Symbols: | Prefoldin chaperone subunit family protein | chr5:9632997-9634883 REVERSE LENGTH=628	2	0	0	0
AT5G27650.1	| Symbols: | Tudor/PWWP/MBT superfamily protein | chr5:9785511-9789094 FORWARD LENGTH=1072	0	0	0	0
AT5G27840.2	| Symbols: TOPP8 | Calcineurin-like metallo-phosphoesterase superfamily protein | chr5:9863465-9864828 REVERSE LENGTH=324	0	0	0	0
AT5G28040.1	| Symbols: | DNA-binding storekeeper protein-related transcriptional regulator | chr5:10037654-10038937 REVERSE LENGTH=427	3	3	0	2
AT5G28060.1	| Symbols: | Ribosomal protein S24e family protein | chr5:10069791-10070792 REVERSE LENGTH=133	3	3	0	2
AT5G28740.1	| Symbols: | Tetratricopeptide repeat (TPR)-like superfamily protein | chr5:10780774-10783772 FORWARD LENGTH=917	0	0	0	0
AT5G28920.1	| Symbols: | unknown protein; Has 0 Blast hits to 0 proteins in 0 species (source: NCBI BLink). | chr5:10940625-10943378 REVERSE LENGTH=419	0	0	0	0
AT5G35180.4	| Symbols: | Protein of unknown function (DUF1336) | chr5:13424538-13432787 FORWARD LENGTH=811	0	0	2	2
AT5G35530.1	| Symbols: | Ribosomal protein S3 family protein | chr5:13710355-13712192 REVERSE LENGTH=248	9	5	3	0
AT5G35590.1	| Symbols: PAA1 | proteasome alpha subunit A1 | chr5:13765417-13767768 REVERSE LENGTH=246	0	0	0	0
AT5G35630.1	| Symbols: GS2, GLN2, ATGSL1 | glutamine synthetase 2 | chr5:13831220-13833239 FORWARD LENGTH=430	0	4	0	0
AT5G35680.3	| Symbols: | Nucleic acid-binding, OB-fold-like protein | chr5:13858085-13858589 REVERSE LENGTH=150	0	0	0	0
AT5G35910.1	| Symbols: | Polynucleotidyl transferase, ribonuclease H fold protein with HRDC domain | chr5:14029871-14035405 REVERSE LENGTH=870	0	0	0	0
AT5G36880.2	| Symbols: ACS | acetyl-CoA synthetase | chr5:14534961-14540296 REVERSE LENGTH=743	2	0	0	0
AT5G37510.2	| Symbols: EMB1467, CI76 | NADH-ubiquinone dehydrogenase, mitochondrial, putative | chr5:14897490-14900447 FORWARD LENGTH=748	0	0	0	2
AT5G37720.1	| Symbols: ALY4 | ALWAYS EARLY 4 | chr5:14981805-14983978 REVERSE LENGTH=288	3	0	0	0
AT5G38470.1	| Symbols: RAD23D | Rad23 UV excision repair protein family | chr5:15404720-15407500 FORWARD LENGTH=378	0	0	0	0
AT5G38640.1	| Symbols: | NagB/RpiA/CoA transferase-like superfamily protein | chr5:15468020-15470674 REVERSE LENGTH=642	0	0	0	0
AT5G38690.1	| Symbols: | Zinc-finger domain of monoamine-oxidase A repressor R1 protein | chr5:15479424-15482992 REVERSE LENGTH=572	2	3	2	0
AT5G38860.1	| Symbols: BIM3 | BES1-interacting Myc-like protein 3 | chr5:15559083-15560911 FORWARD LENGTH=298	0	0	0	0
AT5G38890.1	| Symbols: | Nucleic acid-binding, OB-fold-like protein | chr5:15569507-15570898 FORWARD LENGTH=191	0	0	2	2
AT5G39570.1	| Symbols: | FUNCTIONS IN: molecular_function unknown; INVOLVED IN: biological_process unknown; LOCATED IN: cytosol, nucleus; EXPRESSED IN: 25 plant structures; EXPRESSED DURING: 14 growth stages; BEST Arabidopsis thaliana protein match is: glycine-rich protein (TAIR:AT3G29075.1); Has 30201 Blast hits to 17322 proteins in 780 species: Archae - 12; Bacteria - 1396; Metazoa - 17338; Fungi - 3422; P…	8	8	3	4
AT5G39600.1	| Symbols: | CONTAINS InterPro DOMAIN/s: Ribosomal protein L53, mitochondrial (InterPro:IPR019716); Has 50 Blast hits to 50 proteins in 19 species: Archae - 0; Bacteria - 0; Metazoa - 6; Fungi - 0; Plants - 42; Viruses - 0; Other Eukaryotes - 2 (source: NCBI BLink). | chr5:15854188-15854771 REVERSE LENGTH=127	0	0	4	0
AT5G40040.1	| Symbols: | 60S acidic ribosomal protein family | chr5:16029913-16030257 REVERSE LENGTH=114	0	2	2	0
AT5G40950.1	| Symbols: RPL27 | ribosomal protein large subunit 27 | chr5:16410866-16411845 FORWARD LENGTH=198	4	3	0	3
AT5G41540.1	| Symbols: | Disease resistance protein (TIR-NBS-LRR class) family | chr5:16612659-16616063 REVERSE LENGTH=1038	2	0	0	0
AT5G41770.1	| Symbols: | crooked neck protein, putative / cell cycle protein, putative | chr5:16718021-16720936 FORWARD LENGTH=705	0	0	0	0
AT5G41950.1	| Symbols: | Tetratricopeptide repeat (TPR)-like superfamily protein | chr5:16785825-16789360 FORWARD LENGTH=565	0	0	0	0
AT5G42220.1	| Symbols: | Ubiquitin-like superfamily protein | chr5:16872962-16877455 FORWARD LENGTH=879	0	0	4	2
AT5G42540.2	| Symbols: XRN2 | exoribonuclease 2 | chr5:17007513-17014534 FORWARD LENGTH=1023	0	0	0	0
AT5G42790.1	| Symbols: PAF1, ATPSM30, ARS5 | proteasome alpha subunit F1 | chr5:17159270-17160975 REVERSE LENGTH=278	2	2	2	0
AT5G42980.1	| Symbols: ATTRX3, ATH3, ATTRXH3, TRXH3, TRX3 | thioredoxin 3 | chr5:17242772-17243718 FORWARD LENGTH=118	2	0	0	0
AT5G43010.1	| Symbols: RPT4A | regulatory particle triple-A ATPase 4A | chr5:17248563-17251014 REVERSE LENGTH=399	0	0	0	2
AT5G43330.1	| Symbols: | Lactate/malate dehydrogenase family protein | chr5:17390552-17392449 FORWARD LENGTH=332	3	2	2	2
AT5G43870.1	| Symbols: | Plant protein of unknown function (DUF828) with plant pleckstrin homology-like region | chr5:17632538-17635863 REVERSE LENGTH=453	2	4	0	0
AT5G44500.1	| Symbols: | Small nuclear ribonucleoprotein family protein | chr5:17927505-17928269 FORWARD LENGTH=254	2	0	2	2
AT5G44870.1	| Symbols: LAZ5 | Disease resistance protein (TIR-NBS-LRR class) family | chr5:18114666-18118608 FORWARD LENGTH=1170	0	0	0	2
AT5G45390.1	| Symbols: CLPP4, NCLPP4 | CLP protease P4 | chr5:18396351-18397586 FORWARD LENGTH=292	0	0	0	0
AT5G46680.1	| Symbols: | Pentatricopeptide repeat (PPR-like) superfamily protein | chr5:18941118-18942524 FORWARD LENGTH=468	0	2	0	2
AT5G47030.1	| Symbols: | ATPase, F1 complex, delta/epsilon subunit | chr5:19090384-19092034 FORWARD LENGTH=203	4	3	3	2
AT5G47210.1	| Symbols: | Hyaluronan / mRNA binding family | chr5:19169222-19171012 REVERSE LENGTH=357	0	0	0	0
AT5G47930.1	| Symbols: | Zinc-binding ribosomal protein family protein | chr5:19406423-19407329 REVERSE LENGTH=84	3	3	2	0
AT5G48540.1	| Symbols: | receptor-like protein kinase-related family protein | chr5:19669096-19669887 REVERSE LENGTH=263	0	0	0	0
AT5G48650.1	| Symbols: | Nuclear transport factor 2 (NTF2) family protein with RNA binding (RRM-RBD-RNP motifs) domain | chr5:19727279-19729533 FORWARD LENGTH=458	0	0	0	0
AT5G48760.1	| Symbols: | Ribosomal protein L13 family protein | chr5:19771315-19772686 REVERSE LENGTH=206	0	0	6	0
AT5G49180.1	| Symbols: | Plant invertase/pectin methylesterase inhibitor superfamily | chr5:19940783-19942876 REVERSE LENGTH=571	0	2	0	0
AT5G49830.2	| Symbols: EXO84B | exocyst complex component 84B | chr5:20250803-20254766 REVERSE LENGTH=814	0	0	0	3
AT5G49880.1	| Symbols: | mitotic checkpoint family protein | chr5:20282305-20287775 FORWARD LENGTH=726	2	2	0	0
AT5G49930.1	| Symbols: emb1441 | zinc knuckle (CCHC-type) family protein | chr5:20308260-20312736 REVERSE LENGTH=1080	0	4	0	2
AT5G50840.2	| Symbols: | CONTAINS InterPro DOMAIN/s: Taxilin (InterPro:IPR019132); Has 35333 Blast hits to 34131 proteins in 2444 species: Archae - 798; Bacteria - 22429; Metazoa - 974; Fungi - 991; Plants - 531; Viruses - 0; Other Eukaryotes - 9610 (source: NCBI BLink). | chr5:20685903-20688739 FORWARD LENGTH=405	0	0	0	0
AT5G50850.1	| Symbols: MAB1 | Transketolase family protein | chr5:20689671-20692976 FORWARD LENGTH=363	2	0	0	0
AT5G51070.1	| Symbols: ERD1, CLPD, SAG15 | Clp ATPase | chr5:20764479-20768481 FORWARD LENGTH=945	0	0	0	0
AT5G51110.1	| Symbols: | Transcriptional coactivator/pterin dehydratase | chr5:20778316-20779380 REVERSE LENGTH=220	0	0	0	0
AT5G51280.1	| Symbols: | DEAD-box protein abstrakt, putative | chr5:20841456-20843645 FORWARD LENGTH=591	3	0	0	0
AT5G51590.1	| Symbols: | AT hook motif DNA-binding family protein | chr5:20956863-20958929 REVERSE LENGTH=419	0	2	2	2
AT5G53800.1	| Symbols: | unknown protein; Has 30201 Blast hits to 17322 proteins in 780 species: Archae - 12; Bacteria - 1396; Metazoa - 17338; Fungi - 3422; Plants - 5037; Viruses - 0; Other Eukaryotes - 2996 (source: NCBI BLink). | chr5:21848180-21849935 FORWARD LENGTH=351	2	2	0	0
AT5G53930.1	| Symbols: | unknown protein; LOCATED IN: chloroplast; Has 1807 Blast hits to 1807 proteins in 277 species: Archae - 0; Bacteria - 0; Metazoa - 736; Fungi - 347; Plants - 385; Viruses - 0; Other Eukaryotes - 339 (source: NCBI BLink). | chr5:21894387-21896283 REVERSE LENGTH=529	0	0	0	0
AT5G54110.1	| Symbols: ATMAMI, MAMI | membrane-associated mannitol-induced | chr5:21958356-21960367 FORWARD LENGTH=266	0	2	0	0
AT5G54190.1	| Symbols: PORA | protochlorophyllide oxidoreductase A | chr5:21991183-21992773 REVERSE LENGTH=405	0	0	0	0
AT5G54600.1	| Symbols: | Translation protein SH3-like family protein | chr5:22183046-22184403 FORWARD LENGTH=198	3	4	0	0
AT5G55230.2	| Symbols: MAP65-1 | microtubule-associated proteins 65-1 | chr5:22402716-22405182 FORWARD LENGTH=616	0	0	0	0
AT5G56950.1	| Symbols: NFA03, NFA3, NAP1;3 | nucleosome assembly protein 1;3 | chr5:23032618-23035299 FORWARD LENGTH=374	0	0	0	0
AT5G57655.2	| Symbols: | xylose isomerase family protein | chr5:23347030-23349805 FORWARD LENGTH=477	2	0	0	0
AT5G57740.1	| Symbols: XBAT32 | XB3 ortholog 2 in Arabidopsis thaliana | chr5:23394789-23397145 REVERSE LENGTH=508	2	2	0	0
AT5G57990.1	| Symbols: UBP23 | ubiquitin-specific protease 23 | chr5:23470218-23473997 REVERSE LENGTH=859	0	0	0	0
AT5G58040.1	| Symbols: ATFIP1[V], FIPS5, ATFIPS5, FIP1[V] | homolog of yeast FIP1 [V] | chr5:23488865-23494000 FORWARD LENGTH=1196	0	2	0	0
AT5G58350.1	| Symbols: WNK4, ZIK2 | with no lysine (K) kinase 4 | chr5:23585505-23587681 FORWARD LENGTH=571	0	0	0	0
AT5G58680.1	| Symbols: | ARM repeat superfamily protein | chr5:23708247-23709320 REVERSE LENGTH=357	0	0	0	0
AT5G59160.1	| Symbols: TOPP2, PPO | type one serine/threonine protein phosphatase 2 | chr5:23879567-23881102 FORWARD LENGTH=312	0	2	0	0
AT5G59810.1	| Symbols: ATSBT5.4, SBT5.4 | Subtilase family protein | chr5:24096895-24100387 REVERSE LENGTH=778	0	0	0	2
AT5G59870.1	| Symbols: HTA6 | histone H2A 6 | chr5:24115605-24116144 REVERSE LENGTH=150	2	2	0	2
AT5G59910.1	| Symbols: HTB4 | Histone superfamily protein | chr5:24127206-24127658 FORWARD LENGTH=150	4	0	4	0
AT5G60980.2	| Symbols: | Nuclear transport factor 2 (NTF2) family protein with RNA binding (RRM-RBD-RNP motifs) domain | chr5:24543988-24546027 FORWARD LENGTH=460	0	0	0	0
AT5G61020.1	| Symbols: ECT3 | evolutionarily conserved C-terminal region 3 | chr5:24557485-24559780 REVERSE LENGTH=495	0	0	0	0
AT5G61790.1	| Symbols: CNX1, ATCNX1 | calnexin 1 | chr5:24827394-24829642 REVERSE LENGTH=530	0	0	0	0
AT5G61840.1	| Symbols: GUT1 | Exostosin family protein | chr5:24839365-24841703 REVERSE LENGTH=415	0	0	4	3
AT5G63110.1	| Symbols: HDA6, AXE1, ATHDA6, RTS1, RPD3B, SIL1 | histone deacetylase 6 | chr5:25315834-25318227 REVERSE LENGTH=471	0	0	2	0
AT5G63400.1	| Symbols: ADK1 | adenylate kinase 1 | chr5:25393274-25394817 REVERSE LENGTH=246	3	5	0	0
AT5G64040.2	| Symbols: PSAN | photosystem I reaction center subunit PSI-N, chloroplast, putative / PSI-N, putative (PSAN) | chr5:25628690-25629409 REVERSE LENGTH=181	0	2	3	0
AT5G64260.1	| Symbols: EXL2 | EXORDIUM like 2 | chr5:25703980-25704897 FORWARD LENGTH=305	2	2	3	3
AT5G64740.1	| Symbols: CESA6, IXR2, E112, PRC1 | cellulose synthase 6 | chr5:25881555-25886333 FORWARD LENGTH=1084	2	0	0	0
AT5G64840.1	| Symbols: GCN5, ATGCN5 | general control non-repressible 5 | chr5:25916956-25919693 REVERSE LENGTH=692	0	0	0	0
AT5G65350.1	| Symbols: HTR11 | histone 3 11 | chr5:26119406-26119825 REVERSE LENGTH=139	0	0	0	0
AT5G65360.1	| Symbols: | Histone superfamily protein | chr5:26120099-26120509 REVERSE LENGTH=136	0	0	0	0
AT5G65430.3	| Symbols: GRF8 | general regulatory factor 8 | chr5:26148630-26150255 REVERSE LENGTH=260	0	4	3	5
AT5G65620.1	| Symbols: | Zincin-like metalloproteases family protein | chr5:26221951-26225784 FORWARD LENGTH=791	0	0	0	0
AT5G65720.1	| Symbols: ATNIFS1, NIFS1, NFS1, ATNFS1 | nitrogen fixation S (NIFS)-like 1 | chr5:26296349-26297710 FORWARD LENGTH=453	3	0	0	0
AT5G65750.1	| Symbols: | 2-oxoglutarate dehydrogenase, E1 component | chr5:26304212-26307947 FORWARD LENGTH=1025	2	0	0	0
AT5G65770.2	| Symbols: LINC4 | little nuclei4 | chr5:26311587-26315544 FORWARD LENGTH=1042	2	0	0	0
AT5G65780.2	| Symbols: ATBCAT-5 | branched-chain amino acid aminotransferase 5 / branched-chain amino acid transaminase 5 (BCAT5) | chr5:26311587-26315610 FORWARD LENGTH=1018	2	0	0	0
AT5G65930.3	| Symbols: ZWI | kinesin-like calmodulin-binding protein (ZWICHEL) | chr5:26370369-26376394 REVERSE LENGTH=1266	4	2	0	3
AT5G66310.1	| Symbols: | ATP binding microtubule motor family protein | chr5:26485786-26490304 REVERSE LENGTH=1063	0	0	0	0
AT5G66570.1	| Symbols: PSBO-1, OEE1, OEE33, OE33, PSBO1, MSP-1 | PS II oxygen-evolving complex 1 | chr5:26568744-26570124 FORWARD LENGTH=332	6	4	0	0
AT5G67360.1	| Symbols: ARA12 | Subtilase family protein | chr5:26872192-26874465 REVERSE LENGTH=757	2	0	0	0
AT5G67380.1	| Symbols: CKA1, ATCKA1 | casein kinase alpha 1 | chr5:26881156-26883383 REVERSE LENGTH=409	4	0	0	0
AT5G67580.1	| Symbols: TRB2, ATTRB2, TBP3, ATTBP3 | Homeodomain-like/winged-helix DNA-binding family protein | chr5:26955843-26957073 REVERSE LENGTH=299	4	3	0	0
AT5G67590.1	| Symbols: FRO1 | NADH-ubiquinone oxidoreductase-related | chr5:26958073-26959356 FORWARD LENGTH=154	0	0	0	0
ATCG00280.1	| Symbols: PSBC | photosystem II reaction center protein C | chrC:33720-35141 FORWARD LENGTH=473	0	0	3	2
ATCG00770.1	| Symbols: RPS8 | ribosomal protein S8 | chrC:80068-80472 REVERSE LENGTH=134	0	0	0	0
ATCG00790.1	| Symbols: RPL16 | ribosomal protein L16 | chrC:81189-82652 REVERSE LENGTH=135	4	5	0	2
ATCG00830.1	| Symbols: RPL2.1 | ribosomal protein L2 | chrC:84337-85843 REVERSE LENGTH=274	2	3	0	0
ATCG01060.1	| Symbols: PSAC | iron-sulfur cluster binding;electron carriers;4 iron, 4 sulfur cluster binding | chrC:117318-117563 REVERSE LENGTH=81	0	0	0	0
ATCG01310.1	| Symbols: RPL2.2 | ribosomal protein L2 | chrC:152806-154312 FORWARD LENGTH=274	2	3	0	0
Reverse_AT1G03080.1	| Symbols: | kinase interacting (KIP1-like) family protein | chr1:731794-737332 REVERSE LENGTH=1733	0	0	0	0
Reverse_AT1G06770.1	| Symbols: DRIP1 | DREB2A-interacting protein 1 | chr1:2079222-2081707 REVERSE LENGTH=421	0	0	0	0
Reverse_AT1G16860.1	| Symbols: | Ubiquitin-specific protease family C19-related protein | chr1:5768280-5770183 FORWARD LENGTH=474	0	2	0	0
Reverse_AT1G27360.1	| Symbols: SPL11 | squamosa promoter-like 11 | chr1:9502139-9503715 FORWARD LENGTH=393	0	0	0	0
Reverse_AT1G43650.1	| Symbols: | nodulin MtN21 /EamA-like transporter family protein | chr1:16443861-16446814 REVERSE LENGTH=343	2	0	0	0
Reverse_AT1G54560.1	| Symbols: XIE, ATXIE | Myosin family protein with Dil domain | chr1:20371649-20379745 REVERSE LENGTH=1529	0	2	0	0
Reverse_AT1G55880.1	| Symbols: | Pyridoxal-5'-phosphate-dependent enzyme family protein | chr1:20899292-20901140 REVERSE LENGTH=421	0	0	0	0
Reverse_AT1G65920.1	| Symbols: | Regulator of chromosome condensation (RCC1) family with FYVE zinc finger domain | chr1:24525267-24529204 REVERSE LENGTH=1006	0	0	0	2
Reverse_AT1G67230.1	| Symbols: LINC1 | little nuclei1 | chr1:25151561-25156032 REVERSE LENGTH=1132	0	2	0	0
Reverse_AT1G75850.1	| Symbols: VPS35B | VPS35 homolog B | chr1:28478053-28483874 REVERSE LENGTH=790	0	0	0	0
Reverse_AT1G76780.1	| Symbols: | HSP20-like chaperones superfamily protein | chr1:28816641-28822256 FORWARD LENGTH=1871	0	0	0	0
Reverse_AT1G77260.1	| Symbols: | S-adenosyl-L-methionine-dependent methyltransferases superfamily protein | chr1:29023961-29026699 REVERSE LENGTH=655	0	0	0	0
Reverse_AT2G04038.1	| Symbols: AtbZIP48, bZIP48 | basic leucine-zipper 48 | chr2:1331919-1332419 FORWARD LENGTH=166	0	0	0	0
Reverse_AT2G25730.2	| Symbols: | unknown protein; LOCATED IN: cellular_component unknown; EXPRESSED IN: 23 plant structures; EXPRESSED DURING: 14 growth stages. | chr2:10956751-10972729 REVERSE LENGTH=2487	0	3	0	0
Reverse_AT2G26310.1	| Symbols: | Chalcone-flavanone isomerase family protein | chr2:11201770-11203919 FORWARD LENGTH=398	5	2	5	0
Reverse_AT2G40130.2	| Symbols: | Double Clp-N motif-containing P-loop nucleoside triphosphate hydrolases superfamily protein | chr2:16766030-16769074 FORWARD LENGTH=910	0	0	0	0
Reverse_AT3G03380.1	| Symbols: DegP7 | DegP protease 7 | chr3:799720-808319 FORWARD LENGTH=1097	3	0	0	0
Reverse_AT3G08020.1	| Symbols: | PHD finger family protein | chr3:2557753-2561534 REVERSE LENGTH=779	0	2	0	0
Reverse_AT3G08530.1	| Symbols: | Clathrin, heavy chain | chr3:2587171-2595411 REVERSE LENGTH=1703	0	0	0	0
Reverse_AT3G11130.1	| Symbols: | Clathrin, heavy chain | chr3:3482575-3491667 REVERSE LENGTH=1705	0	0	0	0
Reverse_AT3G11450.1	| Symbols: | DnaJ domain ;Myb-like DNA-binding domain | chr3:3605459-3607402 REVERSE LENGTH=647	0	0	0	2
Reverse_AT3G14930.1	| Symbols: HEME1 | Uroporphyrinogen decarboxylase | chr3:5020675-5022577 FORWARD LENGTH=418	0	0	0	2
Reverse_AT3G16600.1	| Symbols: | SNF2 domain-containing protein / helicase domain-containing protein / zinc finger protein-related | chr3:5652839-5655670 REVERSE LENGTH=638	0	0	0	0
Reverse_AT3G18110.1	| Symbols: EMB1270 | Pentatricopeptide repeat (PPR) superfamily protein | chr3:6204940-6209691 REVERSE LENGTH=1440	0	0	0	0
Reverse_AT3G19050.1	| Symbols: POK2 | phragmoplast orienting kinesin 2 | chr3:6578047-6590106 FORWARD LENGTH=2771	0	0	0	0
Reverse_AT3G42880.1	| Symbols: | Leucine-rich repeat protein kinase family protein | chr3:14954587-14956577 FORWARD LENGTH=633	0	0	2	0
Reverse_AT3G54670.3	| Symbols: TTN8 | Structural maintenance of chromosomes (SMC) family protein | chr3:20235818-20243701 FORWARD LENGTH=1239	0	0	0	0
Reverse_AT4G03000.1	| Symbols: | RING/U-box superfamily protein | chr4:1324602-1327348 FORWARD LENGTH=814	0	0	0	0
Reverse_AT4G08310.1	| Symbols: | FUNCTIONS IN: molecular_function unknown; INVOLVED IN: biological_process unknown; LOCATED IN: cellular_component unknown; EXPRESSED IN: 25 plant structures; EXPRESSED DURING: 13 growth stages; CONTAINS InterPro DOMAIN/s: Histone chaperone domain CHZ (InterPro:IPR019098); BEST Arabidopsis thaliana protein match is: unknown protein (TAIR:AT1G44780.2); Has 53711 Blast hits to 33687 pro…	0	2	0	0
Reverse_AT4G10870.1	| Symbols: | unknown protein; BEST Arabidopsis thaliana protein match is: unknown protein (TAIR:AT4G10880.1); Has 1807 Blast hits to 1807 proteins in 277 species: Archae - 0; Bacteria - 0; Metazoa - 736; Fungi - 347; Plants - 385; Viruses - 0; Other Eukaryotes - 339 (source: NCBI BLink). | chr4:6683555-6684076 REVERSE LENGTH=173	0	0	0	2
Reverse_AT4G13130.1	| Symbols: | Cysteine/Histidine-rich C1 domain family protein | chr4:7647389-7649692 FORWARD LENGTH=767	0	3	2	3
Reverse_AT4G15180.1	| Symbols: SDG2, ATXR3 | SET domain protein 2 | chr4:8651999-8662178 FORWARD LENGTH=2335	0	0	0	0
Reverse_AT4G20160.1	| Symbols: | LOCATED IN: chloroplast; EXPRESSED IN: 6 plant structures; EXPRESSED DURING: L mature pollen stage, M germinated pollen stage, 4 anthesis, petal differentiation and expansion stage; BEST Arabidopsis thaliana protein match is: RING/U-box superfamily protein (TAIR:AT1G30860.1); Has 64917 Blast hits to 39974 proteins in 1949 species: Archae - 279; Bacteria - 7425; Metazoa - 26604; Fungi…	0	0	0	0
Reverse_AT4G24610.2	| Symbols: | unknown protein; FUNCTIONS IN: molecular_function unknown; INVOLVED IN: biological_process unknown; EXPRESSED IN: 20 plant structures; EXPRESSED DURING: 12 growth stages; BEST Arabidopsis thaliana protein match is: unknown protein (TAIR:AT5G65440.1). | chr4:12700837-12707899 REVERSE LENGTH=1155	0	0	2	0
Reverse_AT4G26640.2	| Symbols: WRKY20, AtWRKY20 | WRKY family transcription factor family protein | chr4:13437298-13440693 REVERSE LENGTH=557	0	2	0	0
ATMG00080.1	| Symbols: RPL16 | ribosomal protein L16 | chrM:25076-25615 REVERSE LENGTH=179	0	0	2	0
Reverse_AT4G32970.1	| Symbols: | unknown protein; BEST Arabidopsis thaliana protein match is: unknown protein (TAIR:AT4G32960.1); Has 552 Blast hits to 489 proteins in 85 species: Archae - 4; Bacteria - 14; Metazoa - 187; Fungi - 12; Plants - 225; Viruses - 0; Other Eukaryotes - 110 (source: NCBI BLink). | chr4:15910671-15914300 REVERSE LENGTH=638	0	0	2	0
Reverse_AT4G34430.4	| Symbols: CHB3, ATSWI3D | DNA-binding family protein | chr4:16461069-16464993 FORWARD LENGTH=986	0	0	0	0
Reverse_AT4G36390.1	| Symbols: | Methylthiotransferase | chr4:17194746-17197054 REVERSE LENGTH=640	0	0	2	0
Reverse_AT4G37440.1	| Symbols: | unknown protein; BEST Arabidopsis thaliana protein match is: unknown protein (TAIR:AT3G50040.1); Has 220 Blast hits to 205 proteins in 55 species: Archae - 0; Bacteria - 15; Metazoa - 50; Fungi - 11; Plants - 76; Viruses - 3; Other Eukaryotes - 65 (source: NCBI BLink). | chr4:17601647-17603846 FORWARD LENGTH=471	0	2	0	0
Reverse_AT5G03110.1	| Symbols: | FUNCTIONS IN: molecular_function unknown; INVOLVED IN: biological_process unknown; LOCATED IN: plasma membrane; BEST Arabidopsis thaliana protein match is: protamine P1 family protein (TAIR:AT2G37100.1); Has 81 Blast hits to 73 proteins in 9 species: Archae - 0; Bacteria - 0; Metazoa - 0; Fungi - 0; Plants - 81; Viruses - 0; Other Eukaryotes - 0 (source: NCBI BLink). | chr5:730346-73…	0	0	0	0
Reverse_AT5G08430.1	| Symbols: | SWIB/MDM2 domain;Plus-3;GYF | chr5:2716974-2720095 FORWARD LENGTH=553	0	0	0	0
Reverse_AT5G10510.3	| Symbols: AIL6 | AINTEGUMENTA-like 6 | chr5:3315991-3320008 FORWARD LENGTH=604	0	0	0	0
Reverse_AT5G10550.1	| Symbols: GTE2 | global transcription factor group E2 | chr5:3332855-3335232 REVERSE LENGTH=678	0	0	0	0
Reverse_AT5G10800.1	| Symbols: | RNA recognition motif (RRM)-containing protein | chr5:3412898-3418382 REVERSE LENGTH=947	0	0	0	2
Reverse_AT5G11050.1	| Symbols: MYB64, AtMYB64 | myb domain protein 64 | chr5:3502144-3503635 FORWARD LENGTH=423	0	0	0	0
Reverse_AT5G16170.1	| Symbols: | Core-2/I-branching beta-1,6-N-acetylglucosaminyltransferase family protein | chr5:5277926-5279751 FORWARD LENGTH=411	0	3	0	0
Reverse_AT5G17270.1	| Symbols: | Protein prenylyltransferase superfamily protein | chr5:5679995-5685597 FORWARD LENGTH=899	0	0	0	0
Reverse_AT5G23405.1	| Symbols: | HMG-box (high mobility group) DNA-binding family protein | chr5:7883097-7884243 REVERSE LENGTH=149	0	0	0	0
Reverse_AT5G42140.1	| Symbols: | Regulator of chromosome condensation (RCC1) family with FYVE zinc finger domain | chr5:16837547-16841640 REVERSE LENGTH=1073	0	0	2	0
Reverse_AT5G45520.1	| Symbols: | Leucine-rich repeat (LRR) family protein | chr5:18449509-18453012 REVERSE LENGTH=1167	2	0	0	0
Reverse_AT5G47480.1	| Symbols: | RGPR-related | chr5:19257420-19263132 FORWARD LENGTH=1350	0	2	0	0
Reverse_AT5G49680.2	| Symbols: | Golgi-body localisation protein domain ;RNA pol II promoter Fmp27 protein domain | chr5:20176385-20188307 FORWARD LENGTH=2587	0	0	2	3
Reverse_AT5G61930.1	| Symbols: APO3 | Arabidopsis thaliana protein of unknown function (DUF794) | chr5:24866230-24867665 REVERSE LENGTH=402	0	0	0	0
Reverse_AT4G31520.1	| Symbols: | SDA1 family protein | chr4:15278281-15281739 REVERSE LENGTH=698	0	0	0	0
Reverse_AT5G66850.1	| Symbols: MAPKKK5 | mitogen-activated protein kinase kinase kinase 5 | chr5:26695965-26699159 REVERSE LENGTH=716	0	0	2	0
Reverse_ATCG01130.1	| Symbols: YCF1.2 | Ycf1 protein | chrC:123884-129244 REVERSE LENGTH=1786	0	0	0	2
