# Supplementary material for: NAP1-RELATED PROTEIN1 and 2 negatively regulate H2A.Z abundance in chromatin in Arabidopsis
Source: Nat Commun. 2020 Jun 8;11:2887. doi: 10.1038/s41467-020-16691-x (PMC7280298; doi:10.1038/s41467-020-16691-x)
Supplement: Supplementary file 4 — Source Data [file 41467_2020_16691_MOESM4_ESM.zip › Source data Figures-I.xlsx]

## Sheet: Figure 1b
Figure 1b. Flowering time data
		Long Day Data
				Columbia	nrp1-1	nrp2-2	nrp1-1,nrp2-2
			Total leaves	16	14	16	11
				15	18	18	12
				15	17	16	12
				16	17	16	8
				17	18	17	12
				15	16	17	11
				13	16	16	12
				14	17	15	10
				16	16	16	12
				16	15	15	11
				17	18	18	11
				17	16	17	12
				16			11
				13			10
				15			12
				18			13
				15			13
				19			14
				16			11
				17			11

## Sheet: Figure 1c
Figure 1c RT-qPCR of FLC
	Columbia	nrp1-1	nrp2-2	nrp2-2nrp1-1
FLC	1	0.847	0.638	0.28
	1	0.693	1.14	0.517
	1	0.425	0.248	0.491
	1	0.639	0.472	0.344
	1	1.117	1.079	0.609

## Sheet: Figure 1d
Figure 1c RT-qPCR of BSU1、FLC、
	Columbia	arp6-1	nrp2-2nrp1-1	arp6-1nrp1-1nrp2-2
BSU1	1	1.24	71.523	6.567
	1	1.392	81.03	2.635
	1	4.172	71.304	4.554
	Columbia	arp6-1	nrp2-2nrp1-1	arp6-1nrp1-1nrp2-2
FLC	1	0.023	0.037	0.061
	1	0.07	0.104	0.13
	1	0.051	0.095	0.321

## Sheet: Figure 2a
Figure 2a H2A.Z antibody Co-IP assay

## Sheet: Figure 2b
Figure 2b H2A.Z antibody Co-IP assay

## Sheet: Figure 2c
Figure 2c H2Aantibody Co-IP assay

## Sheet: Figure 2d
Figure 2d NRPs Co-IP assay

## Sheet: Figure 3f
Figure 3f H2A.Z ChIP_qPCR
	Columbia	arp6-1	nrp1-1nrp2-2	arp6-1nrp1-1nrp2-2
FLC_-49+53	1	0.163799	1.09657	0.126833
	1	0.0935577	0.974004	0.165053
	1	0.423373	1.23029	0.173139
	1	0.406972	1.44093	0.127009
	1	0.213011	0.922103	0.128247
FLC_157+314	1	0.126745	1.2201	0.106211
	1	0.0849643	1.3566	0.116468
	1	0.293819	1.2781	0.160874
	1	0.204	1.426	0.155
	1	0.152618	1.37459	0.144686
FLC_416+502	1	0.169693	1.17609	0.128158
	1	0.0804926	1.06955	0.170992
	1	0.42396	1.32593	0.187115
	1	0.282046	1.08298	0.110032
	1	0.173981	0.866938	0.0978015
BSU1_1	1	0.0611713	1.2	0.0424821
	1	0.0421887	1.78	0.0569563
	1	0.268687	1.36	0.117685
	1	0.0687737	2.24856	0.126482
	1	0.142102	2.50533	0.403041
BSU1_2	1	0.155825	0.967947	0.126921
	1	0.112734	0.943438	0.177637
	1	0.444421	0.900626	0.178872
	1	0.175677	0.798298	0.126921
	1	0.224689	0.727995	0.121666
ACTIN2	1	0.577543	1.12039	0.383421
	1	0.170282	0.935624	0.343886
	1	0.698339	0.925304	0.244855
	1	1.34817	1.38415	0.297508
	1	0.739181	1.07177	0.362738

## Sheet: Figure 4a
Figure 4a 9Myc-NRP1 ChIP_qPCR
	No Ab IP		Myc IP
	Columbia	9Myc-NRP1	Columbia	9Myc-NRP1
FLC_1	1	0.478636	1	29.9607
	1	1.26576	1	21.0537
	1	0.816203	1	10.2106
	1	0.862741	1	11.7452
FLC_2	1	1.05336	1	20.4496
	1	2.16145	1	20.2381
	1	1.60436	1	10.9511
	1	2.01391	1	13.6233
FLC_3	1	0.708579	1	10.3317
	1	1.06511	1	10.4179
	1	1.00417	1	5.51362
	1	2.01391	1	6.68534
BSU1_1	1	0.641713	1	52.1285
	1	1.06363	1	13.2691
	1	0.898755	1	18.2396
	1	1.05117	1	38.8273
BSU1_2	1	0.641713	1	8.11168
	1	1.06363	1	6.36429
	1	0.893785	1	4.7338
	1	1.77522	1	17.4602
AT1G76840	1	0.574349	1	4.299
	1	1.09429	1	2.17498
	1	0.567228	1	2.9363
	1	0.598325	1	2.51403

## Sheet: Suppl Fig 1
Figure S1b WB showing BIN2-GFP expression level

[truncated: 7 more sheets: Suppl Fig 2, Suppl Fig 3, Suppl Fig 4, Suppl Fig 5a, Suppl Fig 5b, Suppl Fig 6, Suppl Fig 8]
