# Supplementary material for: NAP1-RELATED PROTEIN1 and 2 negatively regulate H2A.Z abundance in chromatin in Arabidopsis
Source: Nat Commun. 2020 Jun 8;11:2887. doi: 10.1038/s41467-020-16691-x (PMC7280298; doi:10.1038/s41467-020-16691-x)
Supplement: Supplementary file 4 — Source Data [file 41467_2020_16691_MOESM4_ESM.zip › Source data Figures-II.xlsx]

## Sheet: Fig. 3a
chr	start	stop	col_h2az_RPKM	col_input_RPKM	nrp1,nrp2_h2az_RPKM	nrp1,nrp2_input_RPKM
chr1	3519	4418	303.867	71.6162	301.848	68.6275
chr1	11826	13691	242.699	78.3471	270.379	74.1142
chr1	21655	22616	199.698	99.3059	179.395	107.823
chr1	32520	33166	213.043	97.1901	188.379	103.464
chr1	36809	37799	246.423	88.3254	294.412	90.2831
chr1	38352	40986	168.69	82.8637	187.79	83.7822
chr1	45726	46830	283.308	95.5421	248.966	85.7965
chr1	48762	49213	213.823	103.27	258.586	71.9069
chr1	51970	54559	188.458	83.4221	188.083	71.7194
chr1	57460	59011	262.804	93.0309	268.977	79.1741
chr1	69490	70516	231.085	89.2317	242.842	88.0789
chr1	70971	72274	399.576	91.1131	391.961	86.2
chr1	75511	76309	262.497	100.421	225.459	84.7474
chr1	77806	78384	230.925	92.8244	226.574	113.583
chr1	83009	85129	235.497	84.7541	239.341	73.9674
chr1	86658	88411	310.301	87.6506	318.373	86.9712
chr1	91385	92207	233.079	91.6567	194.415	85.8815
chr1	95881	97318	221.434	88.4953	203.926	76.3729
chr1	99981	100766	206.031	104.12	158.809	94.9675
chr1	102262	103782	172.579	92.0744	178.757	99.2622
chr1	104497	105423	360.698	82.8419	387.078	78.7986
chr1	112440	114021	292.96	92.5653	279.466	75.6705
chr1	114290	115082	225.377	106.371	209.285	95.6262
chr1	119343	120519	185.183	87.7512	172.319	82.7296
chr1	127885	128281	158.852	96.2816	141.29	90.3829
chr1	135112	135904	199.977	94.8402	216.35	93.3791
chr1	138364	140081	351.863	98.6633	359.57	79.9268
chr1	142016	142763	222.71	113.085	244.597	104.828
chr1	143477	145735	267.984	86.6521	252.435	70.9356
chr1	146872	147871	197.696	86.8441	221.927	87.0944
chr1	148281	150128	276.01	87.3926	274.907	76.8707
chr1	150959	152354	246.413	83.1403	227.488	63.3631
chr1	153002	154148	166.067	77.4974	163.251	74.1971
chr1	154587	156056	269.54	87.6555	255.782	78.2091
chr1	157010	158650	222.159	97.5879	193.29	79.4593
chr1	166694	168122	276.831	87.4543	247.943	83.2242
chr1	168526	171359	225.484	80.7501	212.185	67.7062
chr1	172195	172956	259.524	111.904	271.574	102.12
chr1	177252	178240	288.291	94.0501	267.755	79.4578
chr1	185147	186125	303.646	105.283	251.721	81.8878
chr1	187119	187966	351.551	89.2209	313.36	75.8758
chr1	190441	191353	362.033	92.3748	314.608	114.05
chr1	202094	204207	195.248	92.7064	199.753	87.595
chr1	204932	206050	392.578	94.1415	376.279	94.0964
chr1	210883	212684	214.445	88.6105	218.63	79.8222
chr1	214144	214772	193.472	97.7945	188.21	87.8512
chr1	215368	217397	201.6	86.0798	204.576	77.8696
chr1	218948	220020	231.893	106.7	221.983	89.0954
chr1	220291	221083	373.747	90.5162	349.913	75.1527
chr1	222106	223059	146.256	72.5891	154.664	60.1739
chr1	223473	224434	324.966	81.2502	331.862	84.3652
chr1	226034	227256	241.84	100.329	203.605	101.623
chr1	228975	230010	376.857	106.544	344.117	90.561
chr1	231084	232506	189.749	82.2039	173.494	74.5364
chr1	239906	241191	234.829	73.0232	270.501	64.0167
chr1	244599	246052	201.854	85.9496	174.966	80.7035
chr1	246116	248704	185.014	83.3661	171.536	76.1788
chr1	248997	250148	394.223	90.4506	368.529	88.3061
chr1	253539	255420	295.382	86.9053	254.786	87.0452
chr1	256845	257618	361.246	88.0154	369.145	76.4883
chr1	258783	259284	225.944	107.091	213.584	108.542
chr1	260973	262463	142.621	84.2749	138.821	79.7611
chr1	266435	267836	200.457	88.9767	183.457	90.8973
chr1	270981	271571	211.886	87.0668	204.777	86.1359
chr1	273940	274757	305.443	100.88	256.812	92.458
chr1	277827	279444	281.205	85.1391	215.611	83.7691
chr1	284416	285199	243.261	85.4334	206.555	95.7151
chr1	295161	295843	305.506	95.7422	294.059	82.345
chr1	298679	299682	241.478	78.0756	255.209	71.3692
chr1	301429	302307	192.027	81.6502	183.409	81.9804
chr1	303473	304235	327.699	87.7879	300.359	86.6752
chr1	305748	306333	231.164	95.2261	180.824	90.2523
chr1	308213	309167	288.524	76.5814	225.98	75.4495
chr1	309598	312926	257.191	69.2883	255.754	56.3879
chr1	315402	315933	213.48	89.0016	197.895	95.3342
chr1	316063	317000	271.948	86.9862	208.434	85.893
chr1	322187	322748	167.343	92.7885	182.949	62.7423
chr1	322985	323800	266.62	77.5969	248.002	73.5171
chr1	325436	325905	166.808	86.6501	160.307	83.0609
chr1	337115	337766	178.788	77.5056	157.388	75.9385
chr1	340393	342180	414.559	74.229	422.194	60.64
chr1	343453	344346	248.875	107.635	277.639	89.6823
chr1	345834	347002	254.525	80.9244	247.599	68.3977
chr1	353936	356423	288.824	87.8533	364.175	70.3673
chr1	357927	359071	294.197	85.6157	343.884	72.4254
chr1	362301	363162	268.88	87.2398	217.898	73.4937
chr1	363365	364074	226.315	97.8925	221.455	96.5013
chr1	365424	367764	282.337	84.2985	338.783	73.7737
chr1	369842	372299	242.9	81.5852	239.96	79.7575
chr1	389109	389609	207.557	101.826	194.778	97.6855
chr1	392948	393747	219.806	79.7222	294.765	73.0093
chr1	395779	396270	185.998	106.017	169.861	86.1857
chr1	401347	401857	189.712	94.457	209.13	84.1381
chr1	402118	403076	241.655	76.2617	230.147	87.1064
chr1	404003	405255	219.467	83.8833	192.582	86.3945
chr1	408737	409492	236.211	88.2994	214.215	67.3115
chr1	410758	411434	255.549	111.79	236.922	109.403
chr1	414031	414622	230.979	95.8046	184.609	86.3248
chr1	414973	416521	292.605	87.1643	350.257	64.765
chr1	416818	420042	206.556	80.5878	222.517	71.7619
chr1	420405	422412	227.039	76.1028	220.757	69.6587
chr1	424771	425860	259.354	93.923	234.573	98.2364
chr1	426845	427357	155.605	80.7106	164.943	93.8511
chr1	428841	430869	302.706	79.255	297.876	75.5678
chr1	435228	437019	376.905	96.4989	373.122	93.2963
chr1	437859	439786	231.576	77.0111	238.633	63.6228
chr1	441954	442924	177.764	84.2623	161.507	81.5439
chr1	445663	446255	196.068	91.7862	234.211	97.8699
chr1	449726	450405	273.466	107.934	272.183	96.6877
chr1	452067	452793	250.924	94.6568	230.72	104.592
chr1	460075	460926	297.179	85.5821	264.837	95.9674
chr1	463905	464991	232.285	89.137	220.409	85.7619
chr1	466769	467795	208.833	100.58	147.409	101.377
chr1	469759	471526	311.637	96.9051	287.452	100.495
chr1	472367	473354	306.862	104.786	288.753	89.3554
chr1	474408	475422	273.498	88.0361	198.297	94.1916
chr1	476962	478796	188.996	89.3814	175.609	90.7854
chr1	480598	481710	279.116	94.8548	262.269	88.7358
chr1	482275	483249	229.981	90.2451	215.237	83.6453
chr1	486928	487403	193.271	99.0138	188.098	98.6638
chr1	489824	490623	262.968	109.154	401.555	107.41
chr1	493524	494264	252.865	87.6211	211.233	83.6403
chr1	496497	497672	161.561	76.7505	155.055	72.7024
chr1	497745	498564	354.018	96.1739	384.064	86.4375
chr1	504469	505468	234.134	86.6155	245.029	78.7809
chr1	505993	507328	206.062	93.0336	256.048	77.7645
chr1	510902	511247	161.973	75.441	124.166	91.7073
chr1	515887	516945	311.772	96.8908	303.419	108.591
chr1	520582	521827	488.21	84.9051	452.774	71.9502
chr1	523337	525583	193.638	73.5954	191.35	65.7679
chr1	526610	528824	140.332	63.1096	141.993	47.3371
chr1	529498	535734	200.905	67.0354	193.968	52.385
chr1	536233	537335	347.859	71.2687	409.191	66.2137
chr1	537912	538363	191.166	105.295	134.527	91.199
chr1	541187	542178	316.901	96.9908	393.448	90.192
chr1	542843	543893	315.516	93.4977	339.368	85.689
chr1	545563	546750	181.18	81.5525	188.987	64.804
chr1	547279	548043	155.688	67.8351	156.538	62.895
chr1	551022	552433	225.74	94.1712	263.818	89.2721
chr1	555494	555931	172.081	94.5625	96.4254	110.863
chr1	557214	558819	420.883	82.2195	384.226	81.0688
chr1	560879	561620	195.21	85.038	176.262	88.0641
chr1	564059	564639	288.487	105.888	259.556	90.6894
chr1	566188	567547	204.89	94.4145	174.975	81.0474
chr1	568381	570420	402.788	93.3836	359.896	91.5499
chr1	575811	577719	290.616	80.7695	263.185	71.6148
chr1	579409	580515	237.323	78.4423	215.633	68.2985
chr1	582475	583904	254.292	102.252	251.808	97.2806
chr1	584156	585245	464.316	101.68	374.739	88.7941
chr1	586585	587120	168.91	84.4955	104.254	69.118
chr1	588161	590503	244.397	77.5001	280.635	66.1116
chr1	591762	593278	308.26	93.0703	340.004	84.7847
chr1	594653	598774	223.584	59.3347	221.39	46.8328
chr1	601501	602157	231.457	75.1747	197.235	76.8669
chr1	604751	606780	267.147	78.5408	266.621	67.0517
chr1	610668	612178	202.376	62.4446	206.457	61.9423
chr1	613284	614618	157.265	71.7101	171.963	65.0746
chr1	614913	616373	326.098	90.3851	330.052	80.452
chr1	618252	620235	302.893	82.0897	294.496	68.5073
chr1	620526	621242	513.763	107.777	474.477	105.224
chr1	621617	622394	167.262	96.3773	144.467	96.7087
chr1	623797	624670	329.194	90.4865	315.043	78.8258
chr1	624952	626639	304.459	92.4331	260.352	92.8353
chr1	630389	631468	214.407	85.695	212.44	66.8921
chr1	635199	636210	198.823	94.3946	177.786	93.6888
chr1	637990	638738	357.952	90.0414	243.335	90.148
chr1	641511	642145	272.981	99.0297	337.282	100.431
chr1	643937	644509	199.853	94.9955	164.147	93.3407
chr1	651506	651865	172.111	96.0295	208.939	85.9277
chr1	653642	654434	310.649	100.606	311.058	89.3842
chr1	658842	659859	183.992	84.1845	181.035	71.7478
chr1	660342	662295	178.298	84.9873	170.907	75.9385
chr1	662949	664216	190.784	91.5396	196.098	75.8513
chr1	665231	666338	167.736	80.4339	151.47	78.0615
chr1	671294	672827	594.581	92.9318	598.674	88.2302
chr1	673291	674632	429.448	86.999	380.593	72.108
chr1	675205	676190	146.205	72.0852	151.237	52.5979
chr1	677183	681179	214.557	69.4752	230.678	57.9475
chr1	686734	687352	251.631	98.2687	227.187	94.3923
chr1	691843	692598	245.304	101.605	195.225	86.1692
chr1	693154	696356	227.571	70.0897	225.411	62.8062
chr1	697891	698619	255.937	88.1245	251.461	96.4273
chr1	698878	701203	192.071	89.0648	185.374	93.3862
chr1	701420	702272	324.752	96.4684	256.113	93.998
chr1	705857	706579	256.958	103.719	245.559	93.9421
chr1	707457	709941	216.671	67.4631	200.256	57.9539
chr1	710929	711854	258.388	89.3488	255.37	71.1878
chr1	729240	731430	313.485	87.0491	314.723	77.4723
chr1	739647	740463	313.644	86.455	238.913	84.332
chr1	747132	749063	298.316	82.1721	296.994	76.9061
chr1	749246	750001	335.812	111.886	273.732	100.312
chr1	752151	754165	230.372	95.9031	239.263	85.2243
chr1	755523	756941	234.309	100.308	236.005	86.3212
chr1	761262	762087	243.069	97.9651	269.793	89.8836
chr1	769714	770620	302.753	89.4586	287.357	82.0659
chr1	771924	773027	196.57	97.4916	186.576	99.3201
chr1	773362	774315	379.294	91.515	364.737	95.6558
chr1	775499	776313	287.935	98.167	249.166	95.228
chr1	782940	783740	180.415	90.1818	153.865	69.7047
chr1	787071	788238	345.449	110.535	332.912	87.7732
chr1	790032	791215	352.248	104.408	374.522	84.5802
chr1	797827	798490	263.931	91.9432	266.357	79.9327
chr1	798951	800016	392.626	79.9615	370.871	84.2965
chr1	807433	808013	178.653	89.7488	161.883	81.4841
chr1	812421	813206	242.031	88.1241	195.115	78.8457
chr1	813377	814190	292.806	98.2878	259.796	97.291
chr1	819595	821729	216.145	85.9099	189.922	66.7177
chr1	824436	825152	270.484	96.9354	216.848	92.796
chr1	843496	844169	200.7	78.7037	215.115	72.2808
chr1	847902	848529	208.295	94.3092	190.183	107.86
chr1	852257	853771	292.216	90.0265	274.28	78.1049
chr1	857306	859764	204.153	69.8486	166.097	69.3471
chr1	863659	864111	171.669	69.7048	203.471	83.5599
chr1	866833	867772	235.833	86.801	192.163	96.8714
chr1	871584	872965	293.999	83.8178	296.01	68.0147
chr1	876761	877579	251.394	104.386	217.168	98.3885
chr1	879469	880167	180.017	87.3329	158.564	96.3222
chr1	882878	884552	303.199	94.3784	279.921	86.3505
chr1	891817	892440	234.235	90.5171	192.808	97.4436
chr1	892858	893894	201.577	74.7071	166.239	71.5772
chr1	896868	897478	187.665	90.2005	220.707	91.0919
chr1	898876	899600	313.584	99.3331	293.906	87.6737
chr1	907566	908697	296.025	86.5998	258.018	81.4754
chr1	910056	912255	274.085	97.3867	239.966	89.1151
chr1	913316	916350	182.024	73.2182	192.365	64.7197
chr1	917235	917984	252.811	93.2742	217.099	79.2032
chr1	918295	919022	333.153	110.229	283.794	94.656
chr1	920865	921844	167.161	79.0568	185.026	80.1883
chr1	923072	925996	219.995	71.3659	219.574	68.3042
chr1	929072	929575	168.229	92.1404	164.765	96.7097
chr1	937831	938673	280.256	100.597	239.842	95.3492
chr1	942658	943455	269.637	89.6619	204.024	94.2819
chr1	944527	945457	338.03	88.3775	344.428	79.7354
chr1	948798	951891	176.022	63.1114	149.69	45.584
chr1	954315	955891	255.799	78.0826	274.362	71.1426
chr1	957093	958071	430.491	93.8446	399.035	81.079
chr1	959344	960837	277.398	89.9165	295.938	71.3891
chr1	961998	962588	194.567	104.867	125.356	79.0976
chr1	966088	966822	287.342	101.401	215.818	81.0912
chr1	967669	968775	389.331	87.7315	423.519	82.0655
chr1	969149	970087	170.893	79.5915	172.796	72.9418
chr1	975610	976582	283.674	106.403	278.459	104.568
chr1	977232	977909	266.963	113.311	322.058	111.286
chr1	982470	983454	244.356	105.337	200.256	97.2643
chr1	985673	988172	197.29	67.515	185.831	62.5121
chr1	989091	991013	208.753	73.8855	219.604	59.8787
chr1	993390	994138	258.272	108.66	269.048	94.3778
chr1	996123	996634	198.089	103.208	201.193	91.326
chr1	1001050	1002953	227.365	80.6218	233.924	68.27
chr1	1012581	1013352	165.664	81.1369	127.903	73.096
chr1	1013640	1014501	226.971	81.9365	194.138	81.7617
chr1	1020498	1023252	250.851	86.0509	236.874	80.2033
chr1	1035395	1036225	352.211	88.8477	312.195	77.9063
chr1	1036441	1038584	281.247	61.2587	254.151	52.6886
chr1	1039170	1040227	154.07	72.1429	155.658	59.6786
chr1	1040397	1041490	304.272	79.7931	264.909	68.9299
chr1	1042486	1043936	171.551	80.6165	159.532	76.2337
chr1	1048695	1049789	252.769	81.3897	218.318	75.7356
chr1	1050417	1051185	242.399	84.7238	223.339	89.3452
chr1	1056965	1060321	287.015	83.2686	267.948	74.3602
chr1	1061867	1064269	258.764	67.39	257.974	45.9372
chr1	1070060	1070898	210.719	91.8138	239.944	88.9612
chr1	1073298	1074231	357.992	90.785	317.459	82.6582
chr1	1081103	1084509	347.49	76.6167	363.501	66.3017
chr1	1086175	1087104	232.184	91.1759	242.789	90.0384
chr1	1095516	1096216	214.399	89.3664	176.595	68.6454
chr1	1100082	1100673	242.055	91.5552	206.798	85.321
chr1	1104339	1106070	430.553	105.515	442.923	85.5634
chr1	1119943	1120692	228.724	86.5682	259.351	62.3065
chr1	1121569	1122486	271.263	104.818	313.083	77.4156
chr1	1122927	1124164	168.823	97.2664	152.796	88.721
chr1	1128622	1129477	264.604	90.2553	199.795	96.9061
chr1	1136141	1137636	192.125	89.6435	184.085	85.0497
chr1	1140227	1141303	188.593	101.211	200.033	89.3156
chr1	1147710	1148351	222.426	93.318	216.853	89.1544
chr1	1156593	1157818	301.723	85.9185	288.46	75.8691
chr1	1161419	1162130	297.311	94.0849	302.968	85.6612
chr1	1165017	1166693	251.205	91.1327	244.117	85.4216
chr1	1167458	1168982	308.527	92.2822	320.092	74.4783
chr1	1173348	1174170	176.557	90.8234	180.376	102.962
chr1	1175002	1175966	234.851	82.8921	257.553	81.6412
chr1	1176495	1179134	203.158	70.9409	212.015	62.5677
chr1	1183157	1183767	213.838	107.043	211.248	97.5753
chr1	1183859	1184489	322.866	106.544	335.538	110.172
chr1	1191601	1192263	229.841	86.909	184.09	81.8457
chr1	1196349	1196943	210.191	108.389	209.874	107.86
chr1	1207216	1208320	285.911	92.2333	298.695	79.1692
chr1	1208382	1215656	235.406	68.3921	237.992	55.8652
chr1	1217934	1220265	156.645	77.1802	149.493	62.6062
chr1	1221708	1223497	196.785	78.9955	208.76	74.6099
chr1	1223711	1224477	201.345	82.8587	188.313	86.4807
chr1	1226583	1227096	200.429	103.251	174.505	103.69
chr1	1231536	1232352	339.275	100.445	352.478	96.4486
chr1	1232530	1233204	347.744	97.5561	305.851	83.6157
chr1	1235321	1236002	260.002	109.293	262.654	92.0482
chr1	1236786	1239099	334.849	77.4847	340.697	68.1374
chr1	1240355	1241066	206.591	99.5438	203.618	91.7799
chr1	1244526	1248859	236.301	77.3498	227.909	66.5383
chr1	1251079	1251813	240.358	77.1396	254.885	81.3606
chr1	1251995	1258396	204.98	64.2017	207.625	51.8688
chr1	1260762	1261473	259.361	104.682	227.472	94.283
chr1	1261661	1264729	217.475	66.4535	191.088	58.7173
chr1	1267740	1272500	136.414	62.593	112.915	48.2728
chr1	1274404	1274989	148.742	87.8109	132.704	97.6889
chr1	1279335	1281134	307.692	78.5564	322.187	72.8762
chr1	1285784	1286622	312.078	99.7147	322.985	80.4662
chr1	1287202	1288875	294.219	89.9314	306.32	80.7287
chr1	1290534	1291050	200.811	99.5531	167.053	100.788
chr1	1291272	1292014	357.188	108.616	301.386	98.6055
chr1	1293737	1294385	209.675	72.5795	193.734	76.9004
chr1	1294727	1295858	157.4	75.2954	168.662	63.9914
chr1	1297919	1299100	401.107	88.7329	354.874	75.347
chr1	1300574	1301643	214.173	86.4966	318.616	63.8182
chr1	1301791	1302848	183.525	82.7267	194.696	73.3355
chr1	1303767	1305552	204.113	83.777	205.995	71.786
chr1	1307420	1307955	278.135	111.38	291.192	100.905
chr1	1310484	1312168	177.293	95.9872	152.315	96.0538
chr1	1313554	1314099	230.26	120.228	200.191	105.947
chr1	1316222	1317245	221.774	83.914	211.764	76.7393
chr1	1321030	1322742	282.854	78.6811	267.376	75.6555
chr1	1329827	1331259	359.79	84.9779	318.801	69.597
chr1	1334429	1335865	328.435	79.3356	300.867	75.8753
chr1	1339628	1340401	229.264	95.1039	229.132	79.8138
chr1	1350184	1350787	275.63	104.499	235.738	111.169
chr1	1361309	1361974	278.983	89.2634	294.478	79.0976
chr1	1364186	1365041	370.483	85.9828	321.062	77.2473
chr1	1368256	1368827	210.828	85.9655	199.649	84.1537
chr1	1375050	1375777	232.79	98.2951	228.719	84.048
chr1	1376010	1379333	190.985	69.2552	183.791	57.7819
chr1	1381077	1383464	206.212	67.8134	202.168	56.3326
chr1	1383725	1384749	335.689	79.1499	226.924	96.5546
chr1	1391630	1396061	189.169	62.8093	189.959	48.5992
chr1	1398272	1399688	266.775	102.384	289.434	89.0965
chr1	1400870	1401427	189.183	95.9141	140.944	95.1443
chr1	1406969	1407521	249.322	88.0973	189.417	93.4985
chr1	1411245	1411701	174.014	101.637	159.892	105.81
chr1	1415298	1416190	254.881	89.327	261.289	74.2648
chr1	1420855	1421723	247.766	85.2211	236.485	83.1527
chr1	1425483	1426534	314.001	101.664	274.996	87.489
chr1	1428981	1429979	264.125	84.6434	262.094	76.284
chr1	1431883	1432788	184.005	100.658	155.719	88.7116
chr1	1435451	1437558	279.081	77.9088	289.612	70.1066
chr1	1440788	1441399	250.594	112.473	194.878	92.2373
chr1	1444643	1445090	183.233	95.5116	215.135	99.5355
chr1	1446696	1448502	167.615	71.8046	171.167	57.5932
chr1	1450408	1450794	219.221	123.618	229.202	106.556
chr1	1452183	1455250	210.258	97.9635	192.291	86.2672
chr1	1458098	1458702	251.912	114.532	234.479	93.3063
chr1	1459037	1462271	294.979	86.2687	282.76	73.5578
chr1	1469517	1470667	328.897	79.8087	331.903	71.8756
chr1	1475592	1476193	211.462	101.048	202.775	105.946
chr1	1480205	1480938	184.925	91.2611	178.186	87.1368
chr1	1482642	1483451	231.495	102.16	226.716	92.3946
chr1	1493411	1494267	322.489	90.4165	328.858	84.0874
chr1	1501330	1501824	206.522	99.8272	190.419	88.8647
chr1	1505039	1505993	186.101	97.8807	179.061	94.7264
chr1	1509538	1511423	261.044	90.1122	236.715	80.5662
chr1	1511788	1512795	279.046	86.3808	294.478	74.8167
chr1	1514764	1515589	182.301	71.3983	185.443	63.0384
chr1	1516496	1517317	208.859	85.0943	197.208	81.4098
chr1	1523600	1524772	206.93	96.622	248.096	93.4728
chr1	1529746	1531356	201.507	75.7247	211.77	67.4294
chr1	1535611	1537659	198.404	68.3365	215.057	67.2986
chr1	1538900	1540540	153.915	74.3395	167.596	59.5643
chr1	1543454	1544145	221.35	81.2791	230.513	76.6937
chr1	1547002	1547958	400.316	97.1983	407.669	77.5669
chr1	1550573	1552485	191.975	92.6607	196.245	72.9129
chr1	1557091	1558696	195.072	83.2152	166.458	75.8942
chr1	1564580	1565296	268.7	102.356	215.627	90.5866
chr1	1571139	1572521	185.19	90.8608	164.978	88.4267
chr1	1582877	1583507	162.447	90.5986	144.04	83.8058
chr1	1584014	1585247	326.569	78.3248	331.541	76.8202
chr1	1587175	1587748	208.42	95.2281	181.254	102.841
chr1	1590027	1590954	366.337	99.5001	517.559	82.5533
chr1	1595141	1595807	232.536	110.041	199.787	99.1689
chr1	1596060	1598004	462.551	87.8471	447.189	74.9677
chr1	1599949	1601097	234.76	80.3455	241.86	70.9673
chr1	1604118	1605078	374.866	101.55	279.754	101.962
chr1	1610923	1611801	256.036	86.8508	247.533	84.683
chr1	1618182	1620877	193.012	62.1812	189.573	50.1147
chr1	1621217	1623625	196.457	65.0414	207.521	54.6916
chr1	1624985	1625519	188.362	97.48	185.651	99.9829
chr1	1629456	1630507	187.307	70.1652	168.358	60.2075
chr1	1635090	1635839	199.094	103.333	209.395	86.8595
chr1	1636400	1637993	388.674	87.855	417.304	73.8591
chr1	1639193	1640733	242.08	73.6814	235.815	66.5139
chr1	1641229	1642805	198.864	63.3063	188.159	60.1011
chr1	1643559	1644260	227.759	75.2343	246.431	82.934
chr1	1645710	1647307	297.923	93.7823	347.831	86.304
chr1	1658533	1659482	236.881	87.8109	240.068	81.0562
chr1	1661743	1662255	189.283	99.8849	179.285	102.348
chr1	1663306	1664401	246.123	86.1109	238.717	71.6935
chr1	1665437	1669035	225.643	59.9008	233.403	54.7396
chr1	1671958	1672681	227.895	96.6285	196.853	92.1711
chr1	1674252	1676148	171.195	80.6786	178.166	61.2213
chr1	1677426	1679884	179.145	77.7438	185.089	65.9683
chr1	1682179	1683128	293.914	96.4717	346.928	80.0144
chr1	1689091	1689868	183.289	80.8041	183.172	71.5136
chr1	1690265	1691315	198.281	81.9736	217.142	71.7528
chr1	1691502	1692485	210.171	91.2769	239.769	78.0515
chr1	1694215	1696244	227.095	78.0907	229.566	66.6618
chr1	1700265	1701067	303.79	89.6723	247.88	84.5713
chr1	1701320	1702769	261.25	99.107	264.622	81.1992
chr1	1703291	1705052	268.727	95.5499	278.701	79.3895
chr1	1706974	1707902	257.209	87.0918	234.007	86.9391
chr1	1709715	1711363	276.884	78.8274	266.725	64.4348
chr1	1712119	1713251	248.515	87.1283	234.312	67.2539
chr1	1714879	1715780	201.124	83.8736	187.848	83.3992
chr1	1718359	1722064	191.332	84.6682	148.324	77.3897
chr1	1725300	1726242	188.303	102.521	179.115	89.4256
chr1	1726542	1727225	187.71	78.8884	162.302	96.1215
chr1	1729391	1730159	336.78	98.6958	288.678	118.955
chr1	1732760	1733521	226.795	85.8032	195.754	83.9307
chr1	1741004	1742685	283.891	79.5888	308.815	70.1103
chr1	1748291	1749221	209.102	84.4496	196.279	91.6426
chr1	1749614	1750337	236.286	90.9444	215.474	81.7779
chr1	1765774	1766251	200.829	88.0687	209.669	68.8165
chr1	1772475	1773396	368.377	106.594	356.337	86.5264
chr1	1779397	1779932	188.009	101.992	205.893	94.991
chr1	1784966	1786536	165.862	76.3452	169.055	59.827
chr1	1790217	1790827	318.009	90.5748	280.327	89.1468
chr1	1796808	1798958	276.915	72.2092	283.739	69.0724
chr1	1799229	1800833	256.012	76.0079	262.16	64.3531
chr1	1803280	1804027	231.687	72.7408	230.319	71.7384
chr1	1804262	1804897	147.59	82.6944	118.95	74.7379
chr1	1806583	1807739	335.753	74.6545	284.503	70.4762
chr1	1816557	1817339	268.072	102.476	223.141	85.4699
chr1	1818425	1818980	197.632	92.9688	229.663	79.8102
chr1	1820482	1821839	282.491	91.6935	345.44	79.2724
chr1	1822597	1823234	241.619	106.807	207.235	94.3707
chr1	1824423	1825099	294.991	87.4732	298.738	74.0077
chr1	1826718	1827975	287.945	73.9233	273.049	65.7573
chr1	1829266	1829818	216.06	121.185	165.027	106.753
chr1	1832971	1833399	196.589	109.353	173.212	92.8657
chr1	1843436	1844297	189.514	84.8533	188.046	82.91
chr1	1845863	1846609	158.803	74.3686	172.034	81.9073
chr1	1847744	1848809	226.071	92.3952	212.77	79.0976
chr1	1849093	1849859	147.153	69.1482	150.422	61.6982
chr1	1851309	1852182	212.513	93.1017	216.905	96.4936
chr1	1854472	1855110	202.702	95.9039	149.085	74.3864
chr1	1855180	1857622	199.083	81.7124	198.545	79.4377
chr1	1862231	1862685	199.398	105.102	170.225	82.7563
chr1	1863201	1864422	162.536	83.9562	143.485	80.1664
chr1	1864653	1865536	335.41	103.683	319.594	96.9684
chr1	1868141	1868932	318.308	94.3829	293.326	91.4972
chr1	1873018	1873769	321.656	98.4979	249.813	86.6282
chr1	1876852	1877572	281.177	102.105	277.325	102.717
chr1	1882940	1883957	406.29	87.3274	385.108	89.6361
chr1	1885001	1886941	251.339	85.2038	264.252	75.6319
chr1	1889324	1890118	246.325	98.3394	243.331	104.6
chr1	1890470	1891030	209.552	100.7	185.774	96.047
chr1	1893580	1894122	231.24	102.36	213.557	99.2368
chr1	1905108	1906356	141.493	79.0298	144.444	85.0869
chr1	1911095	1911907	257.971	88.5679	288.97	78.6592
chr1	1919051	1919776	190.71	95.7321	162.788	94.3716
chr1	1920197	1921227	241.503	91.3234	238.504	82.1693
chr1	1926616	1933082	251.316	74.3256	236.256	61.8064
chr1	1933396	1937198	208.875	80.8868	206.164	73.1268
chr1	1939051	1940577	199.521	84.6806	201.084	81.3782
chr1	1944255	1944920	179.106	87.2035	158.545	85.3421
chr1	1945021	1945904	234.154	90.496	200.39	90.6979
chr1	1958994	1959728	250.147	102.957	311.102	80.8218
chr1	1963436	1964964	208.664	88.0063	159.284	83.0835
chr1	1965796	1966494	245.207	104.996	216.428	85.5568
chr1	1968903	1970290	246.107	94.4838	222.119	89.6762
chr1	1973922	1974433	278.388	113.037	291.182	87.0692
chr1	1978264	1979937	339.549	74.9201	229.61	70.4455
chr1	1985514	1986790	111.361	70.4965	25.0759	56.7196
chr1	1987995	1989950	220.582	82.9151	106.965	74.8494
chr1	1991667	1992098	170.772	95.8789	152.94	96.3485
chr1	1995103	1996265	249.381	70.143	246.018	64.3263
chr1	2006553	2007158	230.648	111.324	223.976	102.958
chr1	2007590	2008409	329.845	103.143	228.004	96.3368
chr1	2012655	2013555	282.064	91.0697	247.893	72.0667
chr1	2023858	2024712	432.986	108.54	369.756	92.3885
chr1	2025496	2027083	227.969	83.152	271.358	81.2407
chr1	2027806	2028359	224.908	104.039	215.317	95.4749
chr1	2034137	2035507	259.417	94.823	261.376	96.7069
chr1	2039192	2041011	331.167	84.2193	300.766	68.7049
chr1	2051323	2052148	329.575	88.8327	296.497	86.2883
chr1	2059581	2060395	244.196	93.3989	197.4	88.426
chr1	2066704	2068208	268.681	100.34	218.441	79.4131
chr1	2070808	2071505	178.213	98.2676	170.832	81.1403
chr1	2076657	2077788	319.882	89.0221	317.073	83.2238
chr1	2081062	2082635	225.735	88.5366	201.745	85.2323
chr1	2083400	2084068	234.947	90.9132	216.725	86.735
chr1	2087199	2087806	274.34	97.0405	216.037	105.55
chr1	2090210	2092726	264.808	87.2944	264.145	76.0795
chr1	2095781	2097457	223.675	92.9036	209.794	88.0173
chr1	2102602	2103441	257.852	103.405	256.538	96.1615
chr1	2105067	2105983	208.986	88.7312	320.678	74.046
chr1	2108577	2109370	225.294	95.5844	214.534	82.7881
chr1	2120131	2121753	275.909	104.723	267.443	88.875
chr1	2124642	2125967	273.047	79.4341	266.69	75.3665
chr1	2126512	2128256	326.642	75.7974	313.6	61.795
chr1	2128716	2129797	287.268	93.3509	328.989	79.7561
chr1	2135023	2135702	302.388	103.226	271.411	94.6491
chr1	2135828	2136341	271.7	126.393	241.649	111.014
chr1	2138017	2140893	224	64.1423	230.595	44.9668
chr1	2143082	2143938	345.99	94.684	317.215	83.6253
chr1	2148321	2149752	262.974	79.1342	229.585	75.5876
chr1	2152859	2153509	229.417	112.398	233.756	92.7875
chr1	2156113	2156974	244.217	90.1566	243.688	79.6947
chr1	2159887	2160738	230.389	96.3134	251.277	82.4901
chr1	2162338	2163264	328.801	105.525	309.285	97.8042
chr1	2164353	2165585	313.486	90.8045	338.906	88.2785
chr1	2166499	2169541	285.622	91.4885	267.672	82.5558
chr1	2169956	2170732	244.426	87.9694	229.598	86.8952
chr1	2174139	2174837	225.307	77.8473	229.454	77.0578
chr1	2183465	2184080	221.965	83.1562	192.757	89.7082
chr1	2184273	2185146	305.601	98.0706	267.977	88.7922
chr1	2194740	2195862	328.283	90.9571	320.239	75.0792
chr1	2199118	2199959	370.765	99.9019	414.558	72.4199
chr1	2202134	2202918	181.245	92.8959	187.558	94.0797
chr1	2204131	2205486	277.017	83.4042	271.495	74.8654
chr1	2211356	2212436	259.741	77.5826	261.298	69.0273
chr1	2213567	2214107	198.095	101.47	187.15	107.661
chr1	2215193	2215953	309.234	113.253	241.794	98.872
chr1	2218400	2219500	188.252	94.0216	199.483	82.5131
chr1	2221883	2222753	160.576	87.9119	170.425	77.2792
chr1	2225803	2227426	202.353	96.7814	235.283	90.4042
chr1	2227698	2229312	348.005	93.0774	366.592	76.4512
chr1	2231689	2233175	365.303	67.4478	316.158	58.5514
chr1	2238049	2239907	268.533	77.0449	252.67	75.8834
chr1	2244035	2244941	300.638	98.2785	285.62	91.0146
chr1	2249095	2250043	266.435	101.631	232.759	96.5775
chr1	2254653	2256939	203.101	67.314	227.698	54.8424
chr1	2259551	2260081	208.46	93.4772	195.96	102.603
chr1	2262435	2264020	368.978	87.2902	348.479	80.0956
chr1	2267996	2269150	213.616	95.1615	203.785	88.762
chr1	2269558	2270514	255.521	108.661	233.921	103.423
chr1	2274284	2277502	318.276	87.1233	313.234	82.2192
chr1	2277798	2278520	224.23	94.2326	271.956	91.751
chr1	2281041	2282792	403.114	86.5773	421.987	81.5369
chr1	2286502	2288142	183.9	87.8431	189.772	70.8984
chr1	2288768	2291125	175.781	75.7476	181.745	65.9426
chr1	2301340	2302153	355.452	102.219	387.973	87.5619
chr1	2304113	2305164	248.223	94.7122	264.848	97.649
chr1	2311284	2312123	185.92	98.5073	131.916	85.7912
chr1	2318214	2321889	156.357	76.1649	147.537	59.2963
chr1	2321983	2322393	187.697	108.029	186.787	97.425
chr1	2322494	2326716	201.748	75.7063	202.137	66.2269
chr1	2327280	2329117	205.723	65.4973	222.246	56.0831
chr1	2332786	2333657	164.241	91.2185	147.947	89.4502
chr1	2337689	2338390	187.901	91.5188	157.636	88.0116
chr1	2343651	2344330	259.593	96.5015	217.077	84.1649
chr1	2344600	2346875	179.45	88.6138	185.375	75.8815
chr1	2349142	2350082	201.782	110.268	210.559	83.5152
chr1	2354510	2356351	184.809	78.2524	186.243	67.3468
chr1	2367357	2368496	336.279	98.6196	318.223	92.8823
chr1	2374040	2374545	203.288	103.078	197.697	92.8026
chr1	2375949	2376955	261.548	88.2823	232.201	91.4025
chr1	2377915	2379055	220.441	87.5182	223.926	84.6483
chr1	2390919	2392437	234.44	82.7204	243.264	63.9606
chr1	2395541	2396398	163.571	80.9869	185.251	67.376
chr1	2399803	2400722	351.284	89.9322	316.397	72.7284
chr1	2403308	2403992	225.016	91.7907	188.65	93.6682
chr1	2404649	2406032	245.087	86.8331	214.67	77.4962
chr1	2407204	2407969	172.599	96.0985	149.019	113.477
chr1	2411488	2412019	210.473	81.6923	193.944	84.5346
chr1	2412949	2415239	268.073	91.0243	264.331	83.3288
chr1	2421275	2421853	193.911	94.7994	188.459	76.6343
chr1	2422272	2423238	232.877	86.9746	197.833	79.6298
chr1	2424089	2424535	216.936	104.94	199.152	108.626
chr1	2426841	2429584	288.643	71.0811	280.723	54.9329
chr1	2431279	2432041	210.155	88.6867	172.551	84.3396
chr1	2434006	2435799	176.845	81.3659	170.068	66.944
chr1	2436110	2436876	227.399	97.1652	220.954	103.519
chr1	2442467	2443041	248.389	106.597	254.045	86.8144
chr1	2445464	2445873	208.454	109.968	199.641	107.333
chr1	2445975	2446841	264.562	95.4361	240.262	102.297
chr1	2471964	2472614	252.998	90.9721	265.766	91.8749
chr1	2474325	2476351	323.1	90.0387	322.766	87.55
chr1	2484468	2485527	186.947	105.854	195.649	88.3219
chr1	2492446	2493296	256.393	100.993	251.161	96.0803
chr1	2497889	2498643	167.494	91.1417	150.961	92.84
chr1	2498991	2501534	276.876	83.2253	287.674	66.5626
chr1	2510511	2511180	254.165	108.182	236.003	89.5611
chr1	2515837	2516721	496.857	103.049	472.519	91.0427
chr1	2516936	2518607	188.418	90.7222	189.914	83.7838
chr1	2519583	2520570	196.379	95.9959	197.344	94.7648
chr1	2521380	2522333	173.564	87.2028	172.828	81.546
chr1	2523046	2526040	224.45	68.4773	221.273	55.9416
chr1	2526958	2529733	219.437	64.2555	220.59	49.9526
chr1	2535311	2536070	339.512	106.785	280.122	96.918
chr1	2541759	2542234	228.564	113.433	184.785	114.483
chr1	2547079	2547927	321.012	95.5772	296.496	90.7104
chr1	2548598	2555619	169.665	64.1579	169.467	50.3865
chr1	2556256	2559319	207.979	56.6485	208.297	44.5456
chr1	2559382	2561046	241.215	69.2883	255.754	62.8645
chr1	2561404	2563795	248.403	75.9118	260.843	67.8995
chr1	2564333	2565169	259.732	99.1339	232.361	93.1951
chr1	2579978	2580654	268.775	96.592	230.714	85.7085
chr1	2582766	2583337	208.591	103.958	149.431	90.041
chr1	2586133	2586719	226.138	98.9596	280.47	93.4728
chr1	2589007	2590491	321.792	87.5387	349.221	81.4161
chr1	2590695	2591559	358.678	96.714	315.694	86.513
chr1	2606964	2607527	245.585	110.302	223.294	89.9155
chr1	2607977	2608916	214.069	87.0441	200.915	79.1818
chr1	2612567	2613349	232.751	99.2645	254.22	70.8034
chr1	2614965	2615753	287.102	95.3217	246.737	97.6172
chr1	2621823	2622408	154.746	90.9331	167.673	87.8862
chr1	2623083	2624053	222.206	82.8501	221.171	79.7091
chr1	2627048	2627821	193.326	91.855	187.513	85.4417
chr1	2630837	2632067	341.774	70.7199	339.315	52.4102
chr1	2635184	2635723	228.084	109.707	200.473	120.701
chr1	2642169	2642809	195.333	83.1185	181.13	78.1706
chr1	2645295	2646763	250.255	87.5597	227.371	89.9816
chr1	2658595	2659989	204.327	83.855	216.613	70.5012
chr1	2660430	2661185	172.558	69.2485	182.72	75.9546
chr1	2662758	2665324	171.419	75.2724	169.531	66.1201
chr1	2671276	2671848	167.753	95.7938	134.191	99.2177
chr1	2672502	2673506	178.901	82.3184	175.891	78.9794
chr1	2675869	2676301	161.137	77.6883	174.846	84.2243
chr1	2683211	2684128	346.131	90.8752	308.126	85.1787
chr1	2688802	2689941	243.063	81.5817	198.026	72.917
chr1	2696479	2697050	201.601	97.161	150.043	83.1148
chr1	2701187	2701901	294.944	95.6082	238.515	92.2251
chr1	2703367	2703874	198.078	112.128	190.365	115.838
chr1	2709885	2711080	319.451	82.3439	289.118	74.7952
chr1	2716841	2718468	161.72	87.703	150.129	82.2819
chr1	2721064	2721947	267.605	92.823	250.487	72.1105
chr1	2723722	2724413	311.924	101.764	251.768	97.0118
chr1	2735042	2735841	316.52	94.2951	216.424	90.8286
chr1	2744381	2748111	158.246	76.0824	151.408	73.5841
chr1	2750668	2751225	243.645	106.161	207.806	93.0142
chr1	2752125	2753360	336.9	94.0964	356.346	88.8647
chr1	2759181	2759748	246.95	113.148	226.036	96.605
chr1	2760161	2761905	212.482	74.881	205.424	79.8232
chr1	2762640	2763200	210.408	115.377	193.892	94.9877
chr1	2770801	2771433	259.951	118.85	376.528	95.4302
chr1	2771686	2772389	282.98	103.924	267.119	106.326
chr1	2779426	2780716	152.852	64.9529	158.31	58.8633
chr1	2784857	2788236	147.61	61.621	150.008	49.9188
chr1	2801083	2801580	190.177	104.278	161.126	101.458
chr1	2805191	2805873	182.133	97.7508	180.23	96.2624
chr1	2809023	2809483	145.081	76.93	197.272	66.6311
chr1	2810556	2812666	225.944	89.9167	210.561	77.4106
chr1	2818786	2820805	178.4	84.0184	165.666	73.8479
chr1	2824558	2825310	194.478	89.2589	201.584	90.1944
chr1	2838018	2838954	355.65	98.7873	290.289	86.8299
chr1	2839050	2839750	259.788	108.936	188.084	103.674
chr1	2841650	2842464	190.061	85.826	214.154	80.6523
chr1	2842812	2846327	145.305	73.0717	150.024	60.0264
chr1	2846824	2847764	266.664	102.253	223.766	105.604
chr1	2848318	2849007	201.369	96.095	174.592	106.477
chr1	2856208	2856920	204.731	105.176	181.722	96.6501
chr1	2867319	2868072	210.758	92.7787	175.31	94.2763
chr1	2877637	2878209	198.178	108.566	202.051	90.9207
chr1	2879610	2880512	244.621	110.104	313.056	92.9528
chr1	2888358	2891916	289.701	90.4122	298.781	78.0861
chr1	2898683	2899391	202.505	93.1937	175.093	96.079
chr1	2904409	2904823	183.183	110.294	188.361	104.604
chr1	2908184	2909575	178.598	73.8597	194.455	62.6924
chr1	2911197	2912138	312.022	90.2558	299.338	79.2236
chr1	2915487	2915943	174.014	102.138	161.426	89.3317
chr1	2916879	2917803	308.086	82.7742	278.353	87.5295
chr1	2929419	2931901	181.466	79.4756	188.231	65.4897
chr1	2932653	2933565	232.136	83.1123	199.194	86.513
chr1	2933623	2935335	145.484	67.7457	144.309	56.5973
chr1	2938690	2939363	261.432	105.504	237.978	100.194
chr1	2941599	2942291	317.472	106.896	295.369	98.0147
chr1	2945344	2945905	233.939	113.951	247.465	103.63
chr1	2949870	2951090	289.349	84.9607	295.518	72.6142
chr1	2951499	2952461	303.053	82.5897	308.252	76.0553
chr1	2956497	2959020	175.606	62.8911	175.955	52.9825
chr1	2961457	2963040	156.936	74.9971	144.913	77.4487
chr1	2964026	2964719	292.593	108.059	359.532	108.431
chr1	2964945	2965928	324.515	88.2576	309.494	88.512
chr1	2967036	2967946	307.036	94.0831	308.382	82.5744
chr1	2970933	2972308	401.528	95.9726	422.301	87.0073
chr1	2976098	2976810	328.736	100.045	300.824	109.148
chr1	2982020	2982609	271.61	100.394	229.764	88.6322
chr1	2984790	2986231	383.58	79.0603	376.507	73.0047
chr1	3000704	3001351	226.039	99.1571	192.682	92.9121
chr1	3003208	3004482	223.823	84.0476	170.866	85.3682
chr1	3011593	3012382	242.22	88.2561	221.383	78.4459
chr1	3015277	3015996	199.629	96.8485	193.085	99.8345
chr1	3019646	3020621	346.828	76.1028	332.297	71.9991
chr1	3024909	3026094	177.039	72.6348	189.601	62.5772
chr1	3026278	3028125	148.94	67.9857	152.694	56.743
chr1	3029011	3029979	123.868	75.9456	120.116	84.7766
chr1	3031073	3031582	256.583	104.959	235.647	97.9007
chr1	3031971	3032788	182.914	88.8642	166.072	93.1841
chr1	3033811	3035881	140.299	81.066	153.56	75.563
chr1	3040903	3042556	250.934	91.4339	229.532	84.3372
chr1	3046609	3050472	241.079	77.8956	233.007	72.8422
chr1	3053726	3054689	123.682	63.0634	141.801	50.7194
chr1	3055993	3058209	240.065	85.8217	226.29	76.6525
chr1	3058462	3058855	140.971	83.655	145.038	85.5381
chr1	3059767	3060590	213.008	81.836	228.383	77.6079
chr1	3062557	3063452	196.229	74.2321	224.467	70.4808
chr1	3064070	3064884	225.17	88.3503	184.512	96.1997
chr1	3066650	3068366	238.93	80.3603	235.573	75.3639
chr1	3069256	3070304	192.718	77.773	207.546	67.1725
chr1	3076227	3077572	182.45	85.7218	170.686	85.4195
chr1	3079842	3080678	191.934	80.0172	175.892	91.5393
chr1	3086081	3087830	264.911	79.4968	272.516	67.1583
chr1	3089248	3093004	160.211	76.2852	159.112	69.2841
chr1	3101719	3103010	231.883	94.259	211.413	87.4607
chr1	3104555	3105316	341.347	96.0035	286.279	93.0254
chr1	3107927	3109604	191.267	68.8873	200.807	54.7127
chr1	3117075	3117739	221.455	92.1486	210.131	83.9816
chr1	3118853	3119652	292.541	90.5804	275.29	96.2733
chr1	3125209	3127438	252.847	89.0085	273.996	68.9309
chr1	3130284	3131044	304.192	97.9323	245.245	90.8061
chr1	3132469	3133732	221.475	75.922	239.773	62.4702
chr1	3135083	3136098	414.956	99.8709	343.835	89.6179
chr1	3139583	3140300	270.106	90.1134	244.102	94.0456
chr1	3140846	3141682	362.288	100.499	311.209	98.872
chr1	3146027	3147438	173.35	63.428	198.762	46.3878
chr1	3154058	3155482	295.548	89.4636	271.232	83.8745
chr1	3157451	3158999	302.197	91.7363	336.59	72.174
chr1	3161188	3161663	199.321	104.301	156.441	103.659
chr1	3167303	3167849	199.135	91.1561	204.307	94.8881
chr1	3168386	3171233	201.326	69.3666	203.158	59.3162
chr1	3172089	3172753	207.749	91.8047	208.288	104.828
chr1	3173522	3174276	291.155	107.795	293.342	83.1364
chr1	3179716	3180490	419.569	105.01	296.154	95.0397
chr1	3183632	3184152	190.67	81.6642	146.265	88.9848
chr1	3187285	3188642	284.845	79.9164	256.922	70.8206
chr1	3189333	3190059	201.663	93.7134	213.62	81.7124
chr1	3191777	3192581	192.623	74.399	170.279	81.1635
chr1	3194311	3195003	283.787	102.607	295.369	100.586
chr1	3199680	3200187	186.111	108.976	144.843	102.187
chr1	3201781	3202462	331.743	112.981	319.396	88.2733
chr1	3209358	3213320	147.61	70.9358	152.781	57.9956
chr1	3214183	3217870	193.652	70.7775	184.283	59.7469
chr1	3217922	3218628	273.636	112.861	249.391	99.4321
chr1	3227432	3230298	224.001	73.5271	229.508	62.8558
chr1	3232286	3233187	169.937	78.8057	165.725	74.1814
chr1	3240769	3241639	257.106	101.558	281.964	83.8707
chr1	3244066	3245251	354.214	96.9107	360.316	80.9332
chr1	3262812	3263438	179.552	105.401	206.966	96.3449
chr1	3263877	3265113	351.353	85.5233	294.805	77.7537
chr1	3265645	3266488	254.924	86.936	261.958	82.1001
chr1	3272777	3273429	253.936	106.1	212.122	104.938
chr1	3273829	3274504	264.206	105.529	237.532	112.201
chr1	3277870	3278737	307.716	96.6427	301.695	90.5471
chr1	3279147	3279731	184.811	81.7063	179.936	99.8878
chr1	3285085	3287114	170.518	71.902	168.642	68.3186
chr1	3287899	3289294	198.687	80.358	162.187	78.9558
chr1	3296665	3297246	213.794	104.527	234.733	99.3825
chr1	3299836	3300459	180.417	85.7531	177.372	86.017
chr1	3300595	3301758	309.022	88.1432	325.036	87.735
chr1	3302515	3303838	273.58	88.1826	231.278	77.4235
chr1	3310983	3311438	177.204	106.878	170.235	106.043
chr1	3322758	3323451	244.442	96.5287	224.55	96.7319
chr1	3328641	3329790	167.023	82.0639	149.585	65.5704
chr1	3332450	3333276	197.544	72.4174	154.737	61.5256
chr1	3340947	3341629	297.546	107.124	230.735	103.511
chr1	3346678	3347797	161.371	95.0775	132.658	91.715
chr1	3351965	3353209	364.366	91.7638	343.086	85.9963
chr1	3353887	3355081	364.648	89.2965	347.642	85.4572
chr1	3355508	3356387	474.981	103.635	461.88	103.259
chr1	3359195	3360505	256.917	88.8834	226.099	91.4754
chr1	3361226	3361898	337.374	105.661	327.316	86.2187
chr1	3362263	3364351	326.276	100.705	352.288	87.4127
chr1	3368086	3369065	274.796	89.0846	280.397	90.6915
chr1	3370489	3371138	207.138	82.3177	244.353	80.7429
chr1	3377772	3379133	222.654	67.4357	208.762	58.8437
chr1	3379389	3380456	134.221	73.1785	153.379	57.822
chr1	3383393	3383948	216.618	80.6278	218.636	67.6961
chr1	3387880	3389374	232.435	97.65	291.059	94.5041
chr1	3390684	3392583	169.412	65.8836	164.442	61.8535
chr1	3394285	3395029	191.204	90.5255	213.622	83.4564
chr1	3396342	3396951	219.433	103.845	218.486	97.0861
chr1	3397098	3398539	269.681	88.725	261.359	87.0018
chr1	3400654	3402265	200.986	81.063	197.421	68.7378
chr1	3402871	3406654	227.481	68.2572	235.3	54.8853
chr1	3414865	3416387	289.421	96.6036	365.201	71.588
chr1	3418757	3419449	164.504	85.1208	209.462	75.7256
chr1	3424310	3425214	166.017	91.1718	132.488	82.4662
chr1	3426419	3427573	365.943	78.1472	335.601	74.1968
chr1	3430102	3430541	178.934	81.1301	209.895	86.9352
chr1	3431740	3432498	270.662	93.6727	230.668	83.2194
chr1	3438535	3439260	165.385	85.3401	157.241	91.0986
chr1	3439649	3440346	291.601	99.2503	302.782	80.8565
chr1	3442679	3443871	201.583	84.4665	259.042	79.1307
chr1	3449505	3450689	268.346	80.2165	263.893	72.9849
chr1	3453212	3453784	214.925	96.1929	138.471	108.206
chr1	3461576	3462305	285.59	94.8936	265.747	94.3963
chr1	3465866	3466824	234.489	82.2196	209.158	77.405
chr1	3469895	3470640	260.812	77.2265	208.642	83.3444
chr1	3471752	3472811	353.993	81.2769	338.135	66.4748
chr1	3474419	3476774	211.929	64.6632	209.296	56.0064
chr1	3476930	3478311	171.798	71.9147	179.277	70.0194
chr1	3480128	3481050	273.429	95.0872	243.305	84.7168
chr1	3484486	3486688	321.855	86.3674	356.759	71.5722
chr1	3487575	3488144	216.059	87.8727	202.809	83.0594
chr1	3493080	3493758	224.653	94.9601	275.937	76.706
chr1	3494068	3495543	206.312	84.5128	213.371	89.4205
chr1	3499077	3499735	187.32	87.0903	188.929	79.0375
chr1	3500750	3501796	168.359	87.5255	174.512	88.4743
chr1	3503675	3504291	274.478	105.259	237.007	94.3778
chr1	3509563	3511989	178.415	72.8404	213.549	64.1486
chr1	3514943	3518057	245.487	84.021	254.408	72.0108
chr1	3530433	3531767	195.325	93.2744	202.371	84.7897
chr1	3532516	3533293	199.317	95.4958	172.821	88.5648
chr1	3535546	3535976	175.253	103.004	173.626	106.69
chr1	3538602	3543112	183.484	68.4419	188.182	58.1832
chr1	3543392	3543950	195.139	86.3317	209.627	90.0125
chr1	3549893	3550723	352.788	100.126	301.451	92.2011
chr1	3554145	3554706	232.8	100.928	253.075	96.2283
chr1	3558276	3561671	271.914	78.7479	264.561	74.0884
chr1	3565234	3566057	363.161	88.2164	294.243	83.6147
chr1	3570040	3570597	168.831	92.635	181.124	72.7783
chr1	3577219	3578569	345.336	78.9778	339.46	66.0611
chr1	3589796	3590625	263.081	84.5485	217.661	78.7159
chr1	3591673	3592609	303.795	87.0792	293.652	74.5765
chr1	3594278	3595268	404.792	86.0192	375.654	91.6813
chr1	3596159	3597664	250.044	76.0017	244.436	63.462
chr1	3604320	3605026	247.856	88.9303	246.171	91.5896
chr1	3606712	3607555	264.772	91.8109	275.025	84.9149
chr1	3611688	3613234	303.724	86.9817	320.513	77.5115
chr1	3623200	3623767	195.42	95.0279	157.269	99.3951
chr1	3624115	3627304	228.899	80.7563	255.004	77.2001
chr1	3630909	3631974	184.844	71.8153	243.964	65.3576
chr1	3636559	3637187	318.555	99.2487	233.314	96.038
chr1	3639887	3640574	258.661	100.03	252.725	95.274
chr1	3648020	3648786	193.842	84.3489	176.216	83.8992
chr1	3654830	3655694	254.641	83.7659	235.354	78.7314
chr1	3664328	3665507	267.452	91.0135	253.297	84.0286
chr1	3666589	3670087	166.368	74.5364	166.149	61.3922
chr1	3670231	3671111	266.159	95.7339	254.918	78.4234
chr1	3675215	3676241	205.409	88.5641	183.537	80.7551
chr1	3676783	3677438	209.628	96.5518	174.846	82.7204
chr1	3679013	3681421	253.213	84.1935	256.315	77.5209
chr1	3684660	3685262	276.618	100.501	257.912	104.456
chr1	3690249	3691422	122.092	52.7465	113.732	48.0452
chr1	3691513	3693779	130.278	65.5908	143.905	50.8759
chr1	3694831	3698002	156.89	74.3748	154.003	67.4113
chr1	3700963	3702096	185.728	89.4695	185.803	92.6761
chr1	3702556	3703512	278.902	78.0929	228.251	81.497
chr1	3708413	3709677	355.569	79.6551	244.563	75.7184
chr1	3710075	3712510	235.259	75.759	234.229	68.784
chr1	3712884	3713795	291.627	88.2158	272.153	81.3984
chr1	3714348	3715815	277.634	94.6227	286.881	90.8517
chr1	3718654	3719527	329.742	94.9324	371.122	83.809
chr1	3722657	3723562	244.163	88.8006	256.376	81.0641
chr1	3727680	3728457	200.961	81.9795	189.473	67.1871
chr1	3730513	3731736	187.726	87.3658	186.712	69.0406
chr1	3733044	3734595	297.495	84.1989	277.995	76.4967
chr1	3740531	3741906	199.254	74.8852	181.586	91.1779
chr1	3744889	3745490	246.528	105.227	262.124	93.7721
chr1	3745693	3746505	280.189	103.751	266.791	99.8461
chr1	3755800	3757047	272.585	96.6695	267.387	89.5953
chr1	3759934	3761374	496.606	94.8114	509.361	81.844
chr1	3763377	3764585	257.595	93.1755	261.256	82.9935
chr1	3768509	3769866	273.785	83.6178	280.888	73.0064
chr1	3777425	3778266	167.822	91.2148	131.602	98.9895
chr1	3778879	3779725	202.687	88.2469	175.673	82.2764
chr1	3785908	3787007	210.36	77.4878	191.233	76.1107
chr1	3793357	3794995	222.431	89.4835	203.026	71.5886
chr1	3806654	3808009	214.332	104.297	173.556	101.28
chr1	3810414	3811012	167.668	87.0474	149.701	71.7566
chr1	3814032	3814952	146.123	73.7039	144.628	69.6402
chr1	3822256	3822951	248.103	104.135	253.59	87.9178
chr1	3827884	3830248	248.268	76.296	256.796	71.0172
chr1	3830648	3831238	175.354	94.806	163.881	102.224
chr1	3845632	3847710	301.8	85.3685	269.842	77.3656
chr1	3849347	3850260	230.832	110.028	246.47	103.745
chr1	3852188	3852717	171.128	91.496	166.252	79.2471
chr1	3854470	3855724	136.741	73.1898	132.18	74.903
chr1	3858823	3862309	332.233	84.2894	323.41	75.5579
chr1	3862432	3862914	213.32	122.68	163.601	110.359
chr1	3867204	3870257	211.013	69.0983	220.319	57.257
chr1	3870754	3873751	181.075	72.9033	206.933	60.7681
chr1	3875784	3877275	252.392	87.1278	255.526	80.2381
chr1	3878488	3879146	199.938	89.8661	174.049	86.5505
chr1	3879301	3880458	304.276	97.8747	286.977	93.1464
chr1	3881649	3882986	400.64	85.5516	436.527	82.8247
chr1	3884349	3885014	298.19	102.653	279.754	94.2629
chr1	3888586	3890667	246.048	76.6879	251.641	63.7608
chr1	3896170	3896943	214.393	81.5176	236.823	73.4185
chr1	3902004	3903755	235.157	78.8844	249.438	53.191
chr1	3905480	3907121	254.909	72.0681	254.757	65.7941
chr1	3907407	3909447	207.322	78.0054	218.643	74.8325
chr1	3910719	3911975	238.98	78.89	240.274	64.3927
chr1	3913861	3914354	186.215	98.1773	186.55	79.8195
chr1	3919201	3919720	213.801	91.4993	205.166	81.155
chr1	3920535	3921045	199.104	94.9047	189.588	96.1578
chr1	3930187	3931509	220.648	77.0239	227.617	84.2132
chr1	3937764	3938182	192.889	109.238	158.114	102.657
chr1	3938549	3939178	258.652	107.439	232.109	103.43
chr1	3941099	3942410	241.985	91.7762	307.014	87.484
chr1	3945813	3946464	202.333	84.5197	214.327	67.1297
chr1	3948668	3949547	391.972	102.856	333.978	100.559
chr1	3951269	3952110	285.525	94.7439	256.136	104.868
chr1	3960742	3962078	168.024	75.7041	165.031	81.5546
chr1	3965535	3967011	351.661	72.6998	377.767	60.2878
chr1	3971289	3971822	155.765	76.6739	159.428	103.138
chr1	3973733	3974679	176.705	73.609	181.13	90.9288
chr1	3975686	3976890	284.84	87.986	287.683	62.9036
chr1	3978704	3979146	183.499	113.638	167.33	95.2929
chr1	3981238	3981961	306.51	88.734	281.011	79.5899
chr1	3986520	3987332	354.513	104.876	281.864	94.9755
chr1	3988595	3990902	213.571	76.2018	248.513	61.6289
chr1	3992725	3993543	244.563	105.502	217.168	97.6633
chr1	3995388	3996086	256.872	103.687	251.748	98.3054
chr1	3998989	4000169	198.491	92.6777	250.119	84.125
chr1	4001424	4002013	188.121	102.719	173.362	108.44
chr1	4003816	4004495	305.68	99.5277	304.114	83.5825
chr1	4009699	4010436	238.947	90.456	242.222	73.5167
chr1	4014044	4014682	179.429	85.8841	158.951	79.3455
chr1	4014760	4015467	236.665	89.1275	340.294	85.5865
chr1	4021673	4023118	301.529	100.013	336.624	77.1817
chr1	4023508	4025599	182.565	71.517	184.797	64.2124
chr1	4026001	4026823	202.001	92.2122	197.18	88.7683
chr1	4033250	4034138	315.722	82.2733	318.582	78.385
chr1	4038157	4038817	237.311	109.311	257.765	105.164
chr1	4045496	4049469	172.92	67.6363	170.841	55.0478
chr1	4053100	4053877	351.373	101.666	374.67	83.9839
chr1	4056090	4057872	284.555	88.4023	261.386	81.8939
chr1	4061580	4062216	175.725	99.4362	255.396	93.8973
chr1	4062583	4063319	260.747	101.436	283.887	91.0804
chr1	4064697	4065541	284.132	96.3007	281.742	82.0028
chr1	4065688	4066517	327.792	94.463	316.579	88.7343
chr1	4067195	4068294	206.438	84.551	175.005	86.9066
chr1	4068828	4073481	199.702	82.6778	237.675	69.697
chr1	4076295	4077020	352.791	101.086	378.873	85.6436
chr1	4077589	4078070	184.222	82.5897	181.753	79.3442
chr1	4079683	4080225	189.116	78.3494	193.557	63.1175
chr1	4084259	4085225	310.723	95.0103	404.535	92.3214
chr1	4089975	4090746	162.351	86.1709	150.808	93.3577
chr1	4095240	4096044	237.9	95.4125	233.998	90.7556
chr1	4105348	4106749	178.462	90.2804	170.603	84.9692
chr1	4118354	4119222	400.067	85.7472	423.619	86.7977
chr1	4120097	4120980	167.434	85.5833	177.816	72.1105
chr1	4121265	4122091	349.278	110.561	358.159	90.2536
chr1	4124792	4127409	231.832	80.6975	243.128	70.0453
chr1	4127514	4128209	194.807	63.7293	203.777	57.4738
chr1	4128650	4129768	247.628	79.0298	290.576	73.0485
chr1	4130370	4131618	262.26	88.5427	253.863	80.0166
chr1	4133140	4134098	189.991	100.808	217.006	86.4872
chr1	4137435	4139943	223.51	80.1082	243.725	69.3838
chr1	4143261	4143977	165.457	80.6732	147.74	77.6062
chr1	4144261	4145349	190.182	101.774	161.668	87.967
chr1	4147947	4148611	203.421	74.269	161.943	90.2355
chr1	4153589	4154165	215.373	81.652	220.075	75.1839
chr1	4157668	4159859	244.261	84.7169	220.972	82.7618
chr1	4162932	4164643	135.677	70.0537	137.138	60.3286
chr1	4172065	4172611	202.059	107.882	158.514	95.9746
chr1	4185447	4186232	384.605	108.192	316.505	101.265
chr1	4187262	4188018	244.768	89.0886	268.514	89.9787
chr1	4189167	4191103	291.608	86.677	283.402	85.6958
chr1	4194657	4196202	315.287	97.5298	376.4	80.5054
chr1	4196980	4198211	229.048	59.1636	234.785	52.5282
chr1	4207813	4209006	300.18	89.7541	315.983	79.2302
chr1	4215737	4217155	380.456	93.3843	430.58	75.7228
chr1	4221934	4222719	198.709	94.5226	176.405	96.7308
chr1	4226736	4228385	224.723	88.4713	217.471	78.0663
chr1	4238042	4238728	195.268	97.1809	173.827	84.7474
chr1	4244252	4244933	188.965	105.27	169.711	93.2097
chr1	4246863	4248296	240.992	87.1491	211.694	89.1435
chr1	4251013	4251500	175.395	95.1676	184.181	110.85
chr1	4258665	4259470	155.097	65.231	181.796	53.0592
chr1	4259782	4262292	256.726	87.3212	270.071	74.2918
chr1	4270305	4270916	208.262	101.263	194.305	106.477
chr1	4274527	4275287	316.377	81.7104	331.287	84.3014
chr1	4276424	4277882	190.758	70.309	173.887	56.2851
chr1	4278037	4279316	177.26	67.8321	191.934	57.6689
chr1	4279441	4281082	211.516	82.6418	225.03	67.4812
chr1	4286187	4289212	168.368	72.4549	163.691	74.9793
chr1	4290165	4290999	360.094	94.4441	372.544	88.4394
chr1	4296377	4297098	217.233	100.38	222.62	110.254
chr1	4298632	4299604	288.766	72.1098	319.112	62.863
chr1	4305159	4305760	232.98	94.2105	226.049	101.011
chr1	4305999	4306536	206.635	103.313	188.196	96.4784
chr1	4308924	4311356	150.14	85.1463	153.134	76.0241
chr1	4315298	4315883	192.682	93.2747	197.262	85.858
chr1	4316730	4317736	257.74	100.31	260.183	90.2231
chr1	4318306	4319110	201.361	89.4492	185.72	95.1827
chr1	4322481	4322942	163.815	87.6586	177.122	116.673
chr1	4325694	4326314	248.244	100.529	230.12	96.9583
chr1	4327425	4328495	230.834	85.5623	217.495	80.3912
chr1	4334577	4335363	310.786	106.312	302.088	99.3751
chr1	4342273	4344522	141.414	67.0003	132.942	56.7997
chr1	4347719	4348323	216.491	111.508	237.663	123.754
chr1	4353876	4354444	288.117	106.115	257.959	87.0352
chr1	4360631	4361333	253.817	97.8929	242.593	98.0269
chr1	4364711	4365360	232.477	100.962	218.49	97.5008
chr1	4365869	4367068	265.122	101.682	237.989	88.2344
chr1	4367296	4367994	272.198	87.3329	293.331	83.5737
chr1	4374380	4375093	204.22	110.472	274.408	89.0264
chr1	4378902	4379454	201.598	86.4429	174.213	80.6021
chr1	4380963	4381629	194.899	98.0424	265.682	77.4942
chr1	4382242	4383684	221.441	88.9801	225.893	81.3191
chr1	4384414	4385521	217.349	89.7147	265.349	83.5991
chr1	4387871	4389219	171.148	73.1671	186.779	69.5331
chr1	4389572	4391190	162.619	79.019	177.872	68.196
chr1	4404793	4405612	251.477	82.7932	253.836	85.4717
chr1	4416217	4418520	324.725	79.0108	325.625	72.0396
chr1	4419416	4421227	279.469	81.9439	286.744	72.1749
chr1	4422046	4423221	223.251	91.5177	199.399	79.4341
chr1	4423677	4424374	196.997	102.198	215.986	93.3397
chr1	4429585	4431392	322.41	86.4211	335.178	77.3685
chr1	4446623	4448165	259.989	91.501	191.287	84.8939
chr1	4452290	4452769	159.326	89.1309	160.975	92.0603
chr1	4455233	4456170	170.394	62.6204	184.176	65.2112
chr1	4456390	4457437	215.471	84.8252	219.434	72.525
chr1	4459045	4460758	299.745	81.8338	309.681	72.0328
chr1	4461796	4462730	345.814	97.2877	318.991	92.3087
chr1	4463893	4465541	238.907	85.3386	244.233	77.2737
chr1	4467256	4468835	263.705	89.7907	274.173	79.5234
chr1	4472493	4473243	266.311	85.2352	213.079	101.509
chr1	4474550	4475427	178.774	87.2102	166.273	69.4471
chr1	4475827	4477901	214.315	75.0754	208.568	66.9316
chr1	4479788	4480640	171.465	79.0505	173.41	80.3045
chr1	4480769	4481453	267.499	100.135	214.723	105.521
chr1	4484604	4485113	196.045	106.753	155.953	90.5193
chr1	4491750	4492593	271.401	86.3943	291.203	87.7298
chr1	4494976	4495749	245.168	90.969	222.799	86.7208
chr1	4504399	4505699	196.258	96.9433	190.851	85.7904
chr1	4507291	4508644	233.647	78.4652	227.313	64.7454
chr1	4515583	4516261	220.414	103.379	136.163	99.7469
chr1	4520477	4522488	206.421	84.1256	181.541	75.9116
chr1	4529012	4530153	436.158	108.251	457.419	93.2395
chr1	4544924	4545671	270.8	90.162	230.319	96.8866
chr1	4547606	4548486	237.493	98.8472	219.352	99.0967
chr1	4550011	4551744	201.117	92.2192	219.239	68.463
chr1	4553422	4553856	159.659	88.9035	155.105	88.8481
chr1	4557148	4558018	215.631	90.2737	254.23	77.0519
chr1	4567403	4568697	255.898	83.6308	223.625	83.7432
chr1	4570556	4571199	162.39	77.0497	149.557	70.7327
chr1	4576095	4576589	199.412	110.919	187.234	90.8661
chr1	4587818	4588693	341.031	119.242	343.697	99.6629
chr1	4589881	4590382	195.67	97.521	161.584	101.437
chr1	4598255	4599198	160.167	73.8431	164.834	63.1187
chr1	4601201	4601792	208.286	96.1909	173.663	94.0204
chr1	4604355	4605989	230.303	82.2972	251.783	68.7384
chr1	4606463	4607692	249.167	82.4808	265.328	67.2555
chr1	4609961	4610552	230.708	119.369	199.401	119.784
chr1	4622691	4624108	156.166	75.888	204.83	63.3562
chr1	4624797	4626436	158.1	71.4596	172.286	56.8257
chr1	4627174	4631491	144.717	67.3766	179.099	55.5167
chr1	4631861	4633487	195.99	76.8049	240.87	65.0633
chr1	4633790	4638022	158.942	75.5274	187.034	56.4449
chr1	4647480	4648711	200.903	88.6527	217.883	95.5789
chr1	4650507	4651576	348.591	99.311	376.843	87.1257
chr1	4658706	4659524	168.637	96.2915	189.595	96.4545
chr1	4662682	4663699	209.739	72.5109	198.743	84.5807
chr1	4663879	4665367	197.535	84.8485	192.942	72.0277
chr1	4665430	4666165	177.471	73.6178	181.745	62.1481
chr1	4672288	4673062	285.282	98.2257	226.351	96.0616
chr1	4675073	4675834	164.274	87.6032	153.708	93.0254
chr1	4679252	4679847	188.907	86.7188	193.359	98.0411
chr1	4680423	4682363	277.263	85.5568	263.891	85.5191
chr1	4686427	4687021	134.662	69.1844	143.056	65.5817
chr1	4687992	4689445	188.118	70.8652	186.639	70.9047
chr1	4691199	4692794	177.577	86.1703	185.479	81.7011
chr1	4693307	4693817	204.739	89.0851	208.787	110.116
chr1	4697302	4697925	214.245	106.275	203.473	93.6348
chr1	4702094	4704822	231.061	80.929	252.078	68.9349
chr1	4709936	4710572	207.858	110.564	167.423	98.2501
chr1	4713850	4714503	201.224	93.7009	214.206	80.2483
chr1	4717028	4718429	145.642	70.0733	138.903	64.9266
chr1	4719907	4721415	248.593	81.755	247.312	77.2355
chr1	4721546	4722264	168.109	93.8036	145.137	82.8982
chr1	4724558	4725125	217.102	92.6119	198.591	96.605
chr1	4726718	4727727	217.889	79.6477	189.749	81.1358
chr1	4732973	4733902	350.081	89.7014	264.622	86.6327
chr1	4733964	4734918	263.086	101.231	212.968	86.8498
chr1	4735579	4736177	233.882	96.9738	207.593	92.2584
chr1	4739876	4741001	249.21	85.4381	240.744	70.4847
chr1	4742092	4743079	329.67	102.241	308.948	95.7666
chr1	4746335	4746951	264.629	97.8465	219.125	102.724
chr1	4751500	4752890	247.414	76.2123	226.671	64.8714
chr1	4755765	4756598	306.284	92.639	274.548	97.5663
chr1	4758973	4760265	246.656	91.182	237.774	86.9339
chr1	4760993	4762412	304.241	93.6402	276.254	95.0397
chr1	4773500	4774858	284.752	85.4055	247.849	90.1351
chr1	4781144	4782854	167.222	68.626	169.325	71.6966
chr1	4788564	4789134	257.135	105.342	213.803	93.6682
chr1	4794760	4795433	204.022	95.3264	229.924	72.8685
chr1	4801226	4801808	200.808	96.8938	182.056	89.3585
chr1	4802738	4803448	250.957	87.7862	279.015	76.0339
chr1	4806761	4807513	290.443	88.6517	236.228	84.4093
chr1	4810304	4811348	391.501	91.6295	408.979	85.4239
chr1	4811744	4812647	312.599	97.3408	329.942	86.2803
chr1	4814945	4816091	182.228	82.8764	186.136	71.4363
chr1	4817331	4818073	255.196	92.6157	221.032	95.9404
chr1	4819853	4820540	217.294	90.3929	209.204	95.274
chr1	4821711	4824044	162.944	73.1018	161.506	68.74
chr1	4826809	4827471	245.759	103.808	195.183	96.1836
chr1	4827817	4829647	256.327	74.8552	264.371	63.7535
chr1	4831866	4835548	135.853	70.4395	129.686	62.7281
chr1	4836699	4837588	169.177	87.5739	157.538	94.3121
chr1	4839825	4842098	223.438	87.386	217.538	80.9941
chr1	4842556	4843218	208.377	77.2524	208.389	83.3392
chr1	4845335	4845829	190.686	106.297	155.379	98.4717
chr1	4847165	4847869	195.491	112.208	159.448	99.9955
chr1	4850170	4851919	220.82	78.3219	218.832	64.3318
chr1	4854426	4855248	200.836	101.1	227.385	92.1362
chr1	4858514	4859858	220.719	85.2759	226.753	81.8048
chr1	4861229	4862128	303.867	95.7422	291.734	87.9839
chr1	4864468	4865943	156.195	79.0953	163.111	65.8253
chr1	4866749	4868031	138.363	75.3311	130.657	66.9429
chr1	4868154	4870068	152.735	75.3871	163.793	66.5345
chr1	4872773	4874031	258.145	83.6647	234.75	72.1498
chr1	4876703	4877164	216.804	104.497	164.606	95.6549
chr1	4877753	4879033	165.521	94.534	149.029	79.2521
chr1	4881337	4881967	292.708	115.241	311.67	102.952
chr1	4884256	4884724	217.996	113.666	171.11	100.14
chr1	4886959	4888040	295.686	84.9029	256.689	72.9878
chr1	4899142	4899909	282.89	99.4198	275.149	89.7195
chr1	4907800	4909144	166.311	84.0868	173.285	82.6876
chr1	4912419	4913225	337.344	92.9096	331.47	87.0956
chr1	4920878	4921569	194.086	97.7993	165.737	108.745
chr1	4924121	4925382	189.666	78.2151	180.947	67.5873
chr1	4930136	4931629	286.488	88.999	254.95	76.0248
chr1	4931684	4933510	179.594	74.7691	170.441	55.8794
chr1	4934099	4934612	220.659	112.152	220.176	101.763
chr1	4934737	4936000	356.357	73.9336	383.055	71.0813
chr1	4939074	4940047	194.61	83.5332	196.41	68.6921
chr1	4947003	4947586	225.111	98.294	206.936	123.124
chr1	4952085	4953072	311.553	96.9212	348.983	84.7474
chr1	4953966	4954803	464.67	109.926	394.187	97.5726
chr1	4958525	4960834	219.816	73.2683	230.654	69.8826
chr1	4968471	4970253	204.636	85.4555	204.576	79.2307
chr1	4973028	4973712	276.602	100.135	353.526	105.81
chr1	4974060	4975679	230.564	83.7648	248.608	78.5357
chr1	4978855	4980373	177.644	90.2405	173.579	69.3016
chr1	4980675	4981215	232.097	105.698	238.309	99.9705
chr1	4983578	4984094	189.672	100.438	166.375	105.004
chr1	4989826	4990983	218.03	80.9045	234.69	71.0989
chr1	4991481	4992394	205.126	89.2729	217.169	83.6026
chr1	4996623	4997250	271.446	91.3962	250.696	78.5299
chr1	5000025	5000654	208.14	94.0094	204.867	87.7115
chr1	5001104	5001504	164.049	93.6065	180.529	97.8832
chr1	5002966	5003497	189.125	106.2	163.98	87.8862
chr1	5007194	5007923	169.514	86.4378	159.496	91.6837
chr1	5014060	5014462	162.439	90.3011	103.081	94.9368
chr1	5015839	5017033	238.953	85.4723	195.787	89.4319
chr1	5018283	5018915	189.216	92.1181	177.336	92.9271
chr1	5023356	5024805	243.62	89.023	247.729	77.2416
chr1	5035802	5036569	214.405	85.4296	190.347	94.1024
chr1	5040729	5041927	293.33	98.1459	303.135	85.3369
chr1	5045752	5046959	353.578	85.1191	356.356	73.3962
chr1	5047918	5048572	221.911	91.463	263.071	99.1743
chr1	5054550	5055273	261.019	91.576	183.794	94.6326
chr1	5058652	5061073	153.921	82.5154	135.414	88.5396
chr1	5067629	5068532	190.777	96.8351	150.836	105.77
chr1	5072898	5074659	207.257	88.16	204.235	80.8493
chr1	5081009	5082614	435.804	79.659	410.915	68.2555
chr1	5083554	5086172	172.405	77.2656	167.633	72.7377
chr1	5088116	5088832	277.842	97.5732	236.872	100.253
chr1	5090846	5091506	263.679	100.663	262.534	89.2844
chr1	5093044	5093885	230.091	89.586	234.722	68.1876
chr1	5097267	5098050	253.66	95.6388	215.487	95.9677
chr1	5104009	5104641	191.237	106.207	194.212	91.0498
chr1	5114831	5115520	245.397	112.332	221.539	106.19
chr1	5122861	5123556	246.265	85.4104	202.52	89.3404
chr1	5124739	5126156	236.728	97.4782	232.964	81.7769
chr1	5132497	5133707	197.792	92.8329	217.763	84.0003
chr1	5134158	5135083	175.366	96.013	194.882	90.0002
chr1	5136764	5137915	330.97	87.4753	340.274	74.3902
chr1	5138358	5139459	423.872	97.6687	413.374	84.2342
chr1	5143031	5143748	255.187	78.9686	219.96	92.6666
chr1	5149305	5150698	154.73	96.5353	143.969	85.0313
chr1	5152165	5153371	286.089	87.6508	290.54	86.7384
chr1	5154397	5155707	213.65	78.9494	207.68	72.7577
chr1	5157350	5160303	199.83	79.4789	205.161	71.7851
chr1	5164183	5165232	318.405	81.8341	291.688	65.789
chr1	5166179	5166678	177.257	95.1666	142.61	87.578
chr1	5167084	5168233	241.92	100.146	203.15	103.261
chr1	5168584	5170324	275.916	95.1285	273.825	83.6434
chr1	5171228	5171656	192.859	101.885	200.583	93.7898
chr1	5175495	5176187	197.036	100.957	158.17	102.873
chr1	5180822	5181461	178.898	81.4622	180.866	57.8687
chr1	5186263	5186897	239.488	102.631	281.85	100.12
chr1	5187527	5188676	318.623	83.2561	277.715	75.8965
chr1	5191000	5192654	160.721	86.4094	154.55	79.1454
chr1	5199149	5199996	295.567	88.9513	349.486	96.4206
chr1	5204598	5205736	164.429	92.487	155.794	76.8039
chr1	5209310	5209922	212.618	99.6052	224.271	79.1622
chr1	5212333	5215090	203.207	69.0639	220.064	59.0291
chr1	5219299	5220195	294.906	93.2599	296.419	92.4718
chr1	5220523	5221348	234.747	98.5186	275.727	83.412
chr1	5223456	5224169	213.401	89.6583	231.248	86.5303
chr1	5224353	5225231	216.758	102.973	213.081	84.4578
chr1	5227035	5228004	415.047	99.6641	552.506	76.5263
chr1	5230434	5231059	229.142	99.7251	200.583	97.4482
chr1	5231431	5232590	183.353	83.1287	173.639	61.5924
chr1	5235034	5237694	218.24	80.3371	209.552	63.7836
chr1	5237975	5238634	299.693	93.5406	268.239	95.4212
chr1	5243465	5244140	222.576	96.0587	204.117	93.1594
chr1	5248913	5250480	274.181	104.465	243.468	91.9945
chr1	5252299	5252819	229.663	104.934	228.981	112.562
chr1	5263852	5265125	220.989	100.255	199.706	96.9302
chr1	5265452	5266338	157.677	76.0169	164.979	66.2866
chr1	5267439	5268499	292.206	78.6156	294.764	76.1127
chr1	5269195	5269938	188.668	100.48	176.964	84.8995
chr1	5271050	5275510	382.608	80.6758	356.043	69.7868
chr1	5280131	5281778	320.675	85.3904	316.889	80.0821
chr1	5282801	5284738	244.64	78.9709	254.01	74.9324
chr1	5294672	5295590	229.749	93.512	207.415	94.133
chr1	5297888	5299280	162.526	82.3354	169.822	82.1092
chr1	5308892	5309530	239.739	98.051	165.528	95.7725
chr1	5309859	5313771	166.27	60.8122	172.835	49.7393
chr1	5315510	5316223	273.861	102.146	242.283	97.0692
chr1	5317975	5318849	212.087	81.7626	142.838	72.853
chr1	5322886	5323863	269.639	88.0985	270.591	83.5908
chr1	5326203	5327188	244.756	102.913	195.615	85.7225
chr1	5328989	5329820	352.172	98.9062	286.781	97.3252
chr1	5331949	5333378	290.045	85.4759	262.942	72.6491
chr1	5336156	5339038	170.462	66.3853	163.44	56.7433
chr1	5340916	5341927	198.666	109.751	262.183	95.4491
chr1	5342338	5343776	324.425	82.2418	304.096	85.2582
chr1	5344090	5346255	253.611	90.9016	246.319	82.0203
chr1	5352358	5353161	200.617	72.5014	180.072	70.1831
chr1	5355793	5356611	141.507	80.6615	139.791	86.7849
chr1	5359514	5360274	263.647	96.1299	249.386	87.6838
chr1	5361827	5363114	153.828	70.9583	154.875	74.5189
chr1	5365800	5366693	212.402	78.7447	228.886	71.9673
chr1	5366916	5369921	199.56	83.3459	216.448	75.8731
chr1	5370574	5372517	231.805	80.3721	238.827	68.9
chr1	5373215	5375894	244.047	72.2678	252.512	65.3241
chr1	5376731	5378204	217.214	73.9329	231.229	66.5859
chr1	5378915	5380745	297.506	82.0912	303.926	77.1525
chr1	5381014	5381926	410.876	96.3802	367.713	93.6682
chr1	5390013	5390914	233.552	102.118	183.773	81.424
chr1	5393208	5395038	314.257	79.097	278.225	69.8047
chr1	5399043	5399572	206.138	104.012	205.254	91.9565
chr1	5402794	5403824	240.263	102.85	216.775	93.4964
chr1	5404402	5405409	270.96	97.9436	314.445	97.3992
chr1	5406000	5406877	339.889	107.256	358.066	96.5044
chr1	5409367	5409967	226.449	119.862	143.665	96.2354
chr1	5425579	5429492	234.408	78.0671	229.851	65.0387
chr1	5435996	5436544	192.581	88.7403	179.632	103.924
chr1	5438920	5440065	206.232	86.7373	173.624	75.9889
chr1	5442766	5443629	241.616	101.853	258.926	96.2369
chr1	5444418	5445190	287.675	99.9589	246.189	92.9806
chr1	5446860	5447771	198.566	84.9578	156.997	74.4524
chr1	5448119	5449118	281.601	90.2721	338.666	81.9479
chr1	5451350	5452421	380.886	86.122	492.214	75.331
chr1	5453114	5454398	294.573	88.7273	292.363	77.1571
chr1	5454887	5455458	160.777	81.1674	146.368	96.9672
chr1	5457031	5457938	230.247	82.5636	224.196	93.0944
chr1	5460507	5461138	264.664	125.19	221.398	105.61
chr1	5463762	5465019	187.729	79.3721	180.549	76.7693
chr1	5465303	5466083	242.354	91.6161	225.955	80.6187
chr1	5469467	5470642	200.559	93.4607	234.219	81.7902
chr1	5473273	5474148	222.61	81.1473	212.813	89.4932
chr1	5478681	5479310	230.985	92.5575	252.679	91.7984
chr1	5488073	5488861	246.58	86.9195	264.266	74.5304
chr1	5489205	5490137	278.204	97.0066	263.77	82.1104
chr1	5492783	5494311	206.679	81.432	206.886	66.7774
chr1	5494541	5495047	186.795	92.0453	173.118	84.4124
chr1	5498119	5498770	220.727	97.8465	229.637	97.2013
chr1	5503404	5505409	346.074	86.5409	313.938	85.7055
chr1	5508411	5509087	303.021	90.8505	336.76	88.9263
chr1	5511076	5511925	286.596	94.6579	257.223	82.2186
chr1	5512851	5514202	227.493	73.1736	200.601	64.2558
chr1	5514305	5514916	234.131	84.0743	220.632	89.6482
chr1	5518361	5519149	185.188	89.527	160.202	100.88
chr1	5522248	5523749	220.821	77.2689	234.487	64.0263
chr1	5524115	5525120	180.947	76.5572	200.595	75.7526
chr1	5525500	5526830	199.754	91.6667	189.307	75.3806
chr1	5527834	5531283	185.536	65.4012	200.295	57.563
chr1	5532260	5535406	235.073	74.1676	250.32	58.6443
chr1	5535704	5536969	202.571	71.4705	195.855	57.3692
chr1	5546990	5547519	173.844	88.0433	192.694	75.509
chr1	5548211	5549406	251.847	76.9944	233.957	80.5868
chr1	5552702	5554726	143.961	70.8388	151.263	58.0335
chr1	5561309	5562170	222.336	93.0735	216.476	80.6134
chr1	5569810	5575098	262.254	75.7286	242.033	63.9826
chr1	5577873	5580643	167.382	69.564	156.983	61.7504
chr1	5580824	5581590	171.539	100.146	160.922	99.3883
chr1	5585778	5587566	256.365	81.5935	229.608	63.7027
chr1	5589961	5591803	347.488	100.272	294.258	98.1205
chr1	5593479	5595236	141.303	80.824	149.171	72.3673
chr1	5596652	5601151	163.598	68.2033	166.024	54.4576
chr1	5602819	5604552	225.807	78.1229	233.969	64.6975
chr1	5605077	5607924	162.911	76.0226	182.891	68.6235
chr1	5608908	5609855	193.378	81.0049	198.11	65.5666
chr1	5610694	5611877	130.507	75.6525	135.384	59.1727
chr1	5612336	5614065	264.928	75.0024	282.241	63.246
chr1	5614573	5615456	168.338	87.1347	169.302	81.7401
chr1	5615690	5619314	304.647	84.4187	294.546	75.027
chr1	5621964	5622622	245.797	94.3767	181.223	100.375
chr1	5622786	5623316	193.398	103.816	175.506	110.065
chr1	5628260	5629055	271.119	111.713	251.822	108.448
chr1	5638965	5640083	398.576	98.0215	422.727	88.6133
chr1	5644561	5645389	241.031	79.4116	281.063	71.1687
chr1	5647202	5648224	298.384	103.208	280.233	106.224
chr1	5648649	5649580	451.538	101.77	444.346	85.1722
chr1	5651311	5651944	212.626	84.0377	204.678	77.4731
chr1	5652546	5653532	140.875	77.1062	146.651	76.2096
chr1	5653868	5655765	160.837	73.6556	214.94	65.046
chr1	5656014	5657223	146.321	76.6693	151.273	69.1858
chr1	5659414	5659926	246.037	105.236	250.317	100.417
chr1	5665532	5666413	152.772	76.9666	179.014	72.7231
chr1	5667429	5668243	162.405	91.4356	128.45	77.4942
chr1	5668355	5668900	175.185	105.566	170.996	99.779
chr1	5673139	5673604	181.977	90.3414	158.301	87.6027
chr1	5673734	5674709	288.041	91.7917	245.502	79.3004
chr1	5678182	5678725	154.366	84.512	150.052	90.6781
chr1	5682116	5684978	298.063	69.721	279.314	48.0196
chr1	5686582	5687674	333.792	94.5013	309.503	102.131
chr1	5687929	5688612	323.759	131.035	263.933	107.992
chr1	5702183	5702857	181.926	89.0877	189.114	94.1777
chr1	5705925	5706621	177.093	75.1187	167.812	77.5633
chr1	5709799	5710316	179.423	103.335	177.213	86.4412
chr1	5712152	5713718	190.959	78.5813	187.351	68.6926
chr1	5722910	5723831	261.244	90.9763	268.249	74.5029
chr1	5726536	5727471	422.456	88.3932	408.036	78.8861
chr1	5730843	5732011	231.287	81.7063	223.947	73.8154
chr1	5734305	5738949	186.509	73.9397	188.626	58.5908
chr1	5743475	5744279	251.006	91.437	202.247	100.84
chr1	5744517	5745163	217.492	84.8205	191.086	86.6277
chr1	5754678	5755519	320.267	90.4004	267.155	82.0602
chr1	5757192	5758263	241.501	101.47	202.436	95.8255
chr1	5758802	5759552	248.855	102.587	223.803	86.2163
chr1	5760611	5761562	322.675	90.5071	263.832	73.8161
chr1	5764790	5765866	258.778	95.6943	279.819	86.5589
chr1	5772577	5773260	292.435	89.9194	251.133	96.411
chr1	5773633	5774294	245.406	103.62	190.188	100.218
chr1	5781654	5782456	354.952	81.1321	329.853	82.1056
chr1	5782624	5784824	260.897	82.2948	248.043	74.6034
chr1	5784994	5786043	325.406	88.3634	331.691	84.8282
chr1	5786353	5787075	237.056	97.711	203.18	99.6936
chr1	5788533	5789213	214.131	104.418	274.097	91.8928
chr1	5789790	5790906	204.009	95.3331	194.587	78.4951
chr1	5799625	5800465	186.269	85.3439	161.108	78.8622
chr1	5805119	5805805	202.716	92.1887	173.827	102.908
chr1	5807059	5807710	142.982	66.6338	165.446	75.6348
chr1	5807861	5808908	148.984	69.7791	159.649	59.3043
chr1	5810030	5811594	172.011	68.9013	181.889	64.861
chr1	5817524	5819312	142.693	76.6136	149.617	61.3802
chr1	5820090	5822018	146.409	73.6555	145.735	65.7437
chr1	5822331	5824531	289.563	72.5398	266.322	60.5815
chr1	5824828	5825603	260.398	93.3855	216.809	92.6207
chr1	5828993	5829785	253.801	102.047	251.231	92.63
chr1	5832263	5833632	166.656	73.5457	165.523	56.3332
chr1	5834800	5835402	181.672	88.7445	173.684	90.66
chr1	5837624	5837993	201.629	117.557	230.759	109.322
chr1	5842181	5842933	275.794	89.2589	221.348	102.553
chr1	5843553	5844219	179.796	86.7298	166.97	98.2781
chr1	5844694	5845424	233.364	109.15	215.085	92.3708
chr1	5856907	5858561	242.384	86.5474	254.658	76.6347
chr1	5863657	5864097	231.505	96.5122	223.723	122.691
chr1	5867528	5868306	197.419	103.59	204.062	71.93
chr1	5869622	5870892	264.129	103.188	287.05	95.9136
chr1	5872016	5873135	331.731	103.443	359.536	85.8834
chr1	5873676	5874168	189.514	104.409	222.467	96.4604
chr1	5875313	5876430	228.268	88.2983	248.416	76.4775
chr1	5877554	5879487	133.393	83.2682	125.64	78.4633
chr1	5884227	5884765	248.094	100.575	218.07	102.915
chr1	5885106	5885782	222.956	101.996	204.591	97.9944
chr1	5895043	5898811	195.548	86.6457	187.653	76.2532
chr1	5899928	5900760	249.659	95.7688	224.652	86.2753
chr1	5910962	5911671	205.372	90.1641	188.903	74.4677
chr1	5920431	5921922	291.691	88.5059	278.628	91.9091
chr1	5926736	5927797	200.138	84.3515	208.134	68.0269
chr1	5927912	5928850	253.275	85.1897	267.488	66.4065
chr1	5929877	5930441	174.945	98.7717	168.646	83.4451
chr1	5932706	5933514	189.891	93.5273	218.558	96.1799
chr1	5933911	5934374	186.211	100.101	178.245	107.2
chr1	5940119	5941284	294.649	85.0522	293.711	91.4884
chr1	5946622	5947295	265.703	114.663	250.448	107.246
chr1	5954403	5954914	178.718	74.6135	170.056	89.7781
chr1	5961339	5962330	160.948	70.0361	152.792	56.4698
chr1	5967582	5968178	258.776	101.513	243.787	95.2223
chr1	5982212	5983274	388.774	104.91	409.456	96.6376
chr1	5996007	5996920	420.044	99.0253	414.613	84.4689
chr1	5997167	5997873	233.835	92.4876	206.299	116.518
chr1	5998799	5999409	241.582	82.3407	208.382	72.6142
chr1	6002127	6002663	168.297	90.3011	146.14	84.8528
chr1	6007196	6008372	325.427	72.22	294.83	67.5961
chr1	6018011	6018632	193.596	91.544	168.652	96.1653
chr1	6023729	6024334	283.164	109.06	232.935	94.4595
chr1	6027668	6028255	209.705	112.793	201.654	91.2923
chr1	6031974	6033969	235.367	77.9339	217.791	73.4477
chr1	6037758	6038719	263.329	90.0405	213.782	78.6037
chr1	6039239	6039771	216.08	102.567	218.558	99.6154
chr1	6049813	6050435	143.231	83.3216	139.427	78.8432
chr1	6058856	6060916	178.57	68.4925	195.556	58.4592
chr1	6064138	6065272	368.314	98.2491	343.525	93.815
chr1	6068558	6069336	216.299	91.5581	191.252	92.0094
chr1	6071257	6072145	225.644	86.387	206.744	72.3725
chr1	6073644	6074573	367.267	95.8453	429.304	85.1427
chr1	6076118	6076552	201.597	125.201	227.219	101.15
chr1	6087754	6088312	198	90.8324	160.746	88.5949
chr1	6088527	6090458	186.861	76.8516	189.424	66.8704
chr1	6090734	6092114	209.061	80.5697	193.851	77.3781
chr1	6101047	6101891	352.233	91.1611	389.053	86.6887
chr1	6103467	6105140	194.683	83.7904	210.484	71.6275
chr1	6106220	6107368	259.515	86.5106	240.642	75.6181
chr1	6115860	6116585	289.588	88.8041	253.225	102.281
chr1	6120599	6122882	245.607	65.8024	250.666	62.3634
chr1	6123653	6124415	176.84	76.4024	173.24	81.485
chr1	6126856	6131247	165.331	72.2725	173.452	63.2276
chr1	6134627	6135306	209.038	90.1129	216.562	83.8737
chr1	6142511	6143890	164.174	74.3368	176.494	62.5209
chr1	6148031	6148884	352.822	103.582	270.366	94.5833
chr1	6149293	6149884	195.319	95.4182	199.697	90.0053
chr1	6159078	6161783	168.512	60.7697	175.169	43.4963
chr1	6164336	6165886	272.038	80.7181	276.821	69.1466
chr1	6172420	6173242	204.526	85.824	165.912	96.2257
chr1	6174849	6175710	189.328	87.7701	157.991	104.958
chr1	6177486	6178610	173.863	67.4363	186.046	67.2048
chr1	6180057	6183903	198.1	72.7191	188.939	66.5316
chr1	6184836	6185724	348.984	104.898	378.833	94.6409
chr1	6208765	6210669	345.229	92.5704	311.582	86.2014
chr1	6212547	6213446	248.812	82.2825	215.494	84.0247
chr1	6220300	6220997	206.388	98.5952	200.935	99.8649
chr1	6222274	6222895	179.456	102.206	194.836	87.5678
chr1	6224476	6225136	235.134	87.1723	218.558	96.7747
chr1	6229518	6230264	278.44	96.7097	286.41	94.1007
chr1	6231652	6232929	223.922	78.129	229.34	87.1808
chr1	6238004	6240261	381.427	82.1384	357.671	80.6045
chr1	6240320	6241317	267.753	97.3231	247.275	97.7811
chr1	6254193	6254912	217.616	98.7537	205	82.2329
chr1	6255740	6256678	196.765	78.3745	183.234	71.8877
chr1	6260808	6261486	273.869	89.9091	242.67	95.6637
chr1	6262024	6262574	215.685	108.758	223.803	85.9287
chr1	6263901	6264946	257.135	89.5756	248.8	76.0699
chr1	6270025	6272556	203.059	74.87	192.738	64.6125
chr1	6276858	6278202	292.233	77.122	279.702	68.2687
chr1	6281386	6282044	182.71	94.7237	181.755	85.3484
chr1	6282226	6283281	389.689	83.7492	449.462	91.0934
chr1	6294152	6295156	305.165	105.74	291.178	91.7815
chr1	6297263	6298086	344.731	112.351	353.729	94.4269
chr1	6302041	6302679	191.44	69.7808	194.304	58.8893
chr1	6303027	6305007	402.131	81.2916	343.422	78.5982
chr1	6307315	6308059	302.794	71.4998	269.319	68.3067
chr1	6310666	6311331	264.097	96.1299	233.479	92.7761
chr1	6313239	6313950	264.302	100.186	219.357	94.5611
chr1	6315459	6316851	377.813	73.8066	387.374	64.352
chr1	6318535	6321396	217.92	75.5708	207.358	62.8965
chr1	6322431	6324432	223.73	74.1632	207.963	60.3806
chr1	6325892	6326720	224.255	97.0587	209.055	85.498
chr1	6327450	6328223	175.769	87.7201	153.584	87.9999
chr1	6328892	6329980	151.294	87.2944	149.616	71.4277
chr1	6331368	6332140	284.16	107.057	321.155	102.714
chr1	6336532	6338660	204.75	73.1703	196.373	57.7063
chr1	6339381	6342883	214.049	74.9076	221.678	65.557
chr1	6344855	6345744	348.412	87.0602	321.174	71.8462
chr1	6345965	6346611	223.671	92.2423	219.505	80.8118
chr1	6348118	6348731	207.322	89.3867	198.52	90.3235
chr1	6352507	6353011	166.945	94.2225	164.439	104.365
chr1	6363225	6363757	162.96	84.5428	162.686	71.7379
chr1	6366348	6366735	169.148	99.7006	174.394	68.4695
chr1	6367012	6367587	183.816	80.2057	157.818	88.7268
chr1	6373289	6374300	249.832	72.038	241.948	65.719
chr1	6374762	6377120	190.941	76.6838	200.873	71.6172
chr1	6383594	6384576	291.028	91.6024	207.073	83.9707
chr1	6385491	6386178	254.943	97.704	220.912	92.3956
chr1	6389407	6391044	170.387	90.0961	148.357	86.7319
chr1	6398615	6399871	311.564	105.974	292.477	85.3322
chr1	6400269	6401239	217.103	88.0282	197.378	84.1941
chr1	6405652	6406376	223.17	95.2336	228.218	96.1407
chr1	6414737	6415313	207.058	100.678	142.062	90.6326
chr1	6419636	6420619	223.652	82.9157	219.491	87.1039
chr1	6430098	6430979	318.955	97.4392	299.084	81.9257
chr1	6431990	6433426	196.016	96.0295	183.856	94.19
chr1	6452037	6453049	235.386	80.314	256.568	74.8379
chr1	6466685	6467514	270.592	94.463	248.454	93.505
chr1	6471098	6472505	226.042	90.7068	234.122	87.1366
chr1	6473338	6474205	312.32	91.1127	335.777	85.5294
chr1	6474769	6475604	260.234	91.8702	258.814	80.9921
chr1	6476230	6477219	236.663	81.7201	225.231	58.1835
chr1	6478630	6480260	161.03	80.2581	146.313	54.7132
chr1	6482955	6483654	269.981	109.092	39.5217	35.6448
chr1	6484901	6487001	220.481	88.2793	193.996	79.3801
chr1	6489157	6490813	293.865	77.7572	258.89	59.5859
chr1	6492774	6494637	190.682	84.9263	181.51	70.0542
chr1	6495369	6496745	193.772	80.8039	190.094	90.6805
chr1	6497998	6498711	171.303	91.5795	151.55	99.288
chr1	6499268	6500337	223.582	81.1573	226.368	74.3621
chr1	6503702	6504682	172.203	91.0904	153.615	84.1421
chr1	6505929	6506479	232.812	102.946	155.454	95.9957
chr1	6509315	6509939	166.567	84.1521	160.556	90.6326
chr1	6510278	6511493	240.474	87.941	303.93	81.0506
chr1	6515250	6516048	264.097	89.8357	270.595	83.7562
chr1	6516311	6517185	223.23	84.6361	202.253	80.7718
chr1	6520273	6520891	141.575	83.122	147.12	78.7136
chr1	6521238	6522979	227.521	77.6327	195.534	62.9237
chr1	6537481	6538193	298.463	78.8818	289.282	80.5418
chr1	6543731	6545718	351.619	86.6354	349.956	76.729
chr1	6546270	6547006	200.441	97.7135	181.023	80.0648
chr1	6552927	6553964	147.034	77.277	153.264	59.3041
chr1	6554590	6555652	275.72	85.5619	274.946	70.011
chr1	6557138	6558240	295.267	87.0141	284.482	80.569
chr1	6562092	6562719	184.614	91.3962	198.828	92.4066
chr1	6570962	6573117	262.641	70.8763	259.876	57.5338
chr1	6576036	6577754	262.257	75.4827	259.827	69.0607
chr1	6578148	6579272	198.721	87.3422	252.158	74.4179
chr1	6581457	6583668	285.523	81.2658	284.056	72.7118
chr1	6584209	6584766	245.651	105.342	235.43	103.665
chr1	6594906	6595619	221.91	95.422	216.289	86.253
chr1	6602165	6602670	219.096	96.2964	185.579	91.2363
chr1	6606276	6607017	186.592	78.2596	162.812	79.7914
chr1	6611709	6613401	377.727	102.145	381.21	80.6402
chr1	6614087	6615208	258.36	91.8529	264.063	74.2642
chr1	6616668	6617357	213.187	79.1955	209.866	95.5714
chr1	6623888	6624911	319.786	89.4933	354.649	91.2367
chr1	6625190	6626045	260.869	92.3915	254.6	82.798
chr1	6626909	6627707	458.569	102.424	393.513	98.1286
chr1	6632317	6633027	181.921	85.8568	148.003	86.3389
chr1	6643706	6645393	371.749	78.8997	371.043	77.5972
chr1	6650635	6653247	222.434	77.3557	227.594	74.7975
chr1	6666073	6666875	349.975	95.9351	288.867	86.2972
chr1	6671756	6672555	273.758	98.2955	370.7	95.5308
chr1	6677971	6678742	272.932	100.385	249.683	99.2567
chr1	6679274	6680181	339.913	80.8016	315.571	70.6384
chr1	6682952	6683490	243.346	112.457	222.62	108.796
chr1	6684649	6685467	372.017	108.851	273.598	102.498
chr1	6688730	6689383	269.684	108.036	240.179	88.1217
chr1	6691895	6692403	187.002	106.963	159.358	103.932
chr1	6694217	6694938	236.277	100.063	237.897	87.49
chr1	6699924	6703753	223.164	66.9601	230.145	58.4607
chr1	6715520	6716548	213.086	73.2897	231.314	63.8628
chr1	6719155	6720651	371.826	79.5112	367.107	62.522
chr1	6721451	6722705	127.574	64.6328	104.155	56.2955
chr1	6723442	6724045	170.779	76.8601	187.024	74.7688
chr1	6727063	6727881	224.654	94.6168	208.191	99.5972
chr1	6728792	6729867	268.969	90.8986	285.609	74.6828
chr1	6733865	6734998	230.258	89.4695	225.309	91.2798
chr1	6738331	6740077	323.89	84.8638	340.179	76.7872
chr1	6740361	6742597	251.627	74.6393	267.43	64.3817
chr1	6744398	6745469	267.44	91.0249	264.146	88.0708
chr1	6753327	6754087	312.385	81.7104	318.634	81.1791
chr1	6754874	6756008	222.03	95.0279	210.154	85.6193
chr1	6756942	6757946	180.65	84.1376	157.605	89.2211
chr1	6759888	6760757	277.244	99.8357	243.255	86.6978
chr1	6765543	6767169	204.827	76.2432	194.309	71.7521
chr1	6767428	6768104	169.815	67.8846	192.175	54.9939
chr1	6771243	6773104	187.884	77.5341	178.698	61.5227
chr1	6778916	6779768	324.19	90.5731	327.939	103.282
chr1	6781444	6782362	310.97	97.2425	315.218	88.7478
chr1	6783707	6785257	317.979	81.8964	362.552	74.2496
chr1	6787287	6788378	292.391	80.9857	265.875	79.3876
chr1	6789049	6789615	207.049	71.8002	206.355	68.8261
chr1	6790170	6790730	173.344	92.9541	182.027	90.0441
chr1	6790917	6791942	247.043	75.9543	273.101	63.471
chr1	6798919	6799770	319.505	89.8746	284.767	81.793
chr1	6803378	6805128	227.172	84.2784	257.773	78.4196
chr1	6808882	6809643	208.123	84.9031	176.914	74.8361
chr1	6814772	6815538	257.83	98.9535	231.454	90.8693
chr1	6822251	6822737	182.984	107.108	132.753	92.7687
chr1	6824371	6825125	194.809	105.979	177.629	96.2494
chr1	6826833	6828180	281.033	87.9674	235.465	81.0354
chr1	6835259	6836646	199.257	79.6693	205.605	67.8631
chr1	6838258	6840334	173.348	77.0926	204.071	65.2479
chr1	6846383	6846914	259.183	98.0307	228.847	95.3342
chr1	6848239	6850785	218.167	69.3175	220.858	58.0183
chr1	6852062	6853698	152.437	75.6376	162.342	74.6979
chr1	6853900	6855784	163.727	88.827	162.596	88.5859
chr1	6867141	6867897	188.169	99.6584	164.207	95.4716
chr1	6872491	6873444	272.408	91.515	244.931	93.1658
chr1	6880975	6882199	161.224	90.8384	177.846	88.0477
chr1	6883679	6884380	176.741	99.3353	162.125	108.604
chr1	6886575	6888211	158.293	71.1719	141.074	64.4239
chr1	6898124	6898625	210.648	123.04	217.074	111.7
chr1	6903498	6904025	216.312	112.205	246.178	101.311
chr1	6904888	6905940	381.997	97.8775	412.517	91.1652
chr1	6906990	6909066	266.406	70.0542	268.417	62.3903
chr1	6916924	6918690	199.89	71.4918	214.449	58.1139
chr1	6919160	6920575	286.483	79.0609	278.765	66.7997
chr1	6924121	6925041	394.809	92.8123	338.479	97.3674
chr1	6925970	6926650	199.808	81.9224	219.843	81.1332
chr1	6927823	6928653	282.192	94.3491	275.119	89.3421
chr1	6930279	6930989	165.281	89.7156	183.465	85.7819
chr1	6931316	6932864	275.174	85.0995	264.189	82.1378
chr1	6933044	6933661	187.088	89.1772	154.443	101.917
chr1	6935251	6935984	201.044	90.6381	187.727	79.8529
chr1	6937060	6937609	180.307	85.6676	160.833	73.8388
chr1	6939866	6940659	412.536	113.147	382.324	103.984
chr1	6942642	6943482	263.057	92.6824	235.418	98.872
chr1	6945568	6946496	483.794	89.552	457.275	92.9055
chr1	6949144	6949718	187.752	100.233	184.594	86.8144
chr1	6954920	6959201	384.584	85.169	375.423	75.9381
chr1	6961940	6962786	148.713	71.5151	130.618	75.7317
chr1	6963073	6965055	192.847	68.4234	188.873	65.1497
chr1	6975412	6979976	188.974	72.0342	206.337	63.9072
chr1	6980052	6982333	134.601	72.6663	143.112	61.9846
chr1	6986280	6991345	170.061	62.3848	193.832	49.3091
chr1	6993175	6994977	162.317	73.3577	166.016	59.6963
chr1	6996073	6997863	209.519	74.2321	197.996	73.9054
chr1	6998616	6999892	286.535	84.9894	293.648	67.8776
chr1	7007031	7007577	196.211	95.7557	178.369	100.321
chr1	7008872	7010176	311.849	104.35	274.068	93.4128
chr1	7012214	7013340	228.428	75.6297	252.176	64.6268
chr1	7014046	7015870	310.302	79.4824	295.053	75.4549
chr1	7022395	7023084	238.214	92.45	229.66	100.163
chr1	7025488	7026749	185.994	68.6193	206.46	58.9625
chr1	7028222	7028963	210.077	82.265	216.139	87.7972
chr1	7029595	7030398	360.873	122.257	345.555	110.815
chr1	7032124	7033337	263.641	80.7455	253.548	72.7072
chr1	7033791	7034954	255.893	92.0694	282.941	83.9944
chr1	7043684	7044499	342.434	81.7989	335.533	67.2087
chr1	7046416	7047807	260.091	74.5162	280.558	68.8052
chr1	7048727	7049988	188.653	83.4657	202.3	71.6645
chr1	7053006	7053699	299.965	94.2225	221.522	81.6086
chr1	7057818	7058550	179.725	86.3954	192.283	76.7203
chr1	7058680	7059728	140.92	83.8729	146.15	89.2489
chr1	7060551	7062878	231.701	92.4222	213.467	92.711
chr1	7064610	7065190	145.895	92.1106	133.546	75.3472
chr1	7065711	7066014	123.828	57.2655	154.649	44.3782
chr1	7081814	7082598	310.561	94.352	254.017	92.0619
chr1	7083194	7083845	234.215	105.211	198.75	99.6313
chr1	7091361	7091841	164.316	93.7016	166.832	93.5164
chr1	7095875	7097175	419.534	88.1622	440.074	74.9906
chr1	7098547	7099740	330.024	93.5816	351.451	80.0589
chr1	7101601	7102993	359.462	78.563	363.76	68.4717
chr1	7106101	7107769	224.365	76.3766	209.438	72.9092
chr1	7108495	7110578	206.338	68.1747	198.181	52.8773
chr1	7112532	7113282	268.866	90.7146	252.478	101.772
chr1	7117415	7118378	230.95	86.7714	240.391	82.1366
chr1	7121083	7122884	227.388	79.8636	204.068	76.7479
chr1	7125790	7126683	232.605	78.7447	216.551	70.8601
chr1	7128249	7129420	204.652	108.403	183.954	101.996
chr1	7132967	7134255	196.846	75.6892	235.798	73.8469
chr1	7136251	7137852	214.607	71.4444	154.642	69.7847
chr1	7154535	7155258	182.183	80.5237	162.513	94.9061
chr1	7159462	7160323	209.355	82.4668	168.145	83.1397
chr1	7161782	7163540	252.294	76.1028	256.699	70.7514
chr1	7168263	7170734	210.251	76.226	218.646	64.1807
chr1	7171776	7173944	204.655	77.7175	223.961	68.4077
chr1	7182581	7183911	178.386	80.1654	195.617	67.9466
chr1	7184344	7185764	157.073	72.0297	163.641	54.7277
chr1	7191612	7193040	344.921	78.1813	319.082	63.699
chr1	7193500	7195742	207.015	65.682	234.74	57.2417
chr1	7197317	7199232	323.486	72.7249	348.505	64.1248
chr1	7199838	7201634	226.065	68.7722	248.25	58.024
chr1	7206181	7209168	152.443	65.8861	156.641	52.6302
chr1	7209434	7209926	182.05	108.586	192.97	96.0585
chr1	7216129	7216693	216.559	114.154	232.198	113.247
chr1	7217090	7217725	180.025	92.402	173.745	102.765
chr1	7220919	7223313	231.485	75.8167	248.465	63.9322
chr1	7223508	7225857	143.346	61.9125	142.021	53.3715
chr1	7226019	7227741	226.415	74.1141	243.383	55.8093
chr1	7228228	7231764	178.758	67.2141	191.263	62.522
chr1	7232020	7232596	157.996	87.2011	129.92	99.5586
chr1	7233771	7234275	185.952	114.154	155.419	110.25
chr1	7238744	7239500	336.846	102.678	324.02	100.703
chr1	7242987	7243483	188.951	100.345	168.501	105.649
chr1	7247363	7248237	169.706	81.7626	140.037	85.9756
chr1	7251957	7254924	247.425	72.794	261.238	63.7819
chr1	7257817	7258836	290.645	73.7129	338.024	61.322
chr1	7260552	7261590	288.247	92.819	284.841	82.298
chr1	7264557	7265465	225.246	100.325	253.411	89.7252
chr1	7266637	7267285	203.269	91.2529	167.831	113.825
chr1	7269494	7270413	184.329	83.7214	152.967	93.6002
chr1	7272450	7273942	251.045	81.8666	301.176	78.5939
chr1	7280596	7281189	254.97	99.7165	271.262	96.7044
chr1	7290229	7291298	168.769	65.9937	149.821	56.9739
chr1	7293662	7294861	380.838	82.0692	325.485	69.7629
chr1	7295125	7296509	371.345	82.6463	361.694	74.4397
chr1	7300682	7301477	248.425	86.7285	259.52	88.7982
chr1	7309701	7310242	186.219	90.7326	206.842	97.9582
chr1	7330394	7332162	207.52	82.6456	245.259	70.7986
chr1	7346229	7346869	220.03	99.8849	260.083	89.9117
chr1	7366741	7367674	372.195	100.573	364.872	93.2554
chr1	7371523	7372764	246.243	91.6177	238.247	88.2757
chr1	7377242	7378185	308.143	96.8435	296.478	92.0568
chr1	7384652	7386250	183.837	89.0089	180.426	84.5176
chr1	7387452	7388424	200.559	93.7192	197.152	78.9348
chr1	7390994	7391497	166.007	62.1834	167.199	53.4655
chr1	7396204	7396723	181.5	60.2664	159.349	61.7235
chr1	7399703	7400571	205.644	112.576	201.234	103.2
chr1	7404290	7405147	344.841	107.361	376.215	81.2204
chr1	7406307	7407825	193.736	69.9364	174.731	71.7766
chr1	7412513	7413482	168.556	96.3655	198.484	92.0356
chr1	7420348	7420883	222.627	110.954	179.421	99.4264
chr1	7427516	7429074	292.981	85.4325	293.58	67.0146
chr1	7433523	7436101	134.205	65.0918	156.67	51.9289
chr1	7437214	7440300	143.931	70.4309	160.115	63.0525
chr1	7442171	7443817	287.793	94.3194	253.559	86.1375
chr1	7444771	7445752	243.801	96.3504	224.573	78.2106
chr1	7447688	7451860	332.023	88.9265	340.682	84.2734
chr1	7462096	7464167	172.071	81.1371	167.163	72.0892
chr1	7464630	7466475	241.608	91.1996	230.569	85.2067
chr1	7469153	7469760	227.783	97.4166	268.75	98.7091
chr1	7471892	7472415	175.838	96.911	184.875	92.2553
chr1	7472930	7473516	178.458	78.3106	150.976	90.0983
chr1	7478398	7479034	237.982	92.9747	214.159	84.5697
chr1	7481210	7481853	193.18	85.2162	184.635	73.808
chr1	7481993	7483614	166.159	89.0135	150.577	87.222
chr1	7483799	7484563	211.067	90.5464	178.737	89.2954
chr1	7489677	7490617	214.86	101.282	193.819	107.707
chr1	7493345	7494023	218.766	96.9806	214.56	107.913
chr1	7497174	7497723	186.705	94.8166	163.381	105.175
chr1	7500198	7502235	246.425	83.276	256.819	76.0105
chr1	7503167	7504592	239.544	84.9147	230.674	83.2606
chr1	7512273	7513456	225.925	78.5474	231.749	75.2196
chr1	7514546	7517607	153.556	76.2271	152.455	65.5055
chr1	7520784	7521548	340.633	92.0406	283.324	85.9306
chr1	7523350	7525228	208.373	73.6714	207.711	72.127
chr1	7525838	7527884	230.28	85.0298	244.836	81.2818
chr1	7529887	7531016	181.154	93.6287	172.368	95.6317
chr1	7531373	7532680	341.917	81.4015	348.087	67.1754
chr1	7534287	7534912	251.878	105.935	235.832	96.499
chr1	7537002	7537787	231.048	88.7058	236.321	67.51
chr1	7545117	7547094	318.429	74.948	330.235	60.8135
chr1	7548185	7550658	349.92	84.1962	354.853	74.6837
chr1	7553154	7554025	270.559	103.276	285.856	87.6339
chr1	7554746	7555363	260.06	109.159	201.767	99.0322
chr1	7565148	7565711	240.197	116.385	343.791	101.506
chr1	7569114	7569975	290.761	106.067	235.565	94.1638
chr1	7573250	7574535	242.408	99.3186	214.578	87.0997
chr1	7579028	7580676	233.869	79.243	247.097	73.314
chr1	7588585	7589303	257.5	96.6654	254.476	80.6949
chr1	7600131	7600833	282.701	92.0389	239.604	82.8158
chr1	7603459	7604565	238.766	88.5573	235.236	79.2048
chr1	7605720	7606187	184.274	92.8878	215.656	100.777
chr1	7610400	7612164	262.84	94.9991	248.492	82.5054
chr1	7612942	7614613	225.491	87.0332	193.367	78.2219
chr1	7615566	7616213	227.52	86.8066	206.735	98.7191
chr1	7619141	7619787	264.45	101.078	330.205	74.0774
chr1	7623570	7624157	207.529	100.736	224.291	79.1649
chr1	7624381	7625216	286.621	83.1207	260.07	79.0976
chr1	7626336	7626780	187.707	103.87	167.364	96.1997
chr1	7628544	7629512	278.413	90.5686	297.852	73.9497
chr1	7630219	7630909	232.778	94.6322	235.155	94
chr1	7641152	7642879	300.551	87.516	336.126	73.5099
chr1	7645661	7646242	231.382	102.955	217.279	107.551
chr1	7652404	7652951	177.464	95.9981	166.216	112.79
chr1	7654183	7655093	399.323	94.5849	396.574	75.1861
chr1	7656326	7657201	156.739	70.9713	171.649	59.8882
chr1	7657274	7659153	189.653	74.9688	186.85	65.8796
chr1	7666529	7667327	212.878	91.5523	193.032	86.2342
chr1	7668862	7670646	161.001	69.2348	171.22	61.0745
chr1	7670792	7674387	186.084	73.6049	190.896	63.3111
chr1	7675164	7675851	151.525	75.7705	156.522	83.4727
chr1	7677354	7680000	165.391	70.3218	168.172	66.1388
chr1	7680400	7681463	364.677	102.664	345.251	95.8026
chr1	7683947	7684566	202.475	90.7332	233.316	87.2118
chr1	7696548	7697399	208.063	103.557	249.222	92.4819
chr1	7715056	7715765	383.046	93.3843	378.052	81.9982
chr1	7716289	7717296	368.944	92.5023	394.836	70.8893
chr1	7723226	7724186	544.171	85.6157	532.006	83.2172
chr1	7726069	7726659	141.799	79.3275	162.696	64.3506
chr1	7727549	7728646	349.154	80.959	353.358	74.4469
chr1	7730679	7732157	172.298	82.4876	172.953	85.2252
chr1	7734745	7735628	219.147	104.975	268.903	95.1769
chr1	7739840	7743148	200.249	70.8115	202.067	66.4128
chr1	7744034	7745180	250.076	73.5129	265.626	57.2871
chr1	7749402	7753438	149.374	64.7704	160.593	57.4222
chr1	7754357	7754889	184.268	85.8302	195.551	100.359
chr1	7759366	7760737	384.765	92.0894	454.523	82.5015
chr1	7766973	7767613	182.36	104.879	172.66	100.108
chr1	7771696	7772236	169.711	97.6653	155.095	113.886
chr1	7785761	7786225	182.369	88.5679	186.528	104.412
chr1	7792443	7794846	173.744	65.9368	172.881	48.4691
chr1	7794967	7797508	156.015	69.8133	166.589	52.5294
chr1	7801625	7802545	351.423	93.0605	410.698	71.3598
chr1	7812741	7814330	152.726	83.4784	147.337	82.3829
chr1	7820857	7821576	170.318	85.7347	184.087	89.1085
chr1	7823099	7823953	398.96	94.3711	396.782	97.7142
chr1	7825602	7827457	197.271	80.7387	166.74	79.4174
chr1	7841354	7843604	149.228	81.1763	155.263	78.5702
chr1	7846559	7847590	341.927	88.1346	398.534	84.0076
chr1	7849810	7851126	363.357	91.254	455.45	71.0736
chr1	7852842	7854092	229.27	82.191	216.11	66.442
chr1	7858811	7859563	128.449	70.132	109.976	73.1021
chr1	7864301	7866108	333.985	89.0744	294.926	82.4024
chr1	7866975	7868001	292.708	88.119	288.343	81.7187
chr1	7886633	7887306	222.052	104.486	204.204	94.9053
chr1	7890409	7892297	243.294	93.8386	280.143	77.1913
chr1	7892914	7893751	176.445	98.7427	207.643	85.0511
chr1	7893863	7894559	263.116	94.8005	270.308	94.6102
chr1	7896970	7897613	228.439	99.774	221.073	91.9525
chr1	7898142	7898931	211.664	96.937	213.848	90.2254
chr1	7899287	7900067	310.107	108.3	276.84	95.8297
chr1	7900489	7901431	288.979	94.765	319.809	87.1165
chr1	7901766	7902430	237.805	90.4294	237.78	92.0224
chr1	7905964	7906689	271.75	90.3787	290.847	89.1893
chr1	7908984	7909596	262.446	120.123	290.267	103.719
chr1	7912053	7912798	204.663	111.243	259.335	97.6775
chr1	7915866	7917512	297.881	80.0328	311.345	62.8311
chr1	7922401	7924540	177.648	87.6303	162.421	80.6137
chr1	7929532	7930659	319.884	88.5278	311.372	67.5523
chr1	7932830	7933540	279.291	85.8568	290.589	89.124
chr1	7934237	7935070	222.909	74.5497	222.913	72.6406
chr1	7939142	7940704	246.132	78.4902	252.531	83.6804
chr1	7949424	7950308	299.27	87.0361	249.808	64.1997
chr1	7963947	7964991	211.655	90.9735	240.162	73.3016
chr1	7967235	7968606	207.522	88.2593	194.358	88.415
chr1	7977657	7978612	182.228	97.7782	213.111	89.4506
chr1	7983531	7984145	217.906	93.7031	233.223	74.3955
chr1	7988203	7989318	422.702	92.5519	438.762	73.5998
chr1	7994259	7995422	196.176	88.3395	190.932	78.5535
chr1	8003334	8004145	191.945	108.102	179.589	104.602
chr1	8006199	8007212	233.893	102.547	231.977	95.4558
chr1	8015177	8016057	182.519	85.0968	202.066	83.1423
chr1	8017323	8018213	300.661	91.5799	271.895	95.9836
chr1	8025110	8026268	336.138	85.9607	335.499	73.2575
chr1	8029431	8029909	182.706	106.99	148.509	97.6309
chr1	8031606	8033241	360.331	83.9226	364.771	75.3483
chr1	8044302	8044780	150.974	84.541	153.63	79.0148
chr1	8049105	8049991	164.885	78.5938	167.15	81.017
chr1	8050797	8051442	248.771	95.217	224.454	90.1344
chr1	8055359	8056076	258.972	80.5607	259.221	68.9484
chr1	8056343	8059288	158.358	71.2446	179.418	66.8099
chr1	8061805	8062689	315.525	88.0692	250.204	88.1347
chr1	8069512	8070070	196.569	83.4676	177.039	82.5705
chr1	8071923	8072718	268.508	91.0362	259.52	93.2754
chr1	8074411	8075075	332.302	107.621	345.216	83.9816
chr1	8076634	8077383	192.273	102.419	176.013	87.3875
chr1	8082277	8082923	236.522	110.62	286.358	90.301
chr1	8103733	8104656	376.228	102.652	391.746	100.479
chr1	8105611	8106314	205.535	99.0527	196.982	88.3237
chr1	8111353	8111971	222.179	107.504	204.553	105.911
chr1	8122366	8122945	205.985	93.847	229.806	86.4062
chr1	8126634	8127238	250.062	99.7904	231.874	89.705
chr1	8129755	8130421	216.474	100.442	231.29	91.746
chr1	8131701	8134356	260.806	76.5328	242.019	78.1293
chr1	8135246	8135873	201.674	109.603	238.426	91.1451
chr1	8139002	8140198	217.061	83.6113	243.995	78.5354
chr1	8143348	8145158	212.408	79.8449	210.974	75.2738
chr1	8147041	8149476	275.059	85.2289	287.652	78.3667
chr1	8156674	8157383	182.628	81.7917	150.678	85.0661
chr1	8161968	8164074	204.615	79.1383	203.489	72.4873
chr1	8164916	8165496	199.023	85.8125	269.504	86.2573
chr1	8168578	8169116	174.497	79.7806	150.472	93.7262
chr1	8173559	8175928	201.848	83.7484	213.151	72.8706
chr1	8181849	8183575	262.799	88.7572	230.562	81.3431
chr1	8188267	8189029	252.269	105.765	251.485	87.4537
chr1	8195736	8196684	257.509	84.5319	186.281	93.24
chr1	8197202	8198284	227.388	87.9895	204.418	76.941
chr1	8200057	8201086	149.729	79.209	149.868	64.9538
chr1	8201823	8203343	178.881	82.6116	177.262	79.2277
chr1	8206498	8207299	171.22	77.2429	182.704	73.5676
chr1	8212558	8213612	397.935	88.3775	411.237	78.6098
chr1	8214903	8216712	189.667	71.1807	171.656	63.5098
chr1	8219876	8220379	169.816	83.5164	155.38	91.9922
chr1	8227232	8228333	198.087	75.6881	215.659	63.2206
chr1	8228604	8229517	354.992	80.7707	367.885	69.3078
chr1	8230074	8231237	242.989	84.0206	235.133	74.3027
chr1	8234083	8234959	386.571	94.3466	427.135	88.0367
chr1	8240017	8241935	350.034	83.8004	349.236	79.2831
chr1	8244327	8244968	148.699	69.4542	122.747	80.5166
chr1	8252854	8254212	145.198	78.3444	142.272	72.079
chr1	8259312	8260172	271.42	71.9437	250.477	66.6811
chr1	8262171	8262767	291.19	116.836	228.825	117.452
chr1	8264512	8266184	219.722	70.5954	231.629	64.456
chr1	8273261	8275627	210.404	80.6703	217.412	62.1815
chr1	8281453	8282262	251.033	93.9762	249.41	96.5499
chr1	8284245	8286847	171.563	74.4064	179.55	68.7012
chr1	8293273	8294458	205.738	82.6534	198.159	68.5846
chr1	8296407	8296866	203.835	102.465	175.227	110.289
chr1	8297376	8298152	210.067	96.5015	190.618	89.9531
chr1	8301564	8302769	230.677	69.1557	208.364	72.6976
chr1	8309531	8310678	283.962	92.9556	295.119	85.3385
chr1	8314013	8315639	287.798	95.0583	286.034	91.8184
chr1	8317288	8318224	151.642	71.2244	182.692	57.464
chr1	8329026	8330749	246.67	87.0567	203.97	83.2062
chr1	8339488	8341134	163.151	79.0619	168.154	74.0038
chr1	8341387	8342773	146.296	73.7967	157.563	57.0689
chr1	8343456	8344858	165.694	75.0715	206.772	60.0848
chr1	8345794	8347997	148.498	62.4921	153.893	45.4192
chr1	8348187	8350135	263.503	74.5401	356.514	57.3539
chr1	8350732	8352186	286.705	82.75	320.711	80.648
chr1	8352721	8353478	141.521	75.0975	128.652	62.6929
chr1	8355158	8355847	141.121	73.8937	143.886	74.6203
chr1	8356286	8357180	128.227	74.3152	132.797	59.0577
chr1	8357452	8360166	143.246	71.6724	169.563	56.6128
chr1	8364648	8365508	140.351	69.5544	149.839	62.5423
chr1	8373237	8374263	172.108	65.6442	165.984	62.2527
chr1	8375437	8377167	182.085	78.6542	196.373	72.3537
chr1	8378676	8382504	198.406	66.083	198.415	58.2694
chr1	8395577	8396177	194.518	80.669	196.41	87.6665
chr1	8398645	8399723	272.664	88.316	280.435	77.0431
chr1	8400114	8401191	243.269	93.9096	242.382	70.6884
chr1	8401938	8404205	270.864	65.9647	284.366	52.9469
chr1	8404756	8406439	267.995	77.4594	272.502	73.7868
chr1	8407871	8408520	203.448	93.223	224.417	84.3992
chr1	8409812	8411975	272.298	67.2365	230.461	53.7556
chr1	8413695	8415100	219.204	69.5488	209.566	63.1936
chr1	8416871	8418325	271.771	79.7666	290.047	69.632
chr1	8419242	8419959	248.284	85.337	260.44	93.494
chr1	8420331	8420766	191.958	104.969	180.875	101.827
chr1	8424373	8425388	219.905	84.3504	206.198	67.6031
chr1	8426075	8427057	167.788	87.8825	183.392	76.7214
chr1	8436134	8437006	335.43	90.0666	319.816	84.3586
chr1	8440085	8440854	303.954	117.865	260.791	98.2291
chr1	8451005	8451780	215.282	95.4477	219.742	91.0898
chr1	8461681	8466280	153.479	68.5074	140.478	59.0781
chr1	8466826	8469372	130.687	68.7795	112.146	65.0862
chr1	8480430	8481988	245.842	88.3633	228.041	86.3067
chr1	8483073	8483871	203.075	98.9909	199.824	104.819
chr1	8485122	8486039	272.134	108.801	297.257	103.94
chr1	8495952	8496685	239.597	83.1628	249.985	95.23
chr1	8498761	8499526	218.305	98.1876	215.986	80.1315
chr1	8500075	8501105	162.294	78.2455	153.118	65.4667
chr1	8506259	8506782	235.367	115.682	234.354	90.7429
chr1	8509308	8511877	154.998	78.7393	153.339	70.9692
chr1	8515522	8517277	164.026	74.8019	174.049	76.506
chr1	8517885	8519993	231.157	79.1715	239.708	71.4805
chr1	8520383	8521440	398.467	99.5744	306.684	89.7986
chr1	8522188	8524889	233.961	83.344	188.375	79.8736
chr1	8526230	8527010	188.725	93.665	232.231	85.689
chr1	8527617	8528873	323.513	88.1605	330.064	67.8564
chr1	8531630	8532256	327.734	110.142	272.045	99.1878
chr1	8534186	8535675	377.97	84.6382	377.522	71.3153
chr1	8536161	8537407	244.357	80.4393	271.811	72.5273
chr1	8541353	8541917	164.754	91.0805	158.725	80.2896
chr1	8549331	8551102	238.271	90.2405	258.172	76.1498
chr1	8562830	8563391	203.487	102.556	201.338	88.8261
chr1	8574644	8575218	192.759	99.4375	159.92	111.274
chr1	8578627	8582830	144.654	71.051	178.216	55.3288
chr1	8583990	8587014	190.704	76.7823	212.602	74.4155
chr1	8588855	8590208	249.224	82.0088	266.727	79.0683
chr1	8591982	8594704	177.607	82.9526	179.728	78.095
chr1	8595459	8596118	180.979	84.1866	236.135	90.02
chr1	8599128	8601374	254.274	92.5025	231.052	92.0927
chr1	8606859	8607409	189.268	100.041	216.491	94.9171
chr1	8607874	8608908	322.097	80.1508	304.881	78.4091
chr1	8609295	8610197	235.24	78.4652	237.07	75.853
chr1	8620148	8620587	191.663	106.613	189.981	100.449
chr1	8624048	8624784	325.175	107.64	358.244	97.7973
chr1	8629478	8632080	181.503	78.3549	184.186	71.2091
chr1	8635244	8635854	215.409	95.4404	189.178	88.8227
chr1	8640716	8641347	213.553	95.8823	184.267	92.761
chr1	8650526	8653881	179.931	72.8818	184.748	61.5334
chr1	8654553	8655717	146.903	73.3568	181.305	76.957
chr1	8656489	8657990	138.917	59.3206	148.054	54.9362
chr1	8662055	8662741	193.871	89.859	171.788	113.573
chr1	8664065	8665131	267.496	86.3117	231.433	84.5884
chr1	8673865	8674573	179.729	95.451	193.121	76.528
chr1	8674761	8675368	181.49	80.4909	192.993	75.2534
chr1	8675736	8677686	293.772	90.8551	283.34	87.92
chr1	8678212	8680650	154.813	69.2042	161.435	54.7486
chr1	8682237	8682847	237.133	114.154	280.614	98.2236
chr1	8687666	8688225	181.08	88.2194	161.709	86.6677
chr1	8688394	8689250	354.943	80.8148	355.207	87.5525
chr1	8693151	8694159	323.594	81.5387	364.783	75.9195
chr1	8699840	8702156	190.681	75.117	202.326	62.1578
chr1	8702420	8703009	236.642	101.169	237.185	88.2965
chr1	8709914	8710837	222.277	75.1958	225.614	76.0553
chr1	8710979	8711989	209.453	84.5419	203.756	85.5585
chr1	8712674	8713162	148.862	73.4517	137.942	77.8009
chr1	8714218	8715511	295.857	71.8651	276.941	59.6443
chr1	8722048	8722727	253.479	102.218	277.333	71.3509
chr1	8723740	8724756	332.204	84.9415	342.12	77.268
chr1	8726037	8727218	248.478	94.7258	292.397	84.556
chr1	8734329	8737611	314.21	66.99	287.095	53.2017
chr1	8739200	8740279	137.907	74.0574	141.627	83.2027
chr1	8756906	8758514	166.708	71.8433	182.784	70.9566
chr1	8762669	8763453	298.342	86.7805	292.6	95.3408
chr1	8838850	8839505	228.885	114.677	232.772	109.589
chr1	8841171	8842458	191.665	78.9411	167.374	79.7429
chr1	8845097	8846442	261.508	77.0647	272.214	62.0431
chr1	8849040	8850434	190.125	67.3133	192.782	65.3945
chr1	8850791	8851647	195.47	79.7479	227.136	67.9167
chr1	8855354	8855834	179.949	107.971	151.533	107.111
chr1	8856282	8858123	192.007	83.709	183.014	89.9031
chr1	8867103	8867834	193.076	89.9492	176.76	78.4483
chr1	8871370	8872733	300.224	76.2145	305.692	65.1409
chr1	8877765	8878689	245.882	83.7625	218.747	87.5295
chr1	8881482	8882134	150.598	83.6897	183.159	81.2812
chr1	8884972	8886269	163.721	77.2763	165.005	76.0788
chr1	8894393	8895109	218.082	101.4	194.138	93.3484
chr1	8898037	8899100	297.239	95.576	331.105	81.4787
chr1	8902352	8903324	372.537	95.5983	336.201	89.3103
chr1	8913984	8915355	324.675	86.261	330.69	65.7704
chr1	8916099	8916661	166.193	97.092	169.868	95.3534
chr1	8918659	8919551	282.625	89.5829	360.865	87.566
chr1	8922387	8923419	220.459	78.0939	200.768	88.5249
chr1	8925589	8926149	141.697	81.131	116.148	100.638
chr1	8933840	8935488	183.685	89.7718	190.018	85.793
chr1	8938446	8940568	239.112	77.4656	263.34	68.3064
chr1	8940887	8941514	124.519	78.2876	155.326	74.7453
chr1	8942896	8944378	167.416	74.5623	165.054	68.0495
chr1	8945937	8946616	200.103	85.0693	215.789	100.182
chr1	8948297	8950923	219.242	83.29	204.276	75.0764
chr1	8951219	8951792	226.81	94.0328	229.466	108.707
chr1	8957185	8958054	261.627	93.2675	280.277	86.9254
chr1	8959369	8960921	355.632	88.5578	382.138	74.154
chr1	8962101	8962789	356.68	106.19	303.185	84.7884
chr1	8966343	8967980	149.223	77.265	151.241	64.7469
chr1	8968093	8968763	153.94	93.7087	139.355	77.3267
chr1	8994584	8995537	238.232	93.192	249.151	88.1859
chr1	8999182	8999854	274.889	88.6734	258.366	101.226
chr1	9001222	9002103	210.764	80.5947	217.516	78.11
chr1	9015844	9017741	215.375	65.1106	198.81	56.4983
chr1	9019550	9020141	243.135	111.257	234.016	96.0279
chr1	9020412	9021126	247.538	86.9746	204.232	85.8552
chr1	9023333	9024170	249.884	96.5606	327.758	75.3648
chr1	9030848	9032113	162.94	96.7378	166	84.2561
chr1	9033008	9033908	218.555	94.3675	185.143	85.0299
chr1	9046477	9046950	187.675	100.398	165.605	91.5558
chr1	9053999	9055384	258.797	90.8288	238.977	73.9576
chr1	9060334	9061150	261.011	94.8487	255.841	97.418
chr1	9062928	9066168	164.833	81.881	155.473	77.6328
chr1	9071007	9072136	190.346	89.7865	203.497	80.744
chr1	9074634	9075332	265.107	105.977	246.488	86.4067
chr1	9077035	9077563	166.009	93.3989	161.269	111.231
chr1	9080891	9083189	170.428	70.9366	172.487	63.2471
chr1	9086095	9087716	151.878	73.6615	147.557	70.9975
chr1	9099044	9101314	236.956	81.1652	218.519	80.8398
chr1	9103237	9104711	134.096	66.448	134.159	68.0164
chr1	9105059	9105975	182.492	78.7614	194.125	69.0808
chr1	9106326	9108905	247.32	71.8831	233.49	68.3171
chr1	9113888	9114410	196.974	98.8462	157.763	93.5685
chr1	9117632	9119234	251.747	80.9483	233.565	75.7895
[truncated: 19,025 more rows]

## Sheet: Fig.3e
			Group5				Group4				Group3				Group2				Group1
chr	start	stop	col_h2az_RPKM	col_input_RPKM	nrp1,nrp2_h2az_RPKM	nrp1,nrp2_input_RPKM	col_h2az_RPKM	col_input_RPKM	nrp1,nrp2_h2az_RPKM	nrp1,nrp2_input_RPKM	col_h2az_RPKM	col_input_RPKM	nrp1,nrp2_h2az_RPKM	nrp1,nrp2_input_RPKM	col_h2az_RPKM	col_input_RPKM	nrp1,nrp2_h2az_RPKM	nrp1,nrp2_input_RPKM	col_h2az_RPKM	col_input_RPKM	nrp1,nrp2_h2az_RPKM	nrp1,nrp2_input_RPKM
chr1	25048157	25049424	152.98	110.28	136.482	121.268	123.065	82.5585	129.162	75.1083	72.1904	80.774	65.1923	80.2133	54.5186	85.1881	56.0285	72.8757	0.230056	1.64487	0.629849	2.5644
chr5	15377172	15378416	158.119	84.0557	157.277	80.2739	44.5667	88.2067	38.5607	85.8843	68.8496	97.9982	80.9752	84.0904	58.2889	75.7299	52.6412	73.465	35.0766	84.7509	33.1148	107.111
chr2	16130349	16131174	295.901	101.009	300.523	96.5949	96.8028	88.8388	86.5036	76.9456	101.789	83.2457	88.1037	83.2201	346.299	81.2623	361.285	68.3133	64.6984	77.2966	74.5096	80.907
chr1	10478004	10479048	210.89	98.1901	190.756	86.1815	196.352	77.4456	199.681	71.0901	44.1418	81.6262	38.2183	83.9337	113.794	91.4652	90.681	81.7792	388.478	91.9116	469.072	76.1043
chr3	2664138	2664828	278.593	82.0587	248.332	98.0122	96.441	88.1211	107.226	89.2302	219.49	69.1489	226.187	57.3539	103.376	96.1688	92.3288	87.3487	60.953	80.3252	44.4237	57.0331
chr3	14197676	14199484	756.084	2172.09	760.986	1144.03	69.6914	77.4339	70.3373	70.9021	236.745	84.8041	238.756	81.1828	120.345	64.4991	104.112	59.7548	93.2026	83.8107	96.24	84.844
chr2	3705	5513	1.14799	3.53575	1.25719	1.09372	51.8276	115.609	46.7898	108.089	74.0755	82.6253	71.061	74.3785	379.07	88.1913	376.834	77.8126	133.16	76.0231	144.729	67.8127
chr3	5669372	5670842	54.7402	97.5358	63.0397	103.042	118.895	88.7451	109.744	89.1628	128.745	84.1465	121.556	82.7011	52.793	68.5373	37.754	65.5623	168.734	73.3571	181.928	68.719
chr2	14522523	14523568	259.274	88.0462	223.703	86.099	46.5743	91.8313	43.288	82.3756	56.4113	81.9405	55.437	75.5674	79.6932	79.8041	71.112	74.9695	326.315	91.8691	339.243	91.3876
chr5	15380944	15382035	126.439	88.1007	132.857	85.7313	154.889	82.8897	155.454	85.0415	128.779	82.5738	143.018	84.3076	118.029	85.1697	128.403	72.6091	20.6105	66.8321	17.8025	66.8734
chr5	506497	507244	185.093	95.3577	182.102	97.1513	172.608	87.7086	145.719	82.8815	63.0582	86.0591	57.3634	81.3952	127.08	81.976	119.385	63.6298	263.523	98.1972	246.289	73.8882
chr3	2889485	2890229	162.019	97.5834	151.815	94.0878	200.564	78.1624	203.711	64.0416	87.3975	79.406	80.583	79.5606	229.763	85.0404	242.118	76.2553	119.567	75.1623	124.112	64.2203
chr5	23925084	23925852	262.356	77.2919	241.552	67.202	75.8491	105.777	82.3784	95.7147	41.7847	78.2744	34.8873	67.9639	168.282	77.959	175.151	68.3836	24.7746	83.6475	15.0729	88.6438
chr5	23928970	23929745	218.372	92.2071	215.23	91.6001	82.4535	88.9725	66.6839	89.1218	51.3657	80.1575	55.8337	69.0888	121.229	100.384	139.66	89.9545	187.01	81.4912	202.897	66.911
chr1	29736015	29737009	169.778	98.0762	138.786	102.254	30.9034	77.4283	30.3955	82.0738	31.253	76.8552	28.9249	72.8547	58.4639	73.3343	45.6773	62.4101	283.508	95.6236	293.36	77.6764
chr1	10474783	10475959	268.27	73.3849	281.003	71.1273	50.2884	92.4433	54.771	88.0658	116.153	81.5874	117.807	74.1223	222.277	81.8147	233.128	74.6451	206.304	74.6106	218.272	71.4721
chr5	8507589	8508957	204.242	84.1136	208.972	89.4762	170.374	81.0034	169.216	75.3684	223.281	98.8679	221.767	84.7779	42.8857	79.4277	42.4384	81.5934	179.904	80.7317	186.923	77.4667
chr5	26568652	26570278	118.026	97.8665	99.4665	90.4806	47.2164	81.7505	45.9985	81.4455	265.651	98.6139	245.078	91.7266	75.9061	72.0913	65.2278	62.994	208.885	64.6383	207.745	58.9986
chr3	17493371	17495033	134.682	97.3951	117.932	90.9003	98.8893	95.8211	100.059	85.3221	86.7736	98.1513	93.1423	95.5312	113.541	74.1652	121.118	64.9308	266.132	74.7584	272.142	60.3836
chr5	15384116	15385247	87.6641	69.845	93.3749	67.8379	138.945	109.389	134.419	90.4262	103.32	85.5042	89.9193	78.9311	189.309	86.1652	178.288	82.4144	172.731	87.2358	164.348	82.0335
chr2	16570745	16573548	94.2688	91.3885	85.8948	83.2457	343.484	96.1844	351.633	80.3148	88.6832	87.272	85.0057	76.0692	60.9257	93.3264	56.2005	89.0462	262.056	111.746	271.491	84.2706
chr3	20339503	20341103	175.625	87.7561	154.192	78.6032	36.2111	76.3079	34.5357	69.0585	26.9531	82.6351	26.7192	81.3836	83.8708	80.756	74.3757	72.9351	16.8617	60.2795	18.1771	42.4203
chr1	22444389	22445222	170.392	111.825	167.5	106.35	200.391	92.2222	170.44	90.4639	282.986	97.7103	285.813	93.918	265.677	80.6238	329.034	64.8704	97.7157	83.6413	86.2546	68.9461
chr2	2587728	2588358	67.1581	85.1627	72.1587	88.5139	90.7341	94.7447	68.2252	91.0648	87.7921	87.039	77.2249	81.9893	224.337	82.9478	206.67	81.6464	275.733	91.065	269.317	85.5865
chr4	6408015	6409677	104.806	85.9934	88.0542	88.9967	188.803	69.0563	194.89	68.5303	26.353	77.7552	22.9191	75.4162	79.0327	85.6726	70.6713	103.411	263.882	76.0462	264.284	75.128
chr1	7042428	7043363	155.39	109.637	126.413	100.035	137.012	89.731	129.94	85.6393	161.332	84.8997	175.845	70.1429	21.9794	63.7094	21.3678	51.7281	198.549	80.3127	174.525	73.6705
chr1	10472279	10473299	159.346	79.2365	174.16	76.3834	339.358	85.6552	310.285	68.9772	30.9856	78.2675	28.1049	71.2464	197.277	84.6158	205.027	73.0972	223.202	66.903	216.514	53.0833
chr5	22038272	22039568	150.912	83.854	133.968	84.682	45.346	98.5167	58.0425	90.2037	220.509	93.5621	190.05	106.463	223.325	90.388	249.066	81.4905	392.921	102.071	452.213	87.0294
chr1	2047824	2049418	69.8132	90.3781	67.3497	88.9475	86.258	92.3387	82.6946	83.8986	148.202	87.9939	159.668	79.6469	27.8008	67.6446	30.7544	70.1559	204.147	89.183	230.851	85.483
chr1	27198432	27199444	141.2	71.7412	151.349	59.9875	52.5275	89.5579	47.0763	79.0976	85.3134	97.7756	80.1251	98.7	180.607	71.9199	181.873	70.94	186.637	71.0957	194.52	61.1343
chr1	22714920	22715448	180.523	77.4	165.243	80.8952	114.591	79.5643	109.118	89.9437	49.0442	84.3481	52.9111	86.7643	150.046	70.914	104.643	58.8186	121.461	95.1285	103.874	101.53
chr3	22268745	22270006	38.9968	105.916	40.6264	116.043	45.9711	85.3682	39.9215	75.9399	107.061	91.59	110.682	79.1635	101.005	85.6749	104.008	76.9962	247.585	78.0324	268.298	66.3826
chr4	13593904	13595252	49.8638	98.5723	56.1635	105.767	217.957	99.8155	226.261	82.2168	21.25	91.973	25.9225	87.2487	44.9393	73.892	41.093	65.1682	169.415	67.5706	162.025	52.3254
chr4	16708597	16710248	211.396	103.437	213.924	104.441	46.6756	80.716	40.4162	76.0553	23.3419	75.1949	22.9038	66.0071	219.36	71.6646	233.528	62.2967	147.203	62.4169	145.021	48.3083
chr1	3009054	3009880	70.5514	90.9364	61.3866	72.7774	27.813	81.0004	28.6641	73.8317	375.119	102.592	391.346	89.7041	80.8451	81.0989	72.1629	76.1792	280.243	80.3085	262.116	79.9649
chr4	12884299	12886695	80.4958	98.7177	70.2741	98.1292	36.9153	92.7391	35.741	87.8054	87.3857	98.2642	75.6433	92.0456	61.0417	82.722	71.4836	78.4537	325.431	98.3852	307.162	87.5893
chr1	11214823	11216037	155.582	95.724	163.612	93.1709	166.012	84.1136	163.175	79.7068	234.166	94.3675	224.191	95.3565	50.0569	70.1219	56.6635	61.6131	132.64	78.4067	161.483	64.5734
chr4	7521321	7522670	117.643	90.5449	82.8218	85.606	109.837	89.5386	90.7833	85.7964	218.89	73.0261	209.566	63.485	86.7053	79.2492	73.4926	74.9417	302.173	96.0223	335.219	87.1489
chr1	20962623	20963464	109.16	96.3728	123.494	103.222	60.054	92.5721	75.6765	77.0441	261.798	111.079	222.826	97.5403	78.3523	82.6539	72.7236	84.3156	231.482	99.3709	253.501	82.7944
chr1	2640812	2641828	131.53	94.6042	114.097	96.5364	62.6289	94.1858	61.2355	84.3232	640.895	101.5	712.374	100.971	207.307	92.2209	208.651	76.8607	110.771	74.1405	131.452	61.2671
chr1	22717059	22717610	139.376	91.9863	152.633	93.6682	63.7284	79.5317	53.0301	81.6209	36.1751	82.1642	35.1085	78.5836	191.728	73.8521	208.027	60.1882	134.58	88.0568	128.755	79.0361
chr2	14532707	14534239	47.7309	95.5259	45.1952	98.3557	94.7272	76.7057	82.19	71.3688	95.556	70.1547	94.3495	71.137	246.73	104.286	337.19	89.6917	175.732	59.6491	183.898	51.5689
chr3	78375	79037	178.953	80.3563	188.052	81.8457	62.6375	80.8045	62.6761	74.4042	71.3927	93.3158	69.7844	80.4275	194.221	91.7581	217.038	95.107	142.238	71.0658	137.853	70.04
chr2	8981987	8982712	192.031	69.5947	188.351	66.0056	50.4683	93.8822	50.922	83.1867	124.187	82.92	110.103	83.3067	88.3956	71.4115	76.545	61.1178	218.65	76.883	213.731	60.7423
chr2	6570	6672	0	0	0	0	200.355	87.5244	210.286	79.033	27.3071	90.7058	23.6478	94.5538	105.993	88.6244	107.206	82.8658	251.53	84.6059	274.479	79.1712
chr1	25262158	25263789	33.1848	99.9462	35.9126	99.2963	85.4206	95.0545	91.6751	87.8114	326.414	108.235	458.485	95.21	87.4808	75.5471	85.7073	66.5614	0	0	0	0
chr5	9072726	9075690	123.138	67.5528	135.913	56.9748	144.78	118.109	167.326	103.951	89.0856	91.9014	74.3649	81.901	43.8388	81.0144	38.8277	79.3171	203.797	88.435	199.356	79.3755
chr4	7583271	7584630	182.098	69.7189	176.004	71.0074	64.7182	92.1038	74.934	78.6894	29.9223	90.2785	29.1677	91.0436	338.649	80.3687	359.003	71.6046	51.6726	62.4401	50.9207	45.4453
chr4	14202757	14203961	146.531	97.4672	124.454	92.1381	457.192	101.763	476.4	76.5073	39.7111	79.6335	40.6856	71.7104	412.277	88.6789	389.387	72.6842	133.074	60.1148	157.65	45.174
chr1	22700009	22701383	108.298	86.4049	82.3329	82.897	73.512	100.604	101.103	94.7819	372.034	88.3368	361.266	91.0027	107.708	95.4937	107.777	88.4644	177.852	70.7801	162.342	63.8686
chr5	6851451	6853066	39.1485	96.1299	43.522	90.6071	89.3322	76.8173	84.6326	74.4788	30.5182	76.9385	29.221	70.7779	94.9378	98.0967	95.2486	83.8262	295.374	69.629	315.097	55.5726
chr1	607807	609465	42.0814	98.7317	43.9752	99.8261	208.989	82.8029	202.051	75.8785	171.193	80.0224	181.796	69.5829	277.086	105.635	282.276	104.447	191.981	90.8245	194.96	84.2572
chr3	23037093	23037797	65.5418	101.831	69.2927	105.051	37.559	82.6091	35.1524	85.4563	255.898	85.14	265.669	86.2383	90.947	88.6936	91.7255	89.3471	190.731	98.086	191.967	82.2924
chr3	1167275	1168659	52.1429	97.8229	49.9019	106.873	88.0902	91.0516	82.8597	86.1961	103.022	96.0597	101.202	85.3309	103.434	89.3075	85.3586	85.777	0.594633	16.3685	1.22099	25.4084
chr5	553744	556442	55.3303	99.7686	65.4539	97.2595	80.153	95.1836	72.8947	94.4637	114.042	90.8118	88.4026	86.3168	227.874	96.1121	245.998	86.4582	185.72	77.4295	192.58	66.907
chr1	20802669	20803449	158.431	105.666	186.502	96.8438	170.027	72.8778	158.295	65.0803	72.0231	80.2583	69.5765	73.6776	176.233	82.0839	162.027	76.662	310.081	107.55	401.712	98.0548
chr1	9205835	9207383	25.991	99.9956	32.4165	98.361	95.6833	88.0389	84.3555	77.1548	122.421	81.4886	103.401	74.1083	42.4225	75.5208	38.3565	70.9553	433.014	90.8831	431.094	73.8135
chr2	13019027	13020194	77.7089	83.7327	77.0102	89.4677	29.6892	85.9118	31.0481	81.1176	79.4675	89.1381	70.9073	83.5804	48.6722	83.3739	48.0923	72.7966	86.1547	79.8456	77.7492	92.7938
chr4	18257335	18258680	36.7987	97.2645	42.769	96.4461	236.224	92.2691	236.13	98.0843	92.5493	77.1823	80.4374	67.9715	46.4509	76.6285	48.0276	62.7542	31.4289	71.5486	52.8668	83.4573
chr5	3784250	3784792	50.3721	117.524	58.067	116.749	63.5936	76.6326	68.9472	73.65	37.2236	83.6915	35.9442	78.9667	243.849	112.754	175.236	90.6051	92.1151	102.258	83.1394	97.439
chr3	4355137	4357428	255.412	68.4626	248.799	62.0593	45.9085	86.919	41.7152	85.9034	52.525	91.0357	55.5541	86.2349	128.811	79.9418	129.938	79.6061	115.164	58.3668	134.175	51.4292
chr5	6090048	6090758	69.7102	87.4646	78.0651	103.05	77.0147	93.1731	81.8484	92.864	31.8305	83.9993	37.3142	76.2483	255.087	123.339	300.454	123.874	156.77	69.313	143.56	58.7596
chr5	21632513	21634229	20.0039	101.382	20.0727	102.675	50.5354	89.0702	56.5342	85.7178	48.7019	84.8703	46.9736	76.8287	84.0107	75.3239	81.8966	70.3592	130.453	65.1978	156.366	43.4072
chr5	24288657	24291020	28.7156	102.319	30.1153	108.454	58.6213	85.3119	55.6861	82.0361	87.623	93.1148	87.6623	86.4227	123.846	94.604	116.71	87.721	328.472	99.7165	328.168	102.373
chr5	4934882	4936408	50.9527	98.1457	41.0189	97.1874	29.6279	85.3583	31.6816	76.6872	118.157	90.9394	117.366	87.987	177.79	90.6186	144.195	96.8008	195.786	90.3235	208.794	88.9126
chr3	10791590	10792844	35.9041	72.8257	48.3824	69.2261	34.6204	85.6486	43.1569	76.8624	55.621	84.3441	46.8754	83.7224	164.063	75.1649	152.169	68.1195	40.8323	84.6316	44.7164	98.872
chr3	194723	197974	129.603	100.144	144.244	91.5425	83.8922	81.4562	84.3249	72.0793	74.03	80.7938	79.388	72.916	404.185	99.1923	379.823	94.0723	222.663	83.1639	237.334	72.9365
chr2	18910294	18911982	154.362	109.42	122.848	99.8091	30.7536	92.2372	30.8359	82.857	157.854	86.2316	118.241	82.1054	58.1803	85.2041	54.674	74.7713	72.7159	60.6562	119.449	61.6726
chr1	19515150	19518160	160.72	81.918	156.722	80.4772	122.54	87.9549	115.044	87.968	66.6937	68.0116	60.8417	65.1549	228.044	96.9946	225.483	81.7143	126.107	98.7131	100.515	110.335
chr3	21384203	21384572	181.293	95.9019	190.009	81.9914	72.412	88.0048	74.957	87.4112	69.6222	83.6674	59.6817	78.9744	298.35	104.69	281.832	85.7422	258.597	107.259	384.505	84.937
chr4	2588003	2589386	30.7081	113.081	32.2384	118.532	198.265	99.651	188.461	102.519	61.9559	81.1236	58.5848	78.8921	153.255	71.8619	160.82	63.3919	442.132	107.4	478.499	84.2459
chr3	19505628	19506932	30.3646	95.4203	30.9735	95.8391	51.1439	90.4198	46.0807	78.7687	73.5576	84.4985	71.3169	81.5227	234.828	101.327	214.798	93.7204	122.135	62.0746	143.825	57.4095
chr3	509116	511561	41.1391	94.4982	36.471	97.5375	105.06	70.3499	117.193	59.0812	85.0198	107.468	80.0477	98.2875	160.024	88.6051	145.722	80.1389	226.444	74.6106	197.13	86.5937
chr3	5180666	5181400	219.694	80.2501	215.104	79.4747	83.5305	88.5523	63.4006	88.027	225.378	92.8473	225.924	74.1438	103.621	89.7424	107.424	87.8638	377.355	93.4063	365.395	81.3245
chr1	10722196	10723247	117.427	100.36	94.8261	95.7675	105.28	75.5904	125.335	76.1216	37.4921	79.1747	36.422	73.1781	136.472	95.0496	120.917	93.2651	196.281	66.6091	193.023	55.9014
chr2	4310411	4312103	74.0734	80.9604	83.4962	72.1087	177.741	89.1228	158.499	78.907	98.176	86.7478	89.3365	84.1967	142.492	84.9114	153.786	86.5565	167.711	83.7793	192.787	71.1878
chr5	22943830	22944971	64.5072	108.852	64.667	106.238	56.8682	82.8854	56.2297	81.279	74.949	78.0137	65.79	77.7159	61.177	90.3003	60.4406	77.669	72.1251	69.1794	81.0478	54.3974
chr1	26189835	26191323	31.8674	100.038	33.6062	110.301	76.5711	101.923	76.2721	90.8008	148.515	79.826	135.725	78.9428	80.6105	79.0814	82.1195	77.7819	145.071	71.8534	133.132	59.5992
chr3	7376634	7377186	181.641	113.741	171.679	89.5579	103.319	105.635	95.9976	103.931	169.275	75.7991	166.535	71.7503	48.2027	84.7308	41.5075	77.475	310.356	83.4254	302.025	84.4885
chr1	4888213	4889661	44.5457	99.3331	50.4735	106.793	150.323	97.9758	132.044	99.5579	220.94	71.2182	227.143	57.6224	322.159	107.932	352.998	82.9249	119.519	61.3072	123.973	45.2793
chr1	19474897	19476234	48.9605	95.4558	48.1252	108.855	46.6827	85.9225	47.1101	78.3861	103.921	82.3541	81.1785	82.6287	22.9943	66.3832	23.7563	85.9756	156.275	102.497	159.686	99.0625
chr3	2117346	2118007	65.2162	105.692	60.0455	102.312	127.973	87.1003	121.954	92.2043	136.809	89.4404	136.887	76.6273	271.005	93.8802	289.663	78.7397	25.9608	71.7718	33.6425	61.0916
chr4	15469894	15470559	90.0332	105.4	95.4423	99.9127	87.1952	81.2744	94.7264	72.4897	114.911	84.9929	110.878	75.2222	48.8826	75.7261	41.248	68.5251	143.491	85.7361	137.959	77.5957
chr5	2388309	2389249	148.109	70.1927	164.244	75.311	59.9617	74.3943	62.3008	68.1132	53.0368	91.9194	53.6371	82.9424	63.4824	87.3366	61.3938	76.7624	171.224	72.4278	185.4	65.6494
chr3	22745652	22747282	75.6176	82.079	64.146	80.1894	35.8601	95.9321	34.9919	86.5156	43.6035	79.8738	47.4691	69.8188	137.549	82.2044	122.341	86.7075	109.918	70.1755	127.183	60.2308
chr4	16534854	16536171	120.502	87.8909	95.5878	96.845	136.78	88.0985	139.501	86.728	45.1107	96.4232	36.9867	86.8055	68.8109	76.1816	58.3423	74.9216	233.83	75.0603	251.491	62.5384
chr1	8500450	8501520	148.319	75.9606	147.23	66.3459	42.1845	103.335	30.5727	99.9812	50.5202	88.7312	58.8498	86.3511	202.1	90.0711	207.676	82.7409	125.469	60.249	131.096	49.4216
chr2	1799233	1800392	197.955	70.5215	177.411	71.6587	112.338	88.5067	75.2347	88.0625	67.0847	91.3733	61.1818	79.7354	225.22	75.4286	275.708	70.483	356.097	86.3377	378.329	70.0398
chr2	1823239	1824425	232.892	77.5787	203.152	78.5307	197.192	101.894	212.402	94.1525	51.7752	93.4206	56.7611	95.3629	60.1145	77.9989	55.1601	73.9615	206.257	94.6901	153.091	89.9112
chr4	5923399	5924532	33.2564	95.3132	31.9445	96.1667	43.533	87.5737	38.2884	88.0814	166.338	79.0248	124.947	91.3362	122.181	88.3775	110.201	74.0926	231.679	63.0743	213.806	59.1082
chr3	1621456	1623014	39.6585	101.405	48.4811	102.933	37.7574	91.0104	36.3245	88.002	229.652	100.692	179.099	91.3951	28.6506	71.1728	33.9364	67.4361	162.885	78.7801	143.96	91.3233
chr1	610390	612324	173.61	61.9762	172.948	59.3027	41.1692	82.9613	43.7956	79.7825	302.929	93.7446	302.028	80.6569	348.84	93.1408	306.778	81.6554	171.631	82.2303	175.061	70.0064
chr4	2718169	2720133	27.4769	114.503	31.2479	109.142	110.337	84.5706	106.96	71.7634	31.7836	80.4428	30.9075	81.2168	57.3857	98.6249	54.9158	84.1945	46.5672	72.9319	89.8514	98.872
chr5	5211910	5212665	299.017	104.024	320.976	115.503	161.626	80.4065	158.105	74.7352	47.2324	79.5116	50.2075	77.2437	165.12	78.8591	168.592	70.1144	386.891	94.418	529.858	99.8292
chr1	29345837	29347107	38.3433	115.592	39.5125	118.802	482.763	92.0453	502.423	98.2206	97.1744	84.2688	80.6503	88.0427	80.1017	88.925	84.2028	79.6506	89.9835	81.3886	91.593	64.2047
chr2	19327895	19330197	231.096	82.7147	246.699	62.7077	115.063	97.1163	112.277	84.5366	149.934	76.3218	160.003	68.0011	203.08	67.4898	257.484	46.0289	157.735	96.2746	183.975	73.062
chr4	10035484	10036541	71.4462	98.4945	67.9865	101.21	56.9061	100.927	57.5847	92.0231	58.2185	91.8941	55.0141	88.8435	141.274	84.9584	122.498	93.7186	129.58	68.5364	142.055	60.2893
chr1	5446461	5447859	154.634	86.8813	123.943	72.987	418.931	85.5801	396.942	74.1232	105.172	89.3906	116.795	85.2705	48.9828	62.4998	54.1675	53.0931	313.656	91.0805	313.731	67.3171
chr1	8775900	8783775	0	0.0289915	0.0222027	0.0251103	51.1332	81.7945	52.2007	82.6517	179.879	91.6238	194.689	80.6587	84.021	71.1561	76.1022	69.6427	272.374	93.6926	283.025	90.1662
chr4	1229110	1229945	166.734	100.893	178.196	97.3326	54.9953	85.3653	52.9413	83.2916	138.044	92.6113	134.138	89.2383	354.304	84.1871	332.772	79.8454	112.58	57.443	105.076	53.318
chr3	18504255	18504967	56.06	129.546	58.2002	122.479	30.3826	99.5825	28.0017	96.0311	61.5072	88.6171	77.5174	75.4897	96.4392	102.121	87.6634	96.4251	253.749	77.0704	265.215	65.747
chr5	208936	210445	160.929	96.2254	121.662	91.0749	34.0416	82.3793	33.306	73.4822	57.3795	106.492	60.0151	100.132	89.859	70.6729	79.7713	63.1834	138.644	69.9828	144.77	57.8328
chr5	18609663	18611166	196.944	86.4321	205.674	79.7291	141.573	91.6544	116.855	79.6531	53.1669	84.7324	45.9734	83.2786	81.2451	79.534	75.3094	78.3368	249.485	79.2562	231.84	69.3742
chr3	23051649	23053757	49.7608	99.8579	53.1671	97.3711	128.155	104.981	117.397	97.1064	36.0954	82.6442	36.75	72.0293	179.631	88.277	172.195	71.9614	163.67	75.6616	154.574	57.6992
chr1	50089	51108	83.5115	109.113	79.1011	112.165	92.9761	89.715	80.7843	76.5285	144.042	100.098	138.428	104.447	68.1314	89.5219	58.9859	96.0857	671.661	97.7605	847.047	79.9834
chr1	2437329	2439665	59.667	105.065	72.6779	93.3697	110.366	99.4638	85.5652	96.5373	75.8244	81.7947	68.5607	80.4609	441.23	103.258	630.062	84.4985	134.373	71.5831	150.616	59.4607
chr5	25628587	25629517	108.499	89.8504	97.1994	92.9184	209.547	72.5918	209.205	66.1776	56.0233	78.2327	58.4739	75.5724	36.9407	81.2957	39.5632	66.3799	401.134	85.642	400.937	54.129
chr5	9079504	9082384	123.736	68.0169	132.47	57.0574	90.7219	94.1877	83.6603	85.9244	128.894	105.735	140.69	90.1344	103.309	83.83	98.3304	76.6823	93.3701	82.2681	97.0875	54.7342
chr1	4608195	4610647	104.638	95.532	89.3483	96.4526	79.9427	90.5677	80.6028	78.0691	217.44	82.0047	239.551	69.2776	111.153	90.8267	111.402	79.1283	124.256	69.5281	152.817	57.9422
chr3	20790569	20791085	155.946	112.827	150.788	110.752	27.8065	88.0192	20.2295	90.9493	149.063	81.6866	155.747	75.234	54.9104	77.5957	53.7214	69.2314	185.186	91.257	186.875	77.6988
chr5	693078	694515	30.2207	91.9907	34.3122	100.042	68.1681	92.6409	66.5329	91.9179	69.0659	93.2823	60.5442	91.0955	142.975	80.2746	135.758	71.8992	136.85	102.433	146.746	105.934
chr1	20309774	20310767	131.843	92.427	144.032	105.145	70.7843	94.4542	74.7744	87.4393	124.505	83.5211	116.798	82.6579	165.619	69.2999	138.348	66.5298	0	0	0	0
chr1	3136187	3137475	94.0847	100.86	87.0158	93.4985	100.842	86.9687	116.151	85.1323	110.377	101.243	77.865	91.7897	57.1751	61.1213	52.3325	53.5887	284.672	91.7152	276.953	84.3664
chr3	4408924	4409440	198.645	104.863	203.309	93.1236	49.3136	78.5465	49.4595	69.3615	24.3421	84.9691	23.8717	75.9353	148.798	74.0643	124.593	63.4765	498.454	114.154	527.242	84.9415
chr2	17495679	17496142	178.625	94.6765	206.945	96.95	119.964	100.942	110.283	98.6903	172.305	85.4138	189.932	75.2378	185.279	74.7279	193.984	64.0934	3.28066	22.9351	3.39313	15.8015
chr3	15986863	15989103	107.627	86.1253	107.327	90.1324	20.8987	85.1669	22.6805	80.5667	262.576	89.2121	377.433	76.1933	58.9493	88.5185	42.4989	87.3129	237.7	110.244	256.28	93.9218
chr4	8571832	8572489	86.5123	120.93	77.9755	115.576	125.024	108.316	138.458	96.605	78.9128	85.1986	94.541	82.4621	60.5729	80.9982	49.292	74.1134	178.925	109.525	176.748	94.4711
chr5	9873151	9874598	37.4045	95.4572	40.8417	101.127	51.9251	82.0676	52.06	73.3968	101.193	88.4924	93.8179	79.2916	224.767	69.1429	253.487	70.8558	216.666	94.9147	215.556	81.7144
chr3	2496439	2498095	175.47	69.2094	180.97	61.6159	93.6563	84.1136	77.0494	84.0175	144.99	91.1955	126.163	90.7296	59.9948	71.1884	52.3678	73.8803	173.667	78.8422	199.431	66.4336
chr5	1028339	1029121	51.0418	110.651	62.3811	113.286	56.646	86.3956	54.1788	85.8203	60.2957	91.4041	65.5673	90.5938	75.3278	56.1115	81.8358	44.418	176.689	74.3271	174.846	72.5061
chr2	19331684	19332646	258.076	83.0644	252.454	77.4942	78.6907	93.21	76.8875	86.2759	29.8301	85.5066	29.0296	82.1204	51.025	71.4935	46.19	61.1579	318.644	91.516	330.511	72.1724
chr1	19454835	19455668	104.842	93.7353	80.6013	86.6465	56.6226	80.4284	56.9362	79.7298	96.69	76.7589	107.081	68.7558	330.631	88.4818	334.287	75.0525	84.0951	81.0408	79.0811	97.1738
chr1	21198258	21198956	97.671	81.7724	76.9022	71.6751	122.582	91.6634	126.666	81.802	71.9382	91.7607	72.0821	88.5681	0	0	0	0	242.996	91.1504	227.83	92.8797
chr1	16871695	16873383	167.415	88.3207	160.863	87.2744	66.8215	86.8048	61.2742	76.5081	149.015	79.1469	129.847	69.9002	129.816	87.0085	138.261	81.5206	126.597	77.5146	124.836	74.9004
chr3	9795070	9797045	78.1722	87.8554	79.6767	79.3979	101.18	96.7271	92.596	86.2351	29.1051	89.4117	30.7392	79.2136	21.2121	74.2522	22.9533	66.2274	38.3628	54.3253	46.3628	68.5799
chr5	18833266	18834564	47.4794	91.2882	53.4776	94.4539	110.944	79.4046	111.921	71.7982	28.9073	92.8974	24.2779	90.3353	255.75	86.2499	405.708	70.8582	163.178	59.5933	182.96	47.4861
chr1	20648464	20648891	64.6861	102.659	67.9729	100.956	101.164	81.0042	77.3422	72.6764	153.356	84.0045	150.894	76.0373	95.3194	90.4334	115.411	83.8244	218.18	77.423	214.668	62.5212
chr4	16233208	16234196	64.316	106.297	64.9479	111.281	60.2315	80.5031	69.9937	77.0983	129.926	82.8006	110.691	69.0254	162.98	88.5837	182.399	81.4705	265.716	81.8413	257.09	75.9734
chr1	6773301	6774528	126.348	92.8492	128.819	92.0226	112.551	87.779	96.5106	84.8243	115.327	88.7737	110.677	83.0123	150.449	97.5028	145.947	95.4172	182.365	64.8788	182.03	51.6624
chr4	8054861	8057139	68.4052	102.228	82.2037	94.1844	109.977	109.472	105.353	96.7742	189.256	75.5136	178.381	70.9327	196.765	98.5109	209.653	83.1257	23.3983	83.3195	23.6143	98.3037
chr1	26620922	26621659	87.3033	112.76	78.5265	111.08	93.3828	86.5363	86.8293	84.6035	107.725	96.4459	106.053	92.238	51.4567	71.6738	48.9654	62.8598	0	0	0	0
chr3	3481051	3481448	155.235	117.317	170.442	113.566	79.8835	84.3211	72.9808	80.3962	113.929	78.7377	117.455	73.1759	147.507	72.4671	147.168	60.0437	142.996	69.2949	179.408	52.9107
chr2	15445424	15446574	330.424	87.3528	323.237	85.4598	110.719	92.2306	99.4158	84.2797	285.251	92.8287	248.019	86.9204	281.662	109.129	318.168	95.5555	134.31	76.0126	129.581	74.0368
chr1	23082169	23084253	108.023	90.4908	100.26	93.9378	120.303	83.0124	109.121	79.7855	190.988	82.4157	205.754	74.8893	44.5946	75.3719	41.7699	77.6258	362.124	96.8646	413.347	75.1538
chr4	2671821	2673243	113.625	101.31	94.4316	100.819	233.833	87.5495	236.688	72.7836	166.125	107.139	284.125	92.5198	90.811	72.2703	84.6976	65.5266	185.612	78.3049	167.852	67.6537
chr3	82684	84897	221.704	71.9074	211.506	62.7276	57.5165	84.1898	52.3525	79.6846	211.188	68.796	211.391	61.4846	64.4583	71.6022	48.0369	68.1399	171.372	79.1091	182.345	70.0808
chr2	14144830	14146471	166.08	84.3113	181.346	86.882	71.4689	86.0013	71.0804	71.3704	200.348	99.4571	214.163	90.5018	135.982	89.3858	135.915	76.5544	136.425	92.7899	134.705	87.1108
chr3	19913741	19915008	55.8239	100.189	48.576	101.759	65.3551	93.3416	71.484	97.0346	88.9293	85.3222	80.8966	80.5296	53.1668	79.2738	54.0034	66.7647	140.181	66.9526	141.21	60.8889
chr2	11270088	11270953	133.818	93.6988	125.121	92.3567	39.8105	98.3574	44.6245	100.937	54.4718	106.026	59.6534	102.117	47.3959	83.6577	42.8235	72.7992	192.825	120.22	190.895	110.813
chr1	6377320	6378580	53.473	97.4841	53.1476	96.9887	97.7892	59.1212	112.39	54.2933	69.2742	87.3253	75.3679	81.0322	161.896	75.9843	161.401	75.9701	206.739	96.0557	224.355	87.466
chr1	21072854	21074877	46.0114	96.0408	44.7703	97.6501	109.164	92.1158	92.2398	87.6765	66.8675	91.7984	72.5164	86.1273	22.4674	71.927	21.1686	66.4429	111.392	70.9791	85.9804	67.0894
chr4	37083	38312	52.0937	109.417	46.8058	100.4	358.784	79.8082	344.017	64.6803	264.96	87.7692	277.073	74.8442	92.4851	93.7297	95.0258	84.6984	159.716	78.8598	176.916	61.99
chr2	7837101	7838304	76.4451	101.534	72.8162	86.7903	68.3642	92.0566	70.266	88.1998	79.4538	98.8441	74.7724	88.7521	43.1988	81.7733	40.0395	72.9309	154.922	99.4793	173.441	100.216
chr3	9269292	9271390	46.8018	102.293	41.003	103.208	486.537	106.205	500.186	98.5965	217.757	72.0366	244.863	65.9517	248.12	88.7347	232.379	90.6085	209.876	73.9563	187.399	63.0414
chr3	5505403	5507050	155.781	93.1532	146.607	91.4881	28.7899	84.6584	27.4763	76.4604	109.48	75.4686	75.4891	73.3693	174.163	81.9509	163.918	74.2215	145.819	84.8761	141.877	80.7587
chr1	1141603	1143053	63.313	110.218	56.4331	111.828	168.51	87.2874	162.684	82.8415	92.3142	84.1192	90.0771	79.9526	68.4816	85.7356	58.7863	93.4212	275.861	93.5052	247.649	85.3741
chr3	2916951	2918108	91.7659	94.3228	86.743	98.2738	95.8363	91.1672	92.4688	93.9262	28.2577	74.7506	23.164	73.0667	180.294	91.8985	171.112	88.0426	2.80103	18.0244	3.83434	13.0095
chr3	2605441	2607573	22.9903	96.2708	26.4893	88.5767	109.788	71.0503	116.645	60.4445	113.88	80.0352	137.113	83.7456	87.3291	83.0935	71.2606	77.4738	327.787	99.7239	340.812	93.9618
chr5	10069545	10070899	62.9674	93.2456	58.239	94.3446	132.042	107.12	126.078	92.5655	65.2474	90.6206	67.4173	90.5826	110.287	118.463	134.79	110.815	67.548	101.241	69.2264	110.057
chr3	19803654	19805713	182.921	86.378	146.314	90.6606	49.8245	81.8237	48.8091	81.2349	98.5762	92.6946	98.7119	78.9788	112.378	84.2684	114.938	85.5759	138.253	66.294	127.314	55.5148
chr3	18365677	18366565	346.287	79.9594	312.478	83.0613	159.764	95.0784	145.283	94.839	28.3686	77.1551	27.9725	78.0367	190.6	73.2268	200.683	66.1062	201.19	75.2123	217.653	72.6188
chr5	19406162	19407400	50.0385	101.798	45.9006	107.497	67.1562	79.8912	66.7055	80.115	191.332	84.5541	179.37	77.392	144.464	58.4002	111.94	46.2242	204.483	69.7788	223.195	55.424
chr4	18557186	18558743	38.6586	109.535	35.1489	109.096	23.0277	80.0177	21.6876	71.1118	99.0893	81.3259	86.3555	79.0143	214.614	91.7661	168.604	93.1636	296.002	83.3507	394.375	75.331
chr1	4084161	4085036	323.332	95.4982	415.434	95.821	78.5185	78.3392	77.298	74.0044	88.4751	87.5519	83.7021	80.6642	34.806	78.3994	35.7516	74.1282	206.897	84.2175	266.384	68.764
chr5	8500475	8502224	211.053	92.4199	238.926	94.293	134.715	84.1351	113.228	76.1733	97.0071	69.2207	94.4465	69.1345	122.046	71.2759	103.842	60.105	272.962	82.12	274.111	72.7923
chr3	22611633	22612904	52.3822	91.7904	48.2856	98.0163	27.1294	92.3857	26.3686	95.8733	174.805	77.6924	181.694	69.5288	150.125	79.3585	129.888	67.2365	245.868	68.1474	239.498	54.9241
chr2	11816633	11817867	49.5538	109.159	60.9269	101.436	52.0043	83.4753	41.7781	76.0553	400.712	95.4083	500.754	74.154	59.8336	89.6139	55.2003	92.423	116.403	61.1432	119.435	50.8308
chr3	15799930	15801200	41.2347	103.548	48.7366	119.736	313.327	101.946	291.301	96.0894	40.9813	93.7266	35.3939	91.5867	30.6814	71.3658	32.6501	62.1698	149.99	65.5157	159.584	58.7946
chr2	11818490	11819578	61.633	105.761	90.4764	96.1457	41.6152	87.0804	42.1132	81.7908	39.4864	79.8108	41.3014	71.7117	118.024	86.0256	127.512	72.6518	6.45086	72.2592	8.83061	105.863
chr1	10638910	10640782	30.4478	92.0795	32.877	95.9142	32.6334	93.1408	28.4161	92.4773	131.125	88.1826	132.805	78.4698	33.8581	83.4793	35.3101	75.0678	201.791	73.7502	214.797	64.5857
chr2	18046003	18047401	53.6764	102.886	47.276	107.076	83.2803	100.173	96.6188	81.2061	38.0586	85.7472	33.6947	85.493	61.5107	90.8427	80.2451	109.904	63.2539	79.0089	72.1918	80.2302
chr1	23128704	23129759	232.3	86.9953	282.903	79.285	36.7946	90.4357	37.3203	84.7359	126.2	81.3381	110.245	78.0165	53.1325	82.1992	50.6106	66.4839	236.263	72.6436	256.088	62.2052
chr1	3106501	3107772	69.0892	101.85	74.4231	100.817	94.2768	58.6907	115.763	47.3854	65.8278	82.6187	66.4696	79.503	299.926	67.6623	282.488	45.4451	262.267	110.339	268.337	90.4844
chr3	18166768	18168580	36.0378	87.5686	34.0622	100.618	138.447	93.3875	130.122	81.9754	125.161	88.3358	114.398	83.2984	71.3977	90.1371	68.4342	81.0177	382.552	75.9363	385.273	61.6598
chr1	2408202	2409577	43.3111	76.5456	38.9112	72.7698	130.233	92.2816	131.773	82.5436	303.229	85.1563	305.399	78.1843	104.024	78.0763	128.088	74.0338	294.343	69.604	261.92	51.7638
chr3	20863256	20864544	122.967	86.3247	129.37	82.9051	52.1909	84.7192	47.9212	84.1623	244.361	81.2069	257.723	70.9315	131.524	85.8822	138.385	80.8249	62.4752	71.3632	54.1826	65.9257
chr3	6453367	6454018	96.1387	115.732	102.598	102.973	77.3964	63.0179	81.9936	52.3072	86.1968	95.4003	81.1785	92.3982	74.5075	80.968	71.3057	84.9738	239.187	87.0157	247.754	84.321
chr2	19243588	19245141	141.256	104.819	131.05	92.1871	54.325	86.6094	50.6274	85.6447	33.132	77.2053	36.5575	71.8764	134.23	76.3442	100.854	64.1727	94.6463	85.3995	95.7017	74.154
chr5	22935210	22936060	83.5861	97.7697	78.9893	102.594	49.67	89.0705	44.4104	85.4572	207.072	92.7088	211.644	90.5103	159.148	73.1172	158.887	68.5533	251.722	86.8972	253.109	68.4986
chr3	1329664	1331617	40.2213	99.2493	37.4222	97.6063	46.9373	90.521	46.9512	83.8374	63.6968	95.2577	87.1948	87.6682	257.754	71.1045	240.784	93.8446	166.895	72.765	189.417	56.9526
chr5	25021199	25022436	56.1452	98.0047	46.5031	96.7139	81.4093	99.669	75.5156	98.1813	144.709	81.5473	134.929	73.6469	65.229	79.3071	65.1071	70.121	273.108	75.7731	291.208	63.0587
chr5	17242606	17243912	69.6827	95.9735	60.1117	94.1782	66.7393	86.6098	68.4455	79.0472	56.8467	93.6432	59.0764	84.7007	115.851	85.4751	115.674	76.6623	210.448	62.7937	214.497	57.9789
chr4	18163495	18165762	127.474	91.2428	132.118	80.249	45.7559	85.461	41.2831	78.843	53.7283	93.5827	48.9097	90.672	88.7532	74.2398	91.2487	70.17	288.124	84.7857	302.362	79.481
chr3	2505546	2507528	195.828	65.5436	206.251	58.6647	121.685	72.0655	108.371	64.8656	139.633	108.662	150.211	103.289	89.1265	104.822	114.932	96.7683	80.2572	70.4855	70.422	64.9803
chr4	16548617	16550453	46.9585	92.7658	39.5213	94.3484	123.096	84.4971	102.206	73.5173	46.5672	91.6693	50.2241	85.7639	154.885	71.2868	169.131	57.7555	26.2256	80.7734	30.6138	72.8154
chr4	9399959	9401382	62.0459	98.9925	66.8421	96.5791	177.322	89.3869	152.063	79.1219	51.2253	75.3634	49.5053	70.7633	95.8251	91.2808	85.2775	82.3165	228.426	80.2466	264.802	67.4331
chr4	18291217	18293383	247.818	79.3704	264.287	69.2012	106.647	69.3569	98.0357	56.2691	181.411	98.3983	188.859	90.5079	149.034	69.9719	149.226	63.1441	316.288	109.172	497.664	108.815
chr3	3777894	3779467	48.6183	91.0041	43.0168	93.6549	90.4048	90.5252	82.2758	86.0468	52.7085	76.3997	55.6233	65.0442	135.656	113.769	153.286	98.5379	122.995	79.8996	137.003	84.7267
chr4	18555576	18556972	149.48	100.089	132.638	98.1637	222.701	83.9823	223.308	79.6062	132.506	121.143	133.216	121.068	56.5816	69.182	58.3832	58.8221	21.3445	62.1165	20.6925	52.1291
chr3	3623456	3624940	59.2803	103.539	58.7926	98.339	141.931	53.5257	138.302	44.6606	27.1811	93.2012	28.6035	89.8129	30.8011	77.669	32.2434	66.68	85.8695	80.4969	82.0843	72.5306
chr4	1440145	1441863	95.2563	89.4363	98.211	90.93	91.2434	91.0116	95.0721	73.004	104.232	86.7397	124.202	87.5339	63.7266	73.3554	59.5313	58.4487	134.181	69.26	145.528	56.7843
chr1	8812821	8814342	0	0	0	0	92.5835	88.2849	82.3026	88.3511	128.506	85.484	106.613	80.8182	202.44	86.404	198.272	65.5505	200.268	72.8937	219.786	48.708
chr1	16266719	16268870	29.9128	87.7783	30.9699	86.0476	73.1701	87.0875	54.106	89.392	72.9016	91.7501	67.0749	89.4116	135.531	88.5295	125.479	74.2724	103.102	76.4796	108.004	71.1356
chr1	11410874	11412204	70.3459	102.653	67.835	104.522	138.046	90.0285	125.077	93.3173	49.3406	88.9374	45.5251	76.5875	75.2215	71.0621	64.1866	64.276	200.329	81.3844	212.49	70.8011
chr4	16614326	16615313	94.4689	103.167	98.4948	103.179	30.3826	99.5825	28.0017	96.0311	89.0264	88.509	78.862	90.4428	103.672	72.044	96.2042	71.3636	114.203	68.0896	131.957	70.3736
chr5	2352438	2354202	188.169	80.115	191.201	76.0036	38.9912	91.3981	42.4142	87.2957	230.865	88.7866	228.271	100.093	65.0281	77.5449	51.1927	66.5593	59.7651	69.9309	53.8484	52.5506
chr1	5250649	5252121	75.7078	96.4727	70.4373	105.186	275.929	98.2565	231.155	95.0471	44.6052	82.738	47.854	74.4351	209.244	74.323	209.03	64.7431	471.608	87.2255	409.767	86.1961
chr3	21995676	21996836	41.1534	103.132	37.9838	100.577	55.1871	78.4942	43.1782	73.761	124.07	91.0432	117.756	89.2341	44.728	79.5298	38.9136	69.0541	92.3288	65.0608	96.1836	70.5933
chr1	12023274	12024783	18.939	54.0133	19.3501	57.1348	51.0672	80.4006	49.5864	78.9513	67.7581	88.1986	60.2119	84.4668	84.7923	79.2411	87.1226	71.6598	172.61	74.2453	177.858	65.2995
chr3	7308503	7308962	129.397	85.5535	141.324	64.6222	34.5109	101.948	45.0154	86.6661	377.428	103.08	356.834	85.8188	32.7656	81.708	36.7019	73.2189	211.767	89.528	244.87	74.584
chr1	8262983	8263587	64.4979	111.13	58.1855	98.5446	55.4453	91.7352	50.7548	79.7786	29.2841	77.1908	28.7952	66.5177	130.115	67.5652	131.275	64.066	156.724	74.564	158.133	66.3993
chr3	2717675	2718869	228.791	89.4877	177.628	76.514	224.126	83.8062	194.587	75.8861	176.148	60.5716	186.74	46.5927	98.4403	81.551	113.702	77.0075	165.744	81.2132	146.287	95.4626
chr1	12956158	12957090	134.991	77.4093	139.389	63.6515	167.246	88.7196	164.322	82.2715	35.1685	72.5424	36.8097	82.1042	141.274	84.9584	122.498	93.7186	291.754	78.0236	320.654	66.7797
chr4	493547	494850	141.279	80.0744	128.954	79.219	65.061	103.31	60.3219	101.344	233.697	86.2713	237.85	79.0258	124.828	76.8828	140.798	78.4606	128.467	89.9088	148.885	84.164
chr4	15346071	15347727	46.6636	102.16	50.5744	96.1255	24.0387	93.9989	25.3076	98.2964	62.1375	82.6075	74.9593	73.6195	149.596	80.1713	145.721	71.5528	210.133	73.0414	221.35	63.5438
chr1	418766	422437	243.859	83.711	242.67	76.1134	63.6625	87.4424	62.4712	89.0159	52.5285	85.1833	66.0876	78.1131	167.285	76.6988	177.584	67.9793	249.812	74.4394	276.441	56.1895
chr5	22246591	22248332	273.648	91.9266	277.685	81.0966	84.8819	84.6764	75.1395	87.7332	56.6952	84.8003	52.5728	74.7929	286.66	85.801	279.158	69.6598	56.8648	79.4388	47.903	95.8923
chr5	3258473	3260234	37.5348	91.2715	41.5024	92.5275	205.276	66.6056	209.681	48.8136	53.049	87.3605	43.6815	80.0575	194.089	59.5705	204.705	47.5905	425.985	91.2062	396.657	78.4886
chr4	12332559	12333804	233.012	91.8735	223.297	97.5219	89.8081	80.1402	88.249	76.3815	404.098	90.5564	431.468	94.7842	47.6668	82.943	44.0687	82.0929	249.236	72.9655	281.319	61.1011
chr3	19809686	19810469	75.8532	115.466	71.4569	103.797	114.064	57.7417	122.2	47.7732	253.973	81.7781	259.856	65.3728	14.6625	68.1431	11.5969	76.6762	233.667	73.3282	241.324	67.2879
chr1	24559305	24560936	88.2969	103.306	94.8735	97.8414	95.7953	81.0446	77.9617	73.1053	95.9658	81.8497	91.024	85.4477	50.4451	86.5624	50.7551	82.94	137.623	91.5612	122.028	90.6326
chr5	15903295	15905464	40.9268	92.2076	37.8873	100.285	75.4275	82.8511	65.9256	80.5269	92.4114	86.3965	89.2085	85.5747	116.129	62.9112	116.069	59.2657	78.6146	88.8418	74.3096	88.3399
chr1	29303896	29305382	181.04	223.085	180.964	239.928	68.6685	79.4785	54.1915	83.1613	21.3156	82.8849	22.3532	72.3038	272.062	109.562	324.068	77.2792	117.618	87.3387	99.9754	77.3519
chr2	19344634	19345345	109.583	101.792	112.875	111.805	28.3355	86.1564	26.5512	81.3246	127.952	94.6433	121.055	84.4408	226.392	81.6568	209.963	77.2847	240.411	69.2028	239.733	65.2994
chr3	9064531	9066089	91.1019	102.871	100.104	114.61	128.63	75.0272	126.175	62.9644	43.1095	87.8809	46.1649	93.3882	209.878	91.2115	192.131	91.2788	192.807	83.9305	220.139	79.4742
chr4	11334401	11335773	186.889	105.668	162.484	94.1157	72.2931	92.1017	57.849	89.1058	42.0611	74.1943	40.4569	69.1695	33.2263	67.2584	33.3153	59.8576	108.156	78.6693	122.033	64.9481
chr4	8242504	8243899	56.4242	100.816	55.6499	97.6671	52.208	89.7774	58.3166	85.276	162.251	80.8649	130.618	78.9692	276.742	102.393	261.739	127.035	129.296	93.9089	118.245	74.5765
chr3	14199752	14199916	551.018	1862.66	421.123	710.19	89.4403	93.3428	78.1008	92.8959	199.162	87.6751	216.98	84.6018	52.7074	73.7223	58.8149	70.2286	97.8935	72.2281	103.858	57.1375
chr2	5781	5945	2363.73	7837.66	2407.33	4165.89	235.531	98.9245	240.739	92.7747	40.189	81.189	43.7206	71.7609	81.5547	88.2688	88.5927	82.4216	88.7773	59.2097	101.449	56.4983
chr2	11763216	11764845	35.6758	95.1636	30.3753	90.5568	94.6906	105.315	79.1176	95.6685	66.7087	76.827	71.8442	66.884	29.7655	85.2428	30.4882	95.5928	216.773	92.3443	270.443	80.3837
chr5	25667323	25668292	73.9802	96.1299	84.9871	102.443	145.58	95.4355	128.92	90.005	76.546	108.285	79.5572	108.276	223.875	82.5192	238.525	67.3723	266.812	84.2663	259.123	83.4516
chr3	2823089	2825114	43.916	102.823	42.1357	101.85	81.5429	87.7046	76.5012	76.5074	56.1989	80.3632	55.8461	67.1783	47.6567	88.3991	43.3093	84.5706	137.735	77.824	213.544	75.7113
chr5	533105	534656	76.381	105.249	79.1373	100.593	60.2567	74.188	60.8404	66.4792	154.382	74.6839	170.549	71.6403	363.928	112.14	461.799	95.964	105.056	84.6759	94.1401	63.8584
chr2	19446853	19447438	214.789	114.74	201.447	94.3086	203.587	86.6611	243.803	91.2427	111.374	82.3387	98.8752	70.6761	114.372	71.2218	121.882	69.2491	167.091	74.7177	166.217	67.2066
chr1	15651026	15652542	40.02	90.3595	43.0195	101.872	35.2361	94.1877	32.4234	91.9002	136.895	89.7031	123.859	91.4725	21.5971	73.1401	20.9075	68.1137	271.42	94.3675	275.727	88.805
chr3	4821522	4824178	93.9559	93.438	85.3164	86.6619	201.186	85.0313	208.615	76.1648	44.922	76.9458	43.8689	73.7638	119.364	86.0234	136.651	78.7444	426.79	76.9014	405.742	65.2576
chr2	132696	134455	62.7199	88.5198	64.0141	96.5674	57.9696	79.0799	57.2417	78.0311	76.1377	80.8814	71.2885	79.1143	116.529	81.777	110.908	74.0891	168.634	81.5066	149.843	75.0803
chr4	1046203	1046997	231.244	92.8761	263.811	95.8834	146.919	96.2917	142.051	87.4991	51.871	70.9106	61.5767	60.0042	94.7266	69.2062	90.8736	51.3872	216.119	90.1827	230.535	76.1028
chr3	23242664	23244353	58.2296	94.2161	60.4559	92.2571	39.344	96.0898	41.253	94.5363	32.7617	79.3047	32.5639	69.5965	253.498	92.9865	220.584	81.1929	165.813	71.703	154.129	60.258
chr2	17459787	17461539	67.6181	104.641	70.8566	100.226	225.391	80.514	222.678	77.555	22.9919	79.1438	26.5853	70.1391	278.24	106.009	309.627	94.7978	108.53	64.2993	118.19	49.4249
chr5	2202379	2204077	65.8193	94.9268	61.989	101.085	82.6418	86.9304	69.5357	88.2881	50.8081	80.4845	46.2646	70.0386	84.7169	75.8327	88.7417	61.7036	131.383	70.7435	124.818	65.8631
chr1	28586772	28587877	92.7611	102.067	89.2427	93.2349	565.362	80.5146	591.548	67.5068	139.467	78.2857	138.98	75.7975	126.41	84.733	152.495	92.5523	159.659	93.8355	146.554	104.312
chr3	3672119	3674075	76.3195	93.0275	62.0364	93.4128	88.2706	93.9214	79.2354	89.612	205.776	89.7312	216.845	84.6136	202.129	88.7294	185.33	88.1735	355.003	84.8287	340.303	76.6294
chr5	16912332	16913930	31.7719	99.1527	28.7763	93.9222	39.7722	86.1541	34.5947	77.0909	111.834	72.6817	96.9674	71.8409	102.973	88.2537	86.1007	77.1866	177.787	65.691	217.633	64.985
chr5	9308289	9309625	57.96	80.6599	65.6981	73.5619	181.075	61.738	186.034	47.0138	71.9726	79.3731	67.0881	69.7887	219.414	104.141	225.971	106.967	313.348	90.738	272.356	86.4073
chr4	1415948	1417327	256.45	79.1381	259.923	67.8266	46.9964	82.4354	37.9431	72.8492	97.8778	77.316	107.019	80.626	58.8948	91.6712	71.7268	77.2471	191.085	87.5527	188.691	70.2394
chr1	4392449	4394400	89.1995	83.4361	84.8689	71.9622	54.3051	75.893	56.5792	66.0055	234.675	110.128	291.808	98.5345	115.025	62.0291	119.018	46.2557	19.6406	82.4447	27.0595	72.1922
chr5	4488687	4490264	322.456	66.0169	320.754	53.668	36.5197	85.5501	32.3164	81.5069	112.552	79.336	103.842	71.7278	208.805	71.9874	207.211	59.389	112.36	64.2146	97.8034	50.3915
chr3	5468508	5469481	108.299	96.9079	97.3963	98.1606	41.9507	89.8991	35.9317	94.264	40.9471	83.0277	47.6754	70.2487	45.6242	80.0861	43.1431	70.5218	256.03	78.1596	317.626	67.8234
chr5	7651956	7652622	371.818	104.213	427.664	108.67	123.846	86.0681	100.205	80.8161	33.5409	86.5562	36.5455	81.9483	127.714	83.16	113.643	84.2518	118.966	76.8444	123.86	64.7782
chr3	17778355	17779549	29.819	104.02	33.5341	105.497	105.285	87.9617	92.3193	80.8303	71.2255	78.9558	61.3955	71.4744	36.3135	80.2149	35.2417	78.6205	382.574	82.3346	377.025	72.6206
chr1	24936957	24937434	325.677	88.0687	325.133	88.7153	179.63	92.855	167.026	95.3482	186.455	105.054	165.554	85.182	102.492	79.9955	79.5974	79.9067	102.829	95.9065	104.323	90.2344
chr4	6173714	6175200	36.5303	88.0355	39.4168	101.533	151.184	95.9768	120.74	89.0058	84.1232	78.2841	86.8662	72.3522	57.5129	77.1387	47.6511	66.0469	350.129	114.154	285.275	130.095
chr3	7843966	7844597	88.3058	97.6914	85.0677	104.983	71.3359	75.8922	58.981	78.5625	63.4469	87.2068	64.7808	81.0054	195.845	76.4276	183.551	68.4462	260.005	76.9351	261.014	60.9586
chr2	7200806	7201574	234.707	106.128	239.73	110.973	83.5842	88.5921	89.479	90.1777	59.3402	84.1609	60.3877	78.4114	153.457	88.8148	129.145	97.1162	198.653	86.1914	206.716	74.3677
chr2	528349	529108	263.995	100.167	255.473	81.8071	87.3952	93.6287	70.3101	91.6032	79.0676	79.6385	79.1681	70.5661	98.2373	79.3337	87.0925	74.4055	113.702	59.1057	122.676	46.9414
chr1	8827285	8829320	0	0	0	0	25.6382	93.2288	28.2073	89.2205	92.758	89.7152	93.193	73.3725	137.963	67.7357	148.099	58.7898	209.889	159.046	155.2	153.307
chr3	22460188	22461779	35.5243	87.9655	33.6285	91.3525	327.93	90.6738	382.443	82.4031	112.151	100.655	117.426	100.143	238.359	76.1723	241.959	71.2095	315.516	68.8549	294.359	59.8332
chr5	7014668	7016481	61.5563	90.6685	51.0169	90.9644	54.683	86.9846	51.9249	89.8397	112.621	80.2613	93.3359	71.4054	81.2344	88.401	66.8611	93.6515	178.917	57.7298	181.586	41.2848
chr3	19660516	19662025	44.332	96.6793	43.9143	92.2543	60.4344	89.1233	72.6086	84.2168	81.1873	83.5973	80.6922	80.4607	139.006	98.24	114.025	87.0762	298.593	83.1116	363.132	72.1285
chr4	17831730	17834927	75.9591	84.0535	82.9657	79.2955	181.286	94.2341	164.954	97.5327	27.7719	83.2286	27.0811	82.2591	161.322	137.936	85.6017	94.7523	219.7	71.3637	232.61	66.8475
chr3	4648347	4650319	159.011	61.0135	164.384	54.0487	95.6803	83.0319	74.8312	81.9864	90.595	86.7572	82.3275	83.1654	91.5234	68.4308	79.4368	57.8802	39.2129	73.134	44.7683	62.0394
chr3	19955343	19956361	32.6218	101.146	35.5532	99.6489	20.7721	89.8279	23.8462	82.4155	139.898	87.2346	126.319	80.1915	342.627	94.6566	379.68	81.1437	137.373	74.8499	133.043	60.1583
chr3	3860284	3863050	101.244	84.1918	117.133	78.3541	150.456	96.4037	160.315	90.6547	273.498	88.8544	246.322	83.1864	239.488	81.4407	236.515	67.0374	175.718	89.5262	180.453	83.8826
chr3	21069410	21070356	113.415	90.0201	111.82	77.5507	116.62	82.3783	116.881	85.6697	122.408	80.4335	109.991	69.7679	152.301	90.5986	170.012	81.8111	126.265	76.3501	138.069	74.8915
chr3	18140770	18142281	53.3605	92.4717	54.3863	93.4409	156.221	83.704	137.095	78.8847	92.0647	84.222	88.6053	75.1754	101.132	90.4255	94.299	86.6518	279.033	95.674	296.398	90.1056
chr4	9714091	9715612	52.1699	95.7665	58.5119	85.936	70.4868	112.365	87.5144	95.0493	398.433	101.179	356.614	96.9779	133.555	84.8464	146.8	80.3908	363.282	95.9557	326.886	113.679
chr2	14891101	14892218	127.498	99.54	125.225	96.8361	200.331	85.8477	183.375	77.7042	124.635	101.144	104.878	86.3329	183.305	80.2068	178.057	86.4695	139.017	68.2704	81.2009	60.7508
chr3	21076504	21078443	101.279	85.7187	97.0265	76.5888	87.6803	91.5962	83.8072	92.1472	54.1245	79.4995	50.6639	68.9967	50.4669	156.798	47.731	147.74	114.267	67.866	117.534	58.2927
chr2	16474922	16476108	57.2133	107.224	47.0286	104.207	68.2878	78.7389	77.9434	68.3467	59.4788	91.1453	64.9572	82.9615	153.314	69.3866	143.167	61.0221	86.115	85.8433	73.6864	70.4416
chr2	8511509	8513221	51.1058	107.62	49.2265	108.574	70.3392	92.6006	66.5692	83.4304	59.7383	82.732	56.6574	79.1294	196.543	83.7018	201.271	75.8603	250.432	101.3	254.137	84.1077
chr1	8688628	8689268	402.889	78.481	407.883	85.2771	138.348	80.0139	125.425	73.607	37.7492	72.1912	51.9579	60.268	142.825	58.4397	142.845	47.0756	151.236	83.7829	153.431	79.3697
chr3	20698552	20700067	44.0511	91.7755	40.3935	96.3267	41.4565	97.9865	39.611	86.6872	193.988	87.0229	192.09	77.1298	245.097	121.105	268.821	92.6201	170.948	52.1765	167.782	41.696
chr3	20892128	20893443	51.4794	89.9344	54.2488	92.9321	154.871	78.6705	154.854	73.3277	209.008	90.6538	194.33	92.5511	98.0531	89.2017	87.3877	84.2109	100.442	68.5271	103.017	58.8535
chr3	3874498	3876237	199.137	95.0519	219.789	80.8487	116.831	84.8604	130.749	81.1115	87.7706	90.5464	93.6784	86.9659	455.58	81.0127	467.008	82.7426	118.368	53.5344	121.186	37.2759
chr2	10739854	10740552	80.0582	118.079	75.9002	103.971	156.478	89.224	161.046	83.1888	338.884	92.8902	346.264	81.424	55.9941	92.5552	63.0415	79.4436	245.236	67.8837	249.913	53.7863
chr5	7433789	7434935	89.4424	80.8841	84.0665	65.0519	188.149	74.7813	192.645	56.0077	71.6017	95.5016	80.5224	93.3542	127.071	77.515	114.606	73.4846	173.007	82.2204	174.284	70.2595
chr2	9636439	9638683	104.091	85.9718	114.538	82.4814	174.586	101.316	170.7	94.7188	134.934	83.864	128.699	82.5333	117.461	90.596	112.808	83.1928	234.539	85.8464	222.917	65.0263
chr3	9722442	9723815	220.359	95.7798	163.258	95.7755	35.899	89.7629	35.1814	75.2197	20.1687	74.2994	19.458	69.6865	127.711	88.9107	120.613	83.393	42.8261	58.1963	58.282	43.7363
chr3	3399735	3400741	96.811	94.6368	95.9394	107.324	126.975	86.6384	105.749	69.5064	71.0392	82.4989	69.3098	70.6546	138.077	69.1571	147.157	52.0943	86.2366	90.1348	88.3712	119.247
chr3	1080949	1083530	80.1697	99.8684	74.5179	100.749	76.4065	89.9056	71.524	83.7171	189.577	81.2853	204.333	71.1264	83.4748	71.3111	80.0493	58.5349	101.266	68.3274	101.256	56.0513
chr1	2636010	2637915	36.5413	99.8325	40.2926	96.4326	357.95	95.8211	328.351	103.741	95.7026	99.9057	89.4532	111.213	195.781	93.0228	205.5	79.7948	250.495	88.9155	219.763	76.3424
chr5	2345757	2347497	66.8916	63.9001	72.0486	61.4824	27.9293	83.4405	36.928	74.5398	83.7297	80.5107	80.465	78.3808	36.2795	72.1531	36.5362	69.2337	193.882	89.0069	220.316	78.6276
chr2	15169817	15171353	58.6247	98.6958	48.0371	93.8511	58.2273	71.3035	52.973	65.2548	158.636	104.773	175.499	84.6268	165.275	116.258	148.194	95.394	274.235	71.7693	260.223	64.7835
chr1	9740703	9742159	139.373	80.5979	137.619	71.1661	51.8741	100.197	53.7734	99.3197	76.7702	83.2564	86.1798	72.6824	73.2229	89.4864	87.222	73.6426	201.728	82.6259	208.15	87.2584
chr2	6399620	6401059	205.038	104.397	317.858	99.9026	129.723	100.75	159.944	103.366	53.7121	67.3004	47.6117	64.9562	143.883	79.3753	111.978	63.3215	231.385	94.019	189.826	94.8146
chr2	9236522	9237746	97.9606	101.47	92.9941	96.7717	140.136	81.15	129.006	89.9581	135.724	98.5511	139.461	89.0196	44.4142	61.6304	41.1967	51.0447	126.068	85.3933	134.427	97.0743
chr5	4635796	4636676	280.129	93.1395	316.312	87.6365	276.309	88.7866	292.201	86.7365	162.954	91.873	141.17	80.2538	87.9497	75.8042	78.0026	66.5513	414.199	103.008	408.563	80.8952
chr4	8548491	8550430	59.9441	94.4319	71.8681	92.906	159.6	90.9021	166.846	83.0378	157.247	80.6696	159.658	74.434	99.168	70.7873	90.7889	62.7256	129.723	61.683	150.085	55.5373
chr1	9515134	9516940	96.0075	95.8238	86.3581	87.1562	102.873	80.9671	98.5987	71.6567	88.4244	83.3344	71.6641	80.5653	21.556	79.2	28.1245	66.4256	237.958	74.1804	236.758	67.9529
chr1	8799519	8800410	0	0	0	0	53.7584	91.5347	45.115	87.7464	86.5812	94.4514	77.9547	90.0556	37.0327	73.9652	35.7948	67.8115	226.69	71.9668	226.872	72.1389
chr1	24046552	24048622	79.598	89.2278	77.2026	80.5305	129.713	102.773	126.172	99.5552	150.963	72.4806	132.464	65.3972	51.7291	76.758	48.0369	71.0723	171.982	76.3582	164.872	73.6563
chr5	5268420	5270156	46.2606	87.0623	42.8051	90.5567	36.7599	83.3881	37.9391	72.7585	74.8578	87.5453	65.3339	79.2559	133.71	62.8772	135.698	50.2517	185.936	78.6508	185.073	62.6176
chr2	19529743	19531659	52.8307	100.57	49.4606	94.8469	128.146	81.1375	136.607	67.1399	92.3563	79.8857	67.314	78.7314	126.974	74.3899	117.501	63.6892	104.827	79.2959	91.7025	72.0605
chr1	3664385	3665039	384.988	94.6049	374.288	93.4295	51.9442	92.8487	58.4725	89.4658	211.968	97.8639	188.957	90.364	178.5	86.6919	181.838	80.5504	150.357	66.5569	135.924	52.5311
chr2	9829449	9830410	56.9854	95.5047	61.3144	100.209	124.849	86.8797	124.999	77.901	81.8124	72.3721	75.1811	63.7267	195.313	79.1161	193.233	69.5267	13.9863	48.3079	16.8484	37.7099
chr5	9807301	9808506	36.8342	75.9765	43.6752	83.8565	40.5463	100.246	50.4896	89.5636	185.384	87.1704	174.2	79.7914	126.611	101.132	130.612	87.9569	55.4371	123.667	60.7104	104.365
chr2	17826115	17827536	146.963	80.3337	181.737	63.5953	68.3	94.533	64.4271	94.9084	125.576	87.1887	105.474	87.7997	60.8279	79.3612	52.6568	79.7864	178.705	77.9272	160.874	66.2532
chr5	16609152	16610692	53.5998	101.405	59.6066	98.3583	37.7239	84.5077	38.328	75.9739	37.5668	85.8668	39.0751	80.1875	41.814	77.3744	40.2025	70.8947	287.893	65.1102	310.282	56.8121
chr5	26061228	26062682	161.306	90.287	132.036	93.16	23.1366	95.6174	25.9663	100.295	101.909	73.7667	98.4892	65.4557	56.1981	76.4055	56.9243	71.9631	269.961	93.8092	316.717	71.1263
chr4	11265650	11266971	62.3649	93.6739	55.5907	103.138	293.949	85.7956	266.569	83.7856	26.5296	84.0678	25.5668	80.2787	243.045	88.851	304.822	69.8182	280.148	83.4087	333.373	80.6795
chr2	9128150	9130240	244.225	81.1642	228.889	73.8938	95.2454	114.435	96.6707	112.736	29.9729	74.6195	29.7748	70.3707	125.659	68.9474	150.241	65.6273	136.375	89.0749	150.672	60.6714
chr3	10831167	10833284	147.517	63.5209	180.297	55.4841	146.921	88.4231	137.602	77.8109	64.0012	90.0441	56.8375	84.027	242.16	85.8265	280.012	78.3757	138.102	102.113	136.114	78.4301
chr5	20354588	20355627	286.126	79.5454	256.127	68.706	41.31	85.1029	51.6941	79.6531	165.639	86.6952	169.838	78.3568	135.971	82.015	141.245	62.026	203.691	85.0433	201.9	74.933
chr1	11739303	11740361	122.687	97.1066	114.03	89.7137	238.233	70.617	231.104	62.3295	100.007	91.3692	104.785	95.1035	154.098	72.1672	146.289	55.3057	45.8844	71.7732	55.6841	49.059
chr5	7502673	7503449	211.301	83.262	214.277	85.1114	70.7585	87.3376	76.8466	77.2806	94.235	70.9488	94.1306	74.7579	60.7423	67.1688	72.2172	58.5557	176.788	84.9731	185.962	78.8357
chr3	5454817	5455927	136.213	96.8768	109.791	99.0501	50.601	88.0524	47.3172	80.1993	69.2742	87.3253	75.3679	81.0322	367.645	93.6976	372.907	91.4359	175.143	86.5998	200.093	94.1841
chr3	1360881	1362295	81.4102	98.1694	75.4286	106.983	148.528	95.1879	132.211	83.6108	73.2583	87.4326	72.2997	77.3808	96.0295	82.695	91.9117	70.7264	351.302	76.1028	349.261	69.324
chr1	27339113	27340044	147.826	94.6585	134.468	82.1986	206.87	69.0449	222.435	64.7186	127.008	77.5536	143.786	71.8835	122.747	69.9612	118.882	66.3001	150.472	83.9852	154.149	81.926
chr5	24051551	24052143	407.777	111.069	366.822	101.878	102.619	72.5979	111.255	60.4683	81.6618	77.7332	74.1791	75.4211	131.815	94.352	122.538	75.8507	232.32	81.0172	268.828	67.374
chr5	24127127	24127935	204.514	112.459	196.485	110.374	55.073	79.6366	48.2301	85.0441	173.245	96.7304	200.038	89.5679	185.39	80.7602	176.751	71.6592	152.717	90.5789	147.56	78.4527
chr5	4944899	4946216	60.7358	84.9439	49.2543	102.4	63.4685	90.8813	60.5707	93.9257	38.158	83.6283	35.164	71.5513	35.274	75.6258	35.4788	61.9383	267.663	109.678	280.554	93.056
chr3	2615425	2616803	65.4624	98.7459	70.9281	101.168	33.1519	92.8615	35.9538	92.36	161.327	87.8592	135.628	93.2734	177.386	69.291	169.758	55.5656	141.32	88.958	200.837	85.9562
chr3	19951487	19952961	60.6574	106.255	70.3417	104.641	104.222	83.9821	101.994	77.3165	95.1477	95.0988	91.2873	93.2677	45.3895	76.2828	43.0027	66.8722	301.609	63.1597	308.547	44.3827
chr1	225664	227302	198.453	101.331	167.374	102.856	66.7675	68.6315	59.7457	59.1426	74.6791	75.4891	79.6678	75.4829	309.351	85.3735	290.032	90.363	152.774	68.9923	150.913	49.0322
chr2	1894573	1896036	31.2115	58.6767	31.5512	56.9037	73.3535	101.951	100.878	87.7029	56.4004	82.0233	55.6939	72.0989	25.103	73.5899	27.0241	64.0438	185.449	77.2287	193.232	67.4432
chr5	6607370	6609626	142.957	66.7924	144.853	53.205	127.416	97.9657	110.336	88.0647	141.557	94.2318	145.965	78.4258	74.4097	84.4881	72.9741	71.9119	98.1237	87.9939	120.207	76.2138
chr3	10682096	10682731	444.782	100.671	520.408	92.7995	120.974	84.5467	115.984	70.3214	287.359	74.8254	277.567	73.9361	62.2029	66.5106	61.2599	55.3899	93.8063	64.2333	58.217	56.8313
chr1	1356190	1358386	68.6329	94.1928	81.2126	86.2653	66.2792	85.7789	59.3565	87.4951	39.8391	93.7093	40.0537	91.2722	17.8756	61.8355	17.3579	46.1509	86.2369	75.5638	88.2485	70.7695
chr4	11765802	11767304	209.087	88.9217	211.748	80.7037	113.872	91.7775	100.864	79.327	47.2514	86.474	45.6431	78.5689	69.9529	67.3244	80.9984	62.1744	108.125	73.1855	110.153	58.0049
chr4	18083394	18084251	365.893	106.295	343.979	99.4488	84.6165	83.4454	75.6202	76.0503	140.733	67.0292	137.009	50.4922	184.293	90.768	178.876	85.9591	105.24	64.2836	113.386	46.8865
chr3	5952186	5954084	65.7815	100.802	63.0109	94.0794	201.421	83.3198	203.922	86.0297	61.2992	68.819	53.6656	52.6447	240.722	84.8152	271.126	73.5739	80.3074	46.0263	82.7116	29.9971
chr1	18517585	18520000	101.547	88.1091	111.424	89.0871	47.5361	83.1025	46.0456	81.2646	147.371	73.2383	155.986	64.3223	179.864	88.6818	169.879	75.9925	257.791	89.4556	252.012	76.2027
chr1	5471518	5473014	61.5797	107.592	57.386	93.056	61.3766	92.2362	57.6023	86.2299	163.277	104.641	224.82	73.1421	134.86	67.6388	169.705	47.0819	67.0412	82.5679	56.0186	96.4721
chr1	22361073	22361952	155.3	66.4926	168.083	63.665	30.9529	97.225	32.7384	98.4624	24.4749	76.2525	24.0269	67.0723	322.784	87.0484	344.156	74.2322	171.973	92.9021	170.041	86.0747
chr4	185449	187627	190.374	94.4472	194.916	92.0626	63.7433	87.855	63.7151	83.4174	354.797	104.527	378.482	100.857	16.8745	92.8083	31.2733	78.776	137.452	94.7179	50.3154	94.367
chr1	19052022	19052582	105.489	99.0696	88.3597	102.403	47.6204	93.0491	47.9234	90.2876	33.5434	81.6229	31.5215	78.4477	108.013	71.32	110.423	57.9951	278.759	84.5109	309.929	70.6456
chr1	27242942	27244931	45.1925	91.2545	51.1616	92.36	80.3498	84.6855	77.9626	89.5906	18.3608	96.1179	22.2054	88.5893	97.0842	121.289	91.0656	118.955	149.633	98.728	153.72	90.5409
chr3	10993189	10995002	142.839	64.0976	137.524	64.7876	38.569	84.0009	31.3195	84.4658	70.4526	79.1055	54.7137	79.1872	130.932	80.4808	118.615	86.7096	11.2249	40.973	10.8369	36.5854
chr3	20175401	20178982	103.437	80.9057	98.4821	71.4551	136.034	94.9445	146.945	87.015	150.498	86.5514	171.621	84.6895	403.278	81.7282	448.101	67.6547	268.568	84.1305	265.835	72.8677
chr5	19646231	19646802	236.832	89.5641	247.724	103.893	335.715	107.058	323.229	102.079	81.9934	81.0163	74.2816	69.878	98.1986	78.0277	102.254	62.4583	311.203	91.3234	314.146	82.3607
chr2	15619406	15620119	222.134	113.994	238.114	108.163	39.5209	93.6349	48.8309	90.007	127.918	72.8951	130.382	64.5255	52.7155	73.3738	48.4435	63.3503	187.121	72.3401	206.138	67.4753
chr1	24839164	24840612	47.5228	101.225	56.3903	101.467	86.3468	84.9592	79.1815	72.515	27.5429	73.2581	26.9512	64.6446	156.46	90.1733	135.513	89.9865	178.384	77.8645	211.812	60.8795
chr2	8736733	8737767	100.829	90.9701	91.1432	99.0632	94.0751	98.0881	106.556	76.967	119.732	66.1372	108.794	60.0304	187.834	88.7131	239.743	86.1751	137.305	72.9501	136.416	70.5416
chr4	15573635	15574737	247.602	97.1658	286.227	91.6943	138.798	65.5263	132.493	53.1252	9.50542	23.7293	7.93953	20.7521	154.73	81.9343	158.557	73.1456	245.561	60.9454	239.658	57.436
chr5	12602467	12604764	119.831	62.9165	126.891	58.0232	76.136	91.8245	53.5788	81.8295	95.7341	98.8462	97.4716	90.1591	210.952	85.5864	218.184	71.9683	244.81	66.8618	247.907	57.4399
chr2	19324232	19326397	257.224	70.9707	269.982	60.1909	68.2863	88.3745	68.7453	89.7157	289.644	81.6819	306.003	71.9718	145.428	79.7529	137.665	70.6708	289.956	78.9349	307.929	73.2448
chr1	8268415	8271933	51.4194	92.6083	47.3645	90.1033	266.025	86.8701	269.955	90.7232	79.0429	92.0357	74.934	90.105	177.061	81.3988	156.567	63.0242	207.128	96.1739	212.1	85.4717
chr5	18697234	18700656	103.531	85.8659	91.5106	83.2119	56.4532	91.3234	60.2739	82.8522	61.514	90.8075	61.4899	76.8749	100.595	88.7273	100.428	81.6233	221.885	78.4444	225.955	97.3508
chr5	145635	147200	66.1079	102.994	69.4915	96.9135	81.8144	74.2559	80.8667	62.6628	118.544	94.5396	106.602	80.1976	117.978	85.6032	112.352	77.0015	185.028	87.9323	192.059	80.771
chr2	539998	540634	354.714	91.8977	373.61	77.7295	69.207	92.0599	102.934	93.2905	165.488	77.1541	175.967	71.5078	102.494	81.4123	98.8592	75.3994	39.24	74.6184	34.3326	61.7146
chr1	12010900	12012524	15.7299	60.5917	17.5492	62.0994	94.3824	96.0714	89.8987	91.8722	60.7619	67.3776	60.1381	59.5121	215.391	93.2057	211.234	92.0351	288.996	66.0854	282.307	49.9863
chr4	5740296	5741524	111.293	102.255	109.919	96.4565	161.427	85.6859	169.969	80.3791	128.069	78.5506	142.297	72.4676	339.686	124.019	319.472	115.554	412.374	100.135	422.289	88.2716
chr5	5907774	5908335	243.046	96.8581	255.568	89.5311	61.5795	81.493	49.5969	86.9463	35.2314	83.1423	35.0275	83.1513	74.1941	70.4606	75.3593	60.186	24.5169	79.5232	22.9199	89.9846
chr1	16127380	16129843	73.1851	82.128	76.1003	73.2206	41.5655	98.4172	53.6775	91.5326	69.5272	73.1816	73.2865	68.3139	69.463	85.0476	69.4412	93.3426	291.159	89.3906	278.561	87.1887
chr3	363880	365275	46.9248	98.1972	42.1135	103.904	57.021	87.0965	63.0051	87.5976	159.868	71.6262	231.985	49.8883	158.232	73.5027	169.286	67.6123	86.387	66.5946	79.4677	58.1657
chr4	12870066	12871221	139.2	96.4628	114.596	101.354	254.578	77.922	173.917	74.8433	175.012	79.4156	154.089	79.661	191.739	71.0058	212.22	53.1873	334.825	112.894	439.238	110.876
chr1	30041242	30041952	225.096	89.7156	201.196	80.4901	33.1841	80.7372	35.2123	74.3789	61.7203	79.1284	58.7182	67.0091	277.078	86.1698	270.332	69.5943	152.25	91.2881	151.993	87.0196
chr3	19396564	19398377	60.4995	97.4687	62.011	93.2548	80.1518	84.1174	84.4084	79.9207	142.382	82.0553	137.495	78.388	153.401	80.6154	162.955	68.4982	271.833	74.1783	312.781	54.79
chr3	8375371	8376392	64.4265	99.5076	49.3199	109.234	145.082	86.4979	169.567	69.3739	52.6797	82.8883	41.8212	81.2935	166.276	73.0346	143.816	64.2258	437.685	87.4745	500.421	89.4015
chr3	10813330	10815699	119.087	54.5473	148.645	50.9176	125.622	79.7765	97.4699	77.4792	171.423	105.961	135.694	91.019	154.279	96.2787	152.665	88.779	196.198	82.918	214.861	72.8012
chr1	6152408	6153982	64.5127	96.023	59.0966	92.9673	69.8507	84.0411	77.4749	80.6318	35.9176	79.6986	34.5253	78.7908	277.721	145.208	258.585	120.465	84.7306	66.1564	82.4623	62.3583
chr5	25734597	25736071	106.909	93.5538	94.1844	101.018	48.144	78.1308	48.7386	69.1272	135.407	158.949	135.008	177.719	82.2295	73.964	60.2247	59.237	205.177	76.3231	244.177	88.4267
chr4	17787478	17788834	41.3276	88.2254	45.9035	85.0182	46.3035	83.9689	49.5675	84.9317	107.827	89.5661	90.6247	77.6983	41.0185	77.2705	38.7438	67.6316	98.4081	80.3162	98.0885	68.0138
chr3	4060970	4063306	82.5633	83.8564	75.7467	73.5614	100.563	75.8834	100.2	75.0731	88.3858	94.3692	92.5069	94.8134	116.596	73.2707	105.886	61.0088	194.718	83.136	223.46	71.1472
chr5	24015473	24016500	55.0333	96.7032	60.9493	90.8813	93.6558	98.8086	117.522	89.3306	121.724	84.0509	133.303	86.0504	56.9124	70.201	78.5023	60.5338	302.371	82.799	308.748	60.1149
chr1	25394067	25395154	144.824	104.388	145.732	87.1383	21.8404	81.8965	25.6997	80.7476	45.0653	79.9788	45.1614	77.0156	223.912	70.6187	235.906	50.9706	110.453	87.8528	100.165	93.7736
chr5	21952732	21953507	159.247	69.229	185.224	70.6775	61.2346	89.5944	59.8369	76.579	239.714	76.0669	245.213	62.9016	64.0176	86.3423	56.7512	78.2284	345.479	83.6214	341.582	79.8123
chr5	3472404	3473466	79.9798	106.845	100.759	112.092	103.799	85.5424	121.749	82.3792	94.9419	96.7811	113.319	83.3842	252.619	78.5602	272.767	76.0247	143.511	61.3835	139.162	51.0191
chr5	8863362	8865677	176.556	81.4612	163.97	84.1373	92.2142	87.6249	91.835	84.6418	76.5104	89.4372	70.1461	85.3118	77.2996	84.8118	80.0352	109.664	103.899	77.7339	111.908	73.5881
chr5	19789066	19790334	67.3639	96.689	68.8077	95.1292	43.9491	84.6762	37.8905	84.5605	61.1005	75.5077	59.2818	67.1451	92.6836	70.222	74.6773	69.2518	0	0	0	0
chr5	24683605	24686105	52.879	89.4056	49.6563	91.2786	69.709	83.9626	60.8617	79.5298	80.0874	88.8891	66.2381	93.8405	219.147	85.5759	208.296	72.3574	217.596	83.4812	233.128	73.5834
chr1	1502343	1503830	113.49	103.023	106.178	89.2308	144.278	87.9756	137.432	85.4699	83.7213	85.9772	82.7582	84.9426	132.228	89.828	117.753	81.0872	191.643	96.6778	222.402	74.7176
chr5	13830428	13833451	62.4798	84.9643	60.1521	81.9627	104.125	90.6697	93.449	93.7344	206.572	107.996	198.428	86.4891	209.527	104.474	161.633	92.9778	252.853	87.8548	247.72	75.8957
chr1	9315382	9316729	62.8205	95.7641	60.4887	101.147	133.485	79.7676	107.666	77.8009	95.8843	79.6488	83.5584	76.6248	331.309	88.7158	376.608	77.821	159.039	84.9649	144.729	81.074
chr1	753306	754198	199.753	102.892	187.391	93.3298	85.9747	84.2254	86.7403	85.3042	133.564	94.2821	101.796	100.593	42.0747	72.6278	38.2572	63.0209	273.177	99.1586	228.534	85.0721
chr1	1766502	1768695	43.3183	101.713	43.1335	91.1624	426.872	75.1914	397.155	59.9942	28.1144	84.1912	27.5543	80.5815	128.133	87.3833	123.475	78.8254	159.659	98.0863	159.418	95.3408
chr1	4001279	4003442	96.8435	94.4688	88.676	87.8557	200.988	82.3508	179.866	74.3425	89.1299	83.928	80.2471	71.5578	84.2845	83.9369	81.819	75.6825	151.232	74.5173	184.317	68.9357
chr3	1614177	1615506	43.2484	105.307	46.4414	95.5241	71.6707	85.1561	64.1236	79.4095	48.8796	90.3769	50.8557	84.325	341.042	87.9939	356.294	76.4713	234.67	96.1868	235.887	77.4594
chr4	13499009	13501648	74.6567	96.2027	76.6566	79.4273	28.9408	95.145	26.6894	93.8983	94.4905	95.2396	80.2392	90.037	334.523	88.9035	366.613	69.1041	227.291	66.6185	249.436	56.7521
chr1	21355519	21356537	56.7746	82.7562	64.2362	87.2171	53.0749	90.8801	43.3211	85.7786	94.7667	88.5693	78.6747	89.859	125.92	90.0789	132.253	77.6052	2.79613	11.1955	1.22484	11.4283
chr5	3922908	3924023	66.5842	91.1186	67.743	87.433	669.129	95.0257	649.608	81.5916	345.428	92.7312	317.114	96.7514	199.168	78.598	205.761	70.0054	194.047	78.042	198.215	63.9816
chr5	23206801	23207926	52.3681	85.2352	55.9507	95.9717	75.5449	88.3237	70.7192	93.2258	231.65	93.3989	247.328	101.029	160.876	78.307	146.593	73.2496	302.186	82.3475	293.565	76.8509
chr2	5539239	5541358	82.6549	82.1005	75.0873	76.5219	60.5885	96.592	51.4077	99.041	85.6438	84.8574	78.76	74.3008	167.901	93.9499	168.657	93.0388	51.3935	106.32	48.854	110.827
chr2	15033594	15034091	123.679	82.6872	155.497	62.4664	31.6017	91.3853	35.0818	87.7298	73.3819	80.982	69.1523	87.9228	22.4217	74.8048	22.5902	67.8602	322.302	130.157	316.466	121.973
chr2	15350346	15351900	43.6647	89.913	46.4681	93.6548	55.7346	79.2119	50.4815	78.3741	39.8226	86.182	38.9712	79.2983	104.375	89.1373	100.665	76.3881	152.229	67.5883	149.052	61.0852
chr1	6222200	6224151	93.9459	98.8829	95.4439	97.3009	44.7896	88.401	26.0171	87.9565	186.186	74.2711	161.407	64.5585	44.6345	76.5025	33.6626	69.1392	163.267	68.7191	167.135	69.2213
chr3	7140439	7141228	237.161	95.4902	416.173	79.6991	70.8507	85.2538	66.5059	79.6637	141.02	95.4557	149.687	81.7819	383.181	88.5973	340.819	87.3615	47.4661	138.836	30.7162	157.661
chr3	2299773	2300267	81.1222	92.4326	79.6364	92.8676	56.0995	84.1743	50.8391	78.5411	64.165	91.3796	78.0204	80.0392	138.955	84.821	142.019	77.8705	74.2076	84.7752	81.1545	85.3261
chr1	26709946	26711462	202.628	77.5586	223.286	62.6102	116.012	82.0263	121.903	76.6762	24.5839	76.5764	25.0024	71.5362	14.3063	10.2289	20.2107	9.21387	113.528	64.1768	118.162	52.0022
chr4	14450007	14451394	47.5408	85.5951	55.0885	83.6883	208.883	64.9822	208.959	56.8385	56.6858	72.7692	56.1321	68.612	87.2814	68.3632	90.4214	59.2111	244.116	71.6911	214.123	86.4533
chr4	12766029	12768040	118.057	91.1644	113.289	88.3014	60.9596	84.2047	62.0259	85.2775	28.1716	78.3409	25.8626	71.9856	108.696	77.8894	94.8048	69.6334	94.9323	92.5575	113.939	100.357
chr1	3015327	3018234	97.1574	91.5747	92.8663	81.2199	45.3995	102.819	41.9139	96.8886	197.056	103.403	176.851	88.588	102.848	74.8889	102.19	70.0394	142.602	87.4109	139.005	84.824
chr3	18890875	18892426	169.747	93.4725	159.627	79.429	81.5707	109.174	66.154	96.0518	219.577	66.7895	239.038	63.9556	190.694	96.1362	203.74	79.9145	240.489	85.3129	243.216	74.7499
chr1	9889124	9890993	247.903	77.4465	291.129	68.9829	104.978	87.2653	107.257	78.869	99.3212	91.3707	65.1707	87.852	149.903	80.4457	164.821	77.2878	216.866	78.7346	243.038	65.5347
chr2	13450301	13451923	58.1741	103.597	56.4854	106.187	72.0473	82.2054	87.6979	81.3051	117.519	78.8403	106.449	63.1287	217.564	68.5178	201.76	58.6881	225.067	67.659	227.573	61.9766
chr5	22182977	22184567	89.3688	94.1952	69.3886	91.2856	63.2472	77.0481	60.9104	79.2789	86.9846	96.4326	87.1669	86.0713	58.2801	85.0277	59.1133	66.9592	166.881	74.4001	172.89	67.1329
chr3	5201643	5203197	31.6441	88.0031	36.7919	79.403	31.2245	85.4527	32.7821	74.3984	67.8591	88.9634	70.093	84.3824	215.842	84.9394	226.223	67.9452	282.581	80.7078	260.32	69.2733
chr1	2454845	2457321	25.0192	50.7147	23.6565	54.8667	202.398	91.6285	194.09	87.4457	186.976	81.6335	202.511	77.603	195.855	85.7929	286.976	64.6352	185.08	77.3589	187.408	84.6651
chr4	7924325	7925140	86.9798	107.291	112.631	109.184	322.233	85.5115	294.876	79.4277	124.491	80.3095	133.111	75.6859	62.4967	60.0986	57.9928	46.9008	252.802	79.661	308.329	65.8226
chr1	19152614	19153929	68.2344	84.7259	61.0299	94.5862	68.7125	86.1394	66.2829	78.45	102.265	79.3857	102.851	86.5937	181.818	87.1391	195.846	85.6773	52.7789	78.0902	45.5491	67.3841
chr1	24557371	24558322	112.819	91.9476	140.649	76.5192	161.316	93.9438	168.441	88.1276	41.3584	91.2034	39.6751	86.6653	48.5321	89.6959	50.57	78.4981	408.037	88.3488	457.851	71.2363
chr5	3052096	3054614	42.99	97.3802	52.9121	101.228	33.7341	93.5768	27.3326	90.5158	82.6599	87.551	81.3139	81.6842	26.8081	74.4547	25.5716	65.4604	186.403	89.7475	200.013	70.5753
chr1	1216094	1217467	60.1192	97.1101	70.5497	93.3271	26.4749	83.8491	27.2439	83.5716	312.132	83.4883	264.851	87.3299	116.164	87.837	89.5616	81.2084	239.557	83.2457	226.271	73.5553
chr5	657785	659733	67.7812	98.6836	76.5625	92.4767	155.554	103.187	156.746	101.414	53.0637	91.4126	49.8015	84.9681	135.969	81.8269	141.07	80.2192	77.6805	77.7845	91.6027	61.2537
chr1	24284468	24286145	148.044	72.5631	134.81	65.6788	166.376	103.071	173.149	93.7524	76.6993	83.4309	90.1513	77.9055	108.063	82.9392	87.9169	80.6616	186.918	100.233	162.052	137.456
chr4	13285824	13286791	65.0523	96.8009	62.9229	88.1361	117.748	91.3234	99.5998	95.3408	174.797	78.0894	153.435	67.028	39.7752	88.5811	38.725	77.7906	239.872	93.8588	221.988	91.1121
chr5	16410781	16412063	130.766	99.551	112.791	92.3936	75.003	90.3556	67.1924	82.4506	124.471	79.1862	136.311	69.2016	195.25	79.4337	184.38	68.873	215.937	97.9714	225.089	91.6744
chr4	1562358	1564192	80.4388	95.2323	77.5081	91.2167	90.6244	81.4389	101.094	79.1196	64.3611	76.3525	66.2888	72.8616	206.335	90.4501	246.504	87.526	166.748	79.5994	169.648	71.539
chr3	4910696	4912173	67.6685	98.001	56.3485	88.7639	492.31	100.431	537.001	95.7165	331.505	71.2063	333.104	59.086	272.14	97.4185	229.305	82.7975	319.918	85.4814	343.277	67.5268
chr5	19169021	19171263	42.514	102.24	44.0625	95.785	96.5627	90.3784	68.1643	80.6552	74.6412	89.5199	68.4317	84.1388	166.363	78.8725	160.847	67.0956	156.395	89.5644	167.148	75.7086
chr1	26343368	26345058	74.35	79.0298	76.2494	74.6513	64.2951	102.307	75.6091	109.988	136.892	95.1972	122.613	83.1667	104.304	86.886	109.183	77.8578	212.382	79.526	208.031	63.239
chr4	14307248	14307973	90.9505	91.3234	136.5	79.6431	28.4213	102.096	29.9619	96.551	146.413	83.5952	160.147	69.9978	213.657	83.8997	191.999	77.5175	236.591	96.0096	209.859	85.6313
chr5	5935037	5939487	45.5656	90.2973	55.5971	84.9188	127.524	91.4893	125.355	87.7764	245.499	82.5939	243.55	66.535	143.777	67.4082	153.025	53.5317	200.642	70.71	194.774	65.5553
chr5	6975103	6975993	391.074	81.0623	389.966	72.2099	58.1904	90.319	52.3651	88.1315	395.346	97.167	532.604	79.1564	161.933	71.3328	171.691	62.6283	96.2395	43.7562	123.77	35.7589
chr1	3995401	3997864	113.959	87.0409	109.11	81.0887	73.6951	104.666	68.0008	100.164	44.1904	87.794	45.0854	83.3974	260.804	82.717	250.735	80.4435	204.609	80.1375	235.259	83.8694
chr1	3591632	3592411	322.187	89.6821	323.207	71.8376	193.696	98.5903	183.168	86.372	0	0	0	0	33.1794	81.6317	30.6858	75.0049	142.463	79.2826	144.569	70.2294
chr4	1278576	1280028	36.1761	108.336	44.3136	106.635	26.4696	95.4292	28.5576	89.8078	163.068	82.8735	170.49	66.5011	224.821	86.9115	184.724	92.712	63.1403	89.8915	48.1284	92.3264
chr4	16310774	16312216	229.966	104.021	202.734	100.655	42.4632	80.8571	39.2741	69.1241	47.2056	72.5568	44.0634	63.7923	209.872	78.4429	227.265	61.7289	168.914	73.1911	148.695	58.2341
chr5	4310313	4312048	68.7407	95.6658	61.0701	96.0796	34.5595	85.9721	33.424	85.0368	84.7169	80.8972	68.3146	72.4652	126.528	77.1556	123.705	66.3054	268.284	89.096	268.105	77.2953
chr4	10989951	10991709	73.1997	108.959	79.5659	86.9488	129.019	80.2379	127.749	94.8714	134.427	96.215	153.097	82.4589	61.6773	93.4456	61.7772	74.5122	171.043	77.0293	186.401	80.4732
chr5	19327802	19328983	98.0124	101.685	98.0085	100.128	41.4117	89.2223	33.1177	86.7506	37.0668	78.2357	33.8522	71.2469	56.1623	78.9679	62.5332	74.7239	127.511	77.1606	131.308	61.1765
chr1	27849832	27851374	51.0453	97.5715	49.2109	85.9199	81.0496	88.7866	65.9399	86.9562	81.4395	87.6395	75.7628	82.3397	123.432	82.4289	126.503	78.7307	10.1968	45.9944	11.5415	35.6837
chr1	11532532	11534639	128.894	85.4938	122.898	82.7765	27.6111	86.2783	28.7677	90.0851	82.1546	87.1857	93.3644	79.5935	182.338	66.0495	190.327	62.2631	305.239	93.2367	299.611	80.8784
chr2	15320755	15323869	35.4285	90.5462	36.9456	86.1081	39.6789	99.2227	49.6504	91.4461	46.5735	64.7128	52.226	50.6456	105.762	70.8016	104.111	71.1242	234.441	86.44	263.293	66.2234
chr5	6581657	6583248	42.85	101.454	43.5192	89.3638	148.972	95.374	142.979	93.2905	310.249	91.2735	313.214	82.7263	39.8673	87.0884	45.8633	76.182	112.113	68.1908	147.887	67.9472
chr1	29518315	29519323	249.309	70.2139	213.701	79.0583	84.8313	82.397	63.9788	92.1814	106.587	94.5469	92.4283	89.6937	154.885	89.0543	190.147	76.7845	17.5625	84.0175	21.3312	56.9502
chr5	24611085	24612427	50.0867	90.847	58.2386	96.367	215.547	66.4946	194.769	55.5197	113.713	77.4698	121.32	66.9442	215.934	57.4073	216.087	49.282	309.339	77.6883	372.762	83.7665
chr1	17867203	17868342	179.844	89.1986	132.324	89.4101	30.8959	85.3778	29.6596	81.6991	82.1536	98.2593	69.3851	85.4804	94.3535	99.1459	78.4834	90.9937	328.636	78.7679	362.392	67.4535
chr4	12317058	12319937	63.1093	99.9989	82.0483	96.9144	46.7825	93.9293	58.4558	87.5867	73.4483	95.3458	91.8441	88.0654	250.191	78.0525	240.594	63.269	150.925	61.1306	138.21	42.446
chr4	14464986	14465983	68.3795	99.384	61.0295	103.93	0	0	0	0	135.917	80.976	148.597	66.3367	138.617	80.0105	157.489	70.7377	140.452	64.6179	141.182	51.2945
chr5	8914232	8916800	222.018	77.4364	216.855	65.5296	51.1912	95.2826	43.5657	88.7445	208.574	91.386	194.5	92.163	100.532	76.9251	88.11	63.1304	149.94	74.1175	132.42	62.23
chr1	2462952	2465504	28.5909	51.9777	32.6809	56.4097	29.4125	95.0324	26.1624	97.6039	183.302	92.9409	166.215	82.91	343.629	88.729	370.753	78.1987	16.8529	70.3045	16.5132	56.9691
chr3	10255946	10257011	193.839	80.1759	159.414	82.0684	64.2715	85.5987	54.1264	85.6538	0	0	0	0	282.51	79.9252	287.868	67.8348	262.445	63.9602	238.589	59.8001
chr3	20067539	20068435	114.22	94.7888	112.596	95.1201	69.271	77.4198	68.584	74.1438	244.81	91.7501	249.796	82.3009	130.092	78.3882	122.515	66.1126	164.89	64.7377	176.499	54.9496
chr2	8964399	8965430	51.1032	90.349	56.1339	79.5962	53.8541	104.797	60.2798	90.473	26.9276	71.1725	27.4851	63.5529	110.317	58.1685	104.275	45.5782	2.15547	12.3291	1.51747	6.29272
chr5	2577201	2578119	186.269	112.911	177.513	105.334	85.9064	83.0482	78.5748	83.1345	76.4745	79.1422	62.7091	70.8182	104.846	70.1786	128.081	57.626	116.724	82.6116	114.743	78.0568
chr5	25184396	25186711	112.347	85.9978	118.049	88.2373	105.808	100.379	101.172	81.1708	137.895	90.1593	124.084	77.6778	285.3	95.1094	280.984	82.9729	80.9864	152.206	122.899	146.159
chr1	2458243	2460790	31.1545	71.7105	29.5872	69.0978	83.1601	84.9627	75.0685	81.4396	49.8002	72.655	45.5598	71.6157	117.251	88.8607	111.744	81.2305	192.463	83.4907	188.689	86.8508
chr1	28593249	28594742	71.6486	97.5625	73.1941	92.978	123.593	100.393	98.9695	98.872	130.396	81.7501	151.867	73.8114	223.176	87.473	227.031	86.833	242.441	81.5387	253.571	63.8128
chr5	8008009	8009436	104.724	101.115	84.1761	100.188	89.5107	95.6174	80.6844	87.7959	42.9386	88.2101	37.6562	81.7513	194.999	95.2783	218.443	88.0592	165.969	71.2506	160.243	62.5968
chr5	15970886	15972237	195.94	65.231	202.412	55.7664	237.043	88.1617	217.452	77.939	277.764	77.7898	284.807	77.2792	123.785	91.2844	128.315	86.7505	213.132	67.7677	227.855	64.0314
chr2	2763525	2765720	93.104	88.8271	88.2594	97.0251	199.193	104.732	202.599	94.7915	130.045	80.9666	123.346	76.0342	279.663	108.499	274.921	85.7234	357.283	103.248	389.227	86.6966
chr2	9320194	9322734	37.4633	85.0314	38.2734	91.0868	95.1297	89.6312	100.736	87.5936	178.874	74.1045	179.692	77.1648	145.265	67.5128	141.743	52.4132	52.4987	91.3796	37.2517	92.5403
chr5	21355554	21357105	60.0136	96.8581	56.3656	88.3537	17.3369	84.3666	20.8445	85.766	119.423	107.727	99.3763	85.3533	233.573	93.8702	216.224	89.4968	266.266	110.379	322.983	112.418
chr1	21089843	21092660	84.6186	90.367	77.1507	86.3419	219.531	99.5606	198.192	91.8498	146.517	81.7624	132.933	81.0964	240.53	81.9026	235.729	80.0967	258.151	83.8342	258.096	70.6747
chr4	6100742	6101708	151.891	104.7	177.742	95.1873	70.7755	86.0499	67.774	81.2993	183.755	66.803	166.759	61.807	43.5945	78.8288	50.6674	72.9783	429.209	78.571	428.609	58.7887
chr2	16792316	16792531	193.076	115.747	192.737	127.844	40.8092	76.5025	40.8341	71.0383	216.521	56.6593	216.254	41.9808	61.87	74.9559	61.6196	65.049	27.5576	73.1838	23.4725	92.6417
chr1	8067863	8069342	50.8447	93.3919	53.0804	93.8582	133.026	91.6861	125.926	92.327	62.8448	92.116	59.5945	79.7841	335.606	91.2692	389.515	83.7421	260.333	64.6874	252.879	59.8725
chr1	25926962	25927331	189.514	100.233	202.329	83.5991	87.8048	88.6297	91.5821	83.5379	57.8259	85.7943	46.1174	83.0584	49.6459	84.6684	51.7	83.9714	198.218	81.9316	149.899	77.3143
chr2	7546479	7548313	37.3466	96.3526	35.0836	91.9714	81.0349	92.9897	84.0493	89.0843	84.669	79.6862	74.9708	70.5314	40.2573	79.859	45.0247	74.7551	142.098	87.8109	151.843	84.0163
chr2	13639015	13640316	61.2373	90.9022	56.5797	95.7561	47.2099	82.011	48.5943	72.235	83.2799	85.4693	74.5497	76.9246	379.759	68.9191	369.463	61.637	196.943	94.7469	176.934	84.4236
chr5	21853396	21854117	76.84	75.6806	65.4763	88.3128	266.313	108.017	294.465	94.0878	175.299	83.6715	176.411	68.5368	67.5708	73.2609	59.0354	64.6366	18.079	59.0916	14.6562	44.7832
chr1	29575955	29577658	118.502	95.3184	97.9466	89.4086	104.085	94.5493	97.1144	96.5436	175.227	79.6736	178.051	70.6021	92.6996	80.5214	95.993	76.1498	161.837	68.345	157.148	54.5109
chr5	24112199	24113617	73.4115	103.045	68.1875	102.498	107.353	85.957	84.6499	72.5986	223.603	74.8007	217.948	59.7743	222.104	107.887	219.286	92.8335	212.878	85.4043	203.178	66.647
chr2	12354429	12355431	466.867	88.179	512.498	76.5715	201.681	95.874	195.994	85.9024	112.768	83.0901	111.116	80.3881	268.306	70.6556	266.683	57.2309	116.69	70.9482	121.613	60.2042
chr5	19644674	19645889	262.024	93.2025	287.956	84.9566	172.588	91.2849	156.705	88.6553	215.306	87.2226	176.965	92.3181	67.8769	87.219	62.866	90.7855	193.406	70.5589	202.443	63.5138
chr4	11646173	11648462	151.777	95.7519	121.682	86.4752	118.175	82.0259	109.897	75.0867	31.1711	91.6961	33.5828	85.9097	125.337	81.9145	131.436	78.9978	240.541	85.8038	256.889	72.3612
chr3	22973582	22975378	160.548	89.62	159.951	79.8242	64.2867	85.7223	53.5291	87.2815	306.322	89.6488	311.689	74.4635	43.4843	71.3696	43.214	60.2074	198.491	90.3366	198.754	79.6415
chr2	15634524	15636409	67.1668	95.5625	60.7555	93.9939	34.561	85.6342	33.7568	79.7831	115.202	81.5809	114.102	73.8983	57.0429	66.2208	56.2893	54.7727	208.061	68.5726	224.662	59.6701
chr2	11819828	11821878	41.5113	99.8989	40.3425	99.5472	231.466	85.7556	230.343	73.7905	267.06	96.1951	242.824	89.7536	87.2917	89.0899	76.02	88.3399	123.541	89.7974	110.571	82.8593
chr1	24248827	24250421	55.3898	89.089	54.4063	95.8946	192.082	81.1875	215.272	78.1414	97.9346	100.473	92.7426	97.1096	450.939	94.2932	497.814	79.4191	133.252	82.2027	147.04	67.4241
chr5	26253657	26256468	50.4933	99.9002	52.3108	98.6961	158.396	83.1635	144.338	82.9753	56.1994	96.6149	68.9063	88.487	80.0395	84.7144	80.7513	69.9909	105.634	77.1779	99.1559	65.3825
chr5	25181414	25183729	84.5537	85.6033	79.2283	83.1122	53.6865	95.4623	46.6086	93.9573	281.279	92.9332	254.05	103.52	178.631	67.01	169.056	62.4049	0.39634	12.752	1.01276	23.0715
chr5	21759366	21760578	52.2975	100.215	54.8197	97.7299	153.91	65.2199	152.515	48.63	42.4989	85.1843	41.5323	82.568	127.024	101.949	114.365	113.796	296.717	81.9658	303.907	71.2929
chr1	23833557	23835536	32.674	97.7146	25.0916	101.82	126.948	91.738	89.2092	93.8217	46.4314	84.1457	52.0375	80.952	145.12	72.3459	134.371	60.6819	314.382	82.547	306.216	69.1041
chr1	28516547	28517699	68.4648	91.1648	78.3165	83.0799	65.6019	91.9092	61.4144	87.97	54.6481	83.0262	79.0753	73.3202	84.8292	101.523	67.3468	104.239	202.277	79.3184	215.89	63.2621
chr5	26450963	26453199	87.6838	85.4625	88.7524	84.6337	57.4962	93.543	53.7721	82.6876	377.022	96.6544	411.998	86.3248	48.8025	78.8026	48.5683	69.5324	19.9574	98.2995	19.4273	60.4217
chr1	20967929	20971742	20.308	95.0836	24.2574	87.6442	72.8302	91.3234	61.1785	81.5744	95.5678	85.2767	76.4173	82.5499	70.8137	59.4842	80.9866	47.7045	45.1065	47.0123	50.1928	37.4191
chr3	258878	259631	458.622	95.8107	537.309	84.8224	85.4194	90.5941	72.4945	89.7621	44.5393	78.272	43.4923	73.5342	129.826	83.07	90.4603	84.018	461.414	95.8895	437.334	87.5017
chr1	898875	899655	296.392	98.0555	279.53	86.9566	57.6774	92.4497	52.8312	90.4379	61.742	85.5022	58.3813	75.4593	100.127	99.5124	102.209	91.6894	248.848	88.4606	267.915	73.0227
chr2	19042300	19043060	118.904	94.027	110.889	89.5051	143.277	82.6663	119.597	84.3903	264.315	105.667	264.741	100.218	249.224	91.4162	222.111	77.1684	159.905	84.0302	182.131	84.2243
chr5	25748839	25750389	30.0777	96.4787	29.329	92.4931	51.281	84.5399	43.6977	80.1749	80.8647	78.625	70.732	70.2361	229.424	67.3217	236.117	61.9006	339.669	92.2251	358.952	79.5236
chr3	509086	511557	41.2877	94.9822	36.724	97.7116	41.4649	95.0707	32.8907	92.561	375.481	100.264	369.42	91.2159	129.905	78.925	111.161	70.2233	167.984	67.3623	173.346	53.1233
chr5	13710110	13712288	48.3815	93.5037	43.3503	102.14	77.0141	82.3365	69.0897	84.1368	63.2465	90.5513	49.413	82.9187	98.6697	74.347	87.6875	68.6569	149.078	101.449	161.476	98.1159
chr1	1189077	1191412	36.7181	92.2034	35.5683	95.8656	23.7657	86.2424	25.7277	77.8333	165.053	105.773	134.514	91.0984	38.5528	72.5074	45.8913	56.5724	188.579	87.6039	155.356	75.0282
chr1	5165627	5166745	125.099	92.712	102.124	95.8651	64.7282	84.4344	51.6083	84.0698	48.196	75.0226	47.4446	64.3241	13.0539	64.8365	18.0175	57.0176	122.387	84.6707	112.318	76.9368
chr4	11501197	11504678	97.8318	59.8154	107.489	48.3993	69.8607	94.0005	73.8419	83.8397	54.2117	98.0419	59.0193	96.6338	4.52131	18.1839	4.33247	16.0995	191.924	83.5275	295.472	66.8333
chr4	9556977	9557812	211.094	106.088	201.23	98.2799	52.4169	67.9638	48.3464	59.9799	80.0017	97.5509	72.8965	90.9776	229.56	85.8413	218.589	77.4769	155.917	84.3185	149.265	77.665
chr5	24279896	24282397	59.0502	96.0338	55.5788	87.6841	42.0924	87.1074	45.6294	82.0852	58.6406	84.451	49.4341	80.8923	90.736	74.7147	63.4098	65.2074	200.545	102.523	186.355	100.922
chr4	1442633	1443499	166.296	95.1725	172.221	86.0848	24.6349	88.1521	24.1266	82.0038	137.753	76.291	141.923	65.5073	128.199	93.1603	104.362	92.3779	164.536	84.6276	145.29	76.1173
chr1	25446288	25446737	163.57	82.3741	190.812	70.0251	86.5853	89.9038	88.9329	79.8318	71.3899	92.4577	60.5042	80.1942	39.462	82.7564	35.9442	80.5554	165.63	89.4358	207.199	77.0734
chr3	8587663	8589713	233.881	89.5415	245.126	74.8533	97.9571	87.8027	94.698	76.2341	47.8784	80.1288	44.2401	75.3196	138.245	83.9492	120.845	78.845	31.0448	95.1285	48.5683	93.3791
chr2	17261727	17262884	104.875	98.4666	113.642	94.8555	419.623	106.028	362.139	102.559	73.7212	84.3223	61.7467	81.1227	51.8335	83.7912	52.279	76.6836	3.26469	11.3376	3.57524	14.2483
chr3	2252018	2253528	77.0803	96.0105	69.0121	93.1099	106.8	80.3794	95.236	70.5559	137.667	91.0509	130.591	87.7114	129.6	67.6856	122.38	56.5798	301.023	76.6974	306.436	58.8769
chr2	13863716	13864596	288.837	104.295	447.646	86.9624	184.074	130.238	198.279	108.385	30.2966	82.3855	42.2158	77.5077	116.061	73.4116	97.4142	67.1496	104.497	75.2696	114.224	70.0042
chr4	10302162	10303382	74.8564	114.903	69.7951	102.762	245.954	79.4842	248.108	68.3985	56.1549	84.2223	49.6398	71.338	51.8753	80.6584	43.8628	76.908	106.532	73.7453	119.769	67.6583
chr1	7084408	7085772	151.816	101.266	177.153	100.467	71.9992	83.8101	72.5881	73.269	59.189	83.7879	59.3683	78.3337	223.93	73.9673	234.882	64.4685	214.243	75.5289	208.778	59.4524
chr3	16471385	16472393	209.711	90.3721	175.366	93.7714	67.8277	103.623	79.4574	90.3136	42.4648	80.3307	47.2327	82.2102	40.9335	76.6357	35.5063	66.4655	146.886	74.5587	148.965	67.5959
chr2	2081008	2081858	200.231	93.7408	186.982	97.0108	121.348	92.3397	109.73	86.5264	43.1353	90.4	32.8477	84.3361	166.983	97.3976	150.25	99.1743	35.4797	161.718	36.4263	96.1255
chr2	8987665	8989416	114.615	92.9663	114.633	89.7809	157.186	86.8784	196.702	92.7471	285.838	98.5186	337.294	89.0447	100.888	81.5571	97.4939	78.3556	11.7083	34.2463	13.9877	32.9573
chr3	10902646	10904458	54.5413	99.6644	50.659	86.4311	113.2	88.1256	124.727	80.2999	182.92	87.8678	206.051	85.3876	76.2019	73.034	72.5061	59.2696	216.385	81.6538	223.392	66.0697
chr1	4089846	4090725	155.3	85.7131	139.638	92.2355	122.168	72.8439	115.746	58.1641	79.8294	78.8912	72.9347	79.9224	94.4142	89.2122	99.7444	75.3521	370.757	86.0176	416.337	75.8947
chr1	13208735	13210418	142.773	97.9434	129.654	97.4033	90.0944	81.0599	78.011	80.419	253.706	82.8639	268.195	73.8521	371.814	96.0722	395.851	96.6572	120.869	79.6634	120.145	77.0243
chr2	19136018	19136600	117.961	113.37	86.5218	95.8141	52.3912	88.6178	48.1562	83.0594	49.8162	84.4782	48.6781	79.227	95.7284	72.5396	108.052	61.9994	115.377	90.2777	102.238	73.764
chr4	13663575	13664240	142.132	117.759	79.6667	118.646	188.152	96.7677	146.736	95.3734	27.4083	82.4408	29.2659	78.6293	92.0479	88.0977	97.8155	76.1536	159.507	76.6821	170.853	56.8208
chr5	3283852	3286347	38.1389	102.762	29.5031	100.021	241.988	87.3832	214.269	74.7216	63.2658	83.345	61.1688	81.1336	73.2028	84.9293	62.9391	83.0709	93.4979	77.5459	89.7146	80.5092
chr5	23307129	23308282	152.32	103.759	100.995	107.876	125.924	79.9388	133.22	76.7125	68.937	78.0033	86.9484	68.5627	182.014	70.3142	182.989	63.6636	250.253	90.7921	189.825	83.5523
chr1	10149790	10151360	91.5242	91.6142	82.3001	90.5592	123.182	83.5848	114.19	82.7636	346.554	85.184	339.26	63.6436	118.296	81.3275	112.336	90.6753	191.44	80.9604	201.466	73.7683
chr5	6760283	6762094	59.5966	110.813	56.866	106.352	29.6564	80.0024	29.7243	72.6169	199.507	105.04	168.403	85.0155	152.101	83.739	156.41	78.0214	2.42827	8.97029	1.32963	7.51878
chr1	27991164	27993006	133.829	101.14	132.701	92.1087	33.5308	79.323	45.0011	78.4527	67.6337	77.1824	56.3995	76.56	331.855	81.2251	331.199	78.749	5.72197	93.528	5.22188	143.903
chr1	4761041	4761725	454.468	97.465	402.095	93.9573	106.904	77.0043	99.4137	79.5167	62.3572	85.3682	52.1566	83.3364	128.315	72.6898	126.915	58.8475	135.37	61.8528	140.098	49.956
chr3	9165743	9166253	329.962	99.829	326.722	101.586	94.2362	96.2338	96.7164	81.1508	53.2196	110.028	63.1974	102.446	163.334	88.9488	158.748	82.9412	199.793	83.8074	208.322	79.3972
chr5	21009591	21010345	233.136	85.3886	262.269	86.0212	139.6	87.796	135.439	84.8553	100.805	76.044	102.827	78.7002	162.919	78.3854	165.92	69.0274	185.865	67.1088	196.746	56.2272
chr5	227952	230051	102.078	85.4933	87.2981	84.3167	32.1978	72.671	32.3241	62.8377	28.4879	78.7583	24.2996	77.4275	74.0006	87.4578	54.9516	78.6791	210.317	86.2656	202.268	79.3227
chr1	2338903	2339321	213.133	105.961	246.792	126.31	30.0634	86.7694	32.2721	80.8331	36.3054	86.4253	40.4951	86.2062	142.141	91.4579	126.564	87.9509	427.122	93.4534	379.054	91.5502
chr1	27847046	27848806	31.7503	92.2314	27.8164	92.243	42.6705	49.4923	59.2772	39.5879	145.111	94.0505	111.387	92.3612	147.123	79.3729	134.823	76.6258	173.407	69.5495	159.304	48.612
chr1	17282824	17285670	55.5384	92.8957	52.0975	88.5887	217.159	101.41	169.808	92.5812	105.563	87.8701	202.078	85.1387	213.712	57.8756	211.929	47.7485	202.976	79.8826	180.16	86.7054
chr4	14672831	14674144	77.4583	110.763	85.359	100.303	209.911	102.717	162.121	107.096	87.1168	77.2554	91.6309	78.4001	147.279	84.6234	147.732	75.2884	387.087	83.9503	403.222	70.0244
chr3	23031530	23033128	511.448	72.8644	459.545	72.1431	252.33	68.1518	215.151	81.6554	48.2049	78.3753	55.4975	63.6402	71.0568	67.2556	63.6257	61.982	318.4	99.0649	334.117	85.8027
chr1	2971592	2972199	629.692	107.196	649.552	94.474	0	0	0	0	134.714	86.4677	138.518	85.8912	222.819	80.9426	220.199	77.0379	109.088	94.2179	100.348	96.3691
chr3	4592255	4594962	19.2275	87.1232	19.6355	84.5909	39.3773	82.5337	45.1264	80.3777	35.9208	81.9933	38.2158	74.1094	208.979	74.2866	198.178	58.6917	295.802	91.2447	303.006	70.6837
chr1	25416068	25416984	149.724	99.4488	154.231	104.053	126.735	96.8699	131.381	85.1304	134.738	74.4623	135.759	71.993	162.843	75.5106	162.26	61.7469	178.371	90.3504	178.04	93.9058
chr5	22308270	22309408	36.8983	112.75	39.7936	118.855	67.384	85.0503	73.1161	79.881	263.063	85.794	240.413	80.9514	97.0442	86.5207	90.4727	83.2991	93.3217	84.9664	108.639	74.5557
chr1	26563923	26565810	105.847	99.5749	138.709	98.086	50.1966	90.5794	52.8157	76.6247	78.1099	82.9332	80.5182	85.3835	373.162	111.141	313.8	99.1619	310.915	78.5199	323.909	71.5072
chr3	20709385	20711640	124.541	79.2752	121.035	72.6084	58.1635	75.8256	60.7768	74.9194	59.8767	87.3839	60.4214	77.0263	122.768	58.5183	138.028	49.0827	283.649	79.5333	320.309	60.8323
chr3	9524732	9526374	136.42	82.0353	133.317	81.1689	70.4833	83.3385	59.9118	74.836	32.9282	77.6612	36.2025	69.257	81.1547	71.0677	80.1662	63.2916	152.483	72.8379	142.401	63.1542
chr5	24120230	24121894	42.4094	98.2385	48.2298	103.625	28.1589	98.4512	20.508	98.5735	85.7162	87.7424	91.3456	78.7735	415.728	95.1547	383.363	78.608	128.576	79.1246	158.939	67.9983
chr2	15980882	15981612	222.648	109.463	212.929	92.3708	57.1738	99.6665	64.1734	89.2874	56.6931	85.5696	56.5496	76.478	119.282	77.8444	116.345	74.9846	129.321	80.2706	141.358	71.0801
chr4	14468243	14470167	69.7885	110.832	65.3401	98.6664	61.5079	94.1538	53.7437	88.6403	29.9553	100.244	29.5074	101.645	126.265	77.1389	109.784	64.691	190.311	97.9554	185.354	93.755
chr2	10182250	10183240	94.1826	96.3969	85.4803	103.266	43.3769	88.5463	41.4017	89.9015	34.974	81.2111	32.4747	72.3134	40.4287	79.1729	35.7963	70.2108	165.646	98.9337	185.774	110.407
chr2	14173578	14174533	129.399	96.1047	111.865	87.38	51.6324	92.7207	50.241	92.8207	48.0693	82.1947	56.6805	90.9575	107.937	82.3733	101.293	77.4177	190.413	77.4771	188.529	71.2711
chr4	15067052	15069010	139.192	98.646	137.073	88.7727	21.4705	68.0552	21.1406	57.1295	138.418	53.1912	124.937	41.3768	73.1677	81.7655	99.0348	87.9397	25.8202	70.7959	15.0461	69.8265
chr4	12336185	12337482	227.486	90.4784	256.54	94.0694	195.257	92.0549	140.764	90.2916	61.7677	78.5191	67.5499	74.7079	216.457	106.313	262.712	95.0829	45.1865	82.0998	53.4629	76.8151
chr2	17269231	17270542	17.6587	105.36	17.738	111.014	127.92	77.838	110.626	73.8281	145.135	75.9545	122.017	75.0373	330.666	93.3478	470.522	83.495	10.8694	33.1583	13.0936	35.1511
chr5	9835884	9837341	78.6788	112.822	74.5226	111.697	55.8288	77.8795	58.0552	65.0939	73.747	74.3708	65.2256	65.8233	158.93	75.2558	159.078	70.8808	169.207	74.1791	182.176	61.6883
chr1	2421217	2421943	187.148	99.0594	180.626	83.619	81.228	107.195	105.496	104.068	76.7733	73.767	70.5732	61.5421	86.0262	84.327	67.0642	72.0346	347.331	74.0431	325.542	57.3946
chr1	8079286	8080574	42.5178	90.0471	46.2908	91.9632	135.574	78.0523	138.295	65.9146	52.8748	82.2661	50.149	76.3283	285.673	88.3492	278.682	84.8556	262.56	103.508	252.824	98.2329
chr4	18147210	18149267	66.3628	103	65.8754	96.4206	111.841	79.365	118.611	85.3646	101.615	94.3297	84.4199	98.1172	261.113	80.0047	231.387	71.6093	266.922	76.749	242.444	66.178
chr5	18613258	18614930	198.714	84.1136	195.447	73.0896	222.378	102.802	186.51	95.391	84.2372	82.5614	91.3562	79.6637	191.751	82.2216	186.268	81.8136	194.818	67.1149	238.418	54.6626
chr4	14819191	14820592	145.528	104.621	149.137	97.8134	192.242	76.2081	190.571	60.9442	88.7261	79.1687	98.1534	69.3891	120.921	108.492	144.494	97.5466	190.338	44.4679	188.331	40.3242
chr5	16675777	16677509	107.576	92.2725	93.48	89.2816	34.3419	84.2777	31.348	79.2096	317.552	120.044	358.928	105.917	282.537	99.767	339.216	83.5509	175.518	90.9166	163.086	78.9214
chr4	16667929	16672092	151.72	70.4723	143.178	54.6729	25.985	91.3527	27.107	90.6353	93.6223	93.5492	80.7566	88.4694	100.04	84.8003	137.379	72.1922	137.618	75.8775	143.368	69.5509
chr2	18425179	18426060	229.612	117.134	255.224	106.391	145.41	95.1285	171.333	88.3537	149.483	98.85	123.737	96.1919	158.133	76.5445	158.132	72.5759	786.612	91.6946	715.021	75.8822
chr1	8774996	8777882	0.442575	2.21505	0.484674	1.78148	131.998	96.6697	161.277	78.9495	193.242	94.9098	205.997	77.1277	213.639	105.457	235.626	110.172	107.689	69.5044	104.552	52.9201
chr2	18587081	18588259	31.986	102.332	33.3959	102.901	75.7214	90.6036	71.819	85.7165	16.9105	84.3965	17.5043	77.7523	190.855	73.0214	208.945	58.6914	318.876	91.1611	301.63	85.0486
chr1	8811904	8814788	0.276801	2.13742	0.606262	3.0169	48.357	86.7253	51.8012	77.729	158.837	79.908	163.532	86.9492	147.714	42.1317	147.376	46.6005	173.719	77.1046	182.783	68.398
chr1	25493217	25495988	103.482	90.0545	87.8332	85.777	38.9254	84.4212	33.1078	87.5023	41.8637	90.465	43.4554	78.3058	168.458	102.688	163.811	85.0738	297.973	82.2073	339.719	67.3246
chr2	3781327	3782049	93.0975	75.892	106.07	71.4836	115.237	80.1339	115.411	78.499	76.226	96.9782	110.392	81.2489	87.0599	87.6751	96.1138	74.7	83.2826	92.5143	85.9771	77.3616
chr1	28272070	28272832	216.44	96.1772	148	94.4603	24.0818	82.9278	28.3534	74.5521	57.1122	78.1103	62.0557	71.289	303.758	73.0688	363.44	68.5425	198.011	81.6548	196.002	71.0752
chr2	17711031	17712330	279.004	83.6604	276.604	83.2686	99.9564	99.7637	98.5676	88.0885	85.1784	85.297	53.1638	74.0787	275.874	75.7805	283.697	68.2525	162.637	85.6066	168.71	75.5215
chr3	22453718	22457152	46.4936	93.8099	43.4824	90.4647	64.4483	87.2516	60.5558	85.4896	418.27	98.4449	439.699	80.2264	138.29	92.7123	120.996	90.5261	137.13	72.4844	159.426	61.3148
chr2	19366622	19368840	59.8901	97.9935	76.5444	99.3177	178.018	83.2654	179.225	80.2232	80.0225	68.9091	78.1407	63.7267	275.965	81.3402	291.819	74.3391	323.923	86.0547	300.937	79.668
chr2	17363906	17364434	82.5509	107.668	83.7804	119.096	231.395	87.9829	217.953	77.0017	431.764	89.0233	435.158	82.6392	97.45	81.8226	82.1666	75.4837	281.97	91.0007	276.912	77.4206
chr1	21383980	21385709	214.972	74.2101	231.577	56.4983	51.4399	99.5454	42.9525	98.6812	78.134	88.4141	73.004	85.6026	38.9751	89.7708	40.6246	84.6489	111.023	69.8587	121.108	57.0105
chr2	9070753	9073233	65.0867	85.9839	71.6305	80.6923	80.579	54.6654	84.1395	59.416	91.3098	91.7044	93.0405	88.1734	148.092	94.9026	155.742	89.7128	244.601	89.9738	274.04	86.6956
chr3	23090943	23091566	189.899	113.238	166.988	104.109	46.6204	81.0092	42.1688	71.467	132.024	99.8207	145.632	92.7883	89.0964	77.2576	91.5355	72.3161	446.125	98.6518	391.905	79.7486
chr4	8967553	8968604	209.03	89.4986	213.608	86.9245	148.319	77.6675	158.342	73.7381	134.744	94.8728	146.335	79.8603	82.1051	76.0457	70.7648	63.2691	206.628	91.2978	200.369	86.7065
chr1	8336682	8338672	35.4619	99.4691	39.8895	96.9839	289.134	110.731	287.459	95.6493	80.4415	86.7722	86.3059	67.9361	353.537	79.2865	389.27	72.9783	301.896	72.5084	313.812	73.1073
chr1	24686255	24687332	103.178	98.7853	103.739	111.449	31.8282	92.7554	27.2291	98.6581	34.8034	84.6281	31.5167	80.3733	184.703	94.4357	207.987	81.424	173.815	63.2775	201.437	52.7162
chr2	1527015	1528493	35.7558	51.9023	37.6191	58.3331	117.425	98.0495	99.9379	87.5899	121.477	74.046	84.917	74.822	303.999	94.4086	349.22	84.1748	327.615	92.469	390.427	87.1774
chr1	24655209	24657638	150.259	92.2069	142.382	87.4339	79.4904	89.1906	80.8338	85.0173	49.0888	86.9117	46.3852	76.7426	46.1436	70.4997	37.559	65.2295	244.691	103.124	233.783	76.4314
chr3	8194678	8197153	90.8927	69.3689	90.6374	78.9378	25.0992	85.559	26.9661	81.327	72.9615	89.1167	87.5623	77.8689	75.6412	88.9278	69.5493	83.0587	221.101	76.7976	222.978	71.3072
chr5	22383559	22384925	135.698	110.979	117.503	107.268	134.006	80.2091	97.2765	80.615	120.218	94.5075	143.716	84.3492	81.772	82.5402	74.3552	90.5085	270.501	78.8919	284.514	63.5679
chr5	451422	453157	114.66	90.0075	104.807	98.2451	199.6	85.7489	167.848	73.8736	80.1357	66.8576	83.5102	58.9186	150.697	69.4705	148.141	58.7682	363.879	77.0088	383.921	57.283
chr5	21872793	21873303	170.616	104.306	198.845	96.5456	34.5968	89.9423	44.1131	80.9296	133.199	89.8615	142.357	75.7211	65.642	76.8735	58.0754	66.482	162.782	75.9213	179.601	70.4746
chr1	27540227	27541944	54.1185	89.3554	50.3052	93.747	60.8296	83.0213	50.4448	80.5831	259.729	91.8224	268.479	81.4748	136.305	92.0724	135.885	76.3673	275.915	89.4023	270.474	81.9133
chr3	16386433	16388466	118.821	79.1724	94.2603	73.4366	51.7716	79.8367	59.5818	75.058	171.626	85.0353	154.019	77.443	155.429	73.4301	144.143	66.0365	369.954	90.8801	345.543	82.7666
chr3	541714	543385	32.3904	100.696	30.9721	95.9727	51.1672	87.4317	43.9644	81.6752	53.2024	93.5436	53.389	84.4177	208.766	101.066	192.278	93.1545	64.9909	18.0181	71.1731	22.1769
chr1	29486412	29487906	182.101	106.513	194.742	104.299	108.79	81.9099	101.818	76.9666	73.895	78.5779	68.5511	81.2036	75.4227	102.521	76.936	86.6966	380.725	115.73	382.799	81.1257
chr2	14143553	14144721	80.7863	104.967	70.9564	97.1789	207.333	89.1043	233.449	91.1445	46.7475	66.2544	46.974	62.6348	245.407	103.954	247.145	98.872	285.056	79.677	289.178	76.7258
chr1	4016783	4020983	36.0753	95.5634	34.8027	94.8229	50.3668	103.112	48.3708	101.979	131.157	87.6181	129.528	86.8374	289.955	92.6355	317.737	81.5978	260.373	69.1292	265.868	65.9146
chr1	2336522	2339391	130.888	92.9468	121.277	86.5	258.523	96.9339	254.186	98.2705	190.083	83.8577	198.4	72.7452	454.738	94.1866	384.892	80.2723	96.7736	80.3459	113.121	66.2057
chr2	16128377	16129158	196.66	85.9445	207.756	79.2495	28.9416	84.5761	30.1324	74.2389	60.532	78.1587	58.5535	68.9847	90.6927	79.1262	99.4751	67.1849	293.735	86.7839	282.617	67.5336
chr5	23619505	23621094	44.2101	97.2718	42.1435	99.1831	30.2658	82.4392	32.9167	80.0433	70.305	84.6748	55.3771	79.082	160.579	69.6569	154.686	55.8594	287.079	86.5913	304.113	72.2526
chr5	17459872	17461751	64.7472	89.6709	74.2561	98.2931	76.8358	93.7881	66.1633	97.4113	55.8389	80.4101	55.557	69.6453	58.7448	81.2573	52.1246	69.6034	173.634	75.578	207.404	66.1944
chr4	10239016	10239851	112.622	68.9027	104.07	67.2566	114.782	88.7009	99.3551	86.0453	54.3386	103.204	48.1727	93.8049	190.911	92.9426	177.946	87.0915	300.64	92.2015	305.7	79.8581
chr5	25664349	25666244	44.5697	92.7691	40.9666	95.5849	118.071	98.6033	105.353	100.796	80.2299	70.7774	73.5489	61.7199	112.088	94.2264	102.308	79.9073	203.026	72.7845	216.839	63.4646
chr1	19453568	19454697	139.861	95.2465	118.629	95.982	106.651	89.4012	93.3253	86.8565	267.599	87.7899	249.211	79.833	84.3242	90.8888	78.4797	86.7188	64.0517	84.1409	61.7826	68.8428
chr5	7164602	7167255	28.4052	101.375	25.3075	99.2819	46.7722	77.5805	44.0621	78.7136	52.3634	75.679	46.0558	77.9065	263.031	87.3432	261.888	77.7569	183.503	79.193	179.058	68.455
chr3	8084446	8085560	390.118	88.946	395.052	77.7485	108.125	112.949	124.476	98.872	49.8162	84.4782	48.6781	79.227	292.708	103.481	409.396	96.8624	287.634	80.9049	291.33	83.4557
chr2	10392786	10393976	116.189	57.3649	115.927	44.2016	221.017	94.0732	260.191	88.5304	213.628	77.422	198.43	68.9854	100.084	80.3882	92.3267	70.7528	210.077	79.8044	214.639	72.2788
chr1	518250	520437	79.9389	89.5696	85.7841	84.5407	60.081	78.8172	59.7314	65.8715	246.343	92.6515	227.397	87.3688	85.8562	77.2904	51.301	71.2801	61.6904	62.0653	66.6483	47.0644
chr5	4617649	4618912	112.001	91.6488	105.766	86.738	160.925	85.9628	147.385	78.01	76.2367	83.3288	82.145	76.8401	84.4133	87.9965	82.1189	72.5204	501.733	86.1689	491.842	79.8191
chr1	25712587	25714807	197.919	79.3937	213.202	75.1783	233.891	78.4646	243.78	75.8018	111.562	84.7595	125.015	78.6032	34.0942	88.9308	33.4048	75.999	140.783	101.783	150.729	100.333
chr3	20553689	20556560	36.592	96.8581	33.9826	92.2254	163.595	86.6035	143.011	77.7286	153.133	88.3373	165.318	70.0455	79.7191	85.9707	83.6283	84.8489	173.406	64.5373	171.487	49.2494
chr4	10888261	10889597	81.9805	86.2992	80.4868	84.6628	170.54	85.2974	167.046	77.3088	49.121	67.3712	44.5875	76.6112	69.402	79.1176	68.0789	80.9466	28.4241	84.7509	28.8099	72.2814
chr4	7542232	7543474	169.686	90.441	173.157	80.7215	239.676	66.5278	254.608	51.88	110.891	94.4184	95.2615	88.2255	133.395	84.7392	149.179	75.5565	241.374	74.3051	190.908	73.6998
chr3	23016222	23018509	268.565	73.0747	264.83	60.525	93.0939	98.0778	80.6914	92.3606	66.2516	83.8107	57.8337	77.5765	150.385	53.9501	161.805	43.334	209.921	74.6038	202.275	68.3027
chr4	983969	984523	385.89	65.5253	378.412	67.8183	115.615	95.3203	124.108	83.6084	261.193	78.2729	309.807	75.1374	98.2388	94.2471	97.7536	87.7032	16.4401	65.3279	18.8695	48.3592
chr3	7109948	7111824	110.382	94.6823	136.54	84.642	78.3709	81.9426	71.628	85.1832	401.385	108.82	436.843	92.4037	150.673	84.4935	142.088	85.2266	151.38	86.6726	147	80.1961
chr1	18984433	18986568	53.8428	93.569	70.8393	93.6389	72.7488	88.6174	82.7568	84.9026	176.932	77.513	162.514	78.0101	105.114	64.4026	96.9834	49.6615	46.0848	78.5493	40.3031	92.3797
chr3	9491054	9492635	93.715	97.6195	76.4191	95.8076	73.0291	90.6892	67.1053	85.9637	108.427	103.882	124.381	103.908	101.573	63.3368	113.081	46.126	247.322	86.4158	300.942	71.1508
chr1	20389346	20391015	127.038	86.1799	150.542	77.6047	91.2471	88.4298	83.1515	80.9831	36.3378	65.2144	43.667	50.5435	209.647	89.149	290.994	69.3281	232.609	99.8617	208.962	87.4575
chr1	5773591	5776308	100.778	96.9702	78.1241	94.1048	37.7302	95.7422	35.5522	87.5836	23.8336	74.8116	23.4442	67.5254	105.099	74.017	94.8918	60.1044	295.203	89.0509	297.785	75.5272
chr1	20754320	20756656	142.845	55.5134	163.319	43.5104	116.538	72.0713	137.265	67.8323	131.921	85.8994	121.688	88.4725	151.02	84.1792	136.929	75.5641	372.893	74.7802	351.328	53.9302
chr1	12370064	12371553	47.5009	100.891	48.2617	103.454	95.8356	82.733	84.1115	67.2629	101.624	79.4493	88.391	68.9382	145.648	68.3471	144.406	55.6986	126.434	95.3063	134.539	92.6501
chr3	2953742	2955713	48.8454	97.0687	41.6934	90.9963	49.1293	81.6269	52.1602	74.6957	93.5045	89.808	82.0044	80.2943	175.057	87.5633	140.528	86.9939	200.73	67.4608	192.675	56.3673
chr1	21429897	21430865	74.3865	90.8045	86.5199	85.1851	89.4346	76.5616	86.5227	71.2295	227.325	88.8678	185.256	81.1484	303.958	95.2832	266.534	99.1399	156.476	75.3841	152.585	73.1078
chr5	6938597	6939848	92.0176	95.9954	98.6741	91.3637	128.343	82.8627	117.712	75.7435	192.544	84.9601	191.447	90.5443	82.5344	104.709	81.4295	96.6125	78.5432	76.2663	102.729	64.1446
chr5	8188559	8189276	99.9816	88.5213	105.347	88.5297	196.612	102.903	166.714	100.952	170.992	82.155	168.411	85.258	307.477	87.3458	315.114	86.8258	169.674	75.4367	175.739	77.1648
chr5	7005843	7007117	139.733	89.603	138.477	89.2486	314.602	89.5894	264.667	98.0376	49.3409	69.5838	47.4972	71.5921	381.376	82.9852	381.468	72.9073	88.4364	74.1541	39.8234	68.4908
chr4	16556824	16558846	59.3786	96.3141	62.5191	91.0483	59.4961	79.6123	55.4457	71.5541	55.9832	79.1514	53.7855	72.6626	92.7883	94.19	92.3626	71.8263	86.831	68.1146	83.8818	52.7967
chr3	19135664	19136675	110.861	88.5232	107.052	83.518	75.0224	80.9768	60.1889	74.8164	641.654	89.7332	553.592	86.968	254.406	87.6188	268.405	68.6786	155.35	86.2674	143.749	81.6977
chr4	13497325	13498730	96.5908	92.7858	105.405	107.668	78.3721	40.5985	74.478	39.0407	64.0529	82.57	70.4913	69.5621	54.4744	81.1693	58.2012	64.5433	103.326	81.1905	147.085	76.1966
chr4	9280073	9280718	121.539	113.977	126.594	111.902	73.4959	75.7119	68.661	69.2442	94.7159	90.5516	98.4063	87.5643	17.7599	78.6179	18.4909	68.3799	159.521	74.7524	162.019	64.8306
chr3	10324838	10325713	129.552	76.4507	120.694	79.0976	75.1336	86.3205	73.7227	72.7222	162.063	95.1046	153.347	97.5073	61.9689	73.6799	65.1814	57.8637	37.0025	53.8925	64.5354	44.9804
chr2	15172093	15173280	99.5346	93.6699	97.955	97.7891	80.9353	94.2988	88.4547	86.9505	46.0554	82.4906	47.0344	79.366	39.7369	81.6404	48.7616	76.1728	134.61	98.7127	127.544	88.3069
chr5	18662845	18664874	37.6131	85.2922	42.5697	92.0011	52.2077	79.2492	55.6276	69.0333	206.077	85.2527	247.866	70.965	41.9367	78.6729	40.3491	72.9018	168.208	62.6549	190.84	49.9434
chr5	419090	419773	175.555	86.2424	159.486	90.331	277.252	84.3055	236.618	78.7423	62.7418	80.7249	53.4985	76.1502	131.848	85.3302	125.195	77.2837	224.634	80.0525	233.165	62.8275
chr5	21213057	21214739	40.152	93.7938	37.4225	96.5207	101.793	87.3521	85.1681	79.7122	42.3868	82.0014	41.3104	73.5541	186.22	86.3421	181.522	69.5699	202.487	78.3116	219.749	56.3492
chr3	23444202	23446355	102.188	90.4538	86.0018	82.2938	72.3322	90.2211	66.1455	85.4013	260.185	77.5442	246.595	66.7469	143.635	86.6693	138.386	76.9175	273.196	77.0383	283.923	63.5649
chr3	20500334	20501709	133.649	96.1386	119.404	108.004	101.857	81.8147	114.634	81.0474	243.835	83.4494	246.256	70.3198	59.6964	74.6601	55.1055	60.5147	277.904	66.9971	291.512	56.9917
chr1	27109290	27110431	78.64	91.8436	87.9594	98.4387	112.022	84.6145	111.928	90.1146	205.353	94.7258	207.565	85.0583	110.897	60.6991	105.904	46.0054	168.349	87.6502	148.232	75.1541
chr3	16914538	16915759	53.6119	102.094	57.1364	100.411	92.9264	107.465	84.0081	92.3062	218.792	86.7062	219.457	66.8446	151.269	90.2036	162.323	77.5119	20.9639	70.4778	23.4142	67.2329
chr3	17453477	17454721	61.4764	94.1497	55.5178	96.4876	205.914	76.3331	194.42	58.0368	65.6818	88.0837	96.4741	82.7947	32.3145	72.2306	27.9153	66.2277	174.307	78.8676	171.508	73.9104
chr3	17087593	17088753	68.4056	91.3234	69.637	95.8035	52.1635	96.5174	58.0548	81.6342	21.8163	89.2835	20.9366	80.4913	25.0445	61.3939	23.0189	64.8068	288.262	74.0152	291.41	66.9009
chr3	19542930	19544264	48.9509	100.463	57.6704	106.728	139.81	73.8584	141.13	68.0978	369.625	91.9824	372.402	68.491	96.7742	88.6511	81.7789	84.5899	252	75.7023	260.94	69.6151
chr5	3297803	3300151	105.941	86.5394	104.625	84.3865	79.3055	90.7428	89.9331	82.569	130.001	89.8225	122.862	92.9633	56.9619	90.0361	61.3038	75.3554	286.63	84.2985	320.724	80.7357
chr3	19912493	19913033	226.479	102.739	219.853	93.7453	201.241	87.8871	183.113	87.185	95.2713	74.3053	83.1627	69.176	269.37	91.1032	357.386	78.6685	218.496	67.2536	207.063	62.4951
chr1	5398989	5402519	68.4769	93.9104	66.8179	81.1142	108.782	109.258	104.066	104.824	199.854	60.2501	190.04	58.3755	67.6774	105.332	52.4129	106.513	275.529	81.5617	261.531	62.4381
chr1	28053285	28054149	139.332	96.714	106.85	93.8368	41.3854	86.3117	48.6339	83.0689	35.5897	83.248	30.3025	79.6931	243.359	62.093	270.879	51.8329	102.894	54.8223	99.409	51.4655
chr3	76654	77411	164.51	78.4151	166.993	74.4478	152.283	95.387	149.783	99.9466	17.9663	71.0293	22.9821	62.9228	365.333	97.9034	393.824	85.4875	127.24	88.8834	121.547	77.5881
chr1	25757403	25758232	121.14	96.3908	110.307	92.5508	30.6275	107.743	30.7352	99.3768	44.7894	88.894	39.5359	84.1667	121.601	89.2733	145.015	89.5901	109.48	98.3483	129.117	99.5239
chr4	6732579	6734361	61.9104	95.1926	58.6745	91.77	107.132	87.8269	103.511	85.5254	22.2151	80.6607	24.1167	73.1321	137.468	92.745	121.187	81.5016	132.612	77.0691	138.729	69.0787
chr1	11311168	11311989	183.579	108.453	207.004	114.166	78.9697	82.7937	75.5943	78.9504	88.3791	94.9683	89.492	83.8409	100.656	63.4526	105.563	50.8773	160.705	61.287	165.067	49.8729
chr4	979169	980670	83.7119	96.1299	77.5799	102.758	75.4108	79.0622	71.07	75.2134	159.916	103.659	152.567	107.005	148.474	71.8212	135.345	61.0374	133.563	82.2733	148.293	69.2231
chr3	23415588	23417119	126.809	83.5093	131.22	64.3217	174.2	83.1725	189.496	76.3601	121.156	74.975	106.003	59.6762	153.061	141.513	135.831	117.666	225.153	88.2283	208.707	82.8575
chr1	23954802	23956255	120.651	103.705	103.247	101.526	207.946	103.351	256.555	81.2197	132.727	80.0154	116.858	71.2968	140.834	82.5053	114.112	92.2553	224.13	89.9217	223.981	81.3888
chr3	4219774	4221630	98.8405	98.0398	71.5964	90.6681	135.388	85.0474	134.34	75.1984	213.033	79.1168	208.96	88.9099	181.554	72.332	175.546	59.1846	8.91566	16.2797	9.61353	13.7605
chr1	9492963	9494069	72.6116	87.1123	69.4009	97.4416	137.615	100.033	125.448	93.9007	125.71	99.3728	122.972	93.2568	176.333	102.388	137.609	95.295	89.3654	77.1418	79.0686	84.0243
chr2	10327049	10329941	113.285	83.2868	104.23	78.7694	51.4827	86.8655	44.7723	76.0087	281.702	102.799	251.894	95.766	171.141	64.5654	183.342	57.4591	224.905	71.8829	189.256	61.4335
chr5	8151923	8152867	201.265	87.5505	225.04	83.9993	170.296	107.994	157.839	102.363	82.6839	85.9898	76.8989	80.0168	241.979	83.4889	237.421	77.7953	189.54	69.4882	184.007	57.5505
chr5	8063984	8065523	64.32	89.8992	60.2134	87.2437	117.071	85.723	141.232	78.1899	97.6831	64.2968	90.5481	62.7126	74.4647	79.098	67.1765	66.6029	279.814	103.857	282.548	82.0535
chr1	19645267	19646482	129.83	96.3969	134.264	105.301	152.769	73.1584	174.846	66.7974	150.285	68.119	156.671	67.3738	32.8109	81.5324	31.593	65.4801	270.04	93.7833	436.428	80.5623
chr3	3442527	3443445	127.658	89.0353	130.087	85.9475	163.675	90.4853	149.528	84.0176	64.932	80.7231	71.1085	74.4865	125.638	88.8118	70.7875	85.0554	342.783	70.8392	392.858	53.1876
chr5	2955112	2956673	112.508	99.0165	109.993	94.3749	66.2127	92.8164	62.2204	91.2747	35.6128	83.1483	35.3074	72.5243	153.391	61.5925	111.568	48.4558	234.984	95.4629	239.22	95.0305
chr2	4805683	4807310	69.0841	94.8596	80.1691	96.5019	169.668	86.7643	138.442	77.4446	287.274	75.5669	284.74	72.7614	149.308	82.5319	142.556	76.7277	0	0	0	0
chr5	15524177	15524977	64.2627	82.7618	69.0642	84.7827	127.673	89.5353	111.239	81.3645	58.7225	80.2486	56.6642	70.9463	32.179	73.3196	30.059	62.2371	102.602	74.1308	108.107	57.6567
chr4	359314	360493	70.0116	92.7564	71.629	102.478	242.101	80.5306	267.197	56.9862	85.0132	121.567	63.5804	151.518	69.3523	87.9915	69.1849	85.5083	221.967	78.598	207.49	76.18
chr2	9842042	9842634	74.9749	99.8849	78.5626	98.5379	50.4148	80.5978	45.5982	81.3077	191.896	117.564	214.119	103.951	192.573	88.2076	217.948	69.7473	132.106	86.5893	139.807	78.7963
chr4	6836105	6836588	208.912	90.2835	192.222	79.4251	237.493	81.3349	281.575	87.7489	61.5815	70.9341	57.8241	63.8433	320.992	84.6951	315.851	81.968	198.095	85.968	196.792	79.3417
chr2	10241963	10243614	116.529	92.3743	106.539	92.7037	72.5156	90.5668	57.9412	83.9352	352.181	83.0213	308.305	82.0824	500.893	92.7941	518.102	78.8549	102.018	103.032	109.929	78.2863
chr5	7534016	7536273	70.3857	92.8609	56.0871	92.6076	72.2799	82.0257	68.8308	74.579	160.504	85.062	161.586	78.2954	105.959	92.6376	88.7058	91.6184	231.763	69.6586	224.668	60.5989
chr2	15479365	15481412	69.4949	81.0846	90.0282	70.6159	106.707	79.2665	100.642	78.14	86.4723	88.7866	75.2284	85.0803	173.936	75.8833	163.078	59.2598	120.31	92.9726	106.74	86.9681
chr2	1933271	1934212	143.88	88.0722	133.225	92.6728	153.61	75.594	148.126	77.8762	90.242	80.5396	79.4755	70.9299	129.605	83.2654	139.465	78.6323	364.732	90.816	393.986	77.3398
chr3	5116140	5117615	91.1409	98.5983	69.2272	84.326	33.3677	82.5235	34.6697	82.231	99.5002	86.55	99.0225	92.7954	135.954	72.6753	137.007	54.5683	0	0	0	0
chr1	19854614	19856937	89.6234	95.0384	82.493	85.8905	131.113	97.897	130.187	88.7705	42.4414	83.0771	48.0338	70.4008	150.681	82.2327	161.294	74.2291	202.922	84.5622	208.876	77.7207
chr5	1147647	1149284	62.9077	78.7992	64.4057	75.0146	64.9502	91.9944	68.8972	96.1191	149.758	79.2885	126.865	91.0542	103.461	81.3575	77.8481	76.3511	197.595	89.9468	189.677	78.9157
chr1	27452765	27455964	156.065	82.3595	156.591	73.8063	159.659	90.8271	181.498	79.205	123.233	86.8744	109.857	81.9044	187.791	105.534	249.266	85.7494	481.748	93.7892	533.98	78.5636
chr5	18565064	18566470	81.4192	104.249	84.5628	98.5907	112.009	90.3634	109.558	85.2251	91.8241	91.1967	78.1674	90.964	74.2352	81.9439	66.5154	78.9656	181.021	78.6719	174.702	83.3634
chr4	796096	798286	86.5366	87.8831	103.311	80.8131	77.9325	84.382	61.1185	77.6143	176.657	71.2811	157.487	80.2083	376.491	83.7856	370.341	71.0623	196.424	54.044	202.016	40.5996
chr4	15926669	15931332	114.702	85.9278	113.014	74.2123	47.5735	77.2615	46.7745	68.1485	129.78	79.375	127.376	71.0161	125.674	77.7454	114.503	75.6467	221.567	101.47	220.837	95.0606
chr4	455767	458510	59.4865	90.2247	56.6672	81.5342	48.3033	81.1998	42.2261	80.7025	37.9595	79.1341	39.5804	79.0584	39.0243	77.3946	36.8856	69.5268	179.023	96.2897	139.548	83.2443
chr4	5550428	5551370	192.37	76.1028	177.073	86.2768	29.52	91.8384	32.328	91.1001	73.8565	93.835	74.6695	84.5833	168.363	69.7749	168.01	69.6895	143.739	80.907	164.812	74.7568
chr4	9773547	9775607	33.8694	92.7642	45.4939	91.7685	29.6771	81.3792	33.2438	78.5593	175.644	86.6618	186.976	76.7748	42.115	79.9882	53.2365	77.4003	92.461	66.7188	55.613	55.1794
chr3	22733473	22735335	211.106	97.1108	168.742	93.2434	114.915	88.9275	101.346	94.4776	133.471	84.2135	144.978	74.8826	82.7655	93.729	82.991	84.621	84.1102	68.4791	88.814	57.7967
chr1	19345939	19349088	206.152	75.7645	221.542	59.8444	135.689	100.137	120.939	94.7898	102.569	98.5341	110.294	82.7053	98.5193	86.5752	94.3907	87.421	185.233	73.4035	202.253	61.3142
chr1	24774216	24775900	48.732	96.2583	52.1216	98.872	64.2355	88.582	65.0711	86.2915	0	0	0	0	111.477	89.4928	153.428	93.3668	203.728	99.1747	212.822	92.6086
chr5	17859194	17861101	84.1411	96.4953	96.1791	89.5914	51.6871	85.1342	52.586	77.073	94.2067	92.0049	88.9018	94.0513	205.646	95.4376	162.449	89.5251	227.186	90.6724	233.84	81.0844
chr3	15615385	15617149	134.588	81.2799	137.974	80.0392	34.654	89.8405	38.045	86.6969	194.069	71.2639	196.215	58.5394	56.8441	83.2725	62.979	73.2468	26.94	75.914	24.6216	64.0337
chr5	26119858	26120581	423.99	112.417	422	103.932	90.1053	84.5465	89.9424	77.7869	214.515	86.836	192.029	83.5182	262.55	82.6259	252	88.5139	229.727	71.4669	240.306	61.1081
chr1	20439433	20441159	136.626	81.7466	133.211	86.1549	96.04	43.7372	101.156	40.66	36.7095	87.5135	33.5103	92.7312	220.895	79.3235	234.818	73.4444	84.7169	108.718	65.4186	115.687
chr4	6477875	6479165	62.5021	88.6686	82.5436	94.7331	88.9206	78.6649	82.1907	64.5174	68.8196	83.4656	62.9849	77.0949	86.1017	91.867	93.2512	84.9828	53.8976	54.8231	60.4722	39.6747
chr4	16700595	16703325	136.967	95.4212	133.6	87.6447	85.3098	85.3828	75.2938	88.3819	24.7784	80.8429	27.5967	74.6019	187.373	90.7547	181.47	82.6071	95.3518	104.641	75.2809	118.097
chr1	5202853	5204193	53.021	103.25	43.0591	96.6584	83.9702	84.1813	84.5757	82.0554	101.927	75.6419	72.1933	67.6993	136.254	82.4045	119.289	76.3085	162.183	65.9819	195.275	55.3819
chr5	2993443	2995675	133.836	82.3424	107.712	83.4564	23.6401	84.3551	23.6753	78.1778	65.6249	88.6963	59.7339	87.8471	203.684	96.7846	214.695	98.2807	225.911	76.6381	234.879	80.6654
chr5	16301074	16301520	224.811	97.2614	230.122	91.778	131.319	76.6291	116.806	71.5671	79.8294	76.3317	73.7897	69.7731	172.873	71.9296	164.841	55.2282	193.66	112.04	202.368	128.167
chr1	18059641	18061302	57.481	89.3441	66.8436	90.0026	170.001	96.1875	138.266	92.4197	47.5987	90.8103	48.0008	85.5409	239.808	79.8622	233.906	82.5033	86.0906	97.3668	107.136	99.8413
chr3	15868793	15871256	39.2827	87.597	53.0288	83.3367	531.002	102.968	487.381	89.4167	90.5231	87.8891	71.5881	85.0994	25.3864	81.3513	28.1361	75.7639	315.61	85.6157	317.816	79.9182
chr1	2972841	2976750	87.7327	87.8424	84.3591	83.873	55.8806	86.3435	54.8594	81.5528	99.6121	73.3233	85.7078	66.9691	168.488	72.2451	177.935	58.7764	163.275	85.914	169.16	72.2305
chr5	5379415	5380040	113.933	92.7845	128.687	95.5499	76.368	84.3782	69.891	72.6133	315.034	89.5327	335.798	92.4437	358.544	95.4955	313.835	94.7565	175.412	83.4087	182.373	67.6472
chr3	10318504	10319432	85.3349	82.1714	79.5097	72.6624	72.6382	80.757	61.0516	75.2571	42.2981	81.4044	45.4816	78.1747	130.823	61.0641	115.627	55.252	154.381	64.5121	155.479	53.7524
chr2	18857940	18859129	310.858	100.233	286.165	78.4988	250.694	83.6003	277.132	87.7521	223.058	90.6591	191.332	93.2252	86.5668	80.9604	87.609	74.75	120.245	82.1528	124.124	79.0148
chr4	11882125	11885421	117.467	78.8966	108.642	83.9932	211.962	95.8363	216.203	76.4185	53.7615	89.3309	55.6964	86.1444	129.437	92.1798	123.065	84.1339	28.2767	76.4495	27.3819	65.7645
chr5	24146174	24146726	436.748	101.333	405.44	106.395	148.319	77.6675	158.342	73.7381	53.7888	87.5193	68.5999	78.2516	101.27	62.327	93.2448	47.217	126.51	67.2204	136.083	52.1905
chr2	17592037	17593500	129.866	80.5244	113.297	83.1254	51.009	96.0449	65.6735	90.4397	49.279	74.4907	49.3972	58.5284	37.0198	82.5388	33.5395	79.02	455.133	85.9082	424.699	97.2796
chr3	6879616	6881652	62.2638	75.4674	66.6407	69.3463	51.4446	93.4952	41.1253	94.5133	117.148	72.3092	119.788	63.23	44.8165	85.7158	52.7606	90.199	105.479	70.0585	104.781	69.7815
chr2	15774244	15775374	196.677	98.1928	166.336	107.447	54.4233	85.8154	52.3502	88.1701	202.803	73.4187	208.31	60.2052	299.062	83.839	263.44	65.7588	261.945	82.3714	306.233	64.9621
chr1	18926875	18927646	269.411	100.385	285.967	94.1271	272.854	94.6356	256.229	92.0414	30.4466	39.4673	28.3278	31.8843	142.629	69.9748	133.862	59.2732	96.8487	72.056	99.9489	61.2412
chr2	8514953	8516138	121.664	100.379	115.679	92.1136	61.8764	82.1516	65.3922	81.0226	88.1199	80.4529	70.9488	72.829	202.484	92.2585	165.85	79.71	77.4583	96.4471	92.3279	108.335
chr3	6323161	6324579	93.1156	106.265	101.85	101.522	44.8059	97.3448	49.068	83.9639	200.6	95.1127	182.101	79.754	26.5643	89.9367	30.5868	86.1006	193.515	73.8389	197.652	56.2612
chr4	5792206	5792790	371.808	109.072	502.682	109.707	94.1346	91.8912	86.4841	87.4142	147.955	105.536	141.178	100.603	22.1807	77.9371	23.284	70.756	0	0	0	0
chr3	512311	513027	294.789	92.4713	300.364	82.0251	69.9539	79.5406	75.7821	82.1452	174.007	80.5794	217.986	58.4831	159.659	86.7276	158.951	98.5509	243.31	80.9838	210.015	65.4978
chr5	4977537	4978894	85.1828	98.928	77.695	95.7389	155.973	88.3675	158.303	82.8036	45.1447	79.4379	42.3157	73.1143	106.707	63.717	117.151	59.5001	104.807	68.3992	112.988	65.3081
chr3	2114253	2114879	262.953	111.601	221.211	108.033	98.8204	76.7837	108.957	60.6762	18.7547	77.3708	19.8589	70.4359	63.4056	80.958	54.9096	81.9532	231.342	138.228	214.097	130.484
chr5	19270958	19272883	220.537	85.9863	225.438	88.5482	47.981	87.2543	45.1783	84.3471	85.3367	79.8238	91.4633	74.4354	76.8765	83.9465	62.6859	90.2758	128.092	64.194	134.37	56.5825
chr1	29338692	29339755	301.745	85.2667	330.941	93.0122	70.0291	98.1886	86.8117	87.0411	31.3717	83.1279	30.1427	71.0883	90.4533	87.4805	79.0187	81.1812	252.647	91.9924	285.005	87.6447
chr5	2382467	2384521	172.096	89.7005	242.69	79.9063	94.877	78.3179	88.0289	68.6554	44.8616	87.5922	44.2957	86.558	384.406	99.9192	371.915	98.872	336.649	93.3761	398.58	74.3708
chr5	15843958	15846178	38.1168	108.704	53.3989	101.99	112.174	84.1031	92.9755	78.9936	159.659	89.4992	150.398	93.5642	155.182	71.5167	145.635	67.2518	110.542	67.4915	130.083	51.3239
chr3	16897286	16898013	111.564	105.204	92.8344	112.88	28.2258	77.9927	31.5407	72.8945	82.3241	96.0074	103.458	76.8407	225.357	80.0894	208.198	67.653	331.296	79.5719	336.076	78.8722
chr2	16291476	16294034	127.765	89.1635	139.781	81.7877	27.8295	91.461	25.207	87.0888	143.672	82.3936	117.974	92.8918	157.347	70.7404	189.698	56.88	236.325	73.231	265.073	73.3145
chr3	4136960	4137674	89.6683	101.364	89.627	106.073	127.954	87.4219	117.993	83.697	90.912	82.2082	97.5324	76.1602	98.8807	86.2469	94.9542	79.0745	169.858	77.4286	165.099	65.4553
chr3	9182615	9184679	80.1388	98.5576	84.2887	90.6326	168.976	86.1492	170.784	87.3882	326.49	90.5908	347.261	90.5181	251.311	97.5705	228.114	95.1067	163.764	72.8139	164.803	53.3303
chr2	17894835	17895866	134.417	91.6777	107.18	89.5697	148.636	99.188	150.96	97.3106	136.431	86.7532	151.113	81.4884	224.459	92.3386	201.892	87.273	195.139	86.8113	180.34	71.7677
chr1	25892085	25892798	277.668	83.8945	261.901	84.3116	109.592	86.5436	114.565	84.2944	317.045	103.863	334.136	87.3779	66.2687	83.8594	63.83	82.5834	102.285	72.6917	117.555	62.0433
chr2	13411982	13413246	126.06	90.6731	118.132	91.5191	136.245	86.0421	136.819	82.7307	242.524	104.605	269.582	95.8644	149.161	74.161	155.457	58.7992	279.473	77.8415	291.154	66.0305
chr4	12819510	12820736	51.4398	108.009	63.6063	95.3235	121.675	75.9494	112.451	74.154	32.5202	71.6061	33.4435	61.6736	215.346	110.012	211.86	90.1011	170.491	90.2458	194.961	98.5803
chr2	13138996	13140245	206.444	92.676	199.764	85.6521	140.856	87.1512	119.463	80.6032	65.2412	76.4802	56.0132	69.9679	47.7423	73.2189	44.7556	65.487	266.846	90.2801	271.334	70.8959
chr4	16839544	16842077	50.4883	93.9192	47.6288	89.5429	152.534	110.758	154.441	99.5507	28.6073	85.1821	26.5368	80.582	20.4987	8.66994	22.4486	8.04564	75.5595	64.5104	80.7646	47.539
chr5	1388483	1389848	72.8699	83.2949	74.934	93.1497	30.8983	85.3205	33.6624	77.9231	276.992	114.92	257.575	113.47	138.958	90.6573	142.824	81.7256	28.1751	61.1249	23.0693	56.8555
chr3	4818297	4821006	109.799	95.1496	91.6506	92.1929	58.3542	71.9111	58.6434	63.8349	66.9592	80.1025	58.6753	71.6962	441.964	76.7292	439.873	75.4085	31.084	80.1437	29.9147	99.7469
chr4	2350497	2352018	91.5335	89.6122	82.1926	89.3163	65.1214	84.3158	63.2803	79.5195	356.034	96.9753	406.987	89.7899	273.998	90.9666	258.626	79.8185	366.374	66.815	376.184	51.7959
chr5	15409696	15411516	71.1447	86.4311	70.707	89.4194	129.495	79.2015	124.898	72.8496	82.4211	88.049	78.2222	82.2581	146.942	93.6214	143.167	90.5208	196.858	60.9607	198.279	52.1881
chr3	6348754	6350668	184.934	86.4805	193.756	78.0024	398.038	102.623	438.55	90.5078	80.8911	70.2772	81.3831	61.2538	88.884	80.3	90.0612	68.8811	158.959	55.3034	202.501	43.094
chr3	9541482	9542114	436.536	83.0869	424.389	79.7859	147.373	81.2988	145.76	76.83	188.753	75.1669	208.369	73.7256	219.145	83.3754	206.374	68.2768	604.944	1641.47	686.934	920.578
chr2	12329487	12329995	281.289	109.211	295.311	110.55	38.7485	84.8569	46.0703	84.6879	135.069	94.0243	145.38	91.589	70.7051	88.7039	83.6617	79.0632	201.801	73.1758	192.779	65.169
chr4	6799934	6801932	45.788	95.9855	51.6312	105.305	107.107	98.5877	85.9157	89.7286	79.503	87.0159	86.2485	88.0723	130.463	97.7086	128.364	95.1875	176.254	80.058	175.682	69.1041
chr5	24365952	24366319	176.625	97.6687	170.558	101.297	46.4686	88.9144	44.7739	93.187	132.457	70.9554	122.752	64.1652	183.265	81.0759	168.268	73.8766	216.889	71.065	214.864	66.4252
chr4	13468548	13469935	81.4985	90.0394	82.6957	88.8208	168.922	70.5835	177.455	64.3303	174.009	104.326	153.507	103.83	96.1313	57.1334	97.1111	45.2581	26.6098	95.1285	31.5694	96.1255
chr3	15866038	15867310	55.2279	95.1285	52.2339	85.347	70.6511	69.2736	68.0066	62.8832	171.705	80.9333	189.818	72.1114	37.0115	96.2088	28.1427	95.2066	158.711	73.0248	170.499	62.0013
chr4	10940745	10943495	49.9297	84.5156	46.3501	90.8903	33.0528	99.1262	26.4481	99.3313	214.894	112.425	260.061	93.3791	133.643	94.6535	132.915	95.6239	123.499	77.959	140.121	75.1013
chr2	19481419	19484015	115.808	102.194	99.2096	91.8641	27.4552	89.8994	32.0543	86.1059	125.569	97.6711	116.698	86.1143	106.337	75.3725	87.2552	65.1872	155.416	61.0391	172.096	51.3662
chr3	2586031	2586206	94.883	139.594	79.9296	122.036	71.8032	94.9618	73.0166	86.0438	59.9709	106.384	44.0361	97.1588	369.124	81.031	431.563	73.6307	184.945	67.3569	210.335	62.975
chr4	543969	545547	160.671	95.0562	125.539	88.3457	92.1323	82.5509	77.5468	75.9121	126.193	74.0756	128.042	69.5126	183.47	79.8423	181.327	67.8466	225.711	80.6903	221.048	78.7057
chr3	7959753	7962200	61.0057	102.445	53.7328	100.286	78.6082	52.2587	91.0388	46.271	143.646	92.2662	141.837	101.789	75.8862	75.8662	73.683	74.4528	219.841	68.2394	232.534	56.2978
chr1	2076503	2077698	297.674	86.7381	296.58	79.7595	73.525	77.0558	65.4392	71.2932	61.0528	91.0928	48.8206	94.1638	448.695	81.2818	392.66	75.7582	259.128	89.8423	244.827	80.4772
chr2	18862952	18864691	61.9722	101.748	49.166	104.728	19.5871	78.5621	22.113	75.6184	134.154	75.0498	112.752	70.9722	35.1854	70.7187	35.2013	62.0344	228.974	71.0912	242.652	58.6801
chr1	21377614	21380378	31.0769	94.2474	31.5659	91.5031	85.1989	85.8067	77.8642	80.1818	116.055	80.9314	123.477	66.4601	274.838	85.6994	283.933	75.2413	173.871	84.7249	166.862	66.1813
chr1	20614632	20616435	130.968	79.1419	139.547	87.4109	110.408	79.1787	118.148	75.1473	56.2157	88.392	52.8424	87.8862	91.1922	80.1649	81.3917	67.4943	174.675	87.6324	177.513	82.0331
chr3	23235489	23236816	84.5819	87.7448	74.1811	90.7506	46.0704	91.9164	52.9363	87.8773	187.599	61.5006	176.922	52.7729	22.8084	110.893	36.6344	124.296	259.991	81.0932	242.273	78.7271
chr3	23132137	23133298	132.155	68.8268	128.763	69.6617	214.054	87.2388	199.272	83.7491	75.2635	92.6713	94.1169	92.7609	145.764	72.0769	145.904	65.9709	108.075	78.3983	98.072	74.7848
chr5	26768019	26768846	419.129	114.844	484.579	107.121	82.1836	92.9148	81.6573	83.0206	132.869	82.7344	121.446	84.373	251.634	87.5622	271.993	69.9262	9.83892	160.519	14.6929	219.346
chr1	6913228	6914594	66.2713	100.449	82.1751	110.598	42.4301	76.5553	35.4994	77.534	130.835	68.9756	145.352	66.3795	111.134	82.2265	122.045	72.177	182.2	78.6215	199.092	69.0902
chr3	415392	417547	120.466	95.9849	134.116	86.1631	49.4555	77.4351	43.7523	73.4847	87.2243	89.5082	78.3683	87.1169	141.61	76.2923	149.856	72.2829	145.043	79.683	157.284	78.9467
chr3	19626747	19629073	52.7163	100.903	59.8355	94.4512	145.245	93.6363	153.276	97.418	26.8768	83.3775	30.4261	76.8627	224.564	91.6543	255.301	71.5031	125.388	80.5108	125.103	63.332
chr2	15647676	15649221	50.3261	83.1959	50.3602	84.4731	81.0416	89.1443	73.295	89.0062	136.213	87.9359	123.405	81.8909	31.0312	78.2918	27.4891	67.0927	179.413	81.5387	209.637	75.0368
chr3	10017475	10019090	103.803	100.512	100.469	100.402	44.2307	85.2327	43.148	81.5219	333.603	105.342	296.318	86.7298	93.2708	99.3424	64.367	103.944	234.737	98.7852	267.131	85.1746
chr2	13437973	13439881	63.3447	92.6157	55.5329	93.7936	48.0083	89.0944	54.9487	81.9649	217.694	91.5046	192.608	90.868	77.4277	86.9356	75.8425	82.0455	149.567	82.3535	163.596	82.7052
chr4	13107249	13108827	80.4365	101.133	61.2737	92.9822	134.744	82.162	132.465	70.183	21.0403	87.1643	18.6367	64.3817	203.057	97.3585	189.017	93.4476	234.95	79.79	219.574	62.0824
chr5	5209897	5210727	219.675	103.151	244.152	94.3453	116.132	82.367	123.607	81.0369	190.602	69.2467	200.413	59.1085	79.1794	61.5132	73.5751	50.3508	135.797	71.3614	117.135	62.5693
chr4	18469347	18471967	224.071	85.6592	215.621	83.2487	51.9155	82.2841	44.6743	79.1085	43.3223	75.0607	41.3845	65.3989	63.6753	54.3634	56.0607	36.8293	100.774	78.2146	96.3329	77.621
chr1	21043347	21044738	106.401	98.972	78.4356	102.213	168.912	100.516	127.201	93.393	119.091	86.3942	122.447	72.5164	41.8927	74.977	41.222	62.1606	24.8953	66.7861	28.1646	64.4706
chr4	16372387	16373626	177.184	87.896	169.484	93.2062	90.5862	85.8925	92.7319	78.0175	87.1129	94.977	83.1183	84.2667	49.2437	72.0513	43.0019	61.9913	256.993	89.673	252.93	87.3567
chr2	8513512	8514519	163.147	99.304	127.619	99.5592	129.414	94.3728	112.494	90.4564	188.162	104.653	169.151	93.982	30.2211	79.5166	28.0003	66.9787	236.565	62.2067	224.315	46.0744
chr2	18226316	18228151	49.5073	95.9269	48.2137	88.9039	166.677	96.7314	161.823	93.198	255.892	93.5648	288.416	78.7815	142.686	76.0726	112.356	70.2026	171.09	64.6318	184.4	44.0569
chr4	8875917	8877799	69.9886	90.9837	67.8202	88.3648	54.6561	91.069	50.5286	88.5781	21.309	91.0905	18.5796	84.6673	197.993	95.5053	201.16	82.0344	250.203	86.7486	293.834	88.5923
chr5	20551436	20552566	125.325	96.3744	135.699	110.422	49.518	85.0688	46.2244	82.3816	207.537	102.145	213.325	102.578	99.4542	82.7618	106.947	81.2398	59.335	58.696	69.0483	49.9034
chr1	3119877	3122526	30.9192	97.3909	31.1541	91.0712	77.9783	79.2462	68.9248	77.2348	127.956	115.584	96.6501	105.77	442.043	76.5187	430.268	73.1184	275.369	92.7963	298.93	82.9249
chr1	20980368	20983979	76.1375	59.8749	75.1969	53.9949	89.1726	94.2067	82.1881	83.2634	71.9798	83.8684	68.5273	80.1615	197.3	86.6188	212.252	79.2174	250.856	95.4634	250.1	86.0581
chr5	25721932	25722646	168.603	100.724	154.766	106.904	108.854	89.5182	111.956	82.9166	149.903	91.3627	197.567	90.3632	135.42	79.9939	146.052	72.8204	356.002	90.0491	299.597	83.5123
chr5	9282478	9283007	144.568	72.9379	163.278	55.3234	199.821	86.2876	201.495	75.471	74.9377	99.1222	64.285	97.454	174.65	78.8778	173.89	72.5542	157.499	67.6469	179.069	54.6423
chr5	587517	588733	77.3348	106.456	71.175	102.287	116.228	94.2807	94.9423	85.3475	170.762	84.5704	143.962	77.5574	131.567	62.8158	136.361	50.7793	0	0	0	0
chr4	12006985	12009520	69.154	89.0718	67.8692	84.2459	62.2248	87.2398	65.5673	80.2832	121.426	78.4652	137.757	65.6223	165.956	76.0145	184.887	65.6088	68.1211	152.206	20.9815	123.92
chr2	1120799	1122055	60.6348	82.3437	67.5162	81.2387	161.202	105.327	142.888	94.7016	111.561	83.1081	86.0818	85.3121	28.4109	75.272	32.6405	64.1157	170.629	67.8617	192.083	69.4097
chr5	17004737	17005393	218.314	99.5369	225.754	88.3216	67.855	81.6916	50.0633	78.2479	256.766	79.7096	206.611	80.2847	64.574	70.481	58.9341	60.8946	167.677	59.88	171.529	48.1118
chr1	7179451	7181499	59.7941	104.901	66.5918	104.182	51.5924	95.9208	52.9976	92.7739	120.984	84.6388	105.239	82.2631	102.831	76.6012	92.205	71.3737	199.273	132.179	182.734	115.97
chr4	16336386	16340098	35.6136	87.8914	38.1534	79.6409	92.7186	75.5623	75.9984	67.085	136.009	85.4909	130.859	79.4241	63.0611	71.9348	54.6018	69.2274	0.589769	1.32527	0.092267	1.87831
chr1	24554412	24557431	39.452	88.6312	42.7993	89.8657	39.7796	91.5862	40.7224	87.0903	56.4443	99.3403	58.8103	94.0604	109.24	93.6559	108.264	106.831	218.434	105.791	205.268	83.2987
chr5	16807482	16810646	93.5548	72.4468	100.409	68.3104	63.0368	87.1857	61.5356	87.2729	108.149	93.8608	108.214	81.9723	425.276	93.7971	434.155	95.9705	29.5037	84.1774	29.2183	80.2515
chr4	14802949	14804323	104.812	95.5439	80.4241	111.969	70.3347	88.7134	71.3719	82.5455	285.614	91.0663	324.172	67.5844	214.029	82.6847	212.462	70.974	160.724	65.9737	174.022	48.2132
chr2	8813861	8815253	62.0513	101.525	62.9295	102.281	50.0492	83.7883	40.6619	82.0206	157.456	78.8748	152.653	64.7142	71.8015	74.5722	77.7875	79.2248	190.102	58.9041	206.641	47.5262
chr3	17337064	17337733	123.622	95.2138	124.405	80.9893	63.6681	84.4078	61.0757	80.7715	34.953	81.822	37.6532	82.172	189.429	83.5512	173.155	78.1796	52.3005	57.7014	53.853	62.8409
chr3	4908947	4910476	90.4281	90.1886	98.0007	87.0384	27.3129	93.7728	27.7645	94.6237	98.728	70.7786	93.858	60.8443	174.855	65.635	160.94	66.774	377.006	90.9167	452.909	74.4684
chr4	15669218	15671194	44.9243	98.9028	44.8618	89.265	58.9977	87.3008	53.4529	79.0976	19.1212	89.6297	20.4518	85.5616	196.897	66.5622	192.263	68.9894	145.52	75.4702	146.842	61.1312
chr3	22635880	22638817	105.461	68.4848	97.2161	60.663	107.342	76.1628	102.315	65.3428	169.978	72.0039	182.171	57.2759	95.2859	69.4804	81.7808	59.175	159.573	75.6102	187.2	77.0071
chr3	17228672	17231201	107.26	79.6236	110.964	71.6225	47.9895	97.6299	39.3965	83.4218	57.7192	85.0887	53.9491	78.0214	78.4662	78.8931	74.865	65.4015	0	0	0	0
chr3	696298	698156	72.1816	87.3667	63.991	93.7634	59.908	99.8592	72.8525	88.9848	26.5794	68.658	23.6396	61.3142	388.375	92.8332	443.131	88.3574	137.611	78.4946	143.873	67.0446
chr3	5556709	5558589	124.415	69.4641	126.391	60.0595	64.5992	87.9374	63.485	81.8594	154.032	95.5476	147.117	91.4674	96.4686	63.9997	90.934	54.995	203.081	81.8189	205.575	78.0491
chr1	27928170	27929497	111.051	97.5515	98.0297	91.0486	24.2101	83.6024	25.146	79.0257	134.042	81.5692	129.014	79.1345	162.633	75.7845	118.47	68.3457	173.444	87.5806	177.426	70.7772
chr1	11955784	11957284	102.501	101.369	95.3494	95.7081	55.2404	96.5387	60.1232	84.5758	275.999	98.0383	288.239	90.0026	467.795	88.8692	456.289	76.0058	19.9574	104.641	36.4263	104.365
chr4	12551716	12555909	64.2748	78.8435	59.5052	74.3721	69.7034	89.7145	65.1859	82.7472	144.604	86.9612	146.699	83.7222	102.974	54.2558	122.991	43.8909	172.144	89.2675	209.442	74.2711
chr1	33665	37840	97.8986	80.5505	109.724	72.4193	22.9331	90.5946	28.9371	80.4118	74.798	74.5828	60.3774	70.3031	157.226	80.3541	151.76	66.9771	290.08	97.2425	299.325	82.1899
chr5	24801553	24803169	185.742	70.0749	197.567	58.2463	127.901	82.1164	122.797	67.8903	131.114	103.245	115.205	98.2842	117.18	86.0654	105.12	75.8618	136.679	75.3153	132.025	65.9766
chr5	17684190	17686528	63.3036	99.7018	63.8659	90.9216	32.4133	63.8995	30.9951	49.4542	32.5687	85.4622	33.3314	76.0105	22.9169	62.4635	28.7019	50.9649	270.322	69.2576	308.987	57.1958
chr3	7280877	7282177	275.35	90.2696	251.509	90.3538	162.137	75.5324	158.279	73.2542	63.218	87.0229	63.7136	84.831	223.055	79.5182	206.915	81.9914	116.01	67.9756	120.099	56.5948
chr2	10566897	10568145	48.3582	89.2745	62.9053	82.0764	89.7968	92.3859	86.4307	78.4466	303.486	86.2831	286.558	82.8712	215.462	94.5744	248.972	96.6321	104.443	83.9243	100.868	83.2216
chr4	17097564	17098879	114.736	107.47	99.5891	92.6314	255.587	82.1693	235.798	78.1094	247.986	83.4573	254.555	73.5308	181.821	93.753	156.846	91.6095	281.124	80.4791	291.879	72.0929
chr5	4387333	4392227	78.4266	68.6232	67.952	60.002	77.064	86.7068	73.3124	77.1288	119.221	76.9694	101.601	71.851	48.0227	80.4495	48.2417	66.537	357.485	84.1743	347.043	79.5636
chr5	10372937	10374190	15.8002	39.5395	21.4895	35.5087	191.693	79.7528	188.403	74.7665	75.257	88.308	71.5761	79.2841	49.5816	70.8194	41.0416	67.9042	276.355	57.204	256.631	45.1483
chr5	19518769	19520528	165.831	64.6376	172.262	58.4576	44.5406	90.1516	49.5011	77.8371	108.159	84.7111	91.7154	83.4482	103.669	78.5639	97.4508	74.9408	179.447	82.9508	163.863	72.5173
chr2	489965	491995	96.0313	90.761	90.3515	96.6315	90.9713	79.6633	73.6675	81.506	0	0	0	0	202.606	80.3211	221.707	69.7616	46.9361	70.5027	45.4478	62.9827
chr5	23717774	23719765	81.8743	100.68	71.6597	97.3325	46.9073	86.0631	47.6744	75.8894	77.3491	77.0661	73.104	70.1623	100.736	79.2309	87.9877	71.9333	139.54	64.2697	148.556	49.6683
chr1	13061637	13063450	143.103	69.1348	148.132	55.7348	267.426	80.3281	282.611	72.5349	118.835	84.9657	105.161	78.4016	93.2092	71.3945	88.8981	70.2892	127.024	91.1798	114.731	89.1299
chr4	345951	347184	124.827	98.3226	121.811	107.933	54.6139	72.7475	55.191	66.9676	129.628	71.5713	122.79	60.5353	243.703	103.743	279.474	77.5156	374.821	94.7202	361.198	75.816
chr4	14000037	14002069	235.01	80.7843	246.781	77.4627	82.0996	91.0041	89.1756	93.8477	63.3416	84.4707	56.4201	89.3716	201.554	57.1795	251.661	46.0969	259.574	73.0794	250.593	61.9493
chr1	21842303	21843745	0	0	0	0	181.179	63.8578	183.235	51.0494	68.6584	92.9281	67.9274	85.5416	352.414	94.2156	370.835	83.8799	302.057	71.9891	318.976	80.1664
chr4	15056974	15059794	63.2408	85.8181	62.4362	81.622	102.633	76.3205	95.533	69.8205	113.72	72.1384	142.158	70.279	75.3223	67.9463	87.0047	60.1747	212.588	77.0588	221.924	72.8985
chr5	19090297	19092314	69.6578	91.346	85.1258	87.8426	27.2051	95.0177	42.1174	90.4786	138.501	78.052	129.285	86.7607	144.947	91.6421	145.186	81.6513	412.036	71.6437	428.122	65.5284
chr1	1828412	1829890	132.113	101.024	104.813	97.1327	63.6508	91.4117	55.8019	81.639	379.85	94.1119	365.264	63.902	203.803	71.7147	216.84	60.6087	290.916	82.1237	292.556	76.9598
chr2	17774902	17776320	66.7685	100.63	71.7633	99.8481	201.752	103.132	216.686	90.3213	15.741	55.3085	20.1935	67.9571	71.1031	84.9353	71.8104	77.6565	263.234	68.4925	250.38	54.0021
chr1	26036732	26037659	164.654	100.978	161.077	116.471	101.174	91.7325	121.014	81.6491	87.3428	87.0502	73.9589	82.5872	191.239	96.2516	199.956	80.0558	313.538	77.8935	274.532	62.2759
chr3	21034536	21036077	74.8045	104.154	56.391	103.171	164.371	89.3812	167.561	94.409	112.996	82.943	114.513	76.5621	344.854	95.2138	370.6	93.4037	8.1384	126.184	8.8124	201.934
chr2	199511	202306	21.0213	96.0611	22.2076	91.7617	100.352	94.5003	83.9179	91.1767	50.0885	83.9225	46.5657	80.7493	130.777	92.0772	136.248	83.5281	202.477	62.2881	219.555	48.5192
chr5	1563319	1565007	244.785	86.1567	253.672	81.2999	40.6723	81.8808	41.5718	86.9204	119.82	84.6091	114.925	84.027	164.948	71.94	190.472	53.0161	93.0898	63.0027	90.6436	47.3499
chr2	18249041	18251156	52.2383	94.4538	46.9563	97.7968	70.3552	82.7932	83.5803	68.0152	65.8304	75.8505	56.8074	75.0813	273.936	88.0025	277.634	72.5061	109.137	93.2873	131.605	98.4163
chr2	3270409	3270787	0	0	0	0	37.0428	98.0347	36.1263	92.595	84.7249	78.9652	74.6277	68.7981	239.063	96.0111	209.416	94.1351	479.329	111.382	510.257	98.6537
chr1	21769761	21771229	0	0	0	0	161.213	87.583	125.498	96.8673	54.3587	85.7435	61.6617	74.6092	175.383	85.0968	145.44	85.9886	162.193	84.645	158.591	77.3488
chr2	15989082	15993278	129.827	88.5267	126.634	82.7546	60.2643	98.5817	61.3477	95.8429	165.444	83.8234	149.506	79.2886	82.722	74.948	88.8038	69.9361	151.871	128.075	91.6876	147.102
chr2	8831721	8832916	183.441	103.169	136.219	89.3571	392.375	101.242	339.804	86.926	27.9548	81.8009	27.5753	74.1432	87.2496	89.0161	81.2603	77.5926	224.357	96.2477	229.128	77.9774
chr5	18396301	18398116	111.277	102.393	118.202	100.016	48.0312	81.4423	45.5391	70.9829	93.1532	85.6967	82.5179	82.4401	139.198	96.7203	132.934	88.4989	205.553	91.497	231.621	78.0449
chr1	26700583	26702346	75.89	96.866	80.1336	93.2077	58.0947	84.2359	56.5024	83.777	82.4612	83.5772	75.7746	75.3763	109.352	82.1607	104.458	75.9986	360.43	82.9557	428.414	70.4443
chr1	7878768	7881219	23.5808	90.5409	23.8264	92.7	173.042	106.595	162.682	90.1699	83.8933	90.0409	82.2564	90.0203	421.459	75.0182	477.608	77.1874	351.481	91.9851	420.391	66.4878
chr2	12431340	12433595	97.9194	102.663	106.613	103.125	85.4924	83.0687	73.5622	80.0931	114.787	96.8136	110.739	84.9291	56.3826	64.816	54.3097	51.9698	124.885	63.1307	117.889	55.8027
chr5	3270288	3270952	762.708	113.467	782.857	121.803	37.6972	87.1256	39.6641	88.9978	399.53	97.1816	411.538	82.0376	31.4898	84.0028	30.8552	73.4412	55.0431	74.2678	59.1696	65.0782
chr2	14300771	14302430	146.859	106.792	153.768	98.2164	171.604	102.823	167.593	92.7199	59.685	77.8198	50.797	75.7755	114.135	101.135	100.955	81.0508	298.064	92.2641	290.117	82.7328
chr1	19052192	19053534	172.746	91.3574	151.915	87.0839	63.6203	83.4165	59.3749	74.393	145.04	85.3936	110.286	81.062	78.7771	92.0113	77.5447	85.9311	128.614	63.419	123.629	50.934
chr4	16567823	16569295	70.2846	108.26	71.5063	111.768	74.8842	88.8989	72.3164	78.9318	66.4456	97.9696	50.5216	93.915	102.966	85.4448	102.814	81.5842	392.408	86.8511	421.977	78.6481
chr2	14524755	14525763	260.238	72.2524	244.229	71.996	48.5133	90.9024	39.1315	90.0041	116.188	79.8588	118.668	70.3468	101.274	86.0192	94.5385	81.0773	257.323	77.3576	283.674	65.5343
chr2	16726483	16728185	73.5444	84.3749	78.9992	82.7225	47.742	81.0544	47.3682	80.1555	122.376	80.3627	121.227	71.5056	82.7729	89.2826	75.9945	89.9238	258.992	77.6217	254.868	75.1236
chr4	18273898	18275079	182.911	111.931	234.51	99.1231	115.885	114.457	117.761	102.67	82.3604	89.6018	85.8499	80.7412	58.4996	91.6322	57.5592	89.8431	109.786	64.2947	108.995	49.7401
chr2	9068317	9070431	39.877	95.6865	54.2569	90.2663	44.2751	90.8118	36.7324	96.1024	135.042	99.7915	136.952	82.1177	35.1747	86.2976	34.7223	74.7088	325.05	98.8453	283.594	77.8865
chr1	7143066	7146540	71.511	96.2786	49.424	87.1462	83.8963	85.8267	87.423	81.8111	85.9619	99.2311	82.7102	92.3427	102.272	66.4312	115.442	55.4224	198.687	83.4825	240.546	67.3128
chr1	28422109	28423285	255.508	95.5168	237.142	92.6504	72.8847	83.4319	66.0315	76.0598	82.4853	96.1955	73.0049	93.2329	88.8939	106.348	91.0327	93.0034	12.3844	55.8406	13.0737	40.6266
chr4	12827936	12829243	171.019	89.2621	181.936	91.6854	85.8324	86.6946	77.2897	80.0177	48.3079	75.8549	52.207	65.1274	108.052	82.398	119.953	81.3001	194.828	92.9472	168.35	75.466
chr5	22243863	22245770	50.2335	98.2912	43.9178	100.168	68.0091	90.4422	52.9446	87.9787	24.352	72.4815	23.1552	65.7581	36.0456	70.0892	33.9926	61.6297	191.219	98.9842	161.486	96.9011
chr5	8897870	8901709	42.5036	78.2636	38.6674	77.2123	58.3909	88.1931	57.6914	89.1763	70.0956	88.8621	68.3135	80.2737	59.8369	82.5454	53.0911	70.7391	165.529	83.3773	141.848	70.519
chr4	14881854	14883480	19.1473	90.9864	18.9255	75.4005	37.2073	79.5922	45.9807	77.8537	198.567	91.2448	211.54	87.5334	290.082	92.5422	315.179	82.8536	110.391	89.6828	86.4109	71.993
chr1	2249132	2250529	199.888	103.613	181.855	102.057	51.2754	97.7024	54.6789	94.8631	105.276	81.4748	97.855	80.9808	166.246	92.0663	173.525	85.1413	140.936	71.8453	141.833	60.9507
chr5	20715468	20720374	24.1799	87.2095	26.5869	83.4345	245.726	84.7627	240.127	75.1779	28.1226	83.4081	34.7085	72.3341	123.385	92.3451	115.862	76.579	235.053	133.18	271.983	123.59
chr1	20182638	20183242	96.4826	91.8526	108.266	92.3241	152.901	70.0875	164.057	59.898	84.558	86.4443	78.1832	77.7042	129.626	75.518	117.07	64.8135	177.76	90.9252	119.953	93.6984
chr5	21534549	21537816	126.818	85.6069	133.69	73.299	87.5424	80.9741	77.5686	80.7215	210.231	96.0332	214.305	93.8813	49.4182	115.513	65.5673	102.403	337.3	87.8949	371.533	68.5692
chr3	19186665	19188691	56.8972	96.3493	51.867	94.7726	266.29	87.532	258.04	81.6675	30.0977	26.8994	32.7032	34.3649	112.099	89.0016	112.465	85.298	50.9449	62.9467	43.36	54.8963
chr1	3535386	3538281	56.8044	86.8282	58.2216	83.4691	36.1643	86.9522	37.2868	81.1944	44.8043	88.2555	42.0177	78.1088	111.493	97.8636	104.119	87.6672	92.6098	61.47	101.607	51.756
chr2	19554833	19556065	149.291	99.1437	163.492	91.1676	62.0054	87.4413	68.9137	86.6711	309.295	89.536	330.322	85.4359	338.488	80.2593	212.892	68.4004	248.017	77.3897	279.673	61.3295
chr5	4341261	4342095	118.883	92.5279	107.34	81.3263	116.151	82.6746	100.919	84.897	227.626	84.8821	215.187	86.1643	258.815	101.737	220.245	108.933	43.9108	76.4531	41.9845	64.4735
chr3	705380	707651	76.9118	95.2039	70.6775	96.3033	64.3734	82.8112	74.0746	75.1044	43.4333	77.2177	47.1674	70.8262	72.6078	81.2137	77.2625	82.1053	221.471	70.3355	257.228	67.1091
chr5	19388736	19390629	84.2574	95.6411	79.5259	98.2974	156.057	86.0986	136.101	65.2507	123.443	88.2101	108.438	81.3274	92.3126	91.6034	131.498	81.2456	188.202	88.726	183.204	86.9619
chr1	20401397	20403041	55.2591	89.2958	63.7061	89.2494	92.4837	84.5948	88.9437	81.382	69.8476	79.3551	57.9499	72.8003	250.854	81.1965	276.501	74.9251	140.059	61.3105	144.14	52.6811
chr5	5243744	5245820	55.0654	98.3178	59.9665	93.5378	61.0218	77.3112	56.302	74.7747	239.72	85.6157	224.149	84.501	7.00258	4.00541	10.7362	13.8768	23.3592	78.481	32.0386	83.985
chr5	21294186	21296704	81.478	93.4813	74.2297	88.5842	65.1188	89.1917	72.6019	81.3001	280.391	79.002	265.322	60.3904	195.509	57.0488	193.868	48.4291	157.671	67.261	178.836	48.0001
chr1	21806019	21807487	0	0	0	0	220.927	72.4952	225.234	72.0151	95.1046	90.0318	92.5724	82.5194	121.152	83.6352	125.714	68.8392	117.936	78.5513	93.9094	72.7095
chr5	23420208	23424052	114.303	87.8429	112.531	80.9701	42.9439	85.9884	38.8821	82.2944	96.0414	82.6133	121.954	77.6497	376.879	85.0149	360.045	66.0881	253.367	103.834	226.643	89.9336
chr5	632795	635125	86.6132	98.4764	74.5159	86.3963	351.881	90.0029	330.531	82.4685	105.373	79.7873	91.169	86.2722	120.204	93.4707	134.863	81.9602	164.522	81.5387	182.193	79.3468
chr5	22686801	22689650	105.076	83.5021	107.89	80.097	94.9373	77.4121	94.9435	68.0808	278.791	66.8686	263.732	56.8135	125.188	80.4298	128.028	76.8033	248.152	93.8011	198.565	82.0101
chr5	2803957	2805447	392.825	89.1782	410.125	74.8507	116.318	102.603	96.7571	100.735	98.4605	93.0955	109.778	90.7246	60.5798	79.9195	58.7249	75.0305	87.1286	88.6545	93.2917	81.7067
chr5	4526783	4528615	52.8129	102.564	65.949	99.8434	160.814	79.1416	160.276	72.7235	437.102	77.9714	340.911	73.7126	37.3396	77.1988	35.7044	68.9712	191.613	90.5754	175.22	88.1679
chr3	6474870	6477204	42.2747	102.416	49.742	93.8733	67.6236	87.6837	71.4588	82.8948	108.625	88.106	110.717	83.9696	454.69	83.0487	427.633	82.9164	342.934	86.5669	348.235	61.795
chr5	5864250	5866709	37.0092	87.8324	41.7384	90.6293	245.434	109.27	244.397	103.416	194.185	63.2158	213.656	47.626	196.555	91.8492	201.761	82.3617	79.1708	50.9555	66.9244	44.3915
chr1	7088002	7089606	114.469	98.6395	125.357	88.5163	220.163	105.618	271.909	93.7341	68.0418	90.0742	64.2562	86.0323	50.0231	83.7285	52.9638	79.3146	126.919	85.1581	145.484	77.262
chr1	26293659	26295834	101.961	94.9973	82.3183	99.6447	108.742	89.7264	98.1501	73.3774	259.742	72.6702	274.95	64.0565	90.8972	69.8919	78.397	65.2665	138.347	79.1159	101.466	67.1822
chr5	11619025	11621298	69.1176	84.1718	61.4615	74.9043	79.6981	75.1953	68.1554	79.7643	52.7816	86.9075	55.5238	76.8326	51.3573	58.3331	48.8682	52.0951	149.638	73.1542	148.833	59.147
chr3	3026054	3027234	87.9477	89.7755	80.3106	90.8281	130.493	80.5728	137.945	81.9914	130.614	93.4495	122.212	90.0393	98.9765	80.785	92.4467	80.098	105.909	70.4141	107.173	61.4254
chr3	3417953	3419853	48.3178	97.4517	51.5336	97.1027	241.387	84.0208	254.889	81.0021	37.4403	79.4091	38.7362	72.697	177.245	105.937	140.271	86.9524	113.862	95.2287	119.862	99.6525
chr2	16745802	16747400	204.619	90.009	194.979	82.0427	133.688	84.9916	161.604	77.1992	275.816	76.5412	266.801	70.2811	335.207	77.9811	401.06	77.6176	182.634	72.9111	195.634	61.5525
chr1	9498150	9499425	53.0944	102.784	43.3344	97.0884	94.538	97.155	94.8811	91.9344	189.511	84.2463	180.705	77.9379	32.5446	70.7137	30.086	59.0876	358.878	75.3516	378.574	62.7263
chr2	16450659	16451878	59.4628	103.76	53.9312	97.6553	670.797	110.048	702.739	102.428	71.8806	78.4787	59.8142	77.33	77.3746	83.3106	83.5877	71.5899	105.548	57.0336	121.846	38.4795
chr5	23579721	23582395	122.759	96.4804	119.594	87.1878	116.893	82.2182	109.279	92.6925	256.907	90.3822	286.936	73.0823	171.178	77.0627	185.52	69.8389	15.285	56.8287	22.6737	51.8024
chr1	28553986	28554768	273.584	93.1335	219.34	95.8375	214.351	93.2359	215.386	70.9926	40.4412	85.7923	45.1352	87.827	310.37	88.0618	290.129	75.1861	141.415	81.2196	149.127	72.968
chr4	1112140	1114029	125.006	97.294	109.406	97.2494	19.7064	86.121	19.5171	82.1523	46.8682	82.1069	49.5759	77.3712	438.545	100.036	350.516	84.3148	177.383	75.0426	170.279	68.0955
chr2	9514935	9515535	110.963	99.3142	115.981	98.2128	45.1544	75.9678	40.9865	64.3444	228.571	89.8991	245.279	76.4406	61.1963	26.3776	74.1151	27.3229	272.044	106.501	214.162	103.567
chr3	19503222	19504973	75.3159	95.4436	69.0996	98.1379	37.5736	81.7477	39.917	73.8729	185.928	94.6416	184.116	84.4117	114.841	85.6802	110.415	67.5041	373.565	78.7473	375.12	61.0792
chr5	24115380	24116220	504.446	94.8567	476.455	82.8641	111.828	85.4957	106.832	85.4598	52.6988	93.1312	59.8894	89.4598	158.068	81.1405	152.091	68.9435	239.148	84.8992	214.768	88.8958
chr5	6610729	6612103	114.341	98.5349	124.581	93.4031	111.469	81.428	102.351	78.891	31.3737	78.6081	33.1712	66.5746	233.195	83.5077	240.351	78.297	191.612	62.3406	187.425	54.5768
chr2	9379577	9379817	160.324	107.495	159.547	74.9779	53.062	77.4103	48.2691	67.8671	109.125	89.8157	102.103	84.1344	157.839	73.2521	160.323	73.1073	109.13	72.3842	117.822	62.4691
chr5	24380909	24381593	192.571	107.812	173.824	95.1137	27.7023	86.354	24.1421	85.3035	119.17	72.3103	99.1375	69.6374	103.35	68.1324	96.4687	57.3894	337.42	85.249	325.375	77.2741
chr4	8986614	8988452	77.2235	84.094	64.7825	84.2402	116.882	86.5147	110.584	75.6446	36.5028	80.202	34.14	72.591	78.7818	87.2486	73.7933	81.1736	192.267	71.8037	178.265	68.7431
chr2	19440954	19442053	98.4975	88.7058	105.799	92.3045	38.1368	79.4039	32.7177	78.4668	27.9662	67.6049	29.2291	67.865	72.5232	82.5223	61.7971	78.0634	320.518	71.2606	311.587	65.0891
chr1	10993194	10994125	125.703	97.6012	123.951	90.4822	121.427	108.957	104.082	94.0367	236.328	91.5604	235.208	83.4092	99.7581	75.6874	103.32	67.8271	0	0	0	0
chr3	8550109	8551335	232.065	83.8	234.317	78.3879	156.485	94.7124	152.599	86.6194	172.06	84.7418	172.234	61.878	208.319	77.446	210.974	68.44	354.977	91.501	371.735	71.2494
chr3	85600	87858	42.637	101.616	42.0467	92.3038	44.4105	90.4513	30.9106	78.4391	67.1425	92.947	61.9828	92.4144	122.548	76.2753	118.753	69.3928	227.162	75.5432	251.502	65.2482
chr4	13915819	13917420	39.8898	95.5444	37.6776	96.3399	164.35	92.9888	151.994	93.162	96.9106	74.0559	81.6323	65.65	95.3948	71.8972	94.4299	65.0234	156.284	79.7722	154.405	81.109
chr4	18096808	18098565	301.053	82.3834	366.908	70.0038	105.96	80.445	110.132	65.9146	27.6592	78.2293	32.0211	74.3868	71.2188	79.1715	83.1929	72.2602	233.921	73.103	229.346	64.9953
chr5	24986326	24987489	234.752	90.8915	274.973	84.5045	89.3998	84.5708	81.5865	93.9745	221.285	82.0661	205.654	74.5229	173.381	78.3277	114.983	69.0954	305.477	99.7978	286.286	85.2303
chr2	16918432	16919888	58.5562	80.5979	54.8796	83.7967	77.6396	87.1102	74.9963	79.1469	166.605	92.5094	151.344	78.3271	259.194	102.842	329.215	75.8909	196.916	61.8366	200.163	54.3252
chr4	16428479	16431114	76.4666	88.2042	75.7777	91.5551	71.0152	92.53	87.4688	83.9713	93.5111	82.4542	86.3373	88.3119	117.652	74.2962	109.906	61.2204	22.4103	67.7453	18.4383	61.4085
chr5	14998853	14999619	52.7333	103.126	47.0213	103.002	175.441	62.7373	177.083	48.4555	83.5635	81.793	86.9274	72.3146	117.3	74.9081	124.616	71.3989	101.486	67.8091	100.344	47.2625
chr5	19164245	19166107	142.595	97.8465	123.388	96.748	71.7547	76.5254	74.9043	69.2614	202.536	62.8104	211.36	44.163	136.488	84.8781	139.564	80.788	208.808	67.8086	198.137	51.421
chr1	7823148	7823971	407.974	96.2613	404.292	97.0699	48.6738	85.9328	51.361	79.7842	127.952	83.3729	108.034	73.3281	164.53	96.8954	155.785	78.0685	197.544	93.6452	233.079	79.4327
chr1	1935292	1936819	204.618	83.5785	206.334	68.1161	35.9352	86.2701	30.2015	91.3802	153.443	80.7299	164.775	74.9845	161.937	91.6829	150.151	75.9056	128	97.958	125.381	89.4073
chr2	9786315	9790179	57.2689	76.8709	57.0603	82.598	201.916	87.219	172.445	83.9362	97.3818	87.3654	86.0368	86.5391	475.951	92.7653	530.428	108.239	306.362	87.3615	343.798	74.3083
chr3	16913447	16914131	302.978	118.493	325.408	125.469	61.7881	89.0362	47.9602	85.9602	79.3446	78.447	70.1281	71.2479	153.973	81.523	138.497	75.3673	150.432	63.851	164.922	49.7931
chr1	21086554	21088549	75.4678	96.1299	79.2285	92.3796	22.2301	89.3695	25.0572	82.0165	229.383	92.8406	204.448	94.4916	99.8627	72.9198	90.5809	62.8288	239.379	94.3758	325.839	84.9786
chr5	4530642	4533070	56.6828	94.5957	79.5017	85.4338	29.5811	95.1128	24.5373	90.1215	53.3076	79.6249	52.1287	68.3932	80.7174	90.4651	73.5735	79.492	317.065	83.1763	449.956	74.0104
chr1	29206634	29208145	73.0141	97.0046	67.5778	101.424	69.6829	74.0402	81.0501	81.3153	69.861	97.322	68.7301	89.164	73.6631	99.8552	66.6167	85.6615	186.226	64.3421	183.143	45.9014
chr4	7864393	7864924	240.24	92.0113	239.055	99.803	50.8998	88.0061	57.5846	82.5905	34.9539	76.8548	35.7832	70.995	140.037	77.6771	117.529	66.6525	389.71	85.0997	338.506	80.3077
chr1	9883037	9883870	165.792	63.8606	186.81	64.8068	76.8682	93.2465	80.7346	85.1185	438.679	86.7509	495.997	71.8822	111.436	96.2403	111.245	93.4837	227.77	61.5571	260.855	49.8803
chr3	23089719	23090731	105.072	113.477	104.355	105.32	44.8033	97.6222	41.4762	95.0904	46.519	80.4485	41.4468	70.9454	89.2693	71.8239	86.6818	61.8556	105.119	73.1241	111.238	55.4567
chr5	3553116	3556977	24.687	85.3274	25.8125	88.3983	231.931	84.093	232.626	93.5965	82.8579	73.4467	80.1267	63.9142	272.374	90.4932	299.827	77.7621	211.988	65.5949	198.256	57.0892
chr3	7794956	7796310	226.517	103.025	332.259	86.6042	120.146	94.9754	128.76	83.4543	72.0538	102.109	73.5148	90.6861	198.68	98.3056	190.843	88.4344	285.427	85.5683	323.016	70.1778
chr1	6942716	6945018	125.119	88.6654	119.248	82.4649	39.881	96.5253	53.3391	92.6977	88.0794	99.8493	93.6644	89.1477	195.57	85.058	173.555	77.1055	133.285	83.8909	132.015	76.4843
chr2	14018689	14021183	43.2756	88.6137	46.691	78.9707	122.456	83.2892	121.513	74.0196	32.9524	89.038	36.2602	74.6194	243.803	98.3852	231.159	80.6118	233.822	80.8995	227.911	73.1066
chr5	6739623	6740957	102.809	103.201	84.1463	95.4626	23.4883	111.739	21.0151	106.668	63.2525	70.2578	67.2346	62.3862	245.259	90.2731	234.692	76.022	387.341	95.1285	415.567	82.3933
chr2	10135604	10137561	56.4558	94.0299	33.504	102.257	146.802	73.833	146.686	61.4211	32.9568	85.9056	35.026	84.7703	191.004	110.285	226.46	91.3309	143.965	75.1137	119.594	66.5036
chr1	28078856	28079987	139.613	80.7457	124.139	80.6012	181.127	60.8455	187.188	45.8537	92.7455	97.1491	82.2512	77.8009	265.19	81.4845	256.814	72.879	163.715	68.8968	156.81	57.0854
chr4	13297697	13300387	145.592	81.1386	143.712	76.3777	76.4772	77.4777	72.9094	74.154	29.8158	73.7892	22.609	69.0912	204.106	88.7119	211.903	96.4604	103.012	83.7778	117.272	86.0174
chr5	1372146	1373619	105.464	107.412	88.5507	94.1062	29.7161	90.0188	31.1155	87.4916	153.141	85.2273	146.295	84.2539	163.964	78.7536	166.693	66.8774	121.49	37.6732	141.823	35.873
chr1	26126349	26127961	106.769	92.6264	93.0632	89.4264	290.044	96.1154	252.673	87.3031	72.2191	95.7898	67.3687	90.3299	141.511	69.8453	150.955	73.1676	253.468	94.4271	271.233	77.2295
chr4	12717787	12719017	215.604	67.7501	224.599	56.7509	115.336	90.7782	101.15	85.7087	91.4571	86.3403	81.5429	73.0199	28.6787	96.7097	26.2503	112.391	161.159	72.7829	166.397	55.6072
chr1	8593641	8595909	142.271	78.1161	156.19	78.3826	96.9357	95.4079	109.95	88.5095	93.3854	83.3541	143.011	70.3297	505.366	99.3739	491.785	99.6891	218.216	86.4701	239.235	65.1252
chr1	20715562	20719165	51.8016	84.1503	37.415	76.4522	227.481	92.4555	233.513	87.9225	112.552	92.192	125.267	89.7158	105.688	71.1449	118.37	63.9627	230.725	67.6979	260.162	54.3994
chr1	24440258	24441073	116.365	111.773	116.493	110.882	97.958	92.1723	91.6026	87.3172	39.0489	91.3729	45.5605	84.0733	233.712	80.9034	266.648	62.0013	52.4644	44.7505	46.9875	38.9349
chr3	16291193	16292152	89.4023	78.8009	75.1163	95.4697	55.7247	92.6038	54.2837	87.6826	227.248	92.1881	208.704	83.5912	88.8891	74.6106	93.6564	77.7816	149.358	80.4866	154.098	72.2175
chr4	9171466	9173105	159.269	83.7177	139.109	83.4892	40.3588	65.5358	37.6615	57.3343	43.7815	95.4258	40.638	87.2082	81.1701	99.3403	78.4805	104.155	446.358	102.289	464.063	97.4544
chr1	5776345	5778263	49.6124	93.7993	45.9449	101.862	38.4654	85.8229	38.9128	84.2587	107.084	89.8474	95.088	87.0872	95.4067	74.7137	102.81	63.9381	307.685	77.7663	296.187	56.1895
chr5	3676578	3679352	52.8359	95.5537	53.8909	92.5989	41.0053	78.9099	48.1304	73.8163	191.609	82.3153	194.769	69.9502	22.9185	75.466	18.627	71.2184	227.77	85.7696	225.446	72.984
chr3	23326866	23328709	157.493	78.5391	170.008	64.8059	67.9399	88.9319	60.1516	82.5281	32.2853	69.894	32.4695	59.231	100.448	74.5908	94.5635	71.5894	184.616	89.4656	192.443	87.6509
chr4	15487943	15489450	16.3155	106.049	12.6465	111.666	113.403	84.5361	114.463	80.3472	129.494	84.0907	89.0914	98.4946	85.8694	90.3244	121.452	73.2752	245.322	85.1766	249.492	75.6751
chr1	7529881	7531025	179.895	94.7959	171.178	95.242	290.358	96.4836	313.162	87.5106	39.4521	85.9937	40.5996	82.9117	171.847	59.5232	184.425	45.6915	302.259	84.7867	299.632	69.436
chr5	2665975	2667155	85.2416	110.091	100.314	105.575	144.501	97.0089	151.579	84.9452	156.63	86.6309	130.754	82.3803	170.153	105.043	161.712	100.265	100.143	85.3053	89.9708	74.4873
chr5	4757971	4762615	82.7861	90.8514	77.1446	88.1842	216.009	73.2415	186.722	84.4219	25.4726	78.202	24.2955	68.9364	106.682	85.187	109.466	83.1713	225.008	77.9169	267.86	62.8872
chr5	15004526	15006205	86.7236	92.4656	91.6406	90.4511	54.3562	84.803	62.7483	84.7947	90.4474	96.2545	92.1169	92.8395	0	0	0	0	298.69	70.7933	305.416	55.7975
chr5	8076328	8079793	110.724	90.2032	112.325	85.2039	63.6146	89.682	51.7193	80.1595	75.75	96.3327	76.0699	98.2694	89.9748	86.6373	87.9446	81.4101	246.47	80.1313	253.819	66.9007
chr1	2573847	2576714	45.7759	98.1081	62.4494	91.8713	68.4433	86.2941	60.4757	82.6544	63.2746	76.2055	64.2597	65.203	166.495	79.0727	189.914	72.131	267.97	63.1003	274.13	54.0318
chr5	15606770	15607350	235.634	105.494	219.462	106.714	82.8083	93.7151	74.763	80.8983	137.835	83.7089	136.878	86.6506	49.2234	71.8324	31.8443	71.4841	296.071	113.213	338.164	93.4394
chr3	19342023	19343466	139.19	93.8232	111.475	80.7146	159.459	86.0086	147.054	92.561	99.072	58.569	97.4094	44.2196	227.404	91.4322	215.9	75.4208	14.3112	50.522	15.6725	40.9889
chr2	19556325	19559463	185.251	100.985	158.242	89.5456	93.3376	82.1358	99.0408	74.0471	55.0961	87.8797	55.9987	86.4444	65.6882	86.1049	46.9587	82.6758	251.979	86.9746	241.454	86.2848
chr4	7079315	7080445	85.1985	80.009	88.1967	91.1722	85.9317	88.9964	75.1127	90.0765	48.4093	82.3717	40.2312	76.9389	464.038	101.915	540.898	101.763	259.657	69.4852	249.839	76.9133
chr2	18070055	18070718	131.002	100.896	145.046	91.8629	62.6358	76.1504	70.0696	71.3955	137.583	85.5179	129.488	72.7149	28.2759	70.596	27.1431	60.3065	395.053	85.4693	409.543	87.2101
chr5	5092156	5094494	48.963	89.7414	66.7825	93.7973	56.3025	91.9026	49.1639	87.3752	71.7943	83.1659	66.2053	78.4944	45.2288	76.6136	43.3909	73.4557	137.637	154.83	114.554	127.283
chr3	8473774	8475858	57.8419	91.8054	61.1626	90.9964	135.292	91.2095	127.93	95.1735	123.05	75.9875	122.657	70.8083	308.043	76.9696	291.012	63.5874	322.729	92.2991	339.381	84.1679
chr4	8843566	8845810	29.4558	94.8233	33.9719	98.2551	133.153	96.0075	151.981	94.149	108.912	80.1432	96.2478	72.7294	5.9813	2.02574	6.83755	1.49461	131.862	72.6269	118.662	60.3539
chr5	26299031	26300478	255.211	86.7793	226.2	85.1378	64.3724	98.004	72.6907	86.1251	110.426	80.2052	109.828	84.5538	192.981	88.2194	192.466	91.5022	48.3002	79.1405	52.16	68.5457
chr2	15795212	15797059	126.638	87.0217	121.644	85.2215	124.105	90.5608	119.363	83.391	119.439	82.7769	132.344	80.8899	89.9538	78.2672	80.3226	66.9786	86.6881	74.9737	95.5923	70.9794
chr1	28157529	28159302	185.773	96.1909	146.938	90.4514	87.2967	99.3466	84.396	90.6454	59.3197	86.122	67.5062	85.0481	99.6839	77.3042	96.7174	63.1328	214.177	66.7376	235.648	52.0302
chr2	9451604	9454094	193.322	88.8477	188.539	70.9972	69.3371	75.4287	68.2306	67.6978	31.7009	78.9981	31.2255	70.5051	48.0325	75.1633	44.0807	66.0431	204.4	90.6597	167.019	81.3969
chr1	916818	918064	183.108	92.7159	161.936	80.3037	53.0812	85.6764	49.4067	79.3033	69.4972	79.0506	53.5192	69.7755	31.5843	71.962	33.5014	53.7974	445.12	104.455	451.908	102.534
chr1	18215871	18218313	93.6247	95.0818	109.404	84.7011	30.2157	78.9943	27.3055	74.0183	33.5274	82.0366	33.317	72.2459	70.683	92.4148	78.7239	83.9988	238.334	79.953	225.967	59.2452
chr3	1391631	1392954	190.553	88.5278	206.168	73.388	146.296	90.6057	131.289	91.6071	226.309	74.0196	226.896	59.2048	116.549	91.0756	115.773	66.2724	246.569	63.5256	268.065	59.2678
chr5	22392175	22394172	74.113	101.064	68.5551	100.308	169.835	103.437	139.907	88.3971	36.5163	75.0864	28.6059	93.4249	195.416	118.911	180.31	122.56	181.147	101.434	244.936	99.015
chr1	4927010	4928690	36.5885	98.1183	42.983	90.868	123.449	88.4552	107.979	86.616	121.258	81.5023	103.456	74.5621	452.898	86.0586	482.539	65.1839	204.149	94.6252	195.815	92.7687
chr5	7435075	7436686	60.9498	89.7078	60.5612	94.0235	79.5851	86.7805	96.0761	82.4269	16.7611	75.0149	20.0348	64.5307	86.8682	102.125	81.5948	105.038	121.035	74.1471	124.801	76.8371
chr1	3999201	3999828	249.037	95.7657	326.547	85.1529	23.1616	79.5109	23.7821	76.4503	149.642	85.5072	131.855	83.3331	230.7	80.7283	258.459	68.7871	174.788	63.1577	198.207	57.2049
chr3	22735746	22737980	112.276	101.686	86.9534	97.2787	103.918	97.4723	123.657	82.944	28.0363	85.4488	25.7043	82.2006	150.32	81.5058	167.158	78.0127	105.964	80.5195	90.0249	74.4482
chr5	771751	773363	131.927	112.738	136.666	105.741	109.199	79.1482	92.2422	81.2292	245.553	71.6485	274.354	69.6906	46.953	67.9915	44.1568	59.8966	213.615	68.0712	193.803	53.2563
chr4	18215555	18217482	77.2195	100.351	58.4332	91.5348	121.151	91.7046	95.8572	87.6824	71.6271	97.5153	62.7733	97.6907	64.9479	95.1835	49.3965	94.157	139.022	83.9242	130.087	91.8898
chr2	12415779	12417385	62.3326	104.061	80.1287	98.0101	80.3918	86.2898	72.3151	80.7202	119.239	68.9467	104.549	69.0137	133.497	79.661	144.438	76.946	168.837	84.2422	166.898	76.1367
chr3	19639667	19640619	263.638	112.955	324.347	104.688	140.592	83.7431	136.183	72.5321	21.239	93.7321	20.7195	88.5917	174.406	78.1653	186.741	64.0918	332.341	98.2899	365.803	70.7935
chr1	27338124	27338891	257.702	93.7642	310.483	85.0789	97.3018	102.494	94.3965	85.7916	63.6385	88.5143	60.5603	78.8188	59.0309	71.3994	59.2621	62.4886	110.733	64.1461	119.658	46.0423
chr5	4984958	4986239	94.8481	102.659	105.099	101.11	128.536	69.3909	116.485	62.6055	171.357	80.2771	187.371	68.8016	108.252	88.3547	124.936	79.4649	353.393	90.8201	359.153	68.9528
chr3	20016904	20018780	176.765	89.2058	186.496	77.8959	85.13	92.0277	98.6221	94.0311	94.8777	70.0152	92.1288	61.9566	106.91	82.3248	124.76	72.4498	209.211	69.6627	207.451	53.5224
chr5	25393000	25394907	38.3449	95.777	35.8494	96.0204	40.1984	87.8782	41.3455	79.2489	39.2529	74.5449	32.6606	71.1635	82.8092	84.3272	54.0139	76.1311	228.01	84.9317	251.222	73.4539
chr1	24052516	24053879	69.4627	106.7	66.5775	103.587	218.879	87.123	224.135	85.5521	33.6627	72.4421	33.7696	71.604	155.762	74.8349	182.501	69.0303	96.2221	76.3375	97.2865	59.9178
chr5	5659573	5662865	73.767	83.3617	65.7532	83.9751	77.6396	92.1394	91.4199	87.0369	75.9361	93.5871	60.8191	86.1593	213.084	112.244	218.051	107.907	71.4531	57.4943	76.1473	49.6108
chr3	17569504	17570567	162.212	80.9711	139.318	89.4777	83.1683	87.9667	77.931	81.8712	88.3201	82.8549	81.3955	83.0715	304.112	119.59	297.655	110.642	181.615	80.198	188.175	80.3981
chr2	12769032	12770579	123.021	91.6481	116.639	81.9353	118.756	87.058	114.756	74.8518	149.966	91.798	154.781	72.8487	166.567	83.8908	174.486	68.5856	88.3243	41.1888	120.753	37.765
chr4	1149247	1151346	22.515	84.4056	23.907	89.3098	111.549	98.6518	107.29	90.87	66.1626	83.1956	67.2108	79.8094	86.9451	79.8126	82.4715	79.2261	463.618	90.404	499.895	83.1675
chr4	18432898	18433695	443.519	116.876	439.857	111.402	60.0016	88.4948	56.4252	89.3639	178.77	95.1285	193.125	85.8388	98.3578	89.6338	81.5836	85.1411	104.152	62.2497	113.513	45.1103
chr5	20778131	20779464	172.355	101.737	161.86	91.8256	16.8584	52.9411	16.1693	53.4277	15.1185	68.6316	15.3396	59.759	200.266	76.7077	195.565	73.7253	66.4302	64.1207	64.8129	52.9187
chr4	12527752	12528593	260.846	92.0292	303.122	83.9412	102.273	89.5363	74.7146	75.6544	48.5676	80.1184	43.7393	78.5067	260.835	93.665	467.537	90.9043	256.332	85.0085	297.92	78.7119
chr5	16829150	16831219	101.398	85.6295	98.7048	81.9075	61.1225	79.8936	55.8719	74.8354	58.2675	82.7025	65.9161	83.8968	125.891	63.356	143.203	56.8391	261.151	68.6294	270.395	56.1806
chr3	23019622	23020479	339.624	85.2494	348.672	89.527	65.2972	89.5086	69.9642	85.0454	50.813	78.908	46.4772	72.064	44.5818	88.3925	43.7473	80.7629	0	0	0	0
chr4	9771296	9773592	52.2924	98.0453	50.0322	86.7283	101.693	77.9918	101.656	86.9341	50.2963	86.7057	62.5222	76.5367	65.1032	73.5705	69.5097	64.0388	54.442	101.65	67.0346	90.4871
chr5	24827101	24829791	91.2252	94.5486	98.4728	84.0963	1.21229	0.953452	0.829755	1.16364	42.7627	85.9533	50.7173	79.4095	68.2196	72.8556	65.7774	60.8443	212.752	85.5139	188.36	74.6144
chr3	7229406	7230146	243.588	103.664	242.185	83.9076	68.4596	68.1782	64.0626	63.986	72.0364	82.6034	69.2343	73.7769	192.306	86.9106	224.714	70.498	95.5037	71.9328	95.0077	57.7882
chr5	19286449	19286995	353.823	89.0654	361.541	84.3852	28.506	82.9345	27.0065	79.1527	98.4146	90.4696	105.667	83.6058	470.445	101.664	457.358	83.0223	107.692	78.8644	97.7394	68.7995
chr5	2825712	2828662	40.9701	89.6981	40.185	96.7269	105.539	86.8968	103.52	65.8718	53.0697	87.3575	68.625	83.9251	3.01813	7.76853	4.62731	10.4666	254.387	71.7468	255.454	64.0796
chr1	29924022	29926442	78.9718	86.8893	75.1404	79.261	132.235	90.5177	101.621	75.6226	197.387	73.6909	196.15	73.8041	15.9128	73.7214	15.4016	63.3648	109.488	71.4743	113.944	70.214
chr5	10540459	10543375	53.6576	75.0067	64.0383	70.1191	210.18	96.3249	214.213	99.3399	197.307	84.0334	199.841	82.9547	308.22	88.5591	292.652	92.2214	153.202	74.4893	151.849	76.1628
chr5	19068943	19070333	359.52	69.1495	352.963	62.4529	319.77	74.0547	294.836	62.3201	106.087	79.4236	102.235	74.0275	288.245	81.6419	315.802	64.4545	181.11	76.0561	184.286	59.9297
chr2	1533696	1535118	54.9038	92.1583	71.0696	85.244	116.382	95.0608	97.0676	106.378	390.906	98.8516	348.614	98.4149	62.0538	70.98	56.8282	64.488	118.875	114.38	108.37	108.074
chr2	17266476	17268024	30.8385	96.0134	26.6561	109.091	60.6677	80.1339	53.8138	75.1394	27.0086	80.1983	28.1882	68.5638	68.0751	76.5138	74.1033	69.3059	354.739	85.8047	341.731	75.9546
chr3	21707275	21708911	54.163	101.594	50.5515	104.795	113.37	79.0492	99.6153	73.6864	51.5646	84.8299	44.9151	82.5054	164.085	82.138	172.366	75.8592	80.0338	71.4479	66.7051	59.9701
chr5	10783982	10785722	84.1421	94.0788	77.7763	95.2353	123.562	92.0679	125.243	85.1159	204.111	72.0416	233.534	66.3734	186.549	80.3853	117.931	81.9876	84.7779	27.2368	99.9997	22.8967
chr1	20597868	20598708	336.994	101.923	349.484	96.7533	82.3599	88.9111	74.9529	82.3062	105.341	93.0699	83.6832	77.3261	58.996	91.3076	53.5477	86.3976	106.743	66.4783	115.254	59.1043
chr5	4889294	4891494	88.6107	91.6347	85.9925	85.6591	68.2025	90.9333	79.5272	83.0235	114.757	86.9222	117.306	85.5642	139.902	67.6227	125.713	51.0928	0	0	0	0
chr2	12644046	12646037	136.083	90.1308	143.407	93.8564	132.475	104.025	161.149	101.796	127.551	92.0223	131.878	84.327	67.9375	74.8552	59.7567	69.6262	423.27	103.13	410.698	99.796
chr2	19392557	19397831	134.109	80.5616	130.256	78.1752	110.195	95.3176	116.274	89.961	330.2	101.684	404.872	92.1328	188.915	84.3185	212.597	69.3789	45.5673	79.4418	50.8892	73.1017
chr5	25371903	25373861	119.703	88.0352	108.051	87.0558	55.3755	84.5187	59.2471	79.6355	37.3448	77.7154	34.2472	75.3962	94.3467	64.4657	112.621	47.9473	155.152	62.6007	148.838	48.4614
chr3	19277777	19281346	76.5414	85.8476	61.6787	90.4779	60.8531	99.0105	70.8803	94.1447	89.5197	106.33	77.8216	99.9333	46.0821	78.994	47.9244	71.9985	57.8292	99.473	41.3022	94.9794
chr2	14462058	14464862	26.42	95.1014	30.2426	92.8071	37.5941	89.3766	33.4444	88.0267	33.6256	75.1334	30.7224	69.6986	131.639	74.1398	127.249	69.8616	189.527	79.813	161.168	69.9502
chr2	17012197	17013325	52.6535	99.3789	48.8267	96.2424	33.1896	73.9954	35.051	60.3875	74.2198	91.2352	84.5877	82.2279	89.4927	92.3036	96.2331	82.8944	252.559	86.4311	259.675	72.1439
chr4	16038866	16040711	72.9498	95.1595	58.6611	91.4231	156.385	90.824	159.788	78.5299	27.0909	75.4398	31.3055	75.29	200.861	82.1038	270.52	70.6397	171.299	65.6809	194.484	56.8879
chr5	6762723	6764671	99.9917	108.177	85.8972	98.872	178.01	103.511	148.273	98.1143	44.4877	76.8563	43.0726	68.3387	208.796	89.8163	254.236	82.3786	279.17	82.5878	291.556	71.0358
chr1	17716050	17716808	87.4122	92.7691	81.195	84.5238	99.1483	101.699	141.426	87.2734	211.809	85.7181	194.552	68.7064	369.948	91.9363	340.011	87.923	117.829	76.8648	119.409	66.5746
chr5	19292607	19294737	78.5552	96.7899	76.0129	94.0444	133.106	74.4836	136.343	62.2683	120.706	100.285	105.527	92.5982	191.262	71.4392	162.804	68.0951	12.4158	56.0368	15.7213	40.8463
chr1	403189	404456	101.567	89.5575	95.22	78.8166	63.1602	94.6424	57.6145	82.9305	284.064	96.4615	363.427	86.4867	39.2402	65.1522	52.0908	48.2186	65.89	63.0324	64.2586	48.4965
chr5	22681304	22684129	124.28	81.4637	118.214	73.9877	52.3154	80.6679	46.3791	77.548	166.067	72.3937	159.607	61.9084	266.722	89.0841	277.368	85.169	298.774	78.6473	333.926	59.3031
chr5	6679305	6682001	72.9006	89.5111	71.5987	81.1219	28.3541	83.0004	29.2969	70.8307	146.179	83.0991	200.433	78.2814	121.14	69.7609	128.436	56.3529	369.193	98.3735	383.28	88.044
chr5	8589233	8591236	43.9998	89.4768	58.3984	89.9374	82.3285	78.6201	84.2731	73.2342	72.7234	87.5192	61.6058	82.1277	98.3244	98.4088	91.4739	94.1841	189.994	89.0403	222.754	70.3968
chr5	8336613	8338008	235.654	80.6853	236.888	71.1595	46.4958	81.7901	44.2389	75.6781	75.0596	86.3465	78.9849	72.32	139.786	83.3893	132.499	66.5457	226.841	75.8795	217.935	62.2404
chr5	503407	507244	198.065	77.3524	173.616	67.203	53.2558	83.7545	46.8592	83.4904	295.89	81.0721	299.15	66.4466	210.3	71.0995	199.046	74.1255	140.028	66.2034	146.797	52.1752
chr1	25235270	25236878	62.7515	102.512	64.2624	104.529	113.426	110.628	123.371	104.598	36.943	79.9348	33.6743	74.3089	173.67	64.3362	170.303	51.2683	159.892	81.9825	159.893	82.6335
chr4	13943871	13945773	67.6577	73.7021	65.6362	74.024	26.776	71.4525	24.5918	67.12	31.151	80.6	31.7686	72.9997	81.9192	77.4575	82.9374	68.3304	360.064	81.6024	402.738	62.8249
chr2	17625211	17625889	154.949	102.032	136.937	88.0806	101.595	90.9853	80.1885	86.4699	144.65	96.5778	132.622	105.923	63.7923	80.0099	40.9795	70.1814	118.278	70.7371	122.41	62.2491
chr1	10178901	10180019	278.76	88.2194	286.51	86.6677	140.357	84.4706	152.706	78.7266	172.145	90.1526	180.674	87.4637	177.755	77.2501	183.242	72.8705	236.736	78.727	213.031	61.6529
chr3	17019910	17020428	342.126	103.135	344.291	84.7474	245.901	117.633	419.921	91.751	346.583	84.3236	372.468	72.5637	66.0132	72.1966	67.2866	59.6241	275.603	81.1433	317.639	63.0301
chr5	18528493	18530450	275.507	75.4806	295.818	66.083	90.0204	83.2647	90.2847	81.0178	72.8823	91.4476	65.822	91.3432	96.109	76.7372	99.5253	70.1729	243.562	85.2748	181.68	73.5367
chr5	15990686	15991931	106.055	102.143	89.8807	90.3745	165.615	89.9038	163.159	85.45	100.543	79.408	100.841	75.1092	38.2841	77.5369	42.454	67.4411	323.716	95.6002	349.692	94.7863
chr3	3011989	3014944	100.172	91.7869	95.0855	84.9195	154.784	88.5161	153.932	83.8613	173.435	73.7456	176.007	57.3107	154.942	76.1885	156.545	68.9377	209.837	72.3695	204.16	65.1329
chr3	15778401	15779311	107.901	101.861	102.218	121.471	193.478	85.502	183.786	92.1754	53.7767	86.7403	54.7291	79.3898	148.237	85.9165	186.178	79.6475	328.034	90.6111	369.237	69.9129
chr3	19371212	19372687	71.9818	101.075	77.1693	94.6489	49.449	82.342	39.3463	87.6638	56.5703	83.5695	53.9297	75.8378	159.158	86.6903	96.1105	73.1197	154.513	69.0357	165.99	62.6771
chr3	19819209	19821505	94.5019	99.0397	94.0483	98.0107	25.1199	91.2144	28.9892	85.7834	98.6996	87.8366	101.795	90.6967	58.9116	94.2128	68.3333	90.5886	274.592	79.1451	268.645	72.5322
chr2	11864392	11866907	42.8508	97.1332	54.2266	94.98	195.845	90.6334	176.047	78.5	49.9162	82.5173	56.5867	74.822	26.6462	75.4408	25.4436	61.6798	157.996	175.988	151.169	127.71
chr4	13765660	13766597	83.6633	67.0062	98.7124	45.5845	117.681	103.893	138.109	102.871	160.004	87.3041	146.84	81.7513	121.39	76.5199	81.6486	63.7663	69.7177	98.1726	67.6071	94.5875
chr3	18492407	18494139	57.1527	93.7225	48.3552	98.6436	125.987	94.7979	120.068	85.4506	167.574	81.2807	144.137	76.7613	79.1383	76.9264	69.5095	70.4088	71.9589	40.1951	75.7256	32.3771
chr3	2903198	2905724	123.884	88.0334	128.193	78.0486	139.415	95.7788	123.183	92.6584	58.4789	99.665	51.9148	93.6729	54.6928	75.0495	49.3078	74.2395	196.251	57.859	211.602	56.781
chr1	20356953	20357788	108.606	105.541	119.147	94.9644	320.26	63.5527	316.95	57.2131	58.7927	90.2462	61.6689	90.3387	96.1332	84.9211	92.1411	76.6912	85.0462	66.7924	87.0244	54.2443
chr1	17395517	17397255	91.6798	96.8143	87.8254	90.3387	53.3877	82.4707	44.0566	76.6125	25.7263	71.106	26.1951	62.7626	69.7415	90.7933	63.9652	82.2457	261.546	85.9161	248.58	76.886
chr5	19166901	19169026	24.0427	90.7862	28.9627	103.944	75.3242	89.0629	63.966	80.3702	142.484	79.7186	152.98	78.7076	183.927	83.7131	187.202	86.48	53.6732	93.1827	55.1361	79.7717
chr4	11491481	11492167	184.562	95.184	253.348	78.1175	67.1859	85.8536	58.8398	82.3577	157.761	109.725	102.741	95.5308	183.56	72.4572	199.625	67.0987	118.199	60.4694	71.3559	46.4376
chr3	17427949	17428511	180.966	101.154	185.735	103.446	45.6094	88.5718	42.0883	84.3149	131.915	86.7016	131.467	83.9233	103.77	79.2457	89.1136	70.1275	476.795	75.7909	482.976	74.289
chr3	4433046	4435305	59.7926	84.6934	57.7402	78.6074	78.6735	89.8771	70.9669	92.698	228.837	89.096	234.55	81.9914	386.938	87.3584	395.142	78.5437	118.072	72.8547	122.539	57.58
chr5	3790805	3793000	47.2066	98.9163	63.3269	91.8901	81.0141	83.7913	81.7345	82.7319	83.6245	76.8264	80.1589	83.5854	247.981	73.7092	237.441	71.1585	8.94447	33.255	8.81577	23.8179
chr4	11759154	11760960	56.6674	97.5936	59.5406	98.872	100.467	83.1646	103.61	83.4672	111.689	107.942	107.049	96.4058	74.158	70.1282	94.8866	61.3892	175.888	75.5036	177.099	60.583
chr1	2691079	2694377	35.1947	92.3479	42.0945	87.24	228.059	76.0614	235.476	62.1112	105.891	84.5446	87.2198	85.3103	243.379	92.4582	255.367	90.7772	146.354	91.9576	148.133	140.069
chr4	18071883	18073182	158.061	89.6361	190.19	91.1845	50.9575	86.2748	50.3917	74.0932	124.499	89.2511	119.93	78.0165	161.367	88.9383	171.875	83.1296	238.587	65.7914	260.853	54.7509
chr4	5775209	5777481	20.8006	99.684	19.4701	106.618	164.564	90.7351	133.431	102.106	52.689	76.7553	46.6837	76.1797	102.571	72.3728	96.1376	60.4773	306.578	81.6587	315.653	74.9793
chr3	19317852	19319080	128.455	93.1454	102.088	84.7014	110.712	86.3537	73.0095	81.0793	31.5895	85.7293	30.7386	72.7988	152.462	81.6548	150.787	72.2481	248.603	72.0324	306.611	65.5977
chr5	6423268	6426166	49.9691	93.4347	40.1217	92.5944	53.1355	94.455	39.6775	90.8722	431.385	93.7186	391.329	97.3078	130.646	99.0367	128.141	87.3406	295.457	89.5121	365.66	74.0628
chr4	15205479	15209601	42.6067	88.3989	43.7751	79.443	106.508	78.4509	92.5622	64.2234	111.651	81.7498	107.714	66.3696	96.6579	63.849	105.111	53.7302	25.8225	78.3544	16.8983	65.9146
chr3	1625671	1628173	237.382	58.5827	232.918	44.3383	65.4601	95.5634	54.8267	103.957	360.266	103.142	354.218	90.7296	1.26713	37.1454	1.85022	55.9751	369.044	75.2213	358.243	66.4236
chr5	5260603	5262840	25.9794	96.753	31.8897	87.2478	65.6577	84.1302	67.5035	80.0928	106.703	83.9075	86.3232	79.3087	152.86	79.7754	145.156	71.8002	127.945	82.4468	139.49	67.9966
chr4	1073752	1075893	63.2371	99.5984	55.5326	94.2077	60.6099	90.6852	78.2787	92.6312	93.5473	80.876	106.866	78.7179	121.484	91.9299	141.169	89.2269	152.17	81.6253	157.516	75.2477
chr3	9989539	9991826	36.0925	90.944	32.798	96.1483	85.2385	100.917	74.4229	102.604	141.321	88.7108	131.694	79.7899	62.1267	93.9344	63.2811	90.5982	194.744	44.0645	200.677	36.782
chr2	13002741	13005600	98.9003	84.8071	91.1841	82.376	169.014	68.2179	202.664	48.7262	64.7138	88.6365	67.7658	86.0661	129.955	94.1063	156.899	78.8121	88.8113	79.4638	83.654	74.4399
chr5	2818116	2821176	30.523	91.0995	28.8553	85.9475	127.241	97.8134	119.463	94.9572	84.4985	89.8903	77.0221	81.6364	270.43	94.0961	285.085	81.2436	228.666	82.6571	246.513	70.9607
chr5	26937812	26938451	124.179	105.401	148.578	95.0037	145.943	85.507	137.701	79.9177	241.106	87.6482	213.926	88.9676	156.758	78.8051	115.65	76.5829	95.4029	89.0789	92.6603	79.8873
chr3	22471768	22473939	69.2762	92.1226	61.2887	91.9951	67.855	89.7156	56.2709	90.6558	118.54	86.0792	100.912	83.5021	164.323	98.2548	159.797	84.5853	289.099	63.2867	289.239	55.6984
chr3	2651446	2654212	49.814	106.395	55.8799	94.225	57.8391	80.5794	36.8757	82.8425	237.74	71.6589	236.576	59.1788	122.845	72.8897	123.137	62.9792	206.898	104.249	237.522	99.2939
chr2	17991051	17992047	126.477	113.925	160.276	98.0778	139.336	92.1799	118.464	92.9105	208.003	61.939	205.814	54.7911	88.7706	86.8874	90.1956	80.5741	33.2623	98.2995	33.9978	101.618
chr5	23559473	23560513	203.412	90.0062	190.145	85.9425	86.6743	72.4077	66.922	67.617	48.6278	81.9693	48.5958	73.4664	29.3371	41.319	47.9495	35.7874	118.665	77.7734	123.372	72.4777
chr4	13159483	13160495	202.729	95.6549	183.312	84.8032	171.705	69.2595	172.677	62.1335	35.0718	77.8837	26.2754	75.936	253.533	83.6185	277.535	70.3549	105.282	95.9557	120.365	88.8415
chr5	26958000	26959557	58.1417	98.0978	65.3567	79.504	46.2882	81.3981	47.9878	74.2642	35.2197	89.8305	36.1388	79.0678	196.7	81.507	223.83	74.3463	165.818	81.2292	198.937	68.5383
chr3	1133319	1136316	190.131	88.2915	189.081	89.2718	205.726	94.4517	165.862	88.0599	122.034	89.8146	102.248	88.2697	60.0181	79.3362	72.2704	65.3211	141.733	79.0649	182.437	66.6054
chr1	7176774	7178820	53.2977	106.008	44.267	103.511	113.883	78.2316	112.81	66.23	158.517	97.056	153.589	88.3052	289.662	70.106	284.084	62.6993	447.482	102.582	533.64	89.3911
chr1	9484315	9485896	97.9564	96.4643	91.902	89.6789	180.039	81.7492	180.889	78.1863	24.7879	74.4149	27.483	68.9911	111.455	79.1421	115.992	71.751	93.8814	69.5248	99.6126	68.9089
chr2	673304	674740	78.6064	107.159	71.4726	96.8064	221.969	83.4251	229.852	79.3113	34.4756	83.5869	32.5566	78.0122	227.694	100.412	238.231	89.1335	281.349	73.8192	310.867	63.64
chr5	20048238	20049597	103.62	97.2705	143.196	86.5766	62.9897	86.6027	54.494	79.8191	44.6504	90.184	44.3701	81.8347	101.042	81.9687	85.1177	104.688	162.638	120.543	185.611	93.707
chr1	5844675	5845661	191.882	99.1035	177.683	85.8361	187.029	89.5443	163.492	105.806	122.529	78.142	111.82	60.4828	133.495	103.208	181.943	86.5819	0	0	0	0
chr1	2684233	2685621	84.3155	93.4288	86.1633	82.6307	156.524	81.7989	180.746	65.1463	186.614	80.8297	160.432	73.1351	138.016	64.9764	157.597	53.6112	212.962	88.418	246.68	76.1151
chr3	19601211	19604454	35.0531	95.6037	41.5684	86.9512	82.8677	82.4097	71.8597	76.8397	88.0834	90.5046	85.1215	80.2745	156.269	72.1038	161.111	58.4625	367.886	87.0734	352.669	66.8873
chr4	10201671	10203469	58.5179	94.9804	52.0259	88.4239	116.835	91.5231	137.634	98.1513	85.5315	81.3213	75.1838	77.7793	160.565	82.4177	181.666	87.372	0	0	0	0
chr2	7995728	7997198	16.2917	91.9446	21.1718	97.1232	37.8661	87.6354	36.0366	82.0461	109.75	99.2048	86.0632	84.5348	67.4222	73.0886	63.6151	65.6266	60.194	92.0599	58.8695	90.4997
chr1	20065713	20068466	41.756	97.5266	47.0617	90.4321	82.9382	83.7501	71.8595	80.9952	196.782	76.2848	206.722	68.1998	55.5626	65.5729	61.3977	52.6488	130.282	74.9392	130.555	65.4107
chr1	22093568	22094626	259.861	96.2434	242.768	85.4149	68.878	79.3499	58.4374	74.3517	68.9059	74.8152	63.8871	69.9646	237.214	77.5598	213.536	65.1516	225.877	84.4028	224.354	74.3185
chr5	18634078	18636699	108.916	81.0099	108.87	74.6161	153.687	103.337	178.77	88.2697	92.6233	96.6153	85.223	95.2052	208.647	80.028	213.503	72.7573	7.67741	34.728	9.26564	29.1085
chr4	7491382	7492876	271.869	88.1753	298.315	76.2386	133.227	74.4676	136.046	62.6177	206.471	87.2944	201.202	84.5137	60.6195	80.2718	50.4685	72.5586	309.339	114.154	283.396	107.935
chr5	5144726	5146403	156.993	81.5485	186.315	73.5791	35.4193	83.5975	40.2082	84.6808	343.897	77.8051	357.284	77.2762	101.943	51.3582	99.4458	46.4251	361.754	86.0509	381.309	71.946
chr4	10288797	10290850	143.327	101.31	148.104	98.1496	64.5785	85.3845	63.0579	85.1646	91.8375	91.5512	96.8832	93.2568	130.534	79.2807	172.06	66.9287	119.649	88.9739	138.944	77.5337
chr3	15664370	15666460	38.0431	92.8527	43.4187	94.8982	26.0495	85.2971	24.8056	84.0713	83.7413	85.1416	73.627	77.2745	59.3891	69.9094	52.5494	59.2383	13.3991	6.15594	13.2004	6.73142
chr1	9531838	9534114	92.5264	100.111	94.7979	90.8788	56.6819	97.8869	88.398	93.8487	109.776	92.2446	118.979	85.1787	53.5064	70.2488	58.7675	59.1972	218.556	79.0904	259.78	71.2281
chr1	16125781	16127288	104.038	87.1117	95.4866	86.9968	226.736	87.0157	277.994	82.2067	45.5779	77.16	46.9468	71.6264	126.72	66.7811	127.933	55.3204	298.392	82.9356	282.208	64.2821
chr4	16887164	16888356	41.522	97.4908	47.3786	99.3696	247.06	83.1428	248.552	78.0324	44.5053	84.1136	45.9634	76.8178	138.276	101.923	140.501	89.6027	183.512	74.5991	165.577	68.9006
chr1	21030793	21032078	62.8696	92.5671	56.3317	102.488	56.2301	84.0419	55.5651	79.9295	97.9117	85.6364	100.667	73.5239	154.999	64.0057	158.073	50.4029	200.388	69.0432	209.475	56.7734
chr2	8932715	8933262	116.752	104.346	124.022	99.0527	255.003	78.3353	280.999	67.8482	222.431	95.6164	207.723	98.0269	162.275	82.8512	175.183	73.0938	208.754	77.2261	213.665	62.9959
chr2	18205234	18208218	53.0234	89.1352	70.6064	86.7449	192.749	94.7624	180.613	89.1424	21.6568	80.9655	23.4635	71.5833	469.262	84.76	483.833	70.4484	344.281	92.2158	365.183	85.9252
chr5	242549	244111	127.461	93.9836	111.937	93.0485	62.685	86.0061	62.8066	79.7771	20.6335	59.0107	22.1574	51.6069	69.4401	84.0212	73.0621	79.2563	224.126	91.3873	208.004	84.9648
chr3	3923734	3925465	247.928	90.8749	204.442	84.5352	98.2584	90.4618	95.5734	96.2383	29.3272	78.6277	37.9177	69.0616	325.541	72.7194	358.424	56.7219	231.505	80.4787	233.419	59.5704
chr2	12624585	12625637	180.147	104.822	223.377	104.511	0	0	0	0	62.5491	88.3877	76.2626	78.75	116.255	100.184	136.178	88.8465	50.661	73.0712	54.039	88.0069
chr5	6829041	6831515	132.038	82.6857	129.686	81.8471	90.9441	84.2367	87.1366	75.9557	52.4613	97.3958	43.4095	96.652	230.894	81.6551	245.034	75.5966	35.4797	79.2738	46.1399	112.604
chr5	7736589	7738535	109.53	90.2205	103.955	82.1054	244.603	81.7436	233.165	69.0613	96.9714	77.4483	74.6396	64.3851	87.2687	74.6026	98.8079	54.2201	461.833	92.611	480.163	63.4839
chr1	537859	540109	66.631	94.469	49.8117	94.5655	234.774	85.0416	219.777	73.9134	234.142	104.62	263.256	97.1609	30.5909	64.9774	28.4975	57.8778	197.613	77.5111	193.388	60.3787
chr3	4012607	4013583	14.3955	94.5047	15.7648	95.225	294.853	97.6842	267.575	93.8546	419.024	80.4163	410.924	75.8552	185.067	100.442	201.2	92.7445	117.292	86.5483	118.621	67.4656
chr4	15568299	15569205	64.6742	102.058	88.388	87.9589	74.959	97.9397	62.5045	87.2788	227.087	64.7326	216.257	45.743	114.94	79.808	110.283	74.3162	201.709	69.0563	207.405	61.439
chr2	18414250	18415303	82.6344	101.687	78.7056	97.0879	52.8341	80.7803	46.9906	77.0827	62.3424	80.7558	72.3388	73.5791	213.643	67.1158	197.879	53.4462	408.767	82.0576	399.674	79.7371
chr5	6494054	6495284	392.527	93.7364	437.542	87.2967	45.3025	76.6867	44.5438	73.9222	105.657	89.284	89.6134	80.1315	246.276	102.534	217.982	98.0431	223.148	87.5511	229.068	78.2686
chr3	3397548	3399574	61.4679	80.4601	53.593	80.1322	70.6819	79.349	63.5483	79.0576	103.437	74.3244	89.9591	70.987	80.8129	70.3178	72.9633	61.1114	145.199	53.9707	141.213	49.3744
chr1	14025027	14026941	55.9724	90.2975	55.3588	93.4996	196.52	87.643	189.655	84.6895	90.0662	75.8978	76.7778	73.8343	125.754	72.5656	97.9586	66.3733	19.7611	52.7729	17.7712	42.4663
chr1	73930	74737	117.123	115.427	79.7315	111.491	82.6167	91.7049	77.0658	81.7294	442.556	91.0408	487.745	89.6929	117.344	76.3053	124.83	68.3527	145.339	76.9808	147.126	75.9478
chr3	20520929	20523014	102.304	82.6728	113.629	81.3738	97.4843	74.7399	83.1629	78.0763	17.0028	86.2488	16.9803	80.1066	196.4	68.8853	191.672	63.2486	157	63.2078	161.26	50.1623
chr2	17590190	17591852	85.0169	90.9387	70.6959	93.8748	64.612	88.9309	58.8847	89.0904	78.527	86.1087	65.9448	88.0549	167.72	77.8672	186.827	71.8235	175.588	70.0483	161.734	59.8325
chr5	4823713	4825373	131.67	107.415	106.593	97.5616	72.7631	93.5786	64.1513	83.6511	73.8883	90.5962	50.2888	84.7015	66.506	99.3888	75.6288	93.2339	95.251	73.9408	92.887	80.3335
chr2	14980969	14982116	105.79	104.102	107.011	101.199	37.9327	89.0385	42.6763	84.4453	69.2763	87.7048	65.6139	81.0933	91.9301	86.1827	93.3413	74.6451	106.978	84.1136	120.162	62.0452
chr3	3942256	3943809	65.6935	101.144	57.0811	99.6996	80.98	103.27	86.8415	90.5413	140.053	94.4312	117.258	75.8599	281.643	73.1463	298.706	62.0261	282.404	73.8031	291.451	63.228
chr1	7511849	7513361	183.734	82.2937	188.376	78.0775	144.691	76.1795	173.965	82.7255	269.88	91.0852	280.734	79.5358	38.0063	69.7857	34.7178	59.9693	251.401	104.365	244.383	91.061
chr2	16945044	16946419	63.8635	79.2023	53.2804	75.646	211.2	100.442	226.827	102.138	107.688	81.4909	112.145	84.0847	126.679	89.4722	117.464	83.4749	166.471	93.7587	151.999	93.3351
chr3	23197657	23200635	246.672	72.4484	255.047	54.3829	64.8875	76.9495	52.8085	71.048	83.9747	105.167	80.4428	104.337	162.777	94.311	213.435	87.8647	17.714	50.6611	13.0177	55.7147
chr5	2390206	2391075	263.648	76.7158	243.255	74.41	49.8915	79.1032	53.4827	68.7822	148.635	91.169	155.344	84.8838	333.024	75.5485	304.571	64.9201	162.441	74.2029	171.469	70.2303
chr2	18742539	18744111	346.74	100.793	362.928	87.2992	128.791	95.7209	135.408	80.1858	170.244	81.6452	173.177	68.6294	30.9596	78.4199	28.6845	66.2848	106.259	78.9667	114.519	80.0173
chr3	19138393	19139252	165.607	76.5458	175.05	66.7587	39.036	85.5488	40.7019	94.7504	51.1037	83.1408	43.4219	81.9803	27.4142	89.8034	27.0524	80.8036	331.464	89.0823	361.706	79.5828
chr4	8020951	8022260	83.1836	97.8465	72.7969	94.8687	43.7035	85.9307	35.0271	87.4133	20.4559	77.3022	22.2705	68.9676	123.108	66.8618	118.958	60.4531	181.52	85.5887	210.178	72.9169
chr4	1932143	1933950	238.295	85.4104	193.714	73.9761	36.725	89.6708	37.0332	74.6883	83.104	86.0586	79.6693	83.526	78.0588	76.4979	57.4294	71.4827	250.644	104.311	252.478	92.3066
chr3	23452910	23456078	74.9913	85.6877	64.5186	81.457	118.727	81.877	126.044	71.4555	97.6323	82.9402	117.971	69.3087	68.6504	81.5006	60.4625	74.4943	343.6	98.0945	359.332	91.9171
chr4	11182091	11184072	91.7172	95.5415	107.679	93.0325	74.4686	88.2404	62.8552	90.356	116.371	98.6373	100.848	95.0217	59.3614	68.2735	58.2043	60.1875	211.979	82.2385	235.781	71.2289
chr4	6384461	6386189	80.4762	98.5637	95.7201	102.076	231.346	78.0815	219.956	76.1314	63.1347	87.0622	53.2344	89.8112	56.4613	60.4862	58.0063	46.8926	209.366	74.8852	249.447	69.7377
chr5	21413645	21415006	90.6806	100.818	86.4595	87.6117	82.4072	99.8191	79.4918	95.882	263.208	103.16	220.17	94.4146	126.561	88.7435	112.9	78.7111	152.116	79.0626	167.662	62.4386
chr3	3069230	3071429	60.4801	99.1517	61.3035	97.4781	72.7956	81.3137	80.5554	79.2445	212.914	93.5741	172.957	88.6576	206.06	78.2432	214.551	72.5061	207.904	69.3572	204.997	60.5501
chr2	11528347	11530976	59.6975	91.5318	58.9249	83.5654	90.8425	75.028	89.0767	69.6717	184.563	92.9332	173.165	75.2103	248.072	109.244	202.107	102.061	131.267	73.5988	133.686	57.7818
chr4	14486040	14487777	66.8233	102.785	65.5295	88.5692	131.996	93.9899	112.232	88.6603	55.0041	79.4482	73.1772	71.9657	313.214	99.0155	284.725	82.6886	151.215	75.0052	149.908	63.8548
chr1	29724878	29727028	59.8535	95.9957	54.6496	88.203	52.2713	82.2628	54.8671	79.014	66.6132	75.0881	67.7528	68.1118	258.104	62.217	235.489	47.3559	158.92	70.5536	160.276	65.6858
chr2	7931922	7934329	163.572	77.0197	168.672	68.5983	45.4451	93.4666	40.025	81.8969	31.5467	86.0685	30.8117	77.098	124.045	86.9672	116.044	67.1814	190.088	76.4086	209.374	64.9308
chr3	1288611	1290602	42.5009	96.323	42.6796	91.9693	52.8643	80.167	47.8551	73.4389	73.0284	92.7208	54.9557	76.546	184.558	85.7592	194.979	70.7413	17.0884	70.1935	22.5667	49.3841
chr3	2513970	2515823	107.444	92.9005	90.9615	88.8941	232.887	95.6013	222.777	88.6022	188.303	85.1259	199.123	69.1024	348.243	91.4322	368.24	72.3568	76.1304	68.5497	95.3059	67.2973
chr3	16525409	16529352	66.042	70.8144	77.6453	57.924	74.0736	78.3821	73.4586	80.6111	98.4211	83.8925	89.4842	80.9624	120.325	86.0309	154.58	79.2126	152.349	64.614	152.486	55.2905
chr2	17731854	17733967	55.6124	95.2996	46.0078	103.317	86.9742	83.307	85.3164	81.1737	83.0497	78.0417	71.7079	71.5825	170.441	68.513	182.822	57.2184	377.115	85.6498	357.839	84.8149
chr5	5310094	5310951	449.169	91.3767	598.598	87.6811	89.701	81.6101	89.6129	78.2327	189.709	67.7492	181.84	57.5144	103.356	96.6142	104.379	93.808	162.897	95.455	175.119	82.9846
chr5	19540936	19542426	192.769	94.5411	241.029	99.4028	129.077	81.5732	127.013	82.2748	51.0474	89.7225	46.5707	79.2114	119.874	86.9077	135.773	78.496	179.138	80.5794	161.133	91.7635
chr3	149998	151539	58.4345	97.783	51.6255	97.1396	238.704	84.7746	272.403	77.699	121.259	93.8137	101.816	88.556	161.304	73.9922	160.714	63.6948	115.976	78.0975	117.679	78.6692
chr2	10856398	10857156	258.445	108.13	278.646	97.8285	32.1844	86.3366	32.5243	82.9525	42.8116	84.7351	44.2244	87.743	297.266	84.0139	339.623	76.1444	402.377	98.0978	421.113	79.25
chr1	9171129	9172940	82.6065	92.2815	68.162	93.467	161.091	77.8092	169.358	74.8412	242.007	79.078	238.644	69.7122	134.715	81.1844	127.029	77.5181	146.473	80.6826	175.518	76.8441
chr4	10498875	10500722	93.0983	95.7981	90.7836	96.9984	34.5192	82.9658	37.5361	85.9969	87.2076	78.063	90.9994	67.2629	111.607	99.7012	148.3	88.6877	57.832	90.816	49.734	86.1285
chr4	14982521	14983421	105.02	105.276	112.484	111.176	43.8078	94.7615	45.8198	93.7323	105.933	83.9783	74.8989	74.8239	221.38	93.1226	163.674	90.3431	35.4797	110.983	43.7115	93.3791
chr3	14724308	14728210	14.1983	59.5638	16.5795	50.3228	111.036	79.7164	73.932	75.358	159.904	75.6359	151.337	68.6442	217.941	71.2142	230.248	67.6653	192.921	161.718	157.847	118.097
chr1	4931565	4933515	174.724	75.6345	165.611	56.281	60.5174	80.1814	56.7988	75.0124	65.0696	88.7365	55.2105	88.9283	69.6805	81.4849	69.7652	71.0659	278.859	86.2637	314.755	67.3515
chr5	26854021	26856006	89.1998	106.851	79.1872	93.5423	150.3	94.9973	150.729	100.69	179.275	96.2973	210.834	87.4131	68.109	83.7275	70.1808	76.6927	161.973	82.7204	177.583	88.1537
chr2	13876773	13878531	147.58	87.2715	130.886	83.1244	24.1385	93.6903	26.7178	92.9994	67.1982	74.128	62.856	66.2692	184.86	75.0384	175.283	70.8204	258.76	78.6327	273.941	63.7953
chr4	5777396	5779462	69.7831	91.8317	72.3588	90.0663	63.6786	79.0625	55.7019	82.3865	37.5825	76.9922	39.0724	80.8802	295.299	81.2059	310.951	71.6029	436.067	87.06	487.158	72.1265
chr3	5595928	5598044	128.572	79.7353	159.807	70.8364	127.18	99.2985	137.482	88.1721	131.121	67.5842	127.137	56.3053	131.245	68.1582	137.477	55.8007	103.858	83.2295	113.738	70.4339
chr3	7792637	7794165	67.1863	88.0063	59.7314	78.8129	188.812	84.4899	185.796	75.2697	566.908	117.003	592.324	105.288	87.7687	74.6889	86.8179	67.2834	303.065	82.1979	309.252	79.9264
chr2	6404174	6405330	137.975	81.3694	130.378	72.0157	162.344	72.6968	138.86	65.2758	83.2468	84.2292	110.088	74.6652	194.589	72.322	184.808	59.6657	144.006	88.6191	122.231	78.3379
chr3	1276667	1277824	55.6115	74.9846	55.31	70.7571	76.1312	87.4986	78.5457	82.2622	86.3182	93.1547	82.8415	89.9893	238.479	79.7516	251.859	74.9093	182.949	70.7435	179.419	67.6388
chr2	19018508	19019255	55.1432	99.6366	62.9633	95.8277	126.287	93.9274	115.528	86.6506	80.8339	86.863	77.0596	78.9011	420.628	90.2947	468.736	83.4039	41.1243	99.4525	29.141	98.1229
chr3	5852151	5853080	216.889	108.625	250.318	98.127	31.6729	83.6996	28.6611	78.5565	54.832	84.6227	53.1366	76.1022	180.854	73.4121	166.098	62.9245	282.974	83.8132	293.711	77.2762
chr1	7038687	7040159	97.726	99.5747	97.757	84.7666	36.0857	83.4466	38.4233	85.6721	119.815	70.1762	118.214	52.965	76.7666	89.4596	82.4988	87.9759	103.021	92.8712	92.8041	79.7914
chr5	19771137	19772722	75.0447	94.4923	72.6962	93.8192	69.357	78.327	63.7018	68.8918	115.508	77.4737	98.6595	67.6796	79.4104	78.975	63.3221	75.5193	318.298	82.4245	369.802	53.0687
chr5	25051977	25054289	60.9079	105.366	87.6499	96.0495	117.226	92.6617	101.364	87.9189	68.2985	87.1723	72.8525	77.999	165.761	67.3172	211.943	56.6084	229.914	67.4646	261.31	57.3106
chr3	404732	405656	116.634	112.178	112.59	106.148	139.84	87.8624	127.085	76.9688	97.4283	102.242	107.058	85.9578	280.577	72.8573	284.896	54.8642	428.622	72.1985	384.544	65.0276
chr3	19025191	19026872	274.298	79.0455	266.066	67.1694	89.6575	90.3985	100.547	79.1604	35.2266	77.0635	28.8851	61.3201	259.315	100.351	243.127	89.3402	41.8404	69.8444	47.5459	55.0734
chr5	2991148	2993213	119.609	89.8861	105.924	77.3739	188.341	79.235	186.953	78.1957	38.1657	80.1683	39.9858	70.2667	308.652	89.9677	224.634	84.5949	145.53	84.2807	139.921	85.4974
chr4	12612534	12613719	135.272	90.938	119.663	89.1099	142.898	99.8003	174.639	87.1434	85.0463	84.7645	67.7145	81.1791	60.6112	114.154	53.4252	116.266	156.298	108.146	169.325	111.361
chr5	2979143	2980844	16.7074	13.422	16.5492	13.3689	487.506	95.6685	515.489	78.8995	73.3233	84.6188	72.6075	85.8255	125.866	79.6709	124.137	76.5546	195.531	60.141	206.148	51.652
chr3	8703285	8704228	190.812	96.3592	190.792	98.7671	69.6717	89.9137	62.0751	86.0438	189.698	86.3827	233.771	77.1351	103.52	77.5322	118.622	85.4266	165.958	75.0926	135.325	66.6438
chr2	1594672	1596349	181.651	67.5259	178.599	60.0189	180.398	92.4443	176.639	83.2024	51.6558	92.1948	53.4443	90.0361	233.699	97.8248	201.021	84.8602	13.1624	52.4643	14.7549	48.1363
chr1	28337784	28340241	118.136	90.5986	105.32	90.0592	237.541	99.6143	294.016	77.7042	67.3085	87.1489	73.105	89.3617	206.862	67.8308	191.317	71.0732	471.342	104.661	650.493	91.6775
chr3	44044	45590	119.589	87.8677	116.149	85.3138	69.4409	100.203	69.2117	90.9955	247.518	91.8638	187.951	108.428	19.28	78.0876	20.635	70.8129	124.091	103.982	122.912	97.893
chr2	11170417	11173142	157.257	70.2939	165.799	66.2533	22.7799	86.0734	28.0788	83.9001	75.6347	88.3475	63.3149	81.0307	210.231	87.7206	154.852	82.9869	212.593	70.3053	231.315	64.0758
chr3	20941501	20943469	70.7432	83.8755	82.7143	83.5991	68.5323	99.4831	74.2307	86.2363	154.587	84.5485	128.656	74.6608	232.992	74.3164	260.354	66.0694	50.0136	11.553	55.6137	10.4828
chr1	2412979	2413708	359.397	104.289	337.94	101.178	43.4937	99.5813	47.0331	86.3251	44.1557	61.9021	42.0097	50.0878	326.423	88.4546	322.077	86.7934	36.0233	94.7575	36.5277	76.5638
chr3	23168468	23169187	177.423	99.0713	172.657	95.4341	96.6499	95.9206	104.284	103.912	15.1341	61.4549	24.6708	73.6889	346.452	80.6952	385.221	71.1099	308.851	101.919	303.115	89.7152
chr2	11109002	11113828	70.0368	79.9032	75.1048	68.6736	112.661	78.8832	104.64	75.8225	58.2498	85.6157	59.7011	76.5044	61.3635	93.4358	92.0897	111.539	105.583	73.27	126.063	63.3284
chr3	8087306	8088747	73.1262	100.291	78.0194	93.4515	60.721	82.9158	61.8344	74.0127	192.451	101.624	179.085	90.5494	51.2974	77.3541	49.1077	68.0111	208.929	77.8619	215.048	61.3439
chr1	26659131	26663010	173.571	88.2863	175.026	90.1802	183.143	91.1151	189.998	76.6624	293.347	87.9004	271.431	80.6663	168.277	90.2758	156.913	79.2577	345.193	105.92	397.802	99.6643
chr4	12876947	12878647	148.295	91.0548	131.854	83.7504	187.158	78.73	177.637	65.4008	204.997	86.0949	205.544	86.0412	260.23	93.9654	274.295	88.0781	376.98	101.514	360.713	77.1437
chr1	29660183	29664951	26.0852	88.2971	33.517	88.6281	297.94	106.475	240.668	92.8603	255.591	70.3543	247.186	54.8251	231.848	109.257	204.853	115.514	359.492	83.3919	364.452	78.3271
chr5	22652714	22656106	103.035	81.8464	109.537	70.7144	266.913	116.402	297.659	99.0883	35.0144	76.4222	42.9318	63.9088	83.9024	68.6527	81.8476	58.6422	101.396	86.076	101.524	74.9513
chr5	14273383	14277026	39.2245	84.7304	35.5164	85.2747	74.1138	74.9095	73.1974	65.5246	65.0088	90.0711	64.9217	81.3503	255.594	76.1361	248.381	57.376	4.47224	16.6275	4.89765	19.3867
chr2	15736763	15737368	346.763	113.211	333.219	113.09	102.192	85.4359	99.6498	73.4999	42.716	96.9359	41.9658	84.8022	199.178	94.488	203.929	79.0976	194.212	85.7576	222.255	60.5037
chr4	10389110	10390917	89.2393	79.093	95.5993	59.2028	26.1622	91.5464	26.5004	87.4808	43.4868	82.7541	42.7041	78.5412	79.9957	85.6581	63.5189	79.4859	286.221	104.121	288.221	83.2951
chr3	21635225	21639105	23.5785	92.971	25.596	91.6859	25.1793	77.9157	23.6766	73.9336	32.393	78.0051	30.4512	72.9223	430.31	88.7188	412.961	83.1864	124.442	65.0548	138.825	53.7444
chr3	464278	467074	102.157	75.2046	104.557	61.9541	136.498	89.7262	128.976	90.5309	37.2349	90.678	40.4061	84.1984	92.0556	168.66	91.361	130.048	134.157	77.1187	139.086	69.5235
chr2	13609092	13609902	126.742	91.3234	103.612	90.5716	124.36	88.3686	106.437	92.8887	130.841	92.0512	152.55	83.1581	90.0049	72.3141	93.1419	61.682	195.272	72.6696	246.713	89.7034
chr2	12993662	12995770	129.742	90.002	145.816	88.9285	113.762	82.6607	112.676	74.2971	44.8363	72.2857	40.2858	67.2061	152.216	71.7989	155.404	59.6934	127.058	70.3448	127.349	65.6142
chr5	306967	308908	48.202	91.8644	48.6434	90.7727	151.512	91.5912	151.978	84.8965	24.3868	82.3844	27.6978	68.8493	205.51	85.8596	197.636	73.9427	89.004	59.8749	95.3882	57.1163
chr5	13765137	13767823	42.9759	93.1594	39.6431	93.056	57.1402	80.9752	74.1913	80.3053	69.2763	87.7048	65.6139	81.0933	37.1552	72.5795	39.2864	81.783	144.443	87.566	138.105	76.3029
chr2	7498129	7499206	136.681	91.1538	154.391	93.8228	179.181	104.019	152.514	91.4797	42.0214	97.8351	43.3907	95.036	121.87	103.382	161.007	86.9832	308.518	99.3371	320.764	93.0879
chr2	14305000	14306072	132.702	90.5141	137.006	77.8432	103.907	100.282	105.855	92.9367	59.2322	80.354	61.6253	74.7979	282.13	81.6461	278.602	85.8518	221.614	70.6153	227.681	55.3458
chr3	21428495	21430200	104.317	89.8504	105.933	93.9429	54.6799	96.7575	61.4418	87.1381	17.576	72.5877	21.6707	63.682	269.63	81.5925	170.017	76.3751	50.3447	70.5576	61.284	62.3539
chr5	19133985	19135317	172.245	91.8719	185.872	98.2781	40.9558	81.8938	38.0297	74.17	126.184	78.6154	118.39	79.8574	164.387	95.5241	147.633	101.925	132.541	75.0554	151.274	70.2031
chr2	19245671	19248909	124.848	82.4956	114.314	73.1616	104.193	82.2059	95.03	70.687	106.781	78.081	101.006	68.6097	194.316	94.2143	189.87	86.4082	135.915	81.1763	119.752	76.506
chr4	8301945	8303915	52.7604	86.34	51.0337	86.7263	180.195	95.3973	212.805	89.8301	110.032	85.0465	95.8729	81.6096	295.062	81.6604	310.175	63.1389	144.729	70.2758	137.512	56.9987
chr5	23515155	23516639	86.177	100.923	71.2816	100.204	18.0412	70.7351	19.0471	66.8152	93.5791	79.3106	95.1107	72.2857	319.841	78.5122	308.462	66.2744	250.661	111.607	237.975	107.897
chr1	24538885	24542129	62.702	93.9555	50.6105	93.2639	243.101	99.6461	257.445	97.9525	42.4022	88.8547	40.4823	84.9164	140.388	78.6862	139.481	66.474	11.1806	42.2083	14.6929	33.7882
chr5	24587212	24589580	115.429	90.4364	118.139	83.9243	69.2031	84.7463	62.5277	82.175	89.4862	102.532	78.8746	99.171	109.274	81.0546	97.1999	68.0323	197.23	88.7866	178.637	70.827
chr5	19212688	19214453	103.846	70.8856	117.489	59.4912	23.251	84.1688	24.5507	84.494	70.0314	82.5165	59.7325	86.6248	58.2788	60.5534	45.4024	54.1965	361.187	88.4882	340.724	87.471
chr4	250954	252598	73.9053	94.2953	70.4064	84.5584	146.483	78.9105	122.222	77.1777	172.89	81.512	173.3	72.1542	127.525	90.337	154.579	77.2014	299.36	86.9934	327.535	85.2344
chr5	10862172	10864903	56.9417	102.158	51.9224	99.8495	67.6838	79.0357	63.1649	83.564	104.82	57.0151	109.279	49.9733	110.921	69.6942	130.797	62.5842	28.1873	68.7419	34.0509	63.2924
chr3	2654625	2656239	155.405	91.38	133.68	94.9514	248.442	79.078	238.601	67.6245	103.021	82.6765	100.493	80.9516	313.686	108.316	298.194	93.4663	298.312	85.1928	302.742	71.1239
chr2	8438455	8441348	40.7287	93.833	44.1799	83.1167	63.9597	87.885	60.4588	88.3891	214.473	90.0871	222.385	80.4189	149.915	75.4811	143.002	67.1816	158.599	99.7587	129.2	85.0911
chr3	256536	258547	119.804	89.1209	119.288	92.1363	307.212	95.9083	315.296	71.3175	174.471	89.4982	178.437	81.7225	234.798	85.4867	228.124	67.021	207.729	67.3841	229.443	59.8826
chr2	2199218	2201486	191.126	100.162	206.762	91.3737	30.0336	85.8948	28.9343	82.1689	60.9117	79.3483	65.6789	74.2297	205.98	109.222	206.901	102.656	136.364	61.4041	146.937	45.4999
chr1	29461670	29463385	97.1917	99.3108	109.801	94.3175	157.12	68.9766	163.957	53.8031	420.314	102.479	472.879	90.8199	139.55	90.8297	143.563	87.5418	147.957	86.9626	127.47	95.8525
chr3	22151220	22154483	66.8874	90.1899	79.6265	78.54	116.207	84.3988	116.629	78.5257	128.367	89.8357	102.278	81.3773	153.159	80.6051	142.813	68.682	1.91229	92.1288	1.75151	150.03
chr3	5443090	5443952	55.9362	76.8091	60.4456	69.9674	141.714	103.474	144.466	93.2256	147.175	85.3291	140.479	87.8074	57.5938	66.7203	67.0642	47.8558	149.471	66.1827	162.211	48.4249
chr5	20197390	20200288	28.8686	95.4043	33.7263	97.5073	67.0364	87.1935	60.45	72.5481	47.441	79.281	41.1559	71.8204	58.0578	84.0665	55.3469	73.4588	230.99	72.1903	230.848	56.1384
chr2	7842163	7843870	59.7668	100.445	59.3063	95.2229	61.2002	85.0839	61.1263	80.3609	86.4016	96.2559	87.4689	78.5998	154.211	79.8449	131.42	70.5449	312.511	77.5258	349.431	68.922
chr1	18285447	18286902	96.2342	91.4803	78.2301	95.2704	27.2975	83.2441	26.1748	75.127	75.8895	78.0097	73.1512	78.2267	97.9343	65.8927	108.053	57.639	135.184	77.5769	138.319	73.812
chr4	9780278	9782183	116.999	93.1211	106.835	81.7964	104.037	84.7377	79.0055	80.1088	45.1684	85.6644	41.8933	82.7595	161.687	87.7459	179.011	83.1173	136.317	64.1727	141.434	55.1713
chr4	15501077	15503593	21.9563	97.4576	21.1261	93.056	46.5613	97.6087	42.628	86.3868	47.9082	85.5343	47.6713	82.4981	74.2383	103.938	64.2916	105.797	177.76	75.3626	186.378	61.6672
chr1	626740	629819	38.5795	91.5755	41.9653	82.5913	79.97	91.8459	81.0356	80.5075	78.4641	85.6731	80.2111	75.8947	239.578	75.8466	239.015	64.805	178.293	62.8342	197.71	51.573
chr5	2580448	2582564	80.2821	87.9354	77.5074	90.2744	91.5998	87.2988	79.9755	81.1839	118.67	95.0859	111.337	96.6551	202.243	71.5467	198.091	64.4995	267.315	85.0865	264.322	70.7625
chr3	9526713	9528583	69.4986	83.7538	69.8449	86.7112	55.1664	85.9981	61.0473	88.0931	88.6619	87.4458	84.9587	76.1572	35.1502	78.1504	32.5573	72.4597	154.337	93.0145	132.106	87.1538
chr5	4471276	4472855	43.1756	88.2002	45.8431	86.1607	23.5084	80.6629	27.4694	73.2599	41.1034	75.0144	38.436	68.3813	59.737	72.5242	64.5913	55.2559	139.951	70.8346	171.784	61.1868
chr5	6682492	6684579	54.3161	72.4198	55.1264	64.7145	81.1975	94.0094	92.4846	86.7362	126.184	93.9804	136.464	80.6683	195.501	90.6782	190.217	89.4038	241.598	73.1263	239.628	59.1559
chr5	22957876	22960916	30.8814	77.0541	35.7744	80.7237	27.052	81.1204	29.1831	73.6182	40.9783	83.4686	48.0279	70.6671	216.223	82.9343	255.415	80.5886	199.816	83.4089	197.556	68.6348
chr5	26785105	26786383	267.722	72.5299	260.217	67.1525	54.078	87.1116	64.8182	84.0711	63.2304	80.0941	47.1786	81.7581	235.281	91.0894	223.23	78.6054	211.069	70.4456	207.96	58.9464
chr2	9386515	9388183	64.5144	101.014	67.4017	98.2792	145.108	80.6882	130.758	72.99	49.1733	82.7576	43.6149	80.743	386.605	83.8585	473.866	73.6816	177.383	70.5359	187.26	57.0088
chr5	19814394	19817897	132.814	88.3123	118.694	79.4814	110.397	86.904	105.226	78.4168	178.432	88.4382	186.951	81.9225	357.257	62.4281	413.438	63.0824	121.896	69.6362	125.729	69.342
chr4	17433642	17437069	51.5269	95.3339	46.6834	86.1487	103.478	82.7121	96.5634	67.7487	109.661	87.8543	78.2973	81.2228	159.545	81.5619	127.409	82.4401	309.382	103.203	299.671	92.8046
chr2	17918926	17920429	74.1463	104.205	80.5013	108.279	45.4915	84.3164	44.535	86.5324	232.89	80.2965	238.607	80.23	42.4731	71.7107	39.2952	64.4735	337.707	72.203	339.708	56.1674
chr4	17554640	17555861	193.395	89.7527	193.176	91.0173	97.8318	83.286	114.185	67.697	37.0756	84.9125	39.0579	77.6818	124.837	65.5612	100.949	55.0623	225.177	78.0306	225.951	66.9678
chr3	2946405	2948995	86.3021	94.7612	80.6722	80.7009	216.621	101.861	189.064	101.842	86.8099	84.4336	83.572	84.5709	181.793	95.3553	185.113	82.4151	224.232	91.6616	228.984	76.168
chr1	3397080	3398358	284.338	88.7866	272.667	84.3274	236.788	82.9548	225.51	74.2895	79.6906	85.566	80.3278	74.7415	82.7658	75.4683	92.1822	76.8088	19.8381	55.0995	15.0405	45.1244
chr2	19110471	19111769	72.8182	94.9819	70.4503	97.8055	124.195	89.9181	127.82	83.1724	53.0613	81.9025	55.8987	74.981	306.302	65.1436	269.838	53.8339	7.8779	27.9377	8.3397	26.3442
chr1	25374229	25376033	114.345	87.5773	95.7583	75.1953	55.7476	91.9008	56.4124	90.4547	183.112	86.3505	190.936	71.8689	169.883	81.8885	169.33	65.6235	95.8082	66.6554	104.568	61.8899
chr1	17906986	17908534	36.0986	96.1609	39.5324	96.0616	176.173	78.2623	153.32	62.8979	240.844	86.7038	235.57	78.157	289.086	99.6992	312.861	84.2459	356.526	79.7482	338.117	67.2627
chr3	405815	406401	130.779	107.141	117.559	98.5345	37.0482	81.9798	34.767	75.6893	136.171	96.9354	120.471	87.5179	42.6843	79.2867	44.2468	73.4477	123.974	60.7943	124.38	47.4738
chr3	22902637	22904070	280.545	97.8237	302.717	91.9033	122.263	88.4029	116.211	78.619	152.301	65.1119	146.722	51.5677	172.184	84.4836	172.517	75.9833	231.513	68.7635	236.241	53.2989
chr1	4187164	4188056	225.169	85.4877	240.903	91.5563	248.871	102.388	210.258	99.4083	165.431	61.2317	171.344	49.8948	324.285	89.9704	376.113	67.3794	293.998	85.3274	289.644	93.0795
chr1	3502003	3503457	40.9579	105.204	40.4046	96.016	142.023	78.7041	143.288	79.7075	164.062	94.3073	176.418	87.1354	376.173	92.5844	439.148	81.3394	227.79	87.2944	274.81	74.8937
chr2	8123220	8125004	43.226	100.717	42.0454	108.515	157.487	89.4337	144.119	81.2723	93.8303	110.291	111.041	91.6315	168.944	82.9877	151.684	81.1421	75.3229	88.3775	63.9222	70.9645
chr4	12898590	12900064	133.121	95.2576	129.889	93.1033	169.256	101.233	197.64	89.0697	212	83.4618	209.898	72.988	148.539	114.392	196.293	114.289	314.249	72.4789	314.009	57.3951
chr1	3512794	3514729	53.1371	86.6038	52.0472	86.1489	31.6902	80.7767	26.6899	80.6112	204.821	67.7843	188.018	57.2493	112.813	77.2746	106.842	67.719	135.575	81.3782	140.483	79.596
chr1	29549648	29552438	132.477	77.3303	142.697	67.7574	164.193	72.8608	168.835	68.7227	127.17	83.7905	156.675	85.0759	249.973	94.7079	301.035	89.4862	142.847	80.7166	135.905	64.3583
chr4	9585704	9589362	58.9664	91.935	53.8208	91.1417	90.4342	85.9491	87.7635	75.4695	39.1145	84.4016	39.7572	85.1894	44.5297	75.822	43.7653	66.8267	134.159	75.3993	138.15	58.4208
chr5	5652217	5652983	109.635	99.2516	115.955	98.3557	36.3702	88.5568	37.0775	81.6934	108.406	88.977	99.0323	90.5375	144.148	79.1622	141.605	58.462	183.71	80.4737	194.414	70.6089
chr3	19246990	19249095	52.7898	82.1043	55.0703	81.6339	87.5354	82.9689	84.941	79.0976	57.3354	89.1557	49.3344	80.0969	214.21	107.289	239.239	95.3465	75.9135	74.6362	74.5577	61.8036
chr5	17360286	17362975	26.7187	90.5932	24.6436	90.5989	92.3716	79.3334	79.6563	68.7993	61.9075	80.0073	54.5307	70.8336	257.49	72.2219	258.298	60.6625	215.888	70.7815	215.389	58.154
chr3	5882283	5883200	73.8226	98.5934	67.4978	100.705	221.455	91.9821	222.956	80.851	60.4338	77.589	52.8589	77.2727	55.7894	76.5821	66.1536	63.8851	296.509	79.8843	324.352	76.5592
chr3	16883315	16883876	240.769	86.277	273.645	88.4737	28.3771	78.0383	28.3321	78.1377	85.1056	89.1887	74.5985	82.0303	183.412	75.7526	150.353	58.6357	244.733	80.4934	263.25	66.39
chr1	24695639	24698434	18.3936	100.962	23.8341	96.5019	80.6726	92.7236	85.4273	82.3315	53.642	82.4016	49.097	77.3488	125.616	88.5851	129.768	75.8137	248.536	74.988	260.449	64.4917
chr2	7642164	7643667	96.029	91.9006	80.385	94.3329	99.6737	63.039	94.9265	48.5153	280.114	102.078	312.795	83.898	114.845	103.619	137.747	96.7082	202.068	60.4988	213.651	40.482
chr1	4946217	4947576	145.443	96.2625	134.833	110.876	37.5703	89.2564	38.5276	86.5546	25.6057	82.8037	29.1868	77.4186	380.223	77.0882	366.236	80.3581	184.134	78.4164	186.608	68.9418
chr4	14149915	14151104	227.873	89.864	214.992	77.8336	102.092	92.1809	89.5573	94.3229	66.9713	82.634	60.5111	83.5616	305.913	92.6139	338.21	88.7629	87.063	72.9966	91.1578	77.3757
chr5	8277739	8279240	107.219	94.1525	104.605	89.8477	211.261	91.8323	201.33	84.9477	254.884	90.9739	252.813	81.3171	253.388	98.8364	187.555	89.3954	26.6517	74.0654	26.6587	70.3781
chr1	29593780	29596270	169.854	90.4065	154.061	91.8834	111.373	84.0583	113.537	87.1495	48.6407	86.0967	50.9363	82.8286	137.293	83.5245	130.475	79.6942	153.624	100.784	166.116	79.725
chr3	19494380	19496080	46.395	98.5755	57.4935	94.1028	135.052	100.161	120.7	81.9326	105.922	88.5837	103.509	68.8149	62.0249	74.6774	72.5948	65.023	168.753	91.9977	201.405	98.872
chr4	16354945	16357293	32.435	111.723	22.9355	109.652	266.098	82.8079	309.126	68.8184	225.311	105.109	189.178	97.7914	78.9731	102.861	78.5661	98.5184	224.185	73.0239	203.401	57.3838
chr2	15123153	15125588	154.676	83.3537	159.049	70.8142	97.8625	84.9081	79.5959	92.6073	39.0088	85.2513	42.9675	72.9268	127.039	96.2711	133.645	79.7688	23.0402	44.548	27.3641	39.7899
chr3	17138586	17139512	137.417	84.5678	133.117	94.3875	39.6748	95.6299	44.8634	81.8676	48.6727	92.6533	52.3689	85.913	138.648	74.4579	128.606	63.1071	35.8237	86.9596	41.1687	87.095
chr4	2375601	2376364	209.042	94.2558	207.615	91.2265	129.026	79.7641	81.6148	76.9004	86.0396	85.5753	83.9855	79.0416	259.18	95.8895	284.999	74.4835	114.605	85.2739	112.289	83.4787
chr2	18119955	18122889	81.7884	86.6078	95.5277	89.0319	150.176	96.0393	156.555	86.25	87.8668	82.0943	76.7681	82.4806	150.099	82.5532	166.824	69.195	293.467	79.4683	286.089	70.0989
chr3	3960400	3961911	86.1165	94.2849	80.6537	78.7835	65.3513	87.8823	57.954	85.4541	98.2747	63.3344	100.536	52.6911	67.0395	86.2389	67.897	80.594	191.613	65.9575	185.07	60.0183
chr3	22675237	22676788	56.3078	109.665	39.005	103.908	95.9767	85.9772	114.272	74.5535	140.084	73.1327	133.195	63.9246	118.207	81.1363	156.723	66.9557	256.133	86.8866	299.256	66.4484
chr1	8398114	8399749	201.16	82.6658	207.356	78.4928	109.464	83.9603	93.1025	94.0545	65.775	82.936	69.3638	77.1712	327.749	90.6703	565.124	70.2654	124.56	72.0775	123.982	50.3348
chr5	9874823	9876464	37.6526	100.589	45.4962	95.4376	66.7054	91.154	61.5239	86.2838	106.617	74.3223	87.8905	59.7462	218.711	70.2946	224.232	66.1726	93.0013	76.3882	75.4752	69.2104
chr1	28501433	28503283	146.8	80.5867	141.484	81.1284	156.39	78.3859	167.852	59.9823	190.417	95.4902	194.126	93.2329	112.221	80.2365	100.316	70.8464	110.587	73.2043	122.191	66.9072
chr5	6687073	6689171	66.1313	73.8901	64.338	65.1292	59.636	98.4313	53.5679	92.0441	49.7103	92.0882	50.7198	85.0704	90.675	81.8695	92.1405	79.7635	319.143	84.364	323.043	78.9241
chr1	22354752	22356761	80.1076	89.096	93.8198	81.0071	94.7909	81.5886	88.9889	73.776	148.857	102.811	102.024	94.0642	203.796	71.8093	188.081	59.2674	146.536	93.8254	215.963	113.319
chr5	3428890	3430470	92.0565	99.8488	71.1557	96.7443	57.4494	95.4496	58.1551	83.3172	74.2712	92.297	77.7601	87.6854	174.909	86.056	191.419	74.6807	331.632	76.1028	358.062	66.2652
chr4	13637287	13638419	208.318	82.2878	191.527	80.0059	49.1589	97.9636	49.7542	91.5941	164.937	93.7134	269.012	88.2493	158.115	75.0762	166.747	72.8769	192.553	79.7996	331.729	67.5708
chr5	1919212	1921425	107.642	101.723	108.953	91.1427	63.4617	80.7783	60.1802	71.6474	26.7517	92.1001	28.6305	81.7783	335.903	88.3522	278.237	97.0661	24.3923	57.0771	14.5705	43.9431
chr4	11600004	11601577	136.517	86.0692	136.831	91.1407	355.192	91.8871	308.679	76.6563	78.9973	92.1801	71.6881	88.9092	76.5457	97.1525	94.2433	81.061	289.252	92.1635	298.033	81.3233
chr2	14288424	14289225	190.355	73.5375	196.893	67.8896	142.109	95.5326	135.103	90.0808	71.9645	81.817	66.4773	75.2282	181.172	66.2126	183.218	48.8273	205.847	80.1779	249.259	78.52
chr2	11926448	11929389	63.0818	77.0861	56.0031	71.4057	38.0208	89.4523	32.1473	82.9145	40.2734	77.959	39.952	76.978	189.036	101.065	182.772	112.846	83.6864	78.5129	76.2422	71.2938
chr1	27786863	27787708	205.006	77.2736	186.02	75.1193	98.3021	78.9726	84.5759	73.6879	220.306	94.1909	252.318	86.583	69.5541	75.9357	60.0443	65.4359	104.75	64.6226	119.234	46.5889
chr3	21671432	21674841	59.0115	89.2071	54.5721	87.9957	141.418	104.064	189.355	88.7053	96.96	83.9987	86.3705	74.5741	268.108	83.3863	287.732	65.369	198.607	65.9438	211.406	56.9988
chr1	26512721	26515188	137.59	89.5835	148.977	89.0529	44.2261	85.1185	38.8682	72.4142	82.4101	82.3208	79.4416	76.9902	23.8385	90.2713	20.1436	85.932	0	0	0	0
chr4	8517959	8520469	35.7483	94.6889	25.2168	93.2784	64.6199	89.4337	66.3978	79.1079	443.635	102.263	513.155	98.357	25.9891	77.6678	24.8656	71.7616	163.155	81.6578	171.655	81.9122
chr3	19624342	19626247	140.55	102.469	137.949	95.706	92.3267	80.3688	70.7408	76.3867	49.4239	78.9225	39.2254	71.1409	78.3971	81.8606	81.3055	67.2944	146.354	64.0866	157.975	77.1895
chr3	5708924	5710579	59.5224	98.2209	53.6688	92.1212	41.3432	89.1872	39.1001	83.9544	55.4444	81.0797	61.2974	77.2642	133.387	92.2134	141.636	82.1991	130.889	79.4116	105.33	73.2703
chr2	14078850	14080157	81.845	99.219	72.5069	86.0874	35.7729	87.7471	36.8644	78.9407	210.944	98.0395	210.761	99.9585	171.485	146.568	99.2953	112.299	158.379	84.9293	177.65	76.5188
chr1	10584159	10586635	101.689	88.3358	106.207	77.3086	106.67	97.0228	95.8752	91.453	108.833	91.5196	79.7078	81.0807	84.2333	82.8062	81.268	81.424	239.488	71.4637	250.533	54.7182
chr3	588407	589685	228.245	102.006	212.606	89.2787	132.217	79.2242	132.159	87.0279	200.689	91.1958	245.175	82.5774	137.33	74.0056	147.141	66.0055	246.862	80.4649	299.002	64.3534
chr3	2986625	2987969	39.6771	107.699	41.1096	102.403	65.0436	70.0452	53.3753	63.3922	78.5623	73.1231	75.7358	62.0783	134.552	75.2895	145.803	64.2441	13.3049	53.9062	21.8558	74.154
chr4	6276997	6278509	78.1399	95.5815	79.4439	94.4253	148.481	85.9154	128.635	84.4507	71.465	78.9287	80.6788	62.3855	160.037	96.3007	134.346	85.8687	171.652	61.6326	209.733	51.5248
chr2	16588701	16590985	45.0176	91.5633	56.5723	89.3484	50.3054	92.635	45.0456	86.0026	27.9953	82.4355	32.5018	72.5542	71.9342	73.5605	78.3157	61.4527	153.158	65.5361	143.065	54.5863
chr1	20135111	20136970	28.0842	90.8813	37.3394	84.7778	59.2347	85.3383	53.3618	76.1652	95.8556	81.7542	111.686	83.6896	226.482	70.5991	238.215	54.1618	66.257	88.4852	59.7737	95.7992
chr1	26695165	26696392	91.6054	98.9895	122.834	101.531	48.8362	93.2112	53.3122	86.7365	109.586	99.0215	96.347	90.4233	69.2485	85.8893	78.2024	80.079	135.908	107.55	116.564	111.129
chr1	18098094	18101623	41.4869	90.1847	41.3209	86.2923	46.9807	84.5386	56.6138	83.7122	121.672	88.2127	104.445	86.3559	106.6	76.5626	96.8432	75.2741	350.422	77.5635	372.009	64.9025
chr3	3621408	3622606	173.652	87.6643	143.029	96.8912	125.38	90.3929	101.166	90.9564	124.421	75.7132	132.278	71.3138	136.186	77.3694	98.1337	74.9653	241.389	173.949	199.824	193.036
chr4	17150868	17153578	163.37	83.6569	160.845	74.5006	55.4455	87.4792	44.9146	88.3605	104.878	72.1308	107.186	66.7493	275.317	95.932	359.204	76.4364	211.162	78.5577	249.691	63.7884
chr3	21948716	21949710	219.25	89.1184	272.999	76.7899	86.8673	86.2626	75.6418	84.0536	141.025	76.0649	132.028	70.3199	38.423	100.451	36.5335	90.6979	136.701	119.874	161.894	95.6408
chr1	6457820	6459751	59.1176	103.809	59.3082	103.941	87.699	83.545	80.2527	76.9611	117.737	73.4102	108.75	72.0519	50.8854	83.7799	75.4087	85.8625	85.3731	144.278	116.564	118.097
chr5	23500060	23501209	134.647	102.928	156.433	84.6736	232.463	78.7818	220.365	65.3211	334.941	102.575	339.781	90.495	79.1133	92.4077	79.811	84.6281	245.917	82.2319	246.623	72.9927
chr5	1944767	1946743	67.3056	87.5799	58.8424	88.5645	105.422	96.2029	108.31	91.7422	214.275	91.2755	186.588	91.2983	314.142	100.857	364.102	90.3972	368.778	90.3097	375.804	76.8228
chr4	7879560	7880383	122.994	82.3908	168.26	90.102	120.534	82.2914	134.305	75.1861	107.451	78.3943	100.031	74.3759	71.197	70.6557	75.8086	64.7606	105.802	42.3247	162.213	40.9857
chr5	21020206	21022781	169.269	67.8276	174.235	52.9109	145.188	90.6643	131.589	79.6551	63.1347	87.0622	53.2344	89.8112	217.414	85.2793	214.159	76.9104	220.032	79.1622	235.398	70.9659
chr5	6803781	6805201	112.998	92.6096	96.2885	100.682	32.5707	86.8808	39.6473	78.508	103.474	87.574	94.7553	83.3888	116.935	90.4468	124.701	83.86	199.701	87.587	218.139	76.9121
chr1	17321172	17323484	61.5985	85.7144	65.1135	79.97	105.764	85.1277	109.652	79.7302	140.463	99.2589	145.854	97.3508	22.0634	78.8754	25.6997	85.954	123.05	55.2736	116.763	44.7499
chr2	544706	545429	101.581	83.9973	112.695	97.3677	89.2071	76.9877	92.2712	75.2889	139.421	91.2614	119.994	75.0156	269.261	86.5998	256.24	72.6736	0	0	0	0
chr5	6787001	6788654	82.7753	91.2958	73.8309	90.4382	52.4857	97.2398	57.9269	86.6953	220.51	63.4155	227.247	50.3171	172.407	92.8859	168.863	88.8469	133.732	80.929	138.633	65.0931
chr2	10125367	10127521	146.391	89.7759	136.37	82.3474	114.901	93.3331	85.7591	92.0505	149.894	84.7879	161.176	78.0502	279.055	70.0847	305.382	60.456	22.4597	67.7245	29.9431	86.4752
chr1	2535328	2537930	125.727	92.0429	106.171	87.5484	307.703	85.7212	312.61	64.2485	65.0352	70.174	61.6912	70.927	85.0498	99.2788	61.0918	91.6512	350.386	90.3361	354.796	82.0904
chr4	15401639	15402617	556.357	93.8446	546.528	95.4347	52.2286	83.6712	50.9074	65.7752	147.688	78.0249	149.592	65.8626	86.774	90.7256	76.7905	86.9305	208.431	69.0847	212.511	60.5484
chr3	18834154	18834834	191.591	90.3161	179.217	77.6436	117.853	85.5445	103.992	71.9965	92.3805	91.2377	78.1395	86.8886	283.92	91.7452	279.027	91.3367	21.1043	72.1665	18.59	67.6193
chr5	6840832	6842858	155.561	75.051	168.891	70.5671	75.9801	97.6407	72.649	90.8071	106.439	79.3866	97.954	79.0691	63.3383	89.2621	59.263	88.2812	246.141	72.7605	298.695	58.566
chr5	864280	865678	66.1248	91.7806	63.9101	92.9311	45.9935	84.2362	46.4614	77.7143	95.2501	86.2004	95.2698	82.6666	260.374	76.9877	251.886	68.9804	9.76737	2.50692	9.46226	2.79168
chr3	2564032	2566002	219.551	97.8134	188.337	80.7036	193.878	84.7275	181.417	77.5648	146.813	69.3924	146.783	51.5854	183.094	71.7296	190.572	45.0822	132.619	78.6935	142.109	85.9976
chr2	13044930	13046511	149.257	96.4643	160.248	83.8004	138.757	87.6881	154.403	81.8114	46.6265	90.9613	42.8018	89.4976	55.119	81.5611	52.3818	79.8712	274.164	90.0494	292.482	71.0975
chr1	2368836	2369734	80.5406	87.7132	79.2454	75.9707	221.957	67.821	222.929	57.6753	165.683	86.7468	134.066	87.7187	210.944	82.322	202.548	73.4779	101.363	68.0885	119.985	48.5612
chr5	25948972	25953822	71.04	92.971	74.9855	84.9687	74.5267	87.8215	89.4291	87.4085	76.4402	84.6277	76.5737	81.6291	124.554	76.1305	134.874	68.5301	236.556	89.3795	236.29	81.3754
chr4	18113160	18115133	59.5585	83.2001	59.0205	85.091	110.674	93.3574	119.889	86.4016	595.201	98.6265	648.159	77.1467	122.725	67.7237	123.903	64.6214	60.5183	106.109	72.6027	88.5139
chr1	26050196	26052567	117.236	92.6329	104.79	90.7404	111.902	82.8204	88.6536	79.4455	234.194	82.9808	191.444	80.7433	57.5712	91.6594	57.5434	82.1373	2.88906	15.2206	2.66432	10.358
chr1	28695759	28698793	74.9881	95.6427	81.1991	90.5946	85.0834	86.2174	109.823	86.047	82.0807	76.1028	71.407	60.4184	216.637	72.7079	204.745	84.7824	249.884	80.5476	261.51	72.5737
chr2	14708359	14710197	139.159	87.1994	130.802	88.1133	66.0066	108.791	54.4487	101.128	66.2953	90.6311	68.625	79.7245	61.2624	75.2053	55.2928	66.927	261.561	72.8591	261.982	66.1307
chr4	15188762	15191153	66.8417	94.2453	68.5929	89.237	118.55	88.3149	123.113	77.1313	114.192	85.6364	110.664	77.3405	164.849	80.2693	178.51	72.8219	156.89	72.1437	197.418	56.0084
chr5	8468330	8469262	100.386	96.0267	94.5519	95.265	99.3482	91.5743	102.074	90.4515	268.311	93.4216	272.408	84.4847	30.4228	74.8267	34.6494	75.3597	220.652	82.0884	257.358	99.9829
chr2	8221630	8227622	37.3834	85.8062	38.4883	76.035	126.741	87.7479	110.158	84.8083	106.597	87.894	94.9194	70.1634	212.118	103.826	208.15	87.5723	158.841	75.4859	169.699	59.475
chr1	26695165	26696392	91.6054	98.9895	122.834	101.531	68.0423	68.0247	72.7581	65.8972	136.096	83.7631	137.734	76.3475	151.005	58.9917	158.186	47.0567	254.643	79.9316	263.176	76.2053
chr4	1002393	1005253	191.479	80.8659	217.09	69.2795	32.1453	80.4569	30.7071	76.1434	65.5191	81.854	62.584	67.826	105.716	76.1028	121.923	72.4579	207.47	67.4676	203.656	56.3868
chr4	12972707	12974870	88.1335	88.8746	79.9458	78.1651	46.1906	94.0516	44.7562	99.2451	37.497	77.7553	36.5678	69.7754	211.885	77.7263	159.46	67.4966	118.565	81.8828	128.368	101.792
chr1	29804734	29809514	20.2413	107.133	17.0457	113.392	158.065	89.1454	139.353	73.4822	60.1712	80.7472	62.338	74.0305	147.623	83.2838	161.205	75.9912	58.8167	63.2155	63.3726	50.6403
chr5	3961105	3963522	117.845	94.7428	109.885	82.141	100.959	82.6539	91.01	85.5087	82.1546	87.1562	93.0928	88.0056	229.638	93.9723	214.13	81.9381	334.152	89.2286	348.271	79.3502
chr3	8267941	8268735	58.5148	89.7131	58.3554	89.9062	59.5438	95.1094	54.9952	87.8198	233.493	79.6695	247.806	53.7068	161.13	71.719	176.458	70.3191	26.2268	75.394	31.0903	57.766
chr3	3019339	3023052	25.37	90.2658	28.4425	85.2115	161.076	89.1355	193.386	79.2204	32.7823	86.3653	34.7363	75.9738	245.787	85.1751	236.927	70.211	154.304	48.1939	152.873	42.9801
chr3	613801	616144	135.536	85.2624	155.891	82.7942	28.9592	82.7828	29.8554	82.3792	91.9984	78.7597	91.3817	67.8741	151.234	72.4799	156.193	59.9413	218.618	108.931	222.272	78.8391
chr3	21718256	21719980	50.4722	89.125	45.3342	88.7783	60.5038	91.2012	82.0054	91.3342	44.4968	78.0332	45.3178	67.2651	133.02	76.5548	167.954	72.8193	240.189	98.1326	254.6	95.4028
chr4	13604557	13606448	76.3255	97.9155	80.0723	99.6562	118.212	86.92	111.556	75.2837	48.2615	81.02	49.0427	73.1945	187.653	97.9272	184.112	95.0033	218.445	83.2244	198.8	76.6787
chr4	17340949	17342759	40.2234	92.3325	44.0496	90.3504	96.7135	93.5116	97.7574	91.6066	33.5752	82.1824	31.1929	83.9803	91.6385	76.5531	87.5955	69.4249	134.934	85.7409	133.738	83.8087
chr2	10286805	10289555	64.8505	89.4139	69.3662	86.9354	353.671	109.944	333.569	117.512	43.5149	84.1608	42.7859	87.7052	300.815	94.1455	292.62	82.4013	11.715	32.0685	10.6301	27.9826
chr2	12781590	12785053	148.456	85.7063	147.329	95.3602	112.652	87.5025	116.684	84.5723	63.4963	90.2513	72.8874	71.347	355.723	87.1043	335.882	81.0426	243.435	74.2958	253.047	68.66
chr3	727553	729504	80.7705	102.745	67.8413	92.6386	114.869	100.765	98.417	94.4484	28.7205	80.953	28.513	78.7591	39.6441	65.9773	42.8225	59.9935	27.6187	77.9062	23.6166	58.1048
chr1	12411669	12412514	167.595	61.0624	230.921	54.0578	172.543	102.414	154.65	93.3965	43.6686	84.245	43.6989	78.0852	275.864	91.7941	272.183	89.6983	287.616	61.679	278.786	55.0875
chr5	172317	173614	195.727	98.5757	229.308	80.9576	63.3756	78.4587	74.0629	79.5005	231.02	94.7291	256.956	90.0226	49.3113	75.2983	48.7536	63.7619	57.4903	86.4378	72.6726	76.9004
chr5	2578344	2579163	215.023	77.7754	190.858	83.0573	69.8287	81.2057	68.6551	76.7185	122.256	88.1395	117.53	70.1184	54.3353	78.5128	51.3932	74.2642	341.762	82.9354	353.307	73.935
chr4	14059987	14061386	91.9836	97.9164	94.4844	101.77	50.1678	62.2606	48.3617	59.2103	67.0795	83.4814	82.1993	74.9064	193.996	66.7363	192.05	56.2176	106.521	83.2338	116.027	69.6609
chr2	9265248	9266393	289.756	107.076	351.677	97.0586	191.086	102.642	247.504	84.0952	60.6477	79.7035	54.5397	77.2531	176.469	77.2268	171.264	70.2796	119.133	56.9315	148.418	54.7327
chr3	8729509	8734545	45.0824	82.7822	51.6622	81.3986	58.5002	93.7219	59.1891	96.9484	54.651	69.3197	50.2503	63.2482	86.0395	88.2296	82.7063	78.651	68.742	126.838	41.2831	109.858
chr3	6499414	6501359	161.629	82.2849	130.348	68.5241	46.2035	80.3851	45.2576	74.7103	72.6131	85.4818	72.1917	80.9655	93.4071	80.4455	84.0811	74.9345	226.932	72.87	261.767	67.7687
chr5	6814092	6815379	44.1636	114.066	64.1238	101.868	46.5443	95.5294	45.2321	87.5848	80.6385	79.8308	68.8161	78.1623	124.496	79.2738	119.166	79.5488	149.186	73.5631	213.276	53.0199
chr2	1574591	1575863	51.2113	97.4619	60.069	104.935	192.683	85.2566	205.028	80.8093	103.435	89.2981	91.5357	87.709	64.779	80.152	65.4186	77.6851	92.6755	70.7029	109.105	58.5714
chr3	23223060	23224308	170.789	94.2138	138.28	98.5551	34.413	83.8694	40.1668	79.7591	130.052	74.1188	140.186	59.9165	186.435	91.6729	178.74	82.5653	188.88	75.2638	194.123	70.4204
chr2	14849535	14851969	77.9928	90.8919	84.1905	97.6533	61.5212	84.2144	57.1129	72.9995	162.367	79.3887	174.105	66.7024	63.6322	69.4852	59.1267	74.0346	217.203	68.6027	209.379	47.0099
chr2	11716495	11717330	247.997	81.7536	237.874	74.3612	80.4111	93.777	69.9066	88.9667	255.189	80.3286	250.791	75.7317	285.968	86.8238	303.948	64.7711	106.979	81.8381	94.8561	66.4878
chr1	29422715	29424375	151.484	91.0483	163.787	96.1321	331.807	98.8245	363.028	94.618	110.915	96.6036	96.8814	83.1512	101.189	67.8596	108.109	79.8115	270.078	77.749	266.592	74.9178
chr5	627033	629255	85.937	103.879	77.0361	92.5534	73.3971	91.8161	59.1835	84.3613	104.252	114.675	93.4109	124.606	137.397	80.072	143.208	70.931	456.877	81.2623	450.451	73.5954
chr3	22786046	22787972	194.227	99.3367	195.09	93.5331	312.734	122.392	346.087	93.0959	80.9238	83.9272	81.3047	76.3297	158.879	79.3228	184.662	66.7728	150.453	65.2578	161.164	50.9834
chr5	10722737	10724091	87.8477	62.3886	107.697	49.0709	51.0846	85.4481	47.9886	84.2637	105.804	68.3944	104.34	61.2694	147.939	78.2078	143.783	66.0549	0	0	0	0
chr4	1134466	1137156	61.9049	93.1906	65.5185	93.2851	49.4384	75.9414	42.7072	64.8662	32.1079	91.0103	32.3992	82.6586	228.586	84.5164	251.205	78.7414	305.144	89.8702	298.439	67.0739
chr5	18381836	18383699	107.639	91.0538	97.4182	95.6346	67.7936	94.7187	60.7926	82.7482	68.8931	90.8216	74.6778	78.5181	355.832	99.1024	409.674	91.8344	211.485	89.6499	209.174	77.6481
chr3	4403499	4406091	151.528	90.4602	145.233	78.5788	77.9883	94.6722	61.5348	86.9234	211.752	94.3568	222.849	72.6572	82.6981	80.0636	83.1259	74.0825	71.0588	62.1497	71.5168	50.1625
chr3	1692509	1693330	74.0926	71.19	69.0014	73.2206	41.7734	91.8638	38.5948	94.7767	112.124	86.2042	101.339	86.062	121.049	72.0689	113.982	65.9146	181.88	62.7129	174.754	53.6941
chr5	2183359	2185972	182.328	76.8892	181.939	74.6932	93.3123	87.9064	74.9967	84.3222	69.9821	86.387	59.009	77.7683	253.93	85.9599	267.266	76.1112	133.488	63.0612	115.106	60.4071
chr5	22097165	22099758	40.0225	99.7584	46.9313	106.46	63.5684	87.1033	52.6154	80.7058	81.9649	71.1798	69.2666	61.0736	79.2409	70.8716	77.3029	57.2468	165.964	64.9658	161.545	57.7614
chr1	28511167	28514284	171.44	77.5677	171.032	74.2888	67.8895	74.6833	61.2414	63.4556	79.7439	115.5	68.9639	94.739	252.116	74.0827	246.83	62.2368	369.054	79.2904	409.347	69.3657
chr5	26574180	26574874	377.292	103.298	425.778	88.3294	111.775	83.1782	101.255	78.3002	232.177	86.6292	221.907	83.3481	190.86	75.8497	191.204	70.1354	329.041	65.8582	349.692	51.3374
chr1	47484	49286	95.4232	96.2899	112.359	71.9867	84.2894	94.7248	81.3273	93.0056	220.795	87.1723	275.997	78.4439	262.027	84.1874	262.352	69.5558	358.769	87.362	362.017	78.73
chr2	94810	96655	130.842	79.6914	145.279	70.3089	36.3702	88.5568	37.0775	81.6934	31.6311	88.4076	34.9978	82.8048	160.238	84.1136	157.393	79.6718	238.967	94.5068	224.748	97.7949
chr4	16664821	16667718	81.5654	91.9696	81.5385	94.0598	37.6257	80.1848	32.3253	73.9636	151.522	84.2615	171.466	96.613	309.403	82.3768	282.487	84.2635	276.553	76.4111	284.888	59.3732
chr3	8726121	8729389	32.6353	89.7724	37.6122	87.4357	22.6581	99.1491	24.2032	88.1758	46.6352	93.9516	51.7296	88.8199	46.779	91.1295	51.9712	98.662	290.326	74.3222	275.165	63.266
chr3	9901515	9901884	39.8065	93.427	55.439	83.0632	48.266	93.3576	57.5865	95.8043	40.6839	83.073	36.1901	77.4658	31.1687	69.9474	32.0551	64.2425	165.662	92.611	155.503	86.504
chr5	26148200	26150342	41.6663	101.364	30.6103	95.9178	134.434	79.561	136.857	74.4441	109.206	57.7398	107.105	50.1098	173.135	94.6375	180.956	85.3701	276.623	73.6891	264.118	67.1444
chr2	10668048	10670019	129.039	81.3153	106.008	91.5983	66.756	90.9399	58.317	87.7807	136.281	70.7734	126.639	78.4391	118.816	73.802	128.627	65.4548	386.423	99.7333	396.965	98.2883
chr5	2821927	2824966	67.5621	90.6022	63.9204	82.7024	77.0992	82.0465	81.577	82.9737	62.9023	81.2636	49.9147	81.8318	81.0911	71.194	84.9956	59.2978	283.359	85.3586	281.486	86.9361
chr2	14805638	14807369	127.469	86.1268	140.806	71.0553	276.727	94.7391	283.924	93.9179	40.0708	78.7322	35.5619	73.8639	248.832	98.6836	260.833	97.0448	239.607	82.3723	0.260317	0.294408
chr4	1961138	1961892	18.2104	68.432	17.3918	64.5159	177.064	84.0409	167.551	70.1286	211.899	76.9644	207.46	56.0265	132.393	71.5266	150.769	66.8263	263.448	93.5969	278.989	76.3739
chr5	5483287	5485081	99.8535	88.0655	89.7621	87.0779	116.748	76.5389	103.505	67.6522	132.808	79.6425	117.748	73.0466	314.921	86.0293	300.532	70.0701	215.669	80.5066	221.956	75.8078
chr1	24050005	24052487	97.1976	84.9028	93.7631	77.2014	98.9226	83.4013	80.1314	80.3963	58.159	73.3671	62.1675	66.1731	212.996	59.2027	195.104	45.9857	242.622	92.1769	232.039	82.0545
chr2	16476215	16477843	63.1574	86.1065	52.0887	73.0001	70.1131	93.0351	72.8667	88.4745	39.8988	85.627	38.0494	87.7986	279.403	90.6519	264.198	97.418	139.615	68.196	143.371	58.2103
chr5	9285081	9289003	58.0097	80.624	45.9183	83.4437	95.7051	84.358	86.3364	86.2476	69.4513	79.7422	73.4564	80.4845	108.922	84.2121	103.96	87.6507	190.704	78.6396	222.686	81.2947
chr3	10838408	10839946	367.174	63.0891	360.492	51.8146	171.164	91.5717	170.21	92.0833	114.499	75.5406	88.0228	73.7757	490.696	100.334	516.204	78.9845	149.876	75.9163	141.42	68.4995
chr2	18108348	18111831	48.7274	86.4596	42.8707	79.2565	120.888	100.102	113.517	82.8101	89.8923	73.5546	96.1309	69.1603	141.578	76.1865	138.031	78.9236	228.543	92.2416	261.47	80.9774
chr4	5417347	5420530	44.3915	87.5075	46.0324	90.3298	45.0579	80.5397	48.0882	75.9397	315.254	94.2291	288.973	93.1194	92.1317	77.6171	75.5791	79.4492	44.8526	108.27	49.1191	109.065
chr3	20196265	20197650	280.008	77.971	294.145	66.5333	47.47	83.4753	45.6239	79.0534	124.179	86.1363	136.354	80.4257	349.377	88.7866	298.425	90.3275	155.25	61.8474	166.428	44.8732
chr2	8516786	8518167	79.1936	89.9347	84.9542	81.4745	82.4554	86.6483	86.3446	80.4148	114.131	75.7337	117.864	63.677	45.0347	63.0423	41.913	52.2531	237.985	78.3833	240.638	71.3605
chr1	24612619	24614805	157.979	72.6911	170.287	75.443	100.491	85.6828	111.696	70.7225	91.4571	97.2287	83.2546	96.6117	188.127	83.1198	179.469	77.4888	153.189	64.1651	190.616	44.977
chr1	9300872	9304139	33.3783	86.3756	36.1252	78.9886	46.485	81.5052	39.4393	78.0702	304.378	104.759	251.723	107.009	326.041	81.1113	336.771	63.3597	0	0	0	0
chr1	5878411	5880041	112.153	82.079	103.191	76.6713	158.645	71.0293	170.961	58.1304	160.408	91.4013	145.145	79.5871	56.1402	81.5166	51.9642	66.8078	0	0	0	0
chr3	19569310	19570682	20.0155	91.1903	20.5176	80.4235	29.818	86.6657	30.3568	83.0213	156.35	93.7192	135.683	83.6139	319.937	87.4247	342.341	76.3604	247.207	77.7004	223.229	67.2983
chr3	20549598	20552215	25.1964	89.2471	27.5932	90.7491	70.9054	84.5716	55.5278	82.8957	58.4376	85.8832	55.8005	80.2562	27.7071	87.8713	26.7376	84.6018	166.755	111.617	180.027	89.351
chr5	17194196	17196032	80.3512	101.968	67.8052	99.6259	128.284	90.9879	92.32	96.4206	110.306	83.3574	103.888	73.9366	232.866	93.638	279.995	102.517	308.063	73.3751	284.725	61.1896
chr5	16815488	16817301	23.5129	99.1058	22.8563	94.7818	69.4687	100.928	85.4668	95.4795	37.2372	75.7476	42.1396	64.4787	91.3909	98.9711	94.658	78.1235	173.711	78.0608	177.332	76.4467
chr1	24485100	24486892	56.041	91.8585	45.9556	110.79	68.7234	90.6696	59.5881	89.9787	32.1118	75.0101	31.3726	69.2798	131.508	93.3361	156.258	84.2591	74.8772	59.6119	75.4433	50.2304
chr4	5758362	5760558	46.24	95.0246	48.1702	95.9904	194.888	80.0607	194.771	69.1915	59.5626	80.0364	46.0373	75.5744	230.296	96.6144	221.59	81.3099	141.691	64.7665	117.571	50.5556
chr1	2942563	2945961	63.8072	94.7366	66.4291	88.9789	30.7676	85.0494	30.7455	81.4615	79.0034	79.762	72.1519	72.4539	76.5616	97.465	79.7543	112.171	19.684	75.0603	33.5321	65.0117
chr1	26964248	26966688	194.077	89.2649	185.523	90.2004	23.5102	79.7825	33.4321	68.6671	43.7137	71.3966	41.5161	68.4307	199.608	74.7637	198.034	63.3969	104.04	88.5537	114.229	80.7702
chr3	38758	41932	91.8013	86.7486	95.3555	79.6209	126.471	104.534	101.502	95.7243	58.3268	66.7521	65.9136	63.6091	258.068	89.3381	232.755	74.2172	135.207	90.5006	225.252	52.5536
chr3	5802535	5804157	89.279	102.753	75.242	106.674	220.08	102.748	299.893	89.4593	38.9523	74.5334	37.998	75.4087	291.138	83.3525	260.409	79.0784	178.814	77.7141	147.509	72.4632
chr3	6097413	6099595	156.586	81.6135	162.105	77.3938	78.663	75.9663	74.9852	76.7455	132.863	80.1642	118.512	76.2867	96.1462	82.7932	95.685	85.6166	0	1.80787	0.395579	2.01323
chr2	15670146	15672700	37.3204	88.4092	35.0514	78.3543	44.1828	87.8861	39.4862	88.638	117.546	101.284	126.344	87.2064	128.798	95.0869	120.773	93.6074	159.249	54.7315	185.699	39.7858
chr2	2322257	2325146	71.8437	76.9721	75.1675	71.5273	80.7366	84.7509	75.005	78.18	23.3684	79.3366	25.0959	68.0753	217.678	79.2132	218.033	64.8312	286.293	79.7718	317.787	67.0423
chr3	19989336	19991134	102.207	89.2663	60.6807	102.831	175.216	76.2737	179.321	77.4282	54.6535	84.3046	51.2157	83.1276	140.065	70.046	152.433	58.9868	152.519	89.3381	169.199	82.5366
chr4	7487342	7490077	58.4346	93.0764	45.3257	96.5222	100.047	74.4314	100.683	67.3171	69.7811	87.5979	58.0169	77.7301	100.73	59.4536	91.68	49.4011	118.266	200.827	119.802	166.618
chr5	23833727	23834511	141.127	108.039	161.688	96.0975	64.6675	89.599	51.1397	78.3362	29.0053	82.11	27.0087	76.4961	175.448	80.7774	163.569	77.6157	2.68334	15.988	3.91812	13.2937
chr3	20703238	20705320	54.7533	97.4862	53.7471	95.8327	146.694	90.2286	124.678	70.8085	106.106	95.9181	82.7015	93.9818	177.463	78.4297	164.311	74.6874	144.185	76.797	156.504	64.2611
chr3	9827800	9828680	184.333	112.079	127.757	107.636	74.2556	89.6426	65.4843	88.0402	105.796	89.3929	88.8864	93.7364	216.923	80.2202	223.314	72.4861	369.407	99.2321	338.836	106.627
chr4	8047691	8050106	119.595	80.357	128.655	75.5767	51.572	90.4534	45.0459	89.3893	54.9645	85.8589	44.7721	82.4689	221.642	79.3043	239.503	70.0343	32.326	77.794	29.3569	86.4214
chr1	25391459	25393610	87.8087	93.8283	97.7057	92.6666	176.204	93.2555	173.487	87.6016	284.59	84.4059	323.69	79.977	217.506	86.8565	225.104	81.6768	147.32	61.8018	161.127	50.4251
chr1	11528444	11531281	31.6279	100.192	26.0697	98.1401	148.651	86.8861	126.436	81.8029	80.7366	84.7509	75.005	78.18	142.113	90.5405	152.192	74.0289	245.068	92.9805	204.457	88.7721
chr5	14767498	14770249	95.2962	70.4594	106.331	65.699	121.95	82.8909	127.4	86.4509	232.285	93.762	245.686	77.5681	220.112	70.4875	242.068	68.3464	331.539	85.968	290.978	68.1118
chr3	18249775	18253839	84.4259	85.8966	101.75	85.1992	36.4623	82.5033	39.3329	77.6103	86.3125	73.3007	82.1283	64.032	0	0	0	0	45.3004	66.506	43.4727	63.5873
chr3	5188373	5189697	175.818	100.359	156.358	87.6704	25.7752	84.7206	26.2067	81.9309	95.3971	94.5815	104.593	84.3853	139.929	90.9521	144.426	79.9014	263.926	64.0661	276.542	51.4538
chr3	12448635	12451248	141.328	89.0342	157.181	82.7906	81.4306	81.3362	75.5245	71.6751	182.74	105.373	213.572	91.2664	150.243	86.9259	151.416	79.7914	148.353	80.3489	163.965	79.3522
chr1	30007325	30011393	53.6513	79.4141	61.4196	73.9352	30.59	82.1882	36.4605	77.3241	45.0225	82.5806	43.2306	76.4106	205.401	93.8392	243.243	80.6229	159.328	65.2084	171.823	50.0514
chr2	7159628	7160892	79.8294	119.754	106.789	101.062	31.5689	86.6534	28.8099	79.1725	89.2606	79.2279	91.3955	67.4233	166.453	74.8884	194.067	73.2774	207.146	83.0384	198.241	71.1845
chr5	24274961	24276055	86.3967	97.4589	84.8659	90.7381	112.033	86.862	100.3	79.9172	68.3759	77.6485	61.657	77.0808	144.869	61.7815	143.346	52.5009	194.674	70.2245	200.048	56.732
chr3	11191490	11192986	172.039	104.54	154.159	93.9812	252.344	83.9703	283.994	69.977	43.4712	78.9617	44.1865	83.0635	97.5392	77.3927	116.63	75.597	190.329	61.446	186.589	49.5092
chr3	5330321	5333745	19.1647	88.3495	22.6217	80.6222	88.3002	92.6552	89.9971	84.92	32.4396	79.1899	30.4637	78.2353	123.678	87.9419	110.012	78.8026	285.87	85.4562	287.503	72.727
chr5	8430767	8432414	16.8674	76.6573	19.6397	58.7109	95.3296	93.134	75.1503	88.4169	38.6903	87.3859	44.3372	79.3941	199.673	81.4776	181.403	75.0191	284.764	71.5764	280.317	58.3519
chr1	29073842	29074796	113.134	95.2482	101.352	90.3735	85.0914	77.6209	74.0783	74.1754	113.497	85.5329	116.817	77.8079	30.4674	76.1481	28.3461	63.4335	141.584	112	136.358	80.8387
chr2	14710776	14711453	179.233	84.3089	227.016	70.6854	274.601	92.0362	238.105	88.2493	258.313	87.7426	241.167	79.7354	172.006	92.541	213.545	83.3161	133.685	72.5816	129.699	57.2572
chr2	16948862	16950557	223.899	93.8826	224.154	84.2307	135.356	88.436	121.088	77.7947	126.78	83.2939	116.762	88.3144	88.6569	65.4743	88.1924	53.8339	33.2623	88.1524	31.0837	79.6469
chr2	18799609	18801383	73.0795	91.5036	70.175	94.1903	308.715	105.255	331.349	84.122	297.617	86.5524	319.217	81.4562	295.172	101.449	261.749	89.3796	224.148	76.0614	206.065	61.7882
chr2	14305007	14306053	134.474	89.7082	138.907	77.5096	63.4699	86.6396	63.1955	78.3054	140.211	82.0978	144.493	85.2419	28.1726	79.2806	26.2834	63.18	59.3359	56.6796	62.6314	45.3532
chr3	4063322	4064822	93.2408	98.6292	104.092	89.1166	99.3568	82.5846	86.6917	72.1302	180.42	91.547	167.902	84.2402	325.458	109.764	327.836	97.6044	219.852	64.8842	209.865	49.7769
chr1	11966469	11967843	120.964	85.408	120.509	88.0781	173.987	92.9061	157.992	86.3839	75.2445	88.6028	73.5799	79.5009	115.709	79.331	120.088	71.9231	155.504	89.0224	156.791	75.226
chr1	3914773	3918176	22.1918	96.0734	24.8165	96.1118	44.8123	83.0087	43.2239	72.6114	58.682	85.4801	51.0698	79.828	101.985	74.1944	91.0076	66.138	335.849	78.0855	316.989	67.4998
chr3	9756224	9758633	160.057	86.2435	182.177	74.5336	55.1525	88.3567	51.7906	77.6452	47.8146	88.3953	44.5448	81.2224	181.879	75.9067	93.5066	74.791	258.019	88.7742	299.088	75.8244
chr4	16067047	16067820	92.7385	96.876	84.8218	92.3487	247.566	101.979	208.636	102.567	132.491	65.4591	142.241	57.6177	222.698	73.0138	217.142	58.78	246.994	88.5337	274.972	74.1148
chr1	30358183	30359373	181.796	97.2709	207.905	89.8987	65.1298	84.7977	73.1099	85.557	187.267	68.3974	162.388	56.1922	56.1737	75.3653	49.6552	66.0889	0	0	0	0
chr1	11537341	11539800	151.932	77.9907	165.034	73.9027	22.9494	79.855	24.7271	75.4605	67.9989	57.9154	62.1415	55.0198	107.988	80.444	96.413	70.8256	264.79	74.4291	275.049	72.6511
chr3	20140057	20142642	174.297	83.6395	173.899	79.1741	56.0074	89.1079	68.8423	91.8673	157.371	72.3361	130.039	60.4629	139.821	78.4167	127.393	72.2983	0	0	0	0
chr5	7729316	7731036	91.3397	81.7663	86.3048	83.3514	75.8577	88.7914	104.456	81.5609	38.2147	80.1202	35.1021	71.2527	94.4589	80.2663	97.067	70.2301	126.135	72.8923	140.983	65.2195
chr4	12589987	12593630	31.3796	88.1146	29.469	86.8488	42.982	79.9702	39.1822	74.1172	101.991	82.2081	96.0348	74.0064	79.6216	74.6311	79.5228	72.2144	10.4142	40.8191	24.3685	42.314
chr1	5755587	5756895	80.6839	100.889	80.873	99.4767	26.1916	78.8987	24.8357	72.5126	64.4948	92.3241	64.3932	85.8278	234.385	77.1453	255.682	80.1359	142.973	74.8552	169.591	67.6706
chr5	16854190	16855645	145.394	93.834	151.053	95.5422	90.2675	79.046	85.008	83.3948	76.7258	95.7469	81.5725	89.9867	134.957	82.708	139.217	85.8134	297.158	92.4106	267.549	82.91
chr3	17650259	17651765	70.6061	96.5687	68.0344	94.2763	64.0486	77.6696	54.0649	71.6194	142.446	88.9263	144.265	89.9849	358.864	96.0077	470.565	86.4444	192.352	58.3056	178.711	54.6413
chr1	17687268	17688816	106.852	107.222	133.055	112.924	94.333	93.5859	82.8287	92.043	145.836	92.24	145.888	89.5678	142.722	89.0439	130.112	82.0591	137.026	82.9456	106.154	62.3906
chr4	17978442	17979740	241.702	59.2758	250.415	51.7973	127.47	94.7508	118.227	91.0211	124.514	70.9974	133.548	56.2416	344.983	86.0935	383.771	80.528	189.679	85.3745	217.573	90.3773
chr3	4006398	4007807	251.669	90.74	232.425	80.5571	155.565	89.4653	151.943	87.4085	319.834	93.0966	423.629	83.6199	81.7509	76.4359	101.005	60.1453	67.614	58.8882	56.7757	53.0792
chr1	11217844	11219458	69.9373	100.575	71.8234	98.0143	50.1344	96.8381	41.5576	100.114	211.878	98.4187	220.42	86.482	58.529	71.6194	42.7059	66.3256	132.04	59.2407	130.442	50.219
chr1	7128883	7130642	90.4038	88.9092	88.6655	88.4733	87.0258	90.3422	86.1401	77.6259	41.08	80.7784	42.5497	69.0596	309.263	97.8154	292.967	82.3618	302.382	70.48	299.425	59.3087
chr4	8520831	8521456	207.684	116.529	176.804	99.9793	82.6457	88.0137	64.1513	82.8901	103.068	83.4491	88.346	77.0495	55.2221	80.9015	42.6542	74.2817	147.485	69.2329	155.844	61.0043
chr3	9271799	9273615	74.3785	93.6618	72.3069	95.9319	60.5902	92.0876	56.6238	90.5154	137.191	81.884	168.205	78.5558	83.8638	85.5816	92.2586	84.5113	363.335	78.5858	354.684	80.4847
chr3	3857842	3859798	242.1	93.8446	248.056	85.5273	80.509	88.7167	76.3474	88.1282	54.8133	80.7988	57.6474	75.6643	36.9691	69.9713	34.1602	58.9177	138.595	62.2376	157.08	48.9904
chr4	7869873	7870750	62.2615	75.4954	67.9846	58.8497	39.3333	70.625	35.9581	66.423	59.3914	93.5841	58.412	92.5216	34.8885	69.5495	26.1344	58.1242	149.954	99.0516	170.47	88.8551
chr2	1039204	1040118	149.353	75.6865	140.412	88.7035	129.901	92.6835	118.449	97.3573	33.9667	81.1124	34.3954	72.291	114.517	73.6003	139.784	63.9794	28.8273	104.641	29.141	68.6611
chr1	6267968	6268828	62.9353	99.5531	69.9384	90.8242	87.1402	89.8376	81.3524	80.2651	138.621	74.5648	152.937	57.8685	216.325	91.5097	185.278	77.4438	180.175	75.1249	179.259	59.6226
chr1	6767450	6767983	178.53	69.8204	195.185	53.4242	100.322	90.4442	87.423	90.5653	28.8252	79.0216	30.8311	71.8648	0	0	0	0	249.493	72.2876	254.196	61.958
chr1	6062215	6063291	81.1649	110.759	115.21	96.8504	202.409	77.5972	236.457	66.7147	94.8333	82.0691	87.5128	76.2272	126.353	85.8047	120.279	76.9368	408.576	129.435	381.357	104.322
chr4	11174449	11176881	98.8677	83.4565	92.8151	81.8783	126.275	82.6657	149.957	78.2566	101.411	96.1364	92.6273	80.4583	55.2451	81.2439	44.0304	67.4198	160.987	66.0149	176.559	64.1233
chr5	19375440	19378339	51.7693	89.1498	48.0088	89.1519	89.5573	96.7794	80.8321	86.4485	31.2802	77.8616	29.232	65.75	123.384	90.1732	131.861	87.3659	206.672	75.2153	199.569	65.4342
chr5	18670116	18671373	47.6309	94.4474	45.0677	105.086	133.726	78.1264	108.243	75.6685	171.99	94.0458	174.609	85.7426	334.434	84.8179	315.007	81.3086	331.172	90.0521	351.923	74.5554
chr1	25444804	25445263	269.576	76.1028	284.553	76.685	43.1223	88.6132	48.74	78.069	119.449	86.5124	134.609	80.9617	199.785	84.5587	230.815	56.4983	298.481	78.9312	297.405	63.237
chr5	20683281	20684827	219.453	68.8174	248.358	62.6743	132.807	88.0627	132.569	81.2347	23.4858	72.7656	26.6608	65.0147	47.831	71.0783	45.6735	62.698	419.815	82.3831	385.34	68.7944
chr5	2631653	2633455	90.3729	94.0094	74.5182	105.017	176.795	89.7165	224.89	78.2857	267.731	112.5	245.5	103.676	33.799	80.3558	32.0314	67.4759	155.582	88.4088	186.378	85.8293
chr2	19003425	19005536	61.64	98.4181	51.6835	102.572	129.183	90.2435	108.491	87.0697	108.192	86.5356	117.741	87.6994	100.52	103.296	89.8429	90.1641	0	0	0	0
chr1	17298030	17298817	138.763	105.596	200.395	104.777	187.871	91.5405	220.289	85.7099	74.1439	100.383	76.4951	98.1534	202.914	84.6936	189.071	68.0442	167.754	68.5638	178.392	69.4109
chr1	4241591	4243008	81.3505	109.562	71.3204	98.9417	14.3332	11.763	21.8387	16.3629	36.5426	92.8296	29.9551	84.0628	136.411	73.6721	109.392	65.4812	259.418	137.67	391.436	108.179
chr5	6569193	6570873	120.98	62.9207	124.994	58.7346	68.4484	91.7574	57.2137	81.8228	62.6145	78.5454	64.0985	67.6336	142.566	87.8193	124.571	80.4652	117.517	65.3288	128.696	55.5154
chr1	120153	121130	124.524	87.1638	119.01	83.5908	53.3082	90.9738	55.9926	84.5875	30.084	78.0532	29.3101	79.0466	215.832	87.4983	218.054	82.2035	103.952	91.0389	97.4998	93.0197
chr1	7645699	7648841	75.5102	82.037	75.1248	82.2569	61.5352	83.4443	58.9155	84.5427	97.6623	91.55	89.4	86.3834	91.6575	84.2899	84.4733	84.4159	215.298	91.3234	335.175	68.6711
chr1	29404861	29406741	90.0204	91.9306	80.5408	89.6159	116.564	110.628	134.759	101.283	60.1589	87.1979	62.5305	80.0585	138.987	83.776	128.798	84.4361	104.519	89.7935	107.792	91.9407
chr5	25433153	25435834	136.374	84.3915	159.455	91.5331	49.2147	91.439	47.3805	92.29	140.674	73.6551	132.413	68.8056	157.606	80.7151	172.919	70.6358	142.905	78.6083	150.502	63.609
chr3	365548	368911	37.4104	88.4585	37.9535	83.7898	31.7894	92.6973	36.1773	92.7016	56.7318	78.335	52.3523	72.3188	140.306	92.6302	116.858	76.9004	260.024	82.7204	316.433	61.9741
chr1	26935981	26937607	128.238	89.5823	124.951	79.1705	32.6683	76.1723	33.5797	68.5488	435.302	98.2305	420.644	77.7363	75.4128	102.748	93.9924	82.298	18.1261	85.2162	23.3853	71.0402
chr3	23459181	23459804	231.672	82.0884	250.903	67.2901	270.248	100.596	203.538	93.9418	44.2857	79.7529	41.9304	77.2175	75.944	84.2607	80.5576	77.586	233.392	83.6926	231.086	80.661
chr2	2269514	2272229	112.085	96.2007	117.208	83.0306	186.285	85.3115	174.298	87.528	42.9528	73.4063	39.2945	61.4706	98.8836	91.7197	90.5124	84.4672	219.427	70.1573	234.836	51.6245
chr1	8640581	8643478	72.0311	80.4636	63.0098	76.3126	124.303	71.9784	109.228	59.4615	65.5544	84.3247	58.9489	75.9299	94.9438	93.7587	91.8525	85.4254	0.447224	0	0	0
chr5	7025685	7026532	580.578	104.585	599.885	82.4128	101.242	84.9666	102.713	70.2572	163.606	67.1354	163.717	48.7858	212.776	75.0156	150.396	71.0031	189.942	68.9256	190.322	48.6546
chr4	5536698	5538210	136.111	70.6669	163.976	73.5001	174.738	91.9952	184.223	79.2102	66.9013	83.7468	67.9269	82.335	189.217	73.6585	153.519	64.083	324.887	75.9667	299.803	59.0756
chr3	18267251	18268270	252.258	89.1725	266.988	69.0842	33.7102	78.346	35.7775	65.1273	105.397	84.6919	110.135	77.9859	74.1199	80.6551	74.3494	75.3433	19.47	44.743	19.7377	42.0331
chr1	20984388	20986951	85.8408	79.5472	69.5155	74.7615	43.0405	81.918	39.4171	84.372	133.479	77.299	127.161	68.1267	118.722	88.0548	116.134	77.1244	299.223	76.1028	319.777	72.1367
chr1	3973874	3974509	204.916	72.6273	200.453	92.7995	73.0114	84.1254	62.122	92.2612	131.396	88.7662	123.748	78.3466	307.819	76.9461	333.547	58.2459	317.924	84.9448	316.93	66.0032
chr4	13750439	13751905	192.222	99.2036	249.746	93.4765	107.922	94.9929	111.049	94.1943	192.425	75.332	216.507	63.9822	160.537	80.9857	154.172	68.5126	36.5309	67.1989	37.4724	63.1207
chr4	11625361	11631078	117.377	88.5758	116.187	89.9653	115.482	84.2643	114.048	81.7048	11.226	54.2233	12.2939	45.1103	168.177	82.037	189.118	80.0714	213.01	72.9005	212.715	59.7147
chr4	12790162	12792722	40.4136	87.0426	41.7308	85.6633	37.1372	80.769	34.2885	76.9806	115.289	84.1678	210.821	79.588	106.439	74.1346	85.6645	69.0399	408.037	84.8373	373.932	62.2444
chr1	12357909	12358966	101.052	90.5026	107.687	81.567	18.5223	93.1767	20.9547	90.5615	26.8327	75.2914	26.6331	71.2862	141.429	90.0062	145.635	89.6027	300.517	93.0605	310.098	81.1395
chr3	3108809	3110026	103.903	98.3021	83.0411	100.253	46.6433	98.6062	46.9385	87.0448	67.1009	84.8003	63.8954	83.8361	486.49	99.3813	450.192	96.047	17.7399	72.9319	26.7126	71.4075
chr2	12640799	12642332	63.8427	86.8257	48.4733	87.7142	38.9557	99.7097	37.3403	98.1857	125.919	65.253	119.393	57.717	129.357	94.0773	135.836	84.0683	98.4198	146.993	69.4594	100.226
chr4	7654943	7656594	115.562	89.3321	114.587	89.2303	90.3705	104.595	51.3839	107.31	125.119	84.8387	106.464	74.7178	56.3326	90.1695	51.8729	88.5545	201.781	88.6405	195.191	73.1288
chr1	31169	33153	92.1418	81.0127	81.6066	82.5262	58.1819	77.6212	48.6949	80.5951	79.8294	85.8756	73.808	83.5639	171.191	71.5338	187.64	58.6183	333.898	103.208	300.192	98.4205
chr1	982505	983540	238.64	107.647	196.807	99.5407	68.0703	91.8026	68.7867	87.1705	77.2059	78.2466	72.1782	73.6732	15.7575	67.5987	15.4024	52.9038	135.015	77.383	131.562	68.1473
chr1	340171	341999	395.828	72.8139	402.395	59.929	127.672	92.4571	119.308	71.2758	144.546	75.9325	152.704	63.1743	88.058	88.5134	89.7095	76.3596	290.589	74.8906	287.903	63.1147
chr1	17847355	17848564	77.7825	96.4976	82.4336	86.8503	103.828	77.3673	99.8541	73.2753	20.941	69.8107	19.7673	65.3179	43.2565	32.2932	46.2801	27.1474	375.169	91.9924	391.002	75.331
chr3	22400394	22402702	34.3806	95.4583	38.7116	93.9027	102.9	89.0461	120.179	86.2285	49.398	69.9151	51.8072	61.5229	54.3826	73.7663	53.6506	60.4267	26.2943	75.9023	25.1096	81.7203
chr5	25200946	25202756	93.4137	95.2336	98.4354	87.5099	107.586	83.7707	98.6755	84.0728	158.809	70.7387	182.553	64.7637	310.769	105.201	377.119	92.4594	450.152	99.1805	399.261	96.5013
chr4	2328495	2330200	128.944	94.671	132.493	101.365	90.0622	87.0208	74.3615	82.9249	44.7824	13.3644	39.6602	12.781	329.566	90.7583	325.352	83.1962	239.992	92.2292	214.419	73.2847
chr1	17717138	17719141	97.4055	90.7307	94.8865	83.8166	149.865	79.0585	151.237	67.9722	152.655	86.8777	154.954	79.972	60.9546	66.5475	58.8864	60.5725	31.5376	72.4789	34.2291	80.5623
chr3	22134998	22138457	56.6353	89.7657	62.1237	93.4696	70.5524	78.5881	68.1586	70.7433	110.652	76.1992	121.768	64.871	273.247	77.9959	261.544	64.9308	99.9212	58.9028	133.784	48.8534
chr3	9928156	9929123	80.0771	78.3851	85.8861	64.2105	75.0273	83.491	61.3367	77.4958	95.8376	94.7382	108.657	88.9913	335.262	80.7837	320.32	69.1842	75.8257	56.785	87.8704	50.2962
chr5	20303413	20306469	86.6734	78.9666	92.229	74.0893	61.1767	72.9257	59.244	66.3626	239.19	87.1546	246.073	76.437	174.961	84.4287	162.831	70.6228	31.113	70.2488	65.4552	79.0976
chr1	20666221	20668726	70.6833	84.3967	68.6122	89.8334	239.258	90.0697	273.892	71.725	33.2813	81.4666	31.536	73.4147	310.26	88.7328	289.154	72.2405	61.241	71.5009	66.1196	66.0336
chr5	23915529	23918192	82.1377	80.5038	82.4659	76.1867	115.429	119.091	133.97	112.767	72.5011	84.4862	65.5583	86.3264	36.0279	77.5163	32.5351	73.4203	180.744	89.0515	170.765	86.847
chr5	14421634	14424490	0	0	0	0	107.753	87.8178	85.9506	81.4832	42.9033	75.9097	45.0428	69.7624	35.6884	84.1608	38.0547	83.7504	109.38	72.1785	111.412	61.3018
chr2	11474951	11477944	57.3982	79.0269	49.5387	79.2826	45.4534	98.5721	32.7672	102.451	67.8217	94.3601	78.0476	92.4687	105.134	79.9161	96.3704	72.0283	114.77	66.3058	115.244	53.1526
chr1	199638	201775	14.0458	98.8233	10.4728	103.452	81.3198	88.979	63.8586	83.0663	172.131	56.5406	170.425	40.1898	146.799	99.7945	139.877	104.688	160.286	69.7142	160.125	58.1
chr3	20513824	20515351	150.144	92.6989	141.526	88.4473	41.2774	74.5483	43.9794	63.4142	62.7976	81.3825	46.338	78.007	82.9202	75.8292	91.6781	71.7478	232.109	77.0164	260.905	69.4359
chr1	26654767	26657064	73.539	96.8099	76.2715	87.121	198.694	85.1547	215.669	73.2466	376.013	78.8984	360.397	73.7168	333.762	77.1014	352.469	63.2289	156.433	138.369	204.87	195.746
chr5	9284557	9284997	93.981	84.5779	104.51	87.1871	60.2047	90.491	67.1154	79.7155	51.9194	81.781	44.332	78.1444	133.883	88.9414	134.88	81.5432	206.393	75.1467	191.76	57.3855
chr2	13174320	13177223	40.9734	84.1509	38.6071	85.3507	111.257	95.5291	119.263	92.4193	92.3062	96.3127	95.2826	82.2338	156.753	79.2309	137.064	75.1264	258.841	150.476	275.515	98.872
chr3	604844	605421	478.7	100.108	467.266	102.813	44.3878	84.9582	42.0559	88.3323	224.233	87.3645	278.103	70.5523	221.443	74.3533	228.774	78.7945	197.578	80.2372	190.818	78.9074
chr4	9301387	9302022	110.63	118.648	140.978	108.681	180.827	78.0636	202.063	78.4395	107.005	79.9263	106.766	68.3347	27.9577	73.3589	25.303	61.2794	140.052	86.2716	128.121	80.158
chr4	11613313	11614941	234.094	70.54	240.897	66.6839	79.026	87.3825	83.877	76.5285	193.608	83.7545	203.532	69.4522	33.3465	75.3803	32.2764	59.6569	248.938	89.5731	217.818	78.9192
chr2	14665666	14668250	57.4006	94.5395	47.3654	98.7189	138.099	81.2801	149.178	74.9505	63.9205	88.4746	61.274	84.1028	172.068	74.2298	173.544	62.2432	37.8002	75.5937	39.2473	79.0814
chr4	7544380	7545327	124.76	78.3529	125.734	74.3367	119.937	89.7635	104.017	85.7124	198.723	78.6504	205.282	57.1688	162.423	78.2696	165.024	64.9763	104.856	74.0001	169.643	62.6224
chr1	16708067	16709713	120.375	96.4	120.884	99.4726	160.13	77.1625	138.328	80.2657	119.9	34.8928	106.974	35.0493	162.536	115.183	133.104	77.4942	212.401	71.6118	242.923	59.4881
chr1	7083195	7083835	235.746	104.879	199.161	100.108	67.5505	93.6461	66.9878	89.7312	191.917	90.9438	206.037	79.0217	67.8036	83.3347	64.0136	73.3437	263.686	79.3982	258.247	63.0158
chr4	9306662	9308462	48.7846	98.68	48.1798	102.607	30.9868	97.8914	29.7828	98.7359	222.908	95.4212	222.929	85.3088	207.615	85.0512	201.681	83.6609	148.794	84.9965	158.896	76.5429
chr1	10831672	10835538	30.2303	83.7407	27.5882	82.7599	38.0624	79.9747	35.7926	70.0499	126.144	81.5387	131.772	77.2527	248.307	95.3196	235.051	92.7722	224.248	55.493	278.813	54.0511
chr1	12265032	12266847	87.0866	95.0971	82.9435	95.6579	195.832	96.3176	171.431	95.396	81.4194	81.6171	81.7189	72.9316	83.1181	80.3962	85.519	70.4116	91.8818	95.0947	95.0318	92.5498
chr4	7453201	7454481	132.342	94.1772	82.2323	93.6194	76.7786	83.2007	88.6162	76.1107	49.3212	82.2925	48.4481	87.2091	117.487	55.4329	115.951	46.3542	20.1251	33.8945	16.652	43.7585
chr5	26410519	26411355	298.31	94.2182	249.302	78.7664	43.6198	89.5799	35.3375	89.5641	62.7151	82.9725	72.2565	72.283	80.7686	82.8178	71.8583	78.0119	222.276	77.6588	221.32	75.7161
chr5	4170559	4171794	147.119	75.7947	149.646	69.9709	144.816	86.7629	173.967	88.8109	38.0722	85.545	39.0953	81.4397	115.059	85.7105	115.451	81.2984	81.8125	75.3985	90.0206	60.1997
chr1	28017583	28020049	107.087	86.0091	88.203	80.7494	124.676	86.4646	117.131	70.7036	191.068	63.9136	200.72	62.2425	66.5359	69.0189	74.0595	57.0772	88.0524	96.6988	82.5569	90.8382
chr3	10152516	10155342	58.4173	86.4437	59.2719	88.376	35.5843	83.8846	38.6055	79.9886	107.71	87.7668	95.5503	84.4635	67.7589	73.9031	62.1675	61.0287	131.696	101.9	147.187	68.149
chr5	20744565	20745703	85.7219	99.91	80.0481	93.1377	114.343	94.262	145.878	89.9311	220.494	93.2916	219.763	81.4841	314.849	82.8539	345.379	74.9513	150.157	69.8106	169.737	52.7834
chr5	3464217	3465687	51.6991	115.397	60.5419	105.463	164.926	95.8179	184.775	88.9794	155.99	82.9295	164.647	74.711	116.784	83.9771	125.174	74.0357	216.397	72.5939	224.052	67.5202
chr2	11620232	11621174	70.338	95.2497	86.495	93.8339	139.548	90.9712	204.287	84.8926	64.6321	90.8523	61.3246	80.6058	253.423	81.1096	266.027	71.6388	93.5778	84.3473	101.994	87.3369
chr3	19030994	19033064	98.3406	89.669	85.2269	85.8801	85.0641	99.9317	76.4354	90.6596	61.9527	83.7011	58.1535	77.7897	326.575	83.5674	322.921	73.3261	18.5555	46.3615	22.3303	33.8412
chr5	22735914	22737311	39.6576	97.076	28.9116	95.1209	39.0103	88.3128	40.5797	81.0916	236.627	78.7002	195.732	78.6251	313.421	73.0269	323.617	65.3175	370.538	58.5956	363.647	52.6079
chr5	5205868	5207987	306.961	83.178	274.192	72.0426	112.297	69.7436	113.117	62.0909	90.6967	85.0607	99.4135	69.6253	98.8459	85.4371	133.122	84.0638	195.953	92.8134	192.06	85.0911
chr5	17622335	17624329	109.055	87.4763	104.873	89.55	101.425	88.7172	89.1318	84.8026	61.0625	77.0183	50.9201	72.8035	222.289	85.4165	245.956	66.5281	161.652	68.0261	180.601	63.9694
chr5	6267077	6268638	89.2903	89.5098	81.2065	85.7608	201.694	86.3906	204.469	75.4088	253.507	84.3071	224.315	73.3099	48.4171	70.3707	45.1426	61.1957	249.334	78.8658	270.157	63.24
chr5	25982253	25986326	38.6505	88.5095	37.3904	92.6818	34.7314	85.3609	34.8383	77.862	67.0798	80.9254	58.4622	75.6439	94.5209	94.1582	80.8324	98.2143	212.36	87.762	211.13	81.7966
chr5	24122411	24123912	121.473	90.9583	113.807	85.105	282.099	76.3527	345.756	62.8848	29.3809	88.4584	29.8573	83.5231	313.321	95.3965	303.997	82.0065	157.637	92.9511	143.108	93.7707
chr4	921453	922777	89.4765	102.428	87.1589	99.9174	117.716	80.5091	105.543	77.2218	277.153	86.3969	290.847	69.4173	16.4727	81.5387	23.5903	81.6086	131.063	57.929	140.548	56.0766
chr2	14047477	14051140	45.9406	90.9993	45.2032	86.1587	74.6069	91.7501	57.1926	86.7508	184.403	77.9523	164.676	67.5165	118.015	85.4037	131.405	83.515	450.052	95.4186	502.741	92.2214
chr2	19344667	19346921	93.1461	96.9349	92.1549	85.8879	111.341	81.3168	92.6589	77.9671	105.4	100.581	98.7485	82.1155	62.7096	70.332	60.5953	52.4818	258.102	77.6024	284.95	68.9993
chr2	10662240	10663103	402.015	93.1223	396.088	85.6967	80.0967	71.5853	69.7255	62.2427	52.061	100.955	50.3306	92.1274	119.958	85.725	134.987	75.6124	144.097	63.4351	140.873	59.0729
chr2	11532003	11533276	71.7399	111.195	69.0868	116.503	28.5866	86.2409	30.9976	80.5716	24.9134	85.7108	29.5417	73.2888	110.821	84.0966	145.933	82.6623	93.7899	79.1107	96.2742	74.8365
chr1	57268	59167	232.636	89.5681	237.548	82.8879	77.2083	80.5734	80.9595	76.1913	44.8407	86.1149	44.8742	81.3153	183.715	80.9231	173.839	73.7586	164.15	80.1023	185.2	66.1586
chr5	6956659	6958311	60.5003	102.96	55.0363	96.3583	47.0973	107.111	51.8021	94.2969	287.283	98.2129	273.355	89.5085	90.6762	78.1114	89.2176	70.2638	219.479	68.2369	241.411	63.1895
chr5	13108153	13111631	49.0269	85.6649	49.4174	83.6346	63.1438	92.1655	70.4639	85.4324	82.6398	91.9968	71.2028	84.4786	129.592	79.595	106.387	80.4881	157.873	90.0635	150.855	75.7945
chr1	21623725	21626200	35.9958	94.7365	30.5892	99.4712	77.1753	77.8935	105.176	69.9437	52.5731	82.1702	48.0152	72.2709	92.505	106.055	91.361	87.6264	6.70836	19.1856	5.87718	12.7398
chr1	27148459	27150980	83.0277	96.1775	84.2673	86.7532	45.3484	83.5839	44.1933	77.8429	317.663	92.2697	316.172	58.7426	212.667	77.1587	253.691	77.2162	61.951	85.0211	68.2992	59.7351
chr1	6211872	6213444	168.393	74.7957	145.371	72.33	71.3867	93.9531	59.411	83.4459	37.213	95.7846	36.845	88.7701	60.9856	82.1126	60.1831	83.5107	111.976	74.0173	127.906	66.3126
chr4	17605757	17606755	305.72	95.1666	356.174	83.417	36.3366	87.5124	34.3206	79.1587	30.9111	77.3254	32.2298	66.0238	377.859	76.3652	361.549	73.188	74.8358	89.6996	84.2767	87.2649
chr1	7626282	7628262	74.2656	89.8244	70.3799	89.4841	108.956	87.6033	119.934	79.0344	157.957	83.6573	151.898	81.021	37.7333	84.9833	40.0312	70.9775	130.084	79.5288	130.07	83.4757
chr2	18309211	18309826	136.035	117.681	205.266	98.7112	74.513	102.96	68.5815	91.3542	115.269	85.8498	126.393	67.6872	151.966	92.7235	176.816	83.0326	0	0	0	0
chr3	14228494	14233245	17.3067	85.922	17.7753	83.5344	54.4975	85.5636	54.1013	79.0375	44.181	84.9953	38.4851	72.721	212.695	72.0517	216.488	68.4892	180.044	90.3443	163.258	82.2969
chr3	7838783	7839467	56.0207	82.1109	51.3802	84.1279	230.43	85.8181	262.269	65.2134	116.692	72.2429	102.247	76.3432	51.397	86.0066	45.5079	74.944	361.39	72.9441	349.017	53.826
chr3	8180767	8181800	174.496	114.928	169.599	99.3505	54.7383	98.0991	57.2366	101.008	164.597	107.564	183.138	94.387	140.554	70.8013	154.022	68.4327	139.651	64.0866	142.199	43.8605
chr1	4452270	4454874	54.3846	83.906	57.1405	86.2662	99.7469	110.433	92.2508	109.463	446.387	98.3137	410.27	92.5873	292.216	89.0731	286.503	70.5165	386.202	88.15	429.577	79.7847
chr5	5255	5891	256.057	76.4618	247.973	70.8893	90.7668	73.0511	104.44	57.9025	49.8857	73.4984	44.0834	69.5086	290.857	66.5519	294.252	55.4821	190.322	79.7148	188.226	75.2998
chr5	26935159	26937483	49.0518	96.9623	50.9341	91.3842	56.9616	65.9954	60.331	76.7288	104.694	88.3401	105.187	87.271	147.8	84.9822	134.344	73.4365	288.485	96.911	252.407	82.0467
chr2	18262209	18265346	103.318	81.7311	108.296	73.7521	46.2358	77.4876	43.4082	69.0655	54.0416	89.5703	47.9168	87.0911	93.7878	77.5232	91.7169	68.1809	147.808	64.7087	156.624	56.1967
chr4	16504229	16505472	106.225	93.4907	94.2453	88.1336	87.3809	89.8028	87.0011	78.6395	65.4903	95.4483	41.5994	88.5901	146.638	79.5193	113.163	68.7998	332.886	91.8408	320.097	80.2459
chr3	20502611	20503797	173.525	67.9535	174.109	57.0223	360.678	102.389	335.568	97.2195	104.652	93.1824	88.0904	98.1172	318.169	106.558	384.127	99.4054	96.4311	63.8455	102.045	72.0103
chr1	2927702	2928968	25.2226	112.351	20.8545	95.5918	121.517	88.6304	113.235	72.7792	515.478	99.8849	545.531	100.823	80.3422	73.3325	93.2263	73.4659	76.944	92.1486	60.5641	111.38
chr2	1646806	1648560	50.0641	87.9912	45.0572	93.4605	211.751	89.2998	181.135	85.8541	195.316	82.2018	201.944	82.5001	245.132	79.1323	242.888	74.5102	69.1746	82.9786	66.42	103.135
chr5	6985297	6986037	148.008	108.292	184.061	89.7864	197.001	87.5953	192.127	81.9381	55.2887	73.2421	56.2262	73.0593	260.332	77.6694	283.959	66.6288	397.319	110.378	375.496	86.0412
chr1	4899144	4899979	266.162	98.159	257.976	92.3594	0	0	0	0	187.565	83.6632	189.184	69.683	95.1186	65.231	74.8311	50.018	296.526	78.9319	316.803	72.3346
chr5	1402044	1403845	81.2035	88.8641	84.462	92.5586	89.1681	72.8306	94.878	67.593	116.642	80.5794	140.226	73.1154	107.632	84.8823	108.024	81.4112	293.072	128.228	245.104	126.412
chr3	3319026	3320149	221.646	97.7884	221.088	91.5644	64.107	83.3869	70.7108	77.5273	103.717	72.0626	106.438	70.432	89.1048	85.9806	89.4451	85.5007	283.007	81.7024	263.731	95.8959
chr5	23549633	23552052	72.8662	90.0398	72.2803	82.0731	102.746	80.7326	117.838	84.3983	53.8933	62.2951	52.8719	62.5772	77.022	87.0993	74.4566	72.491	116.893	87.6541	124.37	95.3408
chr1	21362487	21364728	20.5897	84.8643	24.4207	86.0332	116.206	98.2332	110.673	86.4222	32.6972	81.4962	28.2906	82.7969	18.9219	73.7415	19.4767	65.2776	190.68	69.1002	189.937	55.0375
chr5	20750659	20752024	181.648	85.8038	171.131	88.8037	99.3347	89.0329	90.712	82.9133	260.837	83.2228	275.155	79.848	186.287	69.0573	180.777	49.4709	197.409	92.611	177.501	96.0838
chr5	23346875	23350003	68.0898	92.4036	51.2576	88.0618	135.804	83.4126	123.842	81.8129	51.1093	86.6977	48.3294	79.6699	120.786	61.7282	121.452	49.3186	221.282	71.2963	220.691	54.8132
chr2	19610472	19610962	191.916	91.7893	168.78	89.1865	104.364	104.359	90.0143	87.3035	20.7699	60.648	20.8357	42.7103	56.1135	76.8093	54.7263	66.7014	270.344	75.867	244.595	70.4587
chr5	3096182	3097575	52.3791	82.6041	45.1863	79.9209	295.15	91.5826	554.809	85.4957	170.972	96.9221	170.321	82.241	35.4342	84.316	28.5429	80.3533	38.0758	96.5206	41.2239	98.0681
chr4	10974578	10979464	138.321	74.296	133.228	62.3666	151.624	90.5105	163.892	90.7144	72.497	90.7882	71.0535	81.7061	34.0655	65.0206	52.2121	50.3017	358.209	90.9101	325.166	85.5995
chr5	937976	940058	63.0353	95.293	53.0753	92.3185	174.13	82.7745	217.843	71.1055	28.9415	83.3212	35.1429	76.8111	214.531	76.982	219.662	67.1044	392.495	83.4537	459.136	71.5324
chr5	26959568	26960323	208.508	100.093	200.32	86.693	175.424	92.6559	157.047	87.9011	24.2277	86.1557	31.0498	77.2842	113.722	80.4187	110.53	70.1672	235.449	86.6349	249.26	83.8646
chr3	18440002	18442198	34.0984	100.847	29.0614	98.5118	99.178	73.1904	77.8225	67.6694	70.889	81.3315	63.1196	75.3123	101.297	74.0195	89.4408	67.4006	364.175	83.9056	382.287	86.6282
chr4	6188766	6190853	81.5507	82.8124	78.6682	81.7695	70.3027	95.136	61.5645	91.5899	101.234	82.6992	113.399	75.096	94.0766	66.4876	98.1713	66.2134	296.147	102.787	229.3	93.6351
chr5	26836147	26837811	204.179	88.6342	190.607	71.1831	131.932	86.3781	84.9205	79.6259	141.567	82.8939	151.484	72.3567	86.5282	79.3098	86.2377	67.388	247.071	72.1597	251.398	58.9133
chr4	16746598	16748266	217.952	81.1672	217.404	63.4251	61.4912	88.3472	58.7336	79.7645	113.355	64.0639	111.131	46.3637	244.849	83.2849	258.778	67.4698	31.6384	59.0246	37.172	54.7559
chr4	9028460	9029423	135.95	90.3276	133.086	81.9313	30.8368	88.9401	30.1109	77.0832	374.119	81.9899	381.759	69.3927	129.723	81.9389	80.7188	81.2054	213.833	76.7853	231.299	60.8898
chr1	3862398	3864030	96.6562	102.683	75.4238	96.3275	58.8484	89.5408	68.732	84.4653	159.557	96.3564	148.703	88.1319	201.921	82.5233	219.776	74.9958	170.093	77.2332	177.573	67.628
chr4	14304920	14305721	167.831	96.3399	267.617	73.3208	81.3834	67.3787	77.5693	59.4515	84.7711	78.0545	77.4654	64.8771	128.044	89.9819	116.142	84.8013	0	0	0	0
chr5	5078199	5079091	391.63	91.6305	399.284	86.4575	112.315	92.907	106.323	89.0419	148.485	72.9246	161.853	76.2613	87.7405	100.099	80.3347	94.4183	185.909	109.526	207.137	98.4266
chr5	1323635	1325627	61.0743	89.054	55.1221	86.9597	30.7115	87.1498	29.6937	85.6618	145.772	92.7402	106.206	93.4333	155.759	74.5769	151.389	61.5652	207.298	71.4674	213.266	61.2899
chr2	16598163	16603319	111.105	81.4312	103.056	74.0197	193.104	81.8812	203.658	80.3967	26.6027	73.8395	26.4869	61.9066	27.1561	81.0127	26.9191	74.3714	104.447	74.5594	99.5613	82.4704
chr5	7937668	7939575	53.2475	94.6995	58.4959	93.428	86.311	82.499	89.0785	82.8934	581.745	99.7209	599.472	87.9944	26.4253	76.7623	26.9693	75.3963	62.5863	103.424	67.6654	91.3577
chr1	2715078	2716404	97.4088	101.757	85.9726	103.495	112.202	85.9919	122.985	75.4108	44.2184	89.1996	39.3311	84.616	309.306	87.9075	272.752	76.139	158.026	67.7334	160.164	52.4283
chr1	2003626	2007190	69.7052	80.651	62.9917	74.6811	98.8895	101.588	84.1701	95.7295	60.5804	91.2757	83.5903	85.1971	276.456	95.2794	298.593	77.698	296.416	82.3407	280.184	62.808
chr1	19350374	19352782	154.819	81.3491	170.925	71.8546	67.4059	75.2525	62.2822	75.2784	273.077	90.8548	283.901	80.0446	124.405	83.7346	127.759	68.4283	159.822	73.5764	155.022	60.1917
chr5	18167243	18168374	89.0758	101.941	90.1284	88.8187	62.4974	80.261	57.5723	67.9636	164.536	97.2985	138.079	95.6501	306.256	99.5317	342.164	87.4841	184.843	92.4106	213.354	95.3408
chr1	29364248	29366073	14.5224	105.335	19.0654	95.7839	32.4653	86.452	33.9354	77.4709	68.8161	95.1774	64.4248	86.8413	72.9121	30.8332	81.8951	27.4773	14.5144	45.464	25.7349	37.6655
chr2	13141356	13142613	87.1328	103.892	76.9211	100.524	70.3088	82.8	65.117	88.581	165.76	72.5481	157.275	69.1334	218.05	86.456	183.702	87.925	378.889	80.4873	478.488	58.862
chr5	648703	651972	51.38	88.4879	51.0792	85.4733	138.182	74.6217	143.92	71.0837	25.6269	85.4815	32.5268	80.9435	72.1263	76.9829	61.7996	64.2471	482.913	133.858	478.312	105.644
chr2	17138072	17139610	112.945	100.794	85.9451	99.6434	78.5006	79.9031	81.3411	81.9502	41.8471	79.9325	49.2471	80.8802	358.47	87.4334	357.488	83.7578	172.475	74.2996	181.441	71.2375
chr3	19211026	19213709	37.3113	93.9443	35.5166	84.7579	113.817	98.2627	136.713	96.4632	89.8188	91.3234	93.5006	87.1342	153.996	65.4346	170.381	53.9812	177.269	70.1727	183.731	62.0811
chr5	1493718	1495085	153.586	71.8161	163.846	58.1515	66.0401	83.5133	62.9209	75.7656	86.5248	80.6199	88.2879	77.2264	450.806	78.9068	447.867	70.293	180.898	75.4114	201.51	61.3378
chr1	17981772	17983327	109.759	96.3153	111.092	96.7737	38.58	74.2029	36.523	63.8161	248.547	97.1525	261.295	93.6629	195.165	88.5947	191.775	76.7342	214.83	67.5927	194.078	54.5563
chr3	18340975	18342489	125.913	98.4712	120.452	96.6516	57.8833	81.6738	62.1747	70.2643	84.725	68.1425	76.0087	53.7879	120.598	89.3292	119.992	77.5466	364.337	99.1283	367.798	90.5452
chr1	5275676	5277689	49.8884	98.7862	52.1151	89.196	70.4211	89.0368	95.869	82.3183	82.0331	69.3261	74.656	71.7548	204.211	76.8586	202.193	70.1038	23.8264	7.8544	23.7355	8.18187
chr4	9803704	9804872	184.674	97.7348	184.277	85.6665	198.423	86.7983	187.369	82.3042	145.535	90.116	129.285	82.9003	228.653	85.4839	239.102	71.8488	211.151	81.1561	231.586	78.3868
chr5	1498552	1500784	50.4299	91.3438	49.9784	94.5308	0	0	0	0	347.271	76.2268	340.01	65.861	57.2668	81.9831	60.51	80.8989	94.1615	46.8299	102.098	41.7144
chr3	8423010	8424652	79.246	107.341	77.2006	110.915	120.035	106.285	183.496	89.6503	187.66	84.5935	200.544	73.4315	224.571	76.7923	198.113	77.8211	52.834	89.8896	47.7237	69.2581
chr1	20259691	20262266	31.4357	90.3481	32.7964	82.5533	66.0199	85.5365	59.9264	87.2561	147.221	90.7426	147.605	88.969	202.81	90.7945	190.204	91.4279	116.305	66.5588	126.352	48.807
chr2	15697841	15699275	92.2993	105.557	96.8115	101.078	163.194	84.9332	151.306	95.2814	116.418	68.9129	119.275	63.2321	189.328	80.2129	188.249	72.575	268.361	77.9315	248.21	53.6089
chr1	282760	284245	86.8716	79.3314	78.4158	70.4421	41.3702	94.0173	48.2602	94.6216	201.384	87.1355	195.538	84.4409	144.406	84.7895	143.463	77.282	137.989	71.5635	133.981	63.668
chr3	5644697	5645414	222.008	76.7397	223.374	87.9781	265.164	103.34	253.169	82.5668	87.2966	85.0395	84.8933	73.9211	100.733	66.883	81.1045	59.5106	155.209	76.3639	151.153	64.784
chr5	21981995	21984363	129.655	91.6897	117.918	85.9284	228.034	88.0973	259.418	82.3216	272.672	102.067	260.441	86.723	444.16	76.8141	388.91	96.0998	208.449	82.3919	216.946	63.0147
chr5	9275946	9277971	42.8122	79.2597	45.6758	86.1285	74.4303	87.6837	79.9055	88.6504	31.0427	77.6423	28.0037	76.4716	93.2441	82.384	74.9835	75.8595	0	0	0	0
chr4	17293991	17297722	35.261	86.8319	39.1306	88.9874	24.5525	81.4695	28.9677	77.1151	193.195	74.8769	160.088	67.6559	348.758	87.2754	330.967	80.0793	179.592	81.849	187.944	78.7684
chr1	11605856	11607768	89.2653	97.3177	88.6118	89.7708	181.295	90.4165	224.89	93.0967	134.931	83.811	149.734	75.1342	194.595	65.6131	204.971	62.0761	80.8882	100.528	64.4658	98.0852
chr2	18184460	18187028	90.8961	88.8162	75.7802	94.3288	152.387	96.7435	147.213	94.7096	112.171	71.3025	115.847	65.9146	0	0	0	0	171.969	69.4794	177.706	63.0655
chr4	7349661	7353074	52.4867	87.6977	47.2848	83.1996	96.1239	83.8065	90.7598	78.8875	167.061	110.691	245.305	91.7975	207.593	87.5445	200.731	88.1892	23.5105	72.9371	25.456	59.8825
chr1	29745938	29746842	123.276	106.073	113.727	94.9346	138.689	89.3639	129.372	85.7576	223.374	89.5223	213.926	92.8311	57.8179	84.4859	58.5027	75.5579	158.163	83.3986	156.928	79.0976
chr1	8293594	8294264	253.786	82.1229	252.352	67.5871	132.956	94.6645	139.105	89.1111	69.1768	72.6816	58.5784	67.6577	157.125	82.948	156.035	80.2136	15.1438	32.1735	13.2675	36.4406
chr3	20119172	20121170	154.305	79.3023	159.444	68.9827	60.0411	82.5129	60.3497	68.9773	92.9705	83.4517	95.2418	76.3807	57.4559	74.6625	65.257	68.0243	74.5488	84.3258	76.1114	70.083
chr2	11449268	11451239	159.416	75.5236	162.338	65.413	250.318	106.65	250.898	102.052	45.6913	84.3065	41.0234	79.2268	109.269	72.2533	114.296	67.197	180.628	89.5774	192.432	89.9135
chr2	11251119	11253612	162.285	59.8932	162.713	49.5748	150.976	98.4623	131.267	103.801	90.4685	83.8304	78.4667	81.3923	136.85	98.2268	119.064	85.6533	26.6752	102.655	27.9238	83.5675
chr1	18176771	18178298	138.12	92.8484	129.045	93.3683	55.1453	80.0582	64.1294	78.6422	48.9541	88.9403	47.8532	85.9409	120.344	72.9999	122.13	74.154	523.844	96.6561	648.76	78.6645
chr1	13225196	13227195	152.87	63.0447	161.551	56.7809	106.615	91.4177	103.463	78.689	63.7273	76.1028	58.282	72.964	197.346	72.6911	190.683	72.8197	1166.52	137.808	1156.19	138.955
chr5	5403187	5405154	112.987	86.2395	116.623	79.9219	72.2701	85.1702	62.9519	84.1595	102.858	92.1859	94.6825	85.1365	154.789	77.665	158.746	70.5151	547.194	108.619	537.784	95.2766
chr1	869050	871211	87.624	105.121	81.4762	88.7606	77.9715	84.2985	69.3177	79.7216	143.078	100.387	138.237	98.3751	282.142	99.0456	271.268	88.694	77.9032	88.7526	68.9072	92.7753
chr3	6863712	6866593	39.125	97.1559	44.1819	91.4935	26.7786	86.272	28.2513	80.7598	207.093	84.4787	220.063	78.3766	221.425	128.736	217.6	109.337	91.2083	54.4496	88.1503	42.1152
chr1	18638383	18639536	84.4683	99.6003	73.3959	90.0395	112.061	117.102	108.561	108.62	67.0095	75.3792	62.069	75.4206	117.57	71.0765	121.154	55.1986	225.547	73.164	232.389	66.5605
chr3	9126850	9128416	150.789	82.8092	145.817	75.1326	57.7107	80.8392	49.552	75.5098	136.374	84.412	109.994	77.0866	181.166	80.9438	176.155	81.0214	136.011	67.6976	140.765	54.6279
chr3	1603399	1606231	50.739	88.1148	49.515	84.5579	127.739	68.8112	126.171	68.9232	80.8475	77.2627	62.3246	69.1335	250.774	96.2316	237.153	86.6981	184.759	92.2285	189.068	73.9343
chr3	2384417	2385719	111.957	118.187	82.8571	98.872	235.059	87.5704	260.952	78.6235	363.559	90.7989	431.028	79.2111	63.7345	69.7379	45.9545	57.4057	103.713	58.8578	119.665	50.0042
chr3	4384713	4388525	29.2345	86.8435	33.6666	90.2609	98.1901	71.4158	103.073	59.4951	63.1347	87.0622	53.2344	89.8112	41.1215	64.083	33.9672	55.5932	197.931	96.1155	184.334	82.8944
chr1	28400607	28402256	101.953	102.178	102.32	96.8933	45.6278	77.3908	42.3587	75.3492	102.78	81.0971	91.3085	76.9691	202.668	94.2436	190.094	75.3036	31.1024	84.9979	43.1438	75.331
chr3	5050256	5052432	81.3703	90.442	66.1297	84.332	22.091	81.3147	24.2967	82.7509	78.2051	87.6607	67.3397	84.2642	85.6833	80.8304	87.7089	77.3981	0.379959	11.084	0.124831	18.5885
chr4	16159547	16160327	108.691	83.4204	95.9412	81.3792	89.8275	100.153	102.684	85.2057	171.469	84.4428	170.215	77.7432	194.329	84.989	189.533	81.055	157.032	85.5821	150.602	87.3698
chr3	212750	216671	25.0421	90.4267	25.5513	82.7085	52.5732	88.5201	54.2448	89.0692	133.016	89.6426	139.662	86.8617	128.875	66.3822	134.191	54.9652	263.715	90.6166	267.73	74.5502
chr3	20296415	20298691	37.5297	80.5499	33.6479	79.9316	53.2196	78.1247	55.9593	77.2977	274.567	94.4644	278.964	87.7057	110.04	74.6377	108.165	74.725	82.2111	94.8552	88.0992	91.3337
chr3	9163339	9163893	114.124	90.664	130.03	78.5265	77.7287	88.9014	75.0573	86.6756	34.2207	81.0989	34.1874	69.47	91.873	87.5066	82.9672	79.3193	494.253	92.3099	476.105	95.0574
chr3	18557969	18559106	171.454	103.411	165.004	88.5239	61.1555	99.2295	59.1882	91.6749	250.821	97.2291	236.07	82.9651	139.185	83.569	116.673	79.6037	205.135	76.8535	216.887	63.3951
chr4	9739662	9741146	182.36	91.8465	148.336	88.6117	123.401	94.1981	106.441	85.2555	165.353	91.7618	166.052	88.3383	131.759	81.7529	122.745	70.1092	266.721	77.1646	282.256	67.7242
chr1	5856572	5858446	215.207	85.768	224.855	75.0245	76.5512	79.1449	78.7533	77.318	53.3824	67.8409	58.9504	58.5068	199.373	75.5938	199.26	65.4737	144.545	87.3422	154.935	79.5198
chr3	1008994	1010480	118.079	97.4075	112.132	92.2184	155.667	96.1179	132.358	79.2953	83.1384	81.919	88.4422	85.9366	370.332	75.6879	326.049	62.7519	730.932	111.227	694.086	90.3445
chr2	18782324	18784347	170.313	71.6638	172.426	57.4757	105.725	86.0333	117.275	74.998	49.7151	85.0859	45.7172	79.3746	278.293	83.2983	279.87	75.6662	296.711	81.9717	270.116	85.7474
chr1	8853958	8855872	74.8244	95.9039	63.215	94.1195	62.2101	78.5622	60.2297	67.3186	155.238	98.537	137.257	94.6852	640.503	92.792	643.658	105.232	143.006	84.2041	135.741	69.1041
chr3	16909362	16910820	93.5176	108.047	85.2644	92.4975	231.41	93.4298	265.912	88.2785	71.2966	82.0907	77.5594	74.0953	117.669	75.4046	122.713	71.6595	185.491	78.7731	179.618	79.0205
chr3	20341587	20342393	285.445	98.0083	260.751	86.3596	225.278	94.8256	243.165	78.1246	69.0953	75.7938	64.4345	72.2589	115.058	99.365	128.48	84.8618	392.111	87.9939	375.19	67.9745
chr2	18419369	18421110	119.125	96.7786	102.538	91.8867	164.988	97.4196	134.682	84.2482	135.594	74.82	151.382	61.2782	267.925	86.718	303.354	76.3818	167.439	70.7283	202.876	56.2323
chr3	2386896	2388471	57.0717	108.428	37.8556	100.065	60.4602	92.3254	79.5851	86.0403	26.3189	74.9235	27.7088	66.2279	203.985	73.0259	206.658	60.5846	146.203	68.6392	114.383	65.4662
chr3	18001311	18003581	82.0801	102.186	105.524	91.8159	107.506	88.3098	99.0356	98.459	36.5061	83.385	37.8387	78.8225	262.973	78.2288	270.044	67.3051	211.446	64.0023	215.735	50.5002
chr1	1762223	1762814	57.2719	92.7141	48.8149	77.2908	102.148	90.1845	106.49	75.1289	186.812	101.311	198.177	97.2681	354.068	85.3051	355.4	76.037	277.755	75.5899	290.772	69.302
chr5	25037425	25038362	143.471	129.627	161.411	107.841	153.564	102.381	171.758	89.4636	121.781	88.9368	102.594	87.8503	117.703	108.718	140.309	77.4235	150.561	97.5677	104.609	92.3932
chr5	17997778	17999558	282.901	62.5924	281.227	46.992	45.331	92.6967	46.7633	93.5266	103.502	72.3905	90.3409	68.4108	130.891	62.068	119.39	49.2526	153.508	82.6041	153.906	64.5897
chr1	27274064	27276317	41.6686	102.754	50.211	97.4238	70.4147	79.3574	61.4003	82.6292	97.9022	87.896	83.8245	91.2112	175.052	103.404	160.341	72.2696	123.491	80.6704	125.217	74.5109
chr1	17191389	17193158	64.9827	101.442	91.0306	92.4444	155.425	96.1166	152.242	85.6526	28.4865	76.9503	30.915	66.5263	40.9043	76.5221	46.5614	80.4413	283.338	90.0371	265.799	88.9383
chr1	2939569	2942267	102.257	97.3992	97.4679	88.3178	62.5963	85.684	55.9292	83.8873	56.0861	83.8473	57.4208	77.2879	248.908	82.5008	258.917	70.8728	119.521	82.0461	122.73	84.9671
chr1	21141882	21144400	37.854	87.3157	42.8435	91.5685	255.475	86.7663	277.35	77.8952	94.3524	84.4158	92.7474	73.1924	305.642	92.6333	344.963	79.6649	18.3906	55.779	20.9097	44.467
chr5	19695928	19698712	75.1842	86.8458	72.4757	89.07	159.179	78.9876	156.225	71.5067	142.163	89.1765	125.459	82.3158	142.493	86.5169	141.586	88.3157	114.366	73.4427	143.314	67.7178
chr3	7018994	7020901	110.681	74.7061	134.687	59.935	266.743	92.9377	289.114	83.8914	113.698	81.4037	98.452	68.0979	364.732	86.3635	347.992	71.2914	260.684	94.0427	296.761	76.7914
chr4	8979888	8981768	99.6169	84.6441	94.3983	86.4604	21.7393	85.4485	22.7419	72.0628	29.368	80.4726	33.2047	75.8436	206.676	70.2176	192.861	59.6781	110.737	89.6587	96.5002	77.1995
chr5	7094717	7097116	25.9554	83.9383	30.7566	83.8289	93.3313	81.1124	79.5205	75.6098	104.5	72.3387	97.7291	61.6985	360.68	85.1721	402.78	70.2862	227.277	90.6307	206.124	76.7476
chr1	907641	909376	239.902	85.5334	218.684	78.2997	33.9269	84.1214	37.7438	79.4342	226.575	113.595	196.702	115.351	99.1985	97.9759	116.861	93.4912	24.3923	110.983	29.141	85.1397
chr5	20151162	20151842	81.473	88.6374	83.5661	87.24	82.4612	84.9675	87.0387	73.8823	121.722	100.153	168.538	87.7911	161.328	81.9304	153.157	75.3762	201.155	78.9107	219.245	60.5141
chr4	8253549	8255508	52.8936	94.4001	54.1764	92.3612	47.1541	85.4104	50.9112	77.7947	61.2375	82.677	56.1876	76.8017	206.037	65.0966	205.608	50.76	111.486	88.0212	89.1815	70.5552
chr3	18674336	18675712	51.5178	95.571	42.5679	95.1355	235.599	89.4894	235.707	74.0529	76.145	100.556	63.1751	101.088	255.594	78.562	243.41	61.4819	378.698	78.5498	394.669	73.9685
chr5	2563553	2565491	136.921	85.2917	151.66	76.1181	72.5237	80.358	70.2309	67.6157	160.593	90.7319	161.402	82.7996	162.917	66.8547	163.601	60.9007	341.909	70.8222	331.613	62.4171
chr1	26111808	26113243	102.36	100.074	94.5509	99.0787	122.549	89.2812	107.781	83.8201	37.3432	101.684	43.0993	97.2102	288.515	81.4069	275.868	71.9069	28.8273	101.47	29.141	104.365
chr5	22217054	22219274	40.2024	85.7699	38.5134	89.3411	31.8401	80.5794	31.106	77.1116	68.3254	81.1201	45.1397	75.5096	35.3933	74.5096	34.0466	64.875	216.865	78.5355	187.025	67.833
chr5	5371626	5373735	82.5169	93.4235	93.5994	84.1982	78.7401	79.6402	72.6972	77.7062	315.652	97.5553	351.476	91.8097	67.0089	78.2732	63.8344	71.1942	135.604	72.3803	153.945	59.7939
chr1	6418857	6420557	162.101	85.9514	161.27	85.2625	66.9829	92.3362	58.172	87.4403	94.7619	89.6979	90.1957	91.6405	232.725	81.3536	234.248	63.5544	238.609	106.607	260.342	82.5295
chr5	7214499	7216019	55.8806	102.288	55.3296	99.6525	90.0118	93.3327	80.844	86.3868	71.3723	96.6082	71.0948	96.8739	88.3845	71.2977	77.5171	62.3602	242.137	95.94	193.905	103.402
chr1	4153651	4157644	85.7672	89.7682	84.5549	84.8323	17.9832	64.9484	22.9762	52.5413	142.179	70.6498	155.307	58.0545	124.199	75.0697	116.498	65.4673	112.29	103.629	130.618	104.482
chr5	25487980	25489428	102.764	92.0802	97.9283	91.0878	105.683	91.1751	135.676	82.9818	51.2058	74.1062	45.1965	69.7724	121.62	90.1948	129.788	73.3928	70.7009	80.5403	59.0183	65.9787
chr2	17140310	17141431	66.0854	97.7592	65.0409	101.783	198.818	88.8084	181.918	81.5141	252.868	102.33	204.81	87.8862	37.8731	13.3702	44.4568	16.4176	22.523	69.999	20.5877	72.2136
chr3	11267090	11269229	36.2013	91.793	37.1108	83.1098	178.514	98.9337	189.833	107.912	90.6278	76.8803	87.3158	69.3356	177.588	79.7422	179.325	86.9668	202.795	84.5943	170.429	72.2979
chr5	8448096	8451218	67.3513	83.4401	68.7175	80.1237	64.9946	102.467	53.2767	89.997	79.8294	86.2672	94.6085	82.619	183.16	77.9458	220.841	73.6141	174.097	84.983	188.617	82.2587
chr5	3567173	3571015	38.0239	80.2229	36.7714	88.4752	24.0708	85.5091	23.6294	86.685	119.579	69.6145	133.748	66.2659	310.584	87.9262	316.559	74.5975	225.491	66.4021	227.896	55.5008
chr1	28528076	28530790	36.8262	96.4885	43.3572	91.2944	28.5238	79.0679	36.7974	74.6067	61.2365	84.3921	67.129	83.6344	157.088	79.4116	157.108	70.0542	20.7775	79.7516	20.3588	52.822
chr2	18500802	18502562	46.1741	90.8045	37.3535	89.5465	70.1219	88.781	63.7078	84.2063	80.0982	90.6315	72.0578	92.4137	67.9166	95.8138	53.8834	95.1975	198.385	65.6985	263.04	53.1968
chr2	6393331	6394938	128.86	96.0401	117.725	97.9491	107.037	97.0525	131.953	86.405	95.1331	87.0097	82.0245	87.39	26.6846	94.2734	19.8912	69.1548	378.755	74.046	353.351	67.064
chr3	7002816	7004450	65.6614	97.8066	61.8488	94.5153	72.1152	88.7453	59.9273	85.095	65.577	93.5467	64.1701	80.0408	162.365	69.2235	165.034	55.7109	279.979	77.4366	325.718	78.486
chr3	314693	317431	93.4162	85.9701	87.9339	77.7831	129.82	100.303	134.126	84.6012	62.7971	73.2022	52.4195	65.9664	197.793	85.6906	211.008	76.8139	342.471	87.2351	341.314	80.2945
chr3	20430113	20431470	343.084	91.5253	354.717	84.227	115.304	81.3225	104.001	77.274	269.727	102.479	210.61	95.8758	175.833	83.7221	201.363	61.9707	28.0525	56.6187	34.7586	41.0974
chr4	18508369	18510553	82.6074	83.1068	77.9762	79.8581	117.46	74.9001	117.58	70.2611	168.154	93.9673	193.863	83.2443	93.3649	71.9586	94.4197	71.7066	310.825	69.626	286.037	57.5
chr3	3908939	3910420	89.5858	89.2577	82.4055	88.9247	189.809	109.091	257.804	99.6693	39.8848	87.903	35.4276	83.7634	153.682	87.4609	181.051	77.9632	156.072	70.9153	186.223	62.4938
chr4	15662798	15665013	226.838	93.9002	224.813	81.9544	208.338	87.9706	229.745	78.5444	244.692	84.728	256.421	72.0371	220.226	81.3073	247.041	69.4017	226.183	89.2054	205.911	71.0448
chr1	26089201	26090386	218.537	106.737	191.076	104.462	36.7529	90.3645	36.0196	79.8965	106.277	82.2467	101.072	68.6757	220.113	70.4904	206.89	53.0002	223.999	77.8877	240.46	82.6392
chr5	16820283	16824756	43.4752	79.4205	49.5651	78.2046	55.8675	87.1177	60.1752	82.2849	69.181	80.5908	60.246	76.0767	88.137	72.6543	86.2481	59.3504	27.8891	61.4677	24.3776	71.3019
chr1	27233484	27236788	95.1961	84.2337	95.0434	75.7699	33.4162	85.8596	35.8659	83.3517	103.162	89.6049	87.5085	72.8734	88.4396	78.4403	93.6051	68.0098	156.766	73.2667	159.914	74.1028
chr5	1476582	1480197	39.1308	86.5235	41.8857	81.5044	202.266	81.8631	210.477	79.347	40.5196	86.6033	40.4191	78.9902	127.746	65.8705	132.097	53.3331	219.252	73.6173	220.166	67.4523
chr4	14562638	14564378	76.8932	101.295	78.4797	97.2809	161.869	110.073	151.856	96.7052	143.848	82.2367	120.879	74.8721	265.175	83.1412	225.38	86.1081	11.3851	38.7521	10.9462	37.8011
chr2	16543831	16545584	215.854	92.0788	229.305	68.6971	44.3049	89.9257	50.4601	81.0797	80.0412	85.8428	66.7847	81.0383	264.889	95.1285	251.937	87.1871	289.252	83.3178	294.173	70.8796
chr5	19813345	19814554	109.08	96.3088	95.1602	111.384	40.149	87.2004	41.7578	81.2402	247.346	102.267	268.131	121.298	78.8653	77.2779	50.8687	68.837	376.746	92.0223	400.094	66.0828
chr1	17179301	17180530	156.281	84.3385	160.477	70.1516	113.049	78.8032	113.312	72.1446	121.978	103.672	90.6841	90.2189	20.9481	78.9364	28.521	77.8354	347.294	89.668	326.45	68.4039
chr3	23146827	23147951	117.756	97.7014	104.845	96.7608	90.8008	102.404	86.87	79.5979	121.128	90.9351	96.7428	98.1606	72.9073	62.1672	67.4547	57.8525	179.726	71.0359	167.293	56.2597
chr1	10858297	10860261	31.2977	90.2074	41.1298	84.0714	120.452	79.0552	115.963	75.8984	110.551	90.2706	108.073	85.8976	150.943	81.8215	153.959	88.5212	151.968	84.1514	145.003	71.4363
chr3	3930179	3930992	271.793	108.678	261.731	85.3728	85.7906	87.729	84.2677	79.1222	55.2308	75.1626	52.8181	71.2319	168.764	95.0847	148.055	84.0639	209.861	73.553	270.831	62.1772
chr4	13743109	13746211	18.4776	94.5029	24.1808	89.7561	108.156	91.0242	95.002	91.8951	186.017	86.0727	206.728	78.2043	128.432	81.2826	130.448	85.265	221.971	91.3999	246.015	73.8641
chr3	20560807	20563762	35.6598	95.9591	38.2235	89.6038	39.856	84.7178	36.6041	78.3184	76.7021	62.0703	71.947	51.3144	83.7468	97.6518	80.5822	88.3816	147.354	76.532	165.205	68.5165
chr2	9526094	9527830	30.2579	105.343	32.3304	99.4415	141.123	97.7088	147.258	85.2542	122.339	75.4883	116.399	70.2522	96.919	75.9912	102.036	49.8709	204.313	77.91	234.051	69.393
chr5	16147593	16149198	94.6016	97.7245	85.6255	95.607	30.0534	79.8923	28.6547	76.9876	119.623	83.7633	120.539	84.3821	353.118	86.7704	326.194	81.5836	117.463	70.3951	136.546	57.4399
chr5	4097700	4101668	135.557	53.4523	142.503	50.034	53.4189	100.473	48.1318	95.7243	103.965	97.2319	122.422	86.0368	328.355	93.5388	305.077	103.758	330.26	85.3489	322.73	89.0156
chr5	17159043	17161070	77.6634	87.629	86.086	83.7022	90.0555	89.2478	85.8335	87.6774	150.803	81.2169	155.73	78.3593	287.628	99.6255	329.426	81.1948	301.77	90.8671	354.496	82.8186
chr5	23426667	23427856	121.255	95.6246	90.4376	99.1214	257.311	89.996	219.981	80.4772	54.7952	78.7314	47.1145	68.6791	135.234	78.8527	126.191	70.709	199.089	83.8055	263.331	74.721
chr1	1119698	1122526	176.596	85.8982	200.319	72.5807	57.0344	75.7976	55.273	68.3926	220.988	89.6926	130.302	87.2584	226.007	81.0127	188.449	68.6663	226.748	109.311	257.147	89.4841
chr5	21548472	21552470	38.2175	92.5683	38.6603	94.2721	130.553	89.0138	144.262	80.1186	117.26	80.1854	99.6529	74.491	131.91	73.8189	147.606	74.7216	45.4326	74.2951	47.1794	60.4974
chr2	12168839	12173570	108.397	66.403	115.271	58.4747	22.5579	81.6921	24.302	75.1992	285.346	81.7065	270.742	70.1257	172.79	73.8268	170.794	75.771	167.732	65.7359	173.763	56.9356
chr1	415078	418010	220.212	77.167	261.255	58.9455	78.7196	82.008	62.013	68.8555	50.72	89.6856	51.1772	80.6765	261.446	84.9656	256.892	74.4918	94.1441	62.6468	95.4192	44.8593
chr3	2388951	2389811	92.6393	108.845	109.99	85.9956	25.2692	83.988	26.8696	75.7204	45.096	82.6761	40.0119	73.3748	153.175	81.1973	165.527	73.7148	235.892	72.6062	258.016	58.0761
chr1	9746810	9748046	107.602	88.4788	116.423	89.7527	64.165	93.1603	62.7321	86.4521	155.929	84.1043	141.892	78.3891	260.32	79.3644	275.202	67.8607	195.988	90.2297	202.068	94.3329
chr5	7192238	7198324	188.175	64.7487	206.132	50.4595	214.094	85.8329	186.822	80.6627	55.8349	92.1631	50.709	83.4614	413.412	80.3621	391.429	66.9369	319.113	78.4399	322.061	65.9146
chr2	19469718	19471886	145.372	96.3571	149.684	78.6233	127.485	97.2178	120.717	89.7471	64.9045	87.6109	55.3519	80.6199	191.953	67.2324	199.2	51.7473	262.583	96.7829	308.32	78.0394
chr1	29484268	29485290	273.076	77.5176	270.139	68.1075	215.147	81.2809	201.206	76.8198	347.693	89.1517	373.326	73.2568	209.364	93.1225	205.701	91.9586	193.745	63.6511	208.577	53.2615
chr2	15142676	15144182	86.7204	100.207	89.1645	96.2459	157.688	81.0127	151.942	77.1562	71.9835	72.1611	63.8829	67.128	126.24	84.3255	120.622	88.502	281.375	82.012	336.939	69.0165
chr2	9356982	9357916	225.129	92.8878	224.829	81.2994	17.2685	81.236	18.107	77.5347	156.308	86.7237	151.729	79.2636	61.8659	69.5678	59.1	59.2667	136.702	72.3257	140.73	63.9331
chr4	12220742	12222371	113.104	81.2885	107.763	87.8862	335.652	95.4548	334.286	87.0026	110.615	94.6472	107.146	95.7583	509.253	98.1351	496.023	92.4972	16.5942	63.355	16.4084	54.6739
chr1	23956385	23958322	51.0216	95.0008	51.6324	88.7142	34.6127	82.8659	33.7343	80.6052	101.448	79.6252	88.8783	68.1626	133.67	71.3541	128.881	58.4219	174.302	75.6629	171.612	65.0764
chr3	4361856	4364262	54.7459	98.0227	59.6628	96.4063	82.1279	87.8109	75.8142	82.5137	62.2494	98.6493	61.4075	80.836	334.434	84.8179	315.007	81.3086	123.586	96.4512	111.499	80.8952
chr2	19472680	19474314	164.74	94.034	165.002	86.165	45.8514	90.9441	51.7345	75.0926	60.9842	86.165	66.2537	75.1307	340.823	75.1709	389.181	71.2954	194.138	95.4687	193.365	84.592
chr5	15404641	15407711	36.9244	85.374	39.0698	86.3117	119.84	92.4759	135.863	91.8606	286.971	88.2569	319.005	76.6648	208.887	82.2862	206.355	72.7121	184.073	98.7652	177.66	100.662
chr5	16492319	16493994	62.5291	84.0993	57.9341	78.0351	87.9173	86.4323	75.7261	73.3319	74.8072	76.0572	75.585	70.6144	288.711	100.167	293.023	93.4008	173.788	81.6719	169.847	77.9399
chr3	6484067	6486247	30.0276	100.016	29.7559	94.6994	148.018	90.5485	152.207	89.9853	41.6653	76.2872	37.1553	67.0326	151.818	76.9522	172.602	67.4227	72.223	27.2476	66.6401	23.7902
chr3	4242124	4244145	44.556	99.073	41.7	94.0286	60.1992	86.2576	57.9932	85.4905	106.839	80.2578	127.222	78.8246	122.53	76.8476	122.132	70.4305	88.6521	70.6307	78.1491	60.7363
chr1	20757766	20760076	185.923	66.2193	186.805	57.4399	185.697	84.9042	183.625	78.0568	77.1059	73.391	81.6125	60.5175	211.23	65.0259	211.004	50.1498	205.482	79.1093	204.639	78.4011
chr4	10454528	10459328	22.7846	86.0913	28.0846	83.8764	46.0879	89.1381	47.2128	79.496	216.951	91.8281	242.495	84.7474	123.488	83.8449	113.915	87.6008	210.459	87.4688	222.985	86.5451
chr1	19001543	19002215	132.336	93.7695	155.592	95.6351	411.494	98.116	431.232	69.5722	61.4139	87.8204	55.5427	87.4945	49.0333	89.4128	47.6986	88.0333	129.968	88.5196	126.073	83.2606
chr1	2827060	2829315	33.1354	95.2719	34.3489	100.407	73.3729	85.7227	62.6056	78.2714	119.055	91.7501	125.527	88.0355	276.033	98.2731	296.677	81.9818	447.662	97.3618	419.579	82.2709
chr3	19834342	19837082	36.1272	94.1564	39.0532	88.6239	269.462	81.4283	281.148	64.8731	143.6	60.1611	151.446	53.0933	110.928	72.6605	104.879	69.299	263.457	79.1243	268.994	60.8443
chr1	27080183	27081613	43.2084	99.6255	42.6722	103.02	119.7	98.3521	106.883	91.5359	255.128	87.13	276.78	74.7929	276.167	90.2068	244.604	79.403	225.016	76.1028	236.707	71.2341
chr5	20777573	20778118	147.648	100.539	152.389	88.8941	78.2302	83.5606	80.5598	72.8023	113.473	83.6941	111.622	96.1598	24.2567	78.2642	26.1521	70.6316	248.75	74.1355	246.725	51.8673
chr1	28441525	28442367	251.813	105.749	214.924	92.2961	67.1055	82.3069	66.0421	72.9896	65.8083	86.3152	75.338	70.812	18.9145	68.1368	21.1393	55.5172	195.547	75.623	187.862	70.5817
chr5	2180501	2182418	77.3725	87.5361	67.6765	75.7142	34.7838	80.8547	33.7968	77.1972	105.614	67.2699	99.4763	56.2998	167.642	162.67	137.691	163.139	156.051	55.2716	152.271	49.2764
chr2	8785987	8789473	43.7848	91.1007	41.4795	82.762	59.7303	85.7733	53.337	81.782	107.377	100.561	103.463	88.5403	95.5963	75.8348	80.8622	69.4863	368.122	64.6428	362.305	61.873
chr1	5249759	5250573	271.655	99.8499	262.484	97.6573	95.6666	97.2267	95.0502	85.8617	68.8325	85.7613	65.2885	78.1896	174.553	99.5046	233.617	85.7931	0	0	0	0
chr4	1264626	1266486	115.023	95.374	106.412	93.131	226.568	81.3816	250.983	75.2494	203.994	87.5497	227.155	79.7513	158.633	68.0188	138.391	53.7348	183.975	91.1077	227.279	79.1443
chr2	19427371	19428933	72.47	81.4134	67.4982	76.8441	71.3555	84.3545	77.3465	75.2238	164.434	100.61	162.818	94.8303	61.4249	73.5703	49.8125	67.1771	287.862	92.2315	280.145	86.029
chr2	18073233	18073905	148.017	103.622	149.868	100.049	33.6427	84.2408	44.794	78.5723	243.33	84.2422	266.076	67.8281	225.771	78.5896	234.54	66.0632	38.8987	92.9838	33.6976	89.1645
chr5	1250250	1253865	44.9606	100.86	46.8674	91.7882	118.652	98.3729	99.0181	88.9501	304.28	109.641	328.955	100.022	84.0098	89.2081	79.9397	73.3823	17.4918	65.9913	16.3027	62.2271
chr3	6142128	6143310	171.275	98.7019	138.309	95.526	26.7211	29.8043	25.1661	27.9655	33.3823	76.8136	33.737	71.3154	92.7679	78.0445	86.0796	68.8578	208.572	81.8215	209.714	58.2944
chr5	981875	984200	101.77	96.9206	100.17	81.479	139.543	85.0494	136.252	80.922	229.559	74.6175	196.392	68.3363	166.979	76.6507	170.009	60.3947	282.484	87.1177	300.919	82.9137
chr3	11976836	11979621	44.544	83.7814	44.0097	86.4819	194.771	87.8919	251.83	76.399	173.122	83.0783	169.317	73.7688	104.769	81.97	97.5721	78.8848	76.1738	94.719	68.0223	101.387
chr2	1618935	1620336	85.9263	107.554	96.5959	94.2847	50.866	81.9041	48.4299	78.8214	30.2331	95.7912	27.4062	105.447	93.2994	84.3174	76.5042	73.1113	148.102	59.5991	153.041	45.9295
chr5	25703928	25705316	67.9815	101.982	47.9945	98.872	32.3839	94.364	30.7804	97.1692	52.164	82.8095	47.5141	80.2967	328.089	84.6603	342.788	87.4147	459.266	94.8936	422.724	91.5481
chr5	24371006	24374038	67.0335	94.1998	71.9106	87.1978	131.112	85.5666	148.193	86.5767	112.495	61.5433	104.744	51.3169	114.042	102.63	98.9129	100.567	3.86583	17.8003	4.06422	13.5021
chr2	15509897	15511514	75.7318	88.8101	64.5535	94.4083	149.29	84.0213	154.211	71.3922	124.155	81.8291	108.302	76.9853	98.6196	78.2892	97.4158	78.4808	141.038	100.709	116.093	108.691
chr1	22051294	22053885	86.2072	88.116	81.1809	83.2646	62.9892	83.0293	57.5852	86.7846	75.1306	76.4621	80.5712	66.4748	105.763	69.6636	111.53	64.9321	196.713	63.8531	192.237	52.2382
chr2	10860827	10862357	115.935	119.974	144.105	104.3	260.195	89.8366	241.234	86.9768	59.1438	73.8451	62.3368	64.9975	117.727	74.0646	117.143	62.3555	196.168	97.0116	280.171	96.8473
chr2	6950040	6951192	147.878	92.5521	151.624	84.1098	134.371	90.0471	130.738	81.0627	52.9774	82.9218	46.7066	79.6376	151.107	79.4548	149.175	67.7964	72.4556	67.8507	88.9444	60.0909
chr3	8641568	8644449	66.7785	88.9935	74.7693	80.4429	88.8653	94.6124	99.4447	87.3107	88.3003	97.5897	77.4253	88.8253	83.3593	107.942	86.5309	88.6709	166.913	73.7406	165.565	57.1972
chr3	23166288	23166900	261.402	100.351	263.412	86.9168	134.422	85.4315	135.365	84.4558	21.8511	60.4101	31.0554	49.0751	171.879	65.5674	177.348	51.3937	81.0719	79.5082	108.854	69.2488
chr2	16011455	16012508	156.323	87.1605	188.96	64.4123	100.715	91.9629	87.0802	80.8701	124.217	82.1555	119.345	80.1041	193.679	89.1077	192.644	85.105	255.716	62.6057	240.324	53.4151
chr2	19079405	19080053	123.44	94.4239	147.324	86.3604	125.129	99.3722	116.525	96.1236	130.694	82.4469	131.478	79.9893	65.6221	62.6028	78.0472	49.6366	219.378	73.0307	220.054	71.1353
chr2	8924893	8925804	135.824	73.6802	146.441	70.7624	196.84	89.8043	185.795	97.5175	49.7027	84.7068	45.5908	83.7578	247.317	75.849	247.98	65.8267	12.2306	55.7772	11.584	38.2796
chr5	23569061	23571340	75.1707	100.58	77.7179	91.193	57.3937	74.2908	57.7922	66.9301	175.872	88.346	144.381	84.234	304.929	97.2792	335.041	91.2905	224.471	103.982	188.695	99.8509
chr3	2079032	2083291	43.4854	80.7844	46.226	73.4053	101.839	87.7172	87.5163	79.7729	147.664	79.1052	131.779	68.515	129.115	64.3607	106.48	48.2977	359.435	85.4708	357.458	94.8568
chr4	16560061	16562969	100.693	92.3283	114.119	77.52	24.6911	85.6729	25.8468	84.6794	18.7175	79.8108	19.0843	75.0585	125.5	89.3007	123.266	84.2415	120.939	79.4398	127.531	74.6976
chr5	17845165	17846197	159.04	81.1911	172.644	85.4591	44.8112	83.5888	39.777	95.0042	57.3572	76.6945	47.917	75.5872	156.231	69.8332	166.265	58.058	255.261	75.1822	253.104	64.3199
chr4	362168	363691	313.552	78.4014	315.825	59.3362	165.934	74.8452	165.631	70.1245	206.521	84.6902	183.178	77.3439	33.9504	109.562	31.6532	113.646	183.678	84.1845	188.359	76.1227
chr1	9501970	9503869	78.9466	83.3163	80.5636	81.5342	151.746	96.1824	140.947	99.1602	148.797	99.5575	159.225	92.2265	127.262	78.7342	141.913	67.654	345.827	87.2311	355.135	82.0824
chr1	3607630	3610520	45.7431	89.9014	44.0443	85.0504	375.668	92.3306	363.191	82.151	171.107	78.4171	193.54	68.8053	144.472	79.5019	151.128	69.513	156.154	109.143	143.288	117.199
chr5	8172331	8175431	152.448	76.962	171.406	73.9945	30.0351	78.0899	32.0912	72.648	33.3462	79.921	30.6783	70.7524	212.819	86.2898	179.173	70.9565	454.622	88.5716	585.454	66.4732
chr1	18519945	18521695	53.3717	92.3671	50.0559	90.9622	128.103	72.3001	137.506	62.3063	109.864	82.6127	99.9309	82.4806	228.468	79.1607	219.946	72.0234	173.728	75.1495	196.145	66.7973
chr1	7925120	7927278	36.3265	86.8588	34.6775	88.7923	192.881	90.9726	172.744	86.3891	249.801	99.407	226.714	88.9375	251.326	60.3503	241.83	49.4528	200.887	82.9424	228.185	89.3602
chr2	15594029	15594961	146.982	102.641	143.329	111.39	183.174	91.1784	204.554	78.8935	20.6576	81.5435	24.5398	72.3326	215.968	67.4874	200.773	49.9861	0	0	0	0
chr3	7890863	7892347	84.886	96.9234	82.1211	93.9417	169.916	87.6245	156.775	81.4175	48.9172	84.0985	53.4603	78.6248	68.1389	79.7647	76.0836	101.354	231.667	61.1265	234.802	49.937
chr1	3847242	3849162	93.2175	99.5282	86.5124	97.6361	76.4874	96.3007	64.4969	88.9535	65.7828	90.4881	69.451	91.1207	155.98	82.3896	166.864	68.5226	347.018	84.2121	355.425	76.9905
chr3	2608470	2611418	133.23	85.4995	121.586	84.2491	114.895	103.333	120.688	104.812	146.289	85.7934	155.365	86.8978	28.4121	86.7906	28.2122	87.1859	249.869	79.8661	245.457	63.5605
chr5	6225955	6228132	123.649	89.981	103.687	81.4774	72.5651	84.3382	69.4912	87.054	175.549	92.6728	157.207	87.9907	208.08	98.7673	243.001	87.526	133.463	81.3773	117.224	74.4919
chr5	26447647	26448727	115.161	88.5752	117.374	77.8159	145.888	89.4684	140.423	85.5242	206.553	94.5414	223.203	85.4254	173.31	98.538	131.553	99.413	205.218	76.6793	240.634	94.8771
chr4	6218395	6218927	163.26	98.2756	145.924	115.227	25.3149	94.031	29.5824	92.4674	55.8349	92.1631	50.709	83.4614	49.4549	76.6475	41.7617	73.1336	65.4543	83.7644	62.607	74.3977
chr4	9644712	9646366	60.3306	94.5534	66.4922	94.568	42.4786	81.8993	45.9669	86.552	145.321	80.4901	167.092	66.8646	75.9162	89.8525	72.6076	85.7167	119.504	85.2718	116.915	84.2794
[truncated: 6,797 more rows]

## Sheet: Fig.4b
	Whole_Pos	Col_h2az	Col_input	nrp1,nrp2_h2az	nrp1,nrp2_input
[truncated: 1,193 more rows]

## Sheet: Suppl Fig. 9a
promoter													minus one													plus one													genebody
[truncated: 752 more rows]
[truncated: 15 more columns]

[truncated: 7 more sheets: Suppl Fig. 9b, Suppl Fig. 9c, Suppl Fig. 11a, Suppl Fig. 11b, Suppl Fig. 11c, Suppl Fig. 11d, Suppl Fig. 11e]
