# Supplementary material for: NAP1-RELATED PROTEIN1 and 2 negatively regulate H2A.Z abundance in chromatin in Arabidopsis
Source: Nat Commun. 2020 Jun 8;11:2887. doi: 10.1038/s41467-020-16691-x (PMC7280298; doi:10.1038/s41467-020-16691-x)
Supplement: Supplementary file 4 — Source Data [file 41467_2020_16691_MOESM4_ESM.zip › Source data Supplementary Figure 9.xlsx]

## Sheet: nrp1-1nrp2-2VsCol All
Gene_id	readcount_nrp2nrp1	readcount_Columbia	log2FoldChange	pval	padj	significant
AT1G01010	49.4641	56.909	-0.20227	0.74118	1	FALSE
AT1G01020	252.133	252.609	-0.0027194	0.9669	1	FALSE
AT1G01030	100.119	106.737	-0.092339	0.82927	1	FALSE
AT1G01040	827.576	896.417	-0.11528	0.75205	1	FALSE
AT1G01046	0.959709	0	Inf	0.57739	1	FALSE
AT1G01050	1158.62	1281.69	-0.14564	0.73357	1	FALSE
AT1G01060	9335.26	11192.1	-0.26172	0.79763	1	FALSE
AT1G01070	115.507	125.961	-0.125	0.87094	1	FALSE
AT1G01073	0	0	NA	NA	NA	NA
AT1G01080	1953.02	2258.3	-0.20953	0.59592	1	FALSE
AT1G01090	4789.13	5328.05	-0.15384	0.72653	1	FALSE
AT1G01100	5176.37	5936.41	-0.19765	0.66712	1	FALSE
AT1G01110	68.4367	73.3808	-0.10063	0.85955	1	FALSE
AT1G01115	0	0	NA	NA	NA	NA
AT1G01120	1759.43	1559.37	0.17414	0.76618	1	FALSE
AT1G01130	75.1086	66.5988	0.17348	0.76129	1	FALSE
AT1G01140	961.749	897.646	0.099515	0.85749	1	FALSE
AT1G01150	2.23646	5.36623	-1.2627	0.32846	1	FALSE
AT1G01160	400.428	393.185	0.026331	0.92721	1	FALSE
AT1G01170	535.396	580.995	-0.11792	0.80317	1	FALSE
AT1G01180	133.939	156.974	-0.22895	0.83045	1	FALSE
AT1G01183	1.2901	0.721385	0.83865	0.86398	1	FALSE
AT1G01190	100.545	104.655	-0.057795	0.92269	1	FALSE
AT1G01200	26.359	39.9875	-0.60125	0.2868	1	FALSE
AT1G01210	550.471	513.952	0.099031	0.80022	1	FALSE
AT1G01220	550.373	625.092	-0.18366	0.63192	1	FALSE
AT1G01225	55.7468	59.5189	-0.09446	0.86544	1	FALSE
AT1G01230	276.5	266.84	0.051303	0.92388	1	FALSE
AT1G01240	159.465	162.365	-0.026002	0.97335	1	FALSE
AT1G01250	96.2392	121.882	-0.34079	0.6978	1	FALSE
AT1G01260	342.115	290.417	0.23636	0.59439	1	FALSE
AT1G01270	0	0	NA	NA	NA	NA
AT1G01280	0	0	NA	NA	NA	NA
AT1G01290	177.871	192.547	-0.11438	0.75922	1	FALSE
AT1G01300	1212.82	1312.14	-0.11355	0.80631	1	FALSE
AT1G01305	0	0	NA	NA	NA	NA
AT1G01310	0.317804	0	Inf	1	1	FALSE
AT1G01320	14882	15054	-0.016579	0.95519	1	FALSE
AT1G01340	99.8646	97.6325	0.032613	0.96242	1	FALSE
AT1G01350	350.106	319.549	0.13175	0.7897	1	FALSE
AT1G01355	1.60715	3.69958	-1.2029	0.52656	1	FALSE
AT1G01360	218.145	217.977	0.001109	0.99088	1	FALSE
AT1G01370	136.574	143.127	-0.06761	0.89833	1	FALSE
AT1G01380	24.3887	26.0642	-0.095856	0.98375	1	FALSE
AT1G01390	164.804	227.217	-0.46332	0.30692	1	FALSE
AT1G01400	0.3241	0	Inf	1	1	FALSE
AT1G01410	0	0	NA	NA	NA	NA
AT1G01420	188.67	208.389	-0.14341	0.79132	1	FALSE
AT1G01430	736.419	844.709	-0.19793	0.6545	1	FALSE
AT1G01440	316.932	273.037	0.21508	0.59608	1	FALSE
AT1G01448	44.8614	55.5027	-0.30708	0.5452	1	FALSE
AT1G01450	0	0	NA	NA	NA	NA
AT1G01453	0	0	NA	NA	NA	NA
AT1G01460	0	0	NA	NA	NA	NA
AT1G01470	1458.21	1580.66	-0.11633	0.87907	1	FALSE
AT1G01471	0	0	NA	NA	NA	NA
AT1G01480	3.55098	0.721385	2.2994	0.2238	1	FALSE
AT1G01490	1400.18	1413.01	-0.013163	0.9937	1	FALSE
AT1G01500	248.427	242.911	0.032396	0.97522	1	FALSE
AT1G01510	750.354	847.206	-0.17514	0.68393	1	FALSE
AT1G01520	521.139	647.178	-0.31249	0.7759	1	FALSE
AT1G01530	1.29287	0.312055	2.0507	0.67081	1	FALSE
AT1G01540	1858.78	1842.65	0.012572	0.98345	1	FALSE
AT1G01550	1285.11	1447.41	-0.17158	0.67127	1	FALSE
AT1G01560	20.3072	9.80742	1.05	0.25048	1	FALSE
AT1G01570	28.2039	32.9887	-0.22608	0.73621	1	FALSE
AT1G01580	47.2693	49.9958	-0.080904	0.88735	1	FALSE
AT1G01590	3.22488	3.13646	0.04011	1	1	FALSE
AT1G01600	272.847	264.885	0.042729	0.88988	1	FALSE
AT1G01610	1546.3	1571.67	-0.023486	0.9927	1	FALSE
AT1G01620	12079.8	12347.5	-0.031633	0.98945	1	FALSE
AT1G01630	996.299	952.51	0.064844	0.85548	1	FALSE
AT1G01640	17.6643	20.542	-0.21774	0.78883	1	FALSE
AT1G01650	577.071	575.732	0.0033513	0.97316	1	FALSE
AT1G01660	19.2263	20.3112	-0.079193	0.91292	1	FALSE
AT1G01670	33.7083	28.2326	0.25574	0.64684	1	FALSE
AT1G01680	17.4747	5.89987	1.5665	0.4455	1	FALSE
AT1G01690	107.515	110.912	-0.04487	0.89662	1	FALSE
AT1G01695	4.48904	5.79131	-0.36748	0.78136	1	FALSE
AT1G01700	31.3593	33.337	-0.088233	0.8229	1	FALSE
AT1G01710	562.522	626.663	-0.15578	0.71192	1	FALSE
AT1G01720	738.287	732.94	0.010486	0.97953	1	FALSE
AT1G01725	118.502	120.604	-0.025371	0.96714	1	FALSE
AT1G01730	237.333	237.352	-0.00011812	0.97979	1	FALSE
AT1G01740	95.9631	97.4461	-0.022125	0.93503	1	FALSE
AT1G01750	13.4578	10.425	0.36839	0.67029	1	FALSE
AT1G01760	39.4091	46.4642	-0.23759	0.60021	1	FALSE
AT1G01770	363.788	392.004	-0.10777	0.7716	1	FALSE
AT1G01780	134.044	134.463	-0.004493	1	1	FALSE
AT1G01790	4009.43	4550.37	-0.18259	0.65815	1	FALSE
AT1G01800	1021.57	963.916	0.083814	0.83142	1	FALSE
AT1G01810	20.8901	16.6685	0.3257	0.60673	1	FALSE
AT1G01820	747.667	734.477	0.025678	0.96163	1	FALSE
AT1G01830	357.155	406.758	-0.18762	0.62869	1	FALSE
AT1G01840	30.7884	43.6534	-0.50371	0.52587	1	FALSE
AT1G01860	59.2886	30.5102	0.95847	0.51632	1	FALSE
AT1G01870	0	0	NA	NA	NA	NA
AT1G01880	56.9661	40.0399	0.50866	0.32617	1	FALSE
AT1G01890	0	0	NA	NA	NA	NA
AT1G01900	350.511	356.62	-0.024927	0.97787	1	FALSE
AT1G01910	1056.37	1027.29	0.040273	0.91069	1	FALSE
AT1G01920	310.885	248.67	0.32215	0.4696	1	FALSE
AT1G01930	296.674	257.901	0.20206	0.6447	1	FALSE
AT1G01940	178.544	189.746	-0.087794	0.83333	1	FALSE
AT1G01950	469.418	445.191	0.076449	0.8893	1	FALSE
AT1G01960	1667.95	1693.51	-0.021944	0.96465	1	FALSE
AT1G01970	890.644	1032.21	-0.21281	0.62163	1	FALSE
AT1G01980	0.320571	0.312055	0.038845	1	1	FALSE
AT1G01990	414.992	407.746	0.025414	0.89271	1	FALSE
AT1G02000	295.314	291.059	0.020938	0.92795	1	FALSE
AT1G02010	306.144	320.015	-0.063926	0.84257	1	FALSE
AT1G02020	402.276	429.091	-0.093096	0.8731	1	FALSE
AT1G02030	4.50564	5.32547	-0.24118	0.85331	1	FALSE
AT1G02040	0	0	NA	NA	NA	NA
AT1G02050	101.371	99.4675	0.027344	0.94946	1	FALSE
AT1G02060	120.365	116.577	0.046123	0.92387	1	FALSE
AT1G02065	134.739	85.2951	0.65963	0.18707	1	FALSE
AT1G02070	5.77762	7.48962	-0.37442	0.73196	1	FALSE
AT1G02074	0.3241	0.332435	-0.036635	1	1	FALSE
AT1G02080	1842.25	1878.55	-0.028149	0.94093	1	FALSE
AT1G02090	792.542	740.32	0.098339	0.77295	1	FALSE
AT1G02100	583.424	548.015	0.09033	0.82159	1	FALSE
AT1G02110	854.142	944.049	-0.14439	0.77308	1	FALSE
AT1G02120	1385.19	1364.44	0.021778	0.97753	1	FALSE
AT1G02130	707.327	757.393	-0.098663	0.83898	1	FALSE
AT1G02136	0	0	NA	NA	NA	NA
AT1G02140	2601.55	2500.79	0.056985	0.84315	1	FALSE
AT1G02145	300.492	294.62	0.028472	1	1	FALSE
AT1G02150	3217.46	3640.72	-0.1783	0.67188	1	FALSE
AT1G02160	464.393	493.267	-0.087023	0.85618	1	FALSE
AT1G02170	450.432	467.992	-0.055172	0.94467	1	FALSE
AT1G02180	127.176	131.105	-0.043888	0.96558	1	FALSE
AT1G02190	95.9738	45.9955	1.0611	0.17796	1	FALSE
AT1G02205	2285.56	2164.49	0.078522	0.82926	1	FALSE
AT1G02210	0	0	NA	NA	NA	NA
AT1G02220	105.869	72.4114	0.54798	0.58034	1	FALSE
AT1G02228	0	0	NA	NA	NA	NA
AT1G02230	7.08184	5.42274	0.3851	0.75274	1	FALSE
AT1G02250	0.3241	0.312055	0.054639	1	1	FALSE
AT1G02260	180.318	233.471	-0.3727	0.3649	1	FALSE
AT1G02270	315.817	313.662	0.0098805	0.99582	1	FALSE
AT1G02280	2287.14	2292.24	-0.0032132	0.96065	1	FALSE
AT1G02290	133.098	141.414	-0.087444	0.82404	1	FALSE
AT1G02300	238.796	275.665	-0.20713	0.89254	1	FALSE
AT1G02305	1014.43	999.461	0.02144	0.97203	1	FALSE
AT1G02310	0.95618	1.01306	-0.083365	1	1	FALSE
AT1G02320	0	0	NA	NA	NA	NA
AT1G02330	507.006	474.165	0.096614	0.85615	1	FALSE
AT1G02335	161.256	173.52	-0.10575	0.82466	1	FALSE
AT1G02340	16.0128	9.94993	0.68647	0.38748	1	FALSE
AT1G02350	48.7601	58.7	-0.26766	0.57248	1	FALSE
AT1G02360	29.0249	22.4775	0.3688	0.68364	1	FALSE
AT1G02370	261.492	129.346	1.0155	0.020279	1	FALSE
AT1G02380	50.0105	47.5906	0.071553	0.82717	1	FALSE
AT1G02390	52.508	43.1799	0.28218	0.71216	1	FALSE
AT1G02391	0	0	NA	NA	NA	NA
AT1G02400	21.472	20.8768	0.040561	1	1	FALSE
AT1G02405	8.02944	7.43976	0.11004	0.90755	1	FALSE
AT1G02410	357.014	331.984	0.10487	0.81843	1	FALSE
AT1G02420	59.2743	56.6062	0.066447	0.93466	1	FALSE
AT1G02430	19.5784	21.9419	-0.16443	0.79144	1	FALSE
AT1G02440	0.95618	0.312055	1.6155	0.83217	1	FALSE
AT1G02450	16.2982	6.12837	1.4111	0.28184	1	FALSE
AT1G02460	58.8958	73.3892	-0.3174	0.65907	1	FALSE
AT1G02470	14.0941	15.0197	-0.09176	0.85612	1	FALSE
AT1G02475	1018.52	1084.33	-0.090335	0.78796	1	FALSE
AT1G02480	0	0	NA	NA	NA	NA
AT1G02490	6.4097	8.20653	-0.35652	0.79614	1	FALSE
AT1G02500	5388.27	5873.38	-0.12437	0.86484	1	FALSE
AT1G02510	0	0	NA	NA	NA	NA
AT1G02520	9.91814	4.75787	1.0598	0.26335	1	FALSE
AT1G02530	36.5778	9.3371	1.9699	0.0016963	0.87897	FALSE
AT1G02540	0	0	NA	NA	NA	NA
AT1G02550	0	0	NA	NA	NA	NA
AT1G02560	6469.68	7138.24	-0.14187	0.73595	1	FALSE
AT1G02570	0.320571	0	Inf	1	1	FALSE
AT1G02575	0	0	NA	NA	NA	NA
AT1G02580	0.6482	0	Inf	0.77078	1	FALSE
AT1G02590	0	0	NA	NA	NA	NA
AT1G02600	0	0	NA	NA	NA	NA
AT1G02610	18.8272	20.2963	-0.1084	0.94633	1	FALSE
AT1G02620	2.5535	1.28898	0.98625	0.68815	1	FALSE
AT1G02630	14.7751	12.6116	0.22841	0.7405	1	FALSE
AT1G02640	452.398	521.669	-0.20554	0.69658	1	FALSE
AT1G02650	21.1757	25.6029	-0.2739	0.71463	1	FALSE
AT1G02660	70.3452	68.9296	0.029328	0.98889	1	FALSE
AT1G02670	30.7028	34.3345	-0.16129	0.75685	1	FALSE
AT1G02680	167.919	167.108	0.006986	0.98776	1	FALSE
AT1G02681	0.320571	0.721385	-1.1701	0.97662	1	FALSE
AT1G02690	350.455	310.379	0.1752	0.66498	1	FALSE
AT1G02700	45.9865	60.5694	-0.39738	0.52144	1	FALSE
AT1G02710	205.919	207.773	-0.012935	0.96878	1	FALSE
AT1G02720	268.993	299.728	-0.15609	0.71737	1	FALSE
AT1G02730	1231.77	1472.41	-0.25746	0.64053	1	FALSE
AT1G02740	115.088	111.705	0.043048	0.88864	1	FALSE
AT1G02750	182.41	197.89	-0.11751	0.7928	1	FALSE
AT1G02760	0	0	NA	NA	NA	NA
AT1G02770	5.81615	7.03506	-0.2745	0.85932	1	FALSE
AT1G02780	16048.6	16894	-0.074062	0.88281	1	FALSE
AT1G02790	0	0	NA	NA	NA	NA
AT1G02800	107.442	130.176	-0.2769	0.59556	1	FALSE
AT1G02810	14.4364	16.9442	-0.23109	0.7462	1	FALSE
AT1G02813	0	0	NA	NA	NA	NA
AT1G02816	322.718	372.875	-0.20842	0.75898	1	FALSE
AT1G02820	2054.47	1837.85	0.16074	0.83411	1	FALSE
AT1G02830	2.89925	3.19297	-0.13922	1	1	FALSE
AT1G02840	2138.09	2509.97	-0.23135	0.58092	1	FALSE
AT1G02850	33.941	30.7723	0.1414	0.88368	1	FALSE
AT1G02860	123.219	113.625	0.11695	0.8494	1	FALSE
AT1G02870	429.332	261.268	0.71656	0.08317	1	FALSE
AT1G02880	229.702	213.855	0.10313	0.84205	1	FALSE
AT1G02890	1303.36	1270.69	0.036621	0.94818	1	FALSE
AT1G02900	28.2568	35.0801	-0.31206	0.56004	1	FALSE
AT1G02910	1417.93	1576.07	-0.15255	0.70951	1	FALSE
AT1G02920	92.9851	67.1285	0.47007	0.69587	1	FALSE
AT1G02930	211.176	173.362	0.28466	0.69864	1	FALSE
AT1G02940	1.6142	1.49929	0.10655	1	1	FALSE
AT1G02950	16.7141	12.0418	0.47302	0.54932	1	FALSE
AT1G02952	0	0	NA	NA	NA	NA
AT1G02960	164.429	223.365	-0.44193	0.3071	1	FALSE
AT1G02965	0.317804	0.332435	-0.064934	1	1	FALSE
AT1G02970	90.2615	105.758	-0.22859	0.67155	1	FALSE
AT1G02980	0.317804	0	Inf	1	1	FALSE
AT1G02990	316.462	288.432	0.1338	0.80499	1	FALSE
AT1G03000	540.921	529.981	0.029478	0.96309	1	FALSE
AT1G03010	10.5739	8.36927	0.33733	0.74101	1	FALSE
AT1G03020	42.4781	30.1818	0.49304	0.46876	1	FALSE
AT1G03022	0	0	NA	NA	NA	NA
AT1G03030	232.729	274.962	-0.24058	0.54879	1	FALSE
AT1G03040	726.534	780.727	-0.10379	0.80419	1	FALSE
AT1G03050	0.968771	0.38895	1.3166	0.82615	1	FALSE
AT1G03055	119.332	147.884	-0.30948	0.58359	1	FALSE
AT1G03060	1287.99	1316.86	-0.031984	0.9131	1	FALSE
AT1G03070	12.83	9.95008	0.36674	0.6521	1	FALSE
AT1G03080	1068.59	973.827	0.13397	0.85954	1	FALSE
AT1G03090	381.67	369.737	0.045826	0.95756	1	FALSE
AT1G03100	80.0711	46.306	0.79008	0.1162	1	FALSE
AT1G03103	0	0	NA	NA	NA	NA
AT1G03106	0	0	NA	NA	NA	NA
AT1G03110	315.719	313.492	0.010212	0.93837	1	FALSE
AT1G03120	24.7339	27.3327	-0.14414	0.90511	1	FALSE
AT1G03130	22212.4	24395.4	-0.13524	0.77104	1	FALSE
AT1G03140	782.271	841.048	-0.10452	0.80215	1	FALSE
AT1G03150	281.458	280.906	0.0028336	0.99084	1	FALSE
AT1G03160	1052.64	1262.91	-0.26274	0.50996	1	FALSE
AT1G03170	21.1789	10.3231	1.0368	0.14732	1	FALSE
AT1G03180	40.9604	48.7732	-0.25186	0.62123	1	FALSE
AT1G03190	205.198	187.864	0.12732	0.76997	1	FALSE
AT1G03200	15.662	19.7552	-0.33496	0.64615	1	FALSE
AT1G03210	138.481	143.757	-0.053938	0.9035	1	FALSE
AT1G03220	495.989	535.367	-0.11022	0.82252	1	FALSE
AT1G03230	323.172	346.224	-0.099402	0.84307	1	FALSE
AT1G03240	0.641904	0.332435	0.94929	1	1	FALSE
AT1G03250	496.166	493	0.0092369	0.97471	1	FALSE
AT1G03260	184.909	186.372	-0.011372	0.99926	1	FALSE
AT1G03270	97.8826	96.6098	0.018883	0.91324	1	FALSE
AT1G03280	559.059	610.975	-0.12811	0.73813	1	FALSE
AT1G03290	376.432	266.466	0.49844	0.23472	1	FALSE
AT1G03300	125.354	113.803	0.13946	0.7809	1	FALSE
AT1G03310	1112.67	1264.53	-0.18457	0.73174	1	FALSE
AT1G03320	14.1445	15.8998	-0.16877	0.85431	1	FALSE
AT1G03330	558.357	525.582	0.087272	0.854	1	FALSE
AT1G03340	49.9702	49.0631	0.026429	0.97748	1	FALSE
AT1G03350	708.982	715.764	-0.013734	0.94121	1	FALSE
AT1G03360	347.075	210.955	0.71831	0.083253	1	FALSE
AT1G03365	341.759	341.864	-0.00044462	0.96108	1	FALSE
AT1G03370	458.857	415.109	0.14455	0.74995	1	FALSE
AT1G03380	747.38	708.023	0.078045	0.8366	1	FALSE
AT1G03390	0.966004	0.312055	1.6302	0.83149	1	FALSE
AT1G03400	535.048	494.647	0.11327	0.85168	1	FALSE
AT1G03410	51.3383	67.2638	-0.38979	0.46729	1	FALSE
AT1G03420	0	0.312055	#NAME?	0.98683	1	FALSE
AT1G03430	175.939	173.051	0.023875	0.98716	1	FALSE
AT1G03440	627.449	715.312	-0.18907	0.80842	1	FALSE
AT1G03445	112.718	4.74212	4.571	8.2603e-14	1.0059e-09	TRUE
AT1G03457	149.94	162.032	-0.1119	0.76985	1	FALSE
AT1G03470	106.218	114.138	-0.10376	0.81354	1	FALSE
AT1G03475	5085.97	5805.34	-0.19086	0.64442	1	FALSE
AT1G03490	0.95618	0	Inf	0.57806	1	FALSE
AT1G03495	81.5435	136.456	-0.74279	0.38813	1	FALSE
AT1G03502	0.644671	3.6023	-2.4823	0.21768	1	FALSE
AT1G03506	1.60438	4.1699	-1.378	0.38632	1	FALSE
AT1G03510	37.1742	36.0079	0.045986	0.98124	1	FALSE
AT1G03515	0	0	NA	NA	NA	NA
AT1G03520	105.721	121.691	-0.20296	0.64821	1	FALSE
AT1G03530	823	515.332	0.67539	0.093864	1	FALSE
AT1G03540	57.9082	42.3983	0.44976	0.39682	1	FALSE
AT1G03545	0	0	NA	NA	NA	NA
AT1G03550	15.3895	18.9637	-0.30129	0.62517	1	FALSE
AT1G03560	219.039	225.339	-0.040906	0.87352	1	FALSE
AT1G03570	0.3241	0	Inf	1	1	FALSE
AT1G03580	5.75797	8.90536	-0.62911	0.4913	1	FALSE
AT1G03590	347.544	339.869	0.032218	0.97598	1	FALSE
AT1G03600	11194.9	12940.4	-0.20904	0.64805	1	FALSE
AT1G03610	475.41	508.399	-0.096789	0.83892	1	FALSE
AT1G03620	12.4548	13.4392	-0.10975	0.89579	1	FALSE
AT1G03630	3132.97	3629.86	-0.21238	0.70705	1	FALSE
AT1G03640	0	0	NA	NA	NA	NA
AT1G03650	79.1451	53.7204	0.55903	0.23691	1	FALSE
AT1G03660	8.97732	8.47117	0.083722	0.98255	1	FALSE
AT1G03670	0.3241	0	Inf	1	1	FALSE
AT1G03680	6759.66	7331.46	-0.11715	0.79559	1	FALSE
AT1G03687	330.007	321.556	0.037424	0.92939	1	FALSE
AT1G03700	0	0	NA	NA	NA	NA
AT1G03710	15.4016	9.23982	0.73714	0.33089	1	FALSE
AT1G03720	0	0	NA	NA	NA	NA
AT1G03730	77.1681	87.0362	-0.17361	0.72275	1	FALSE
AT1G03740	280.711	269.418	0.059239	0.95483	1	FALSE
AT1G03743	0.638375	0	Inf	0.77269	1	FALSE
AT1G03746	0.6482	0	Inf	0.77078	1	FALSE
AT1G03750	84.55	72.7436	0.21698	0.69006	1	FALSE
AT1G03760	139.849	60.7744	1.2023	0.0098914	1	FALSE
AT1G03770	92.0639	67.8766	0.43972	0.37864	1	FALSE
AT1G03780	304.211	362.019	-0.25099	0.6701	1	FALSE
AT1G03790	0	0	NA	NA	NA	NA
AT1G03800	21.9337	40.7532	-0.89377	0.39431	1	FALSE
AT1G03810	0	0	NA	NA	NA	NA
AT1G03820	121.216	100.161	0.27526	0.53623	1	FALSE
AT1G03830	354.234	214.049	0.72676	0.18533	1	FALSE
AT1G03840	19.5716	14.172	0.46572	0.44892	1	FALSE
AT1G03850	25.6661	30.3885	-0.24366	0.75532	1	FALSE
AT1G03860	1512.65	1066.72	0.5039	0.21637	1	FALSE
AT1G03870	3528.21	3744.82	-0.08596	0.92317	1	FALSE
AT1G03880	0	0	NA	NA	NA	NA
AT1G03890	0	0	NA	NA	NA	NA
AT1G03900	1707.01	1611.21	0.083324	0.80758	1	FALSE
AT1G03905	48.5311	53.322	-0.13582	0.82188	1	FALSE
AT1G03910	993.074	976.137	0.024818	0.98485	1	FALSE
AT1G03920	34.5985	29.7258	0.21899	0.74942	1	FALSE
AT1G03930	832.003	868.13	-0.061322	0.83461	1	FALSE
AT1G03935	7.73757	30.4851	-1.9781	0.045013	1	FALSE
AT1G03940	81.037	110.012	-0.44101	0.68313	1	FALSE
AT1G03950	145.241	136.634	0.088132	0.898	1	FALSE
AT1G03960	164.043	160.619	0.030425	0.99034	1	FALSE
AT1G03970	53.2104	59.2096	-0.15412	0.77146	1	FALSE
AT1G03980	12.4704	5.89306	1.0814	0.25046	1	FALSE
AT1G03982	0	0	NA	NA	NA	NA
AT1G03990	53.638	54.044	-0.01088	0.96695	1	FALSE
AT1G04000	275.452	289.83	-0.073404	0.91457	1	FALSE
AT1G04010	159.728	156.882	0.025934	0.93222	1	FALSE
AT1G04020	276.626	276.833	-0.0010795	0.99768	1	FALSE
AT1G04030	44.7846	54.4451	-0.2818	0.62136	1	FALSE
AT1G04040	1056.51	956.845	0.14296	0.73172	1	FALSE
AT1G04050	84.0468	67.9129	0.30751	0.54206	1	FALSE
AT1G04070	219.908	181.62	0.27598	0.48016	1	FALSE
AT1G04080	1753.71	1853.85	-0.080114	0.84584	1	FALSE
AT1G04090	12.8572	13.7672	-0.098658	0.93739	1	FALSE
AT1G04100	60.6696	61.5287	-0.020285	0.92563	1	FALSE
AT1G04110	222.709	268.044	-0.26731	0.60319	1	FALSE
AT1G04120	1684.17	1638.72	0.039466	0.91955	1	FALSE
AT1G04130	211.539	181.228	0.22311	0.56501	1	FALSE
AT1G04140	1706.64	1689.68	0.014407	0.95561	1	FALSE
AT1G04150	6.4097	6.35443	0.012493	1	1	FALSE
AT1G04160	262.639	229.777	0.19284	0.73466	1	FALSE
AT1G04170	1982.51	2112.01	-0.091293	0.85132	1	FALSE
AT1G04171	0	0.38895	#NAME?	0.98684	1	FALSE
AT1G04180	1.93125	1.49929	0.36526	0.90744	1	FALSE
AT1G04190	484.786	452.577	0.099186	0.81132	1	FALSE
AT1G04200	340.999	303.647	0.16737	0.70225	1	FALSE
AT1G04210	956.479	954.478	0.0030212	0.99321	1	FALSE
AT1G04220	122.96	125.637	-0.031071	0.96438	1	FALSE
AT1G04230	195.215	181.709	0.10344	0.82713	1	FALSE
AT1G04240	687.884	707.88	-0.041339	0.89939	1	FALSE
AT1G04250	1228.87	1058.9	0.21476	0.74358	1	FALSE
AT1G04260	237.44	228.625	0.05458	0.85913	1	FALSE
AT1G04270	7764.38	8547.23	-0.13859	0.77544	1	FALSE
AT1G04280	280.461	277.36	0.016039	0.97779	1	FALSE
AT1G04290	13.8259	9.95673	0.47363	0.50187	1	FALSE
AT1G04295	0	0	NA	NA	NA	NA
AT1G04300	1017.55	1067.61	-0.069273	0.8299	1	FALSE
AT1G04310	125.972	139.536	-0.14753	0.74319	1	FALSE
AT1G04320	0	0	NA	NA	NA	NA
AT1G04330	13.1687	18.7059	-0.50638	0.51372	1	FALSE
AT1G04340	400.488	417.04	-0.058428	0.93647	1	FALSE
AT1G04350	949.338	1064.72	-0.16548	0.69155	1	FALSE
AT1G04360	30.8606	35.8514	-0.21626	0.79128	1	FALSE
AT1G04370	0	0	NA	NA	NA	NA
AT1G04380	2.88313	6.28201	-1.1236	0.32324	1	FALSE
AT1G04390	179.501	188.557	-0.071008	0.886	1	FALSE
AT1G04400	1504.79	1601.99	-0.090308	0.92312	1	FALSE
AT1G04410	12561.8	13543.1	-0.10852	0.82716	1	FALSE
AT1G04420	2936.44	3360.03	-0.1944	0.62419	1	FALSE
AT1G04425	96.1445	122.536	-0.34993	0.41558	1	FALSE
AT1G04430	2091.13	2052.5	0.026904	0.95004	1	FALSE
AT1G04440	653.862	664.352	-0.022962	0.93009	1	FALSE
AT1G04445	0	0.721385	#NAME?	0.72253	1	FALSE
AT1G04450	0	0	NA	NA	NA	NA
AT1G04457	0	0	NA	NA	NA	NA
AT1G04470	0	0	NA	NA	NA	NA
AT1G04480	5843.9	6166.64	-0.077554	0.88352	1	FALSE
AT1G04490	10.2722	6.57831	0.64295	0.51973	1	FALSE
AT1G04500	0.3241	2.35855	-2.8634	0.29027	1	FALSE
AT1G04501	0	0	NA	NA	NA	NA
AT1G04510	1181.13	1185.5	-0.0053213	0.99524	1	FALSE
AT1G04520	685.895	683.566	0.004906	0.98869	1	FALSE
AT1G04530	2110.53	1995.83	0.080618	0.88587	1	FALSE
AT1G04540	92.68	132.777	-0.51867	0.59687	1	FALSE
AT1G04550	875.669	843.466	0.054056	0.92262	1	FALSE
AT1G04555	66.7543	66.8816	-0.0027502	1	1	FALSE
AT1G04560	0	0.66487	#NAME?	0.73232	1	FALSE
AT1G04570	41.6028	48.6873	-0.22687	0.68208	1	FALSE
AT1G04580	4.79549	1.69831	1.4976	0.30386	1	FALSE
AT1G04590	416.734	376.988	0.14461	0.73908	1	FALSE
AT1G04600	20.5676	10.6917	0.94388	0.18873	1	FALSE
AT1G04610	2.87484	3.94384	-0.45612	0.75886	1	FALSE
AT1G04620	743.756	907.751	-0.28747	0.46348	1	FALSE
AT1G04625	0.320571	0	Inf	1	1	FALSE
AT1G04630	592.491	640.583	-0.11259	0.81237	1	FALSE
AT1G04635	63.2613	50.0486	0.33799	0.49451	1	FALSE
AT1G04640	955.618	973.053	-0.026084	0.96852	1	FALSE
AT1G04645	0.3241	0	Inf	1	1	FALSE
AT1G04650	62.641	71.6519	-0.1939	0.74721	1	FALSE
AT1G04660	41.1608	84.6556	-1.0403	0.032745	1	FALSE
AT1G04670	0	0	NA	NA	NA	NA
AT1G04680	1782.15	1836.98	-0.043719	0.96622	1	FALSE
AT1G04684	0	0	NA	NA	NA	NA
AT1G04690	1226.92	1219.27	0.009025	0.98059	1	FALSE
AT1G04700	47.0885	43.6172	0.11048	0.84566	1	FALSE
AT1G04710	522.785	537.122	-0.03903	0.9446	1	FALSE
AT1G04720	0.6482	0	Inf	0.77078	1	FALSE
AT1G04730	155.887	174.623	-0.16375	0.69769	1	FALSE
AT1G04750	1033.25	1033.07	0.00024984	0.99254	1	FALSE
AT1G04760	75.7153	67.8917	0.15735	0.85863	1	FALSE
AT1G04770	314.09	224.332	0.48554	0.32712	1	FALSE
AT1G04778	5.47317	6.18026	-0.17529	0.92359	1	FALSE
AT1G04780	573.34	539.445	0.087914	0.85151	1	FALSE
AT1G04790	383.86	373.991	0.037577	0.93256	1	FALSE
AT1G04800	6512.64	7303.32	-0.16531	0.71573	1	FALSE
AT1G04810	1059.56	1087.62	-0.037715	0.94497	1	FALSE
AT1G04820	5421.6	6048.48	-0.15786	0.72811	1	FALSE
AT1G04830	211.005	219.865	-0.059341	0.90184	1	FALSE
AT1G04840	24.2931	19.0341	0.35196	0.66633	1	FALSE
AT1G04850	1452.8	1411.79	0.041314	0.93207	1	FALSE
AT1G04860	681.21	689.292	-0.017016	0.95215	1	FALSE
AT1G04870	582.121	504.782	0.20566	0.58576	1	FALSE
AT1G04880	7.70534	8.27215	-0.1024	0.97073	1	FALSE
AT1G04890	0	0	NA	NA	NA	NA
AT1G04900	313.289	151.559	1.0476	0.016639	1	FALSE
AT1G04910	382.874	375.91	0.026486	0.96473	1	FALSE
AT1G04920	86.2173	101.639	-0.2374	0.64812	1	FALSE
AT1G04930	86.0627	68.7274	0.3245	0.48553	1	FALSE
AT1G04940	28.5502	33.5315	-0.23202	0.73718	1	FALSE
AT1G04945	174.97	95.4068	0.87494	0.050008	1	FALSE
AT1G04950	296.97	326.029	-0.13468	0.76489	1	FALSE
AT1G04960	330.748	288.822	0.19555	0.66326	1	FALSE
AT1G04970	368.251	426.273	-0.21109	0.60096	1	FALSE
AT1G04980	214.574	213.002	0.010605	0.9367	1	FALSE
AT1G04985	689.93	634.712	0.12035	0.79245	1	FALSE
AT1G04990	254.01	296.67	-0.22397	0.62397	1	FALSE
AT1G05000	40.2013	47.5534	-0.24231	0.69891	1	FALSE
AT1G05010	3274.91	3033.85	0.1103	0.79512	1	FALSE
AT1G05020	13.7889	18.7582	-0.44401	0.49577	1	FALSE
AT1G05030	246.922	244.113	0.016503	0.98845	1	FALSE
AT1G05040	0.317804	0.332435	-0.064934	1	1	FALSE
AT1G05055	346.89	306.916	0.17664	0.6494	1	FALSE
AT1G05060	140.791	137.705	0.031969	0.94656	1	FALSE
AT1G05061	13.1052	8.31738	0.65594	0.46791	1	FALSE
AT1G05065	33.3016	30.1786	0.14206	0.90419	1	FALSE
AT1G05070	533.019	511.969	0.058129	0.88877	1	FALSE
AT1G05080	0	0	NA	NA	NA	NA
AT1G05085	0	0	NA	NA	NA	NA
AT1G05090	26.9375	28.1785	-0.06498	0.89492	1	FALSE
AT1G05100	16.7204	17.0935	-0.03184	1	1	FALSE
AT1G05120	360.631	320.51	0.17015	0.72048	1	FALSE
AT1G05135	1794.79	1629.08	0.13975	0.77259	1	FALSE
AT1G05136	0	0	NA	NA	NA	NA
AT1G05140	1125.56	1265.78	-0.16938	0.70245	1	FALSE
AT1G05150	970.879	1055.03	-0.11992	0.76171	1	FALSE
AT1G05160	256.037	255.456	0.00328	0.97914	1	FALSE
AT1G05170	749.517	584.913	0.35774	0.65286	1	FALSE
AT1G05180	500.743	480.286	0.060178	0.89641	1	FALSE
AT1G05190	10547.3	11508.2	-0.12579	0.75819	1	FALSE
AT1G05200	862.118	979.325	-0.1839	0.62198	1	FALSE
AT1G05205	519.474	478.021	0.11998	0.75174	1	FALSE
AT1G05210	108.031	111.71	-0.048314	0.94018	1	FALSE
AT1G05220	0.968771	0.38895	1.3166	0.82615	1	FALSE
AT1G05230	434.382	490.011	-0.17385	0.67819	1	FALSE
AT1G05240	0.641142	0.332435	0.94757	1	1	FALSE
AT1G05250	0	0	NA	NA	NA	NA
AT1G05260	17	7.42401	1.1953	0.10176	1	FALSE
AT1G05270	620.097	634.91	-0.034058	0.91389	1	FALSE
AT1G05280	0	0	NA	NA	NA	NA
AT1G05290	0	0	NA	NA	NA	NA
AT1G05291	0	0	NA	NA	NA	NA
AT1G05300	67.1049	63.2398	0.085587	0.90313	1	FALSE
AT1G05310	58.8622	69.2466	-0.2344	0.7841	1	FALSE
AT1G05320	333.7	310.116	0.10574	0.89824	1	FALSE
AT1G05330	2.24199	0.312055	2.8449	0.34307	1	FALSE
AT1G05340	14.4276	12.6568	0.18891	0.82086	1	FALSE
AT1G05350	474.388	463.051	0.034898	0.94781	1	FALSE
AT1G05360	244.169	225.002	0.11794	0.82002	1	FALSE
AT1G05370	34.6489	39.3523	-0.18364	0.76788	1	FALSE
AT1G05380	644.374	623.708	0.047027	0.91329	1	FALSE
AT1G05385	548.93	570.945	-0.056727	0.87957	1	FALSE
AT1G05390	0	0	NA	NA	NA	NA
AT1G05400	9.33137	8.95943	0.058682	0.92891	1	FALSE
AT1G05410	282.862	259.653	0.12351	0.77847	1	FALSE
AT1G05420	35.2779	32.7174	0.10871	0.81911	1	FALSE
AT1G05430	490.916	514.674	-0.068183	0.87202	1	FALSE
AT1G05440	68.1971	59.3841	0.19963	0.7634	1	FALSE
AT1G05450	0.635609	0	Inf	0.77323	1	FALSE
AT1G05460	349.001	300.312	0.21677	0.6137	1	FALSE
AT1G05470	256.703	328.308	-0.35495	0.38628	1	FALSE
AT1G05490	17.9173	14.1495	0.34061	0.65283	1	FALSE
AT1G05500	665.213	657.131	0.017637	0.96996	1	FALSE
AT1G05510	0	0	NA	NA	NA	NA
AT1G05520	665.569	645.977	0.043105	0.91119	1	FALSE
AT1G05530	4.81238	6.45618	-0.42393	0.71882	1	FALSE
AT1G05540	246.821	333.896	-0.43594	0.61455	1	FALSE
AT1G05550	30.9201	28.4586	0.11968	0.88109	1	FALSE
AT1G05560	100.076	106.251	-0.086379	0.9605	1	FALSE
AT1G05562	0	0.312055	#NAME?	0.98683	1	FALSE
AT1G05570	683.414	551.626	0.30907	0.47754	1	FALSE
AT1G05575	3.5258	4.58833	-0.38002	0.76991	1	FALSE
AT1G05577	1.93754	2.26591	-0.22586	0.95046	1	FALSE
AT1G05580	0	0	NA	NA	NA	NA
AT1G05590	294.447	334.757	-0.18511	0.68123	1	FALSE
AT1G05600	127.173	108.141	0.23388	0.62087	1	FALSE
AT1G05610	13.1281	10.2416	0.35822	0.70855	1	FALSE
AT1G05615	0	0.721385	#NAME?	0.72253	1	FALSE
AT1G05620	193.859	189.652	0.031651	0.94184	1	FALSE
AT1G05630	599.981	602.864	-0.0069141	0.98318	1	FALSE
AT1G05640	37.5101	49.214	-0.39179	0.44556	1	FALSE
AT1G05650	0	0.38895	#NAME?	0.98684	1	FALSE
AT1G05660	0	0	NA	NA	NA	NA
AT1G05670	150.559	142.181	0.0826	0.92056	1	FALSE
AT1G05675	30.8512	30.1023	0.035455	0.9811	1	FALSE
AT1G05680	29.7638	12.2339	1.2827	0.48138	1	FALSE
AT1G05690	123.95	135.233	-0.12568	0.86473	1	FALSE
AT1G05700	0.6482	0.701005	-0.11299	1	1	FALSE
AT1G05710	106.459	132.48	-0.31548	0.62277	1	FALSE
AT1G05720	179.847	153.141	0.2319	0.61574	1	FALSE
AT1G05730	60.962	12.5189	2.2838	5.2259e-05	0.1157	FALSE
AT1G05740	0.320571	0	Inf	1	1	FALSE
AT1G05750	116.744	88.929	0.39262	0.53331	1	FALSE
AT1G05760	0	0	NA	NA	NA	NA
AT1G05770	26.0128	20.7684	0.32483	0.66857	1	FALSE
AT1G05780	73.9238	73.2303	0.013599	0.99	1	FALSE
AT1G05785	117.274	107.637	0.1237	0.80859	1	FALSE
AT1G05790	326.517	314.396	0.054573	0.94925	1	FALSE
AT1G05800	0	0	NA	NA	NA	NA
AT1G05805	314.406	372.419	-0.2443	0.82426	1	FALSE
AT1G05810	131.297	164.442	-0.32475	0.46346	1	FALSE
AT1G05820	55.4574	53.5533	0.050405	0.94916	1	FALSE
AT1G05830	645.281	734.803	-0.18743	0.58918	1	FALSE
AT1G05835	311.25	333.013	-0.097505	0.92259	1	FALSE
AT1G05840	227.423	239.64	-0.075492	0.86161	1	FALSE
AT1G05850	10565.9	10425.3	0.019328	0.92157	1	FALSE
AT1G05860	205.815	226.313	-0.13697	0.74458	1	FALSE
AT1G05870	869.708	1323.49	-0.60575	0.53386	1	FALSE
AT1G05880	2.24123	1.66218	0.43122	0.94039	1	FALSE
AT1G05890	843.828	924.334	-0.13146	0.72011	1	FALSE
AT1G05894	7.36435	7.65251	-0.055374	0.97271	1	FALSE
AT1G05900	449.07	470.281	-0.066583	0.86144	1	FALSE
AT1G05910	651.564	650.22	0.0029785	0.99332	1	FALSE
AT1G05920	0.3241	0	Inf	1	1	FALSE
AT1G05925	0	0	NA	NA	NA	NA
AT1G05930	0	0	NA	NA	NA	NA
AT1G05940	669.961	694.005	-0.05087	0.92179	1	FALSE
AT1G05950	87.0929	72.0881	0.27279	0.59232	1	FALSE
AT1G05960	874.929	892.435	-0.028582	0.91626	1	FALSE
AT1G05970	92.72	109.818	-0.24417	0.60002	1	FALSE
AT1G05980	0	0	NA	NA	NA	NA
AT1G05990	0	0	NA	NA	NA	NA
AT1G06000	1464.16	1530.03	-0.063487	0.98323	1	FALSE
AT1G06002	0	0	NA	NA	NA	NA
AT1G06010	200.926	201.43	-0.0036163	0.98576	1	FALSE
AT1G06020	3.2017	6.28216	-0.97242	0.43038	1	FALSE
AT1G06030	0	0	NA	NA	NA	NA
AT1G06040	4154	4386.4	-0.078537	0.8579	1	FALSE
AT1G06050	86.6434	86.1784	0.0077638	0.97356	1	FALSE
AT1G06060	203.813	212.366	-0.059309	0.88713	1	FALSE
AT1G06070	316.982	305.848	0.051585	0.91046	1	FALSE
AT1G06080	280.604	217.912	0.36479	0.62413	1	FALSE
AT1G06090	16.9096	26.8563	-0.66742	0.42153	1	FALSE
AT1G06100	108.324	118.81	-0.1333	0.84167	1	FALSE
AT1G06110	363.832	388.944	-0.096289	0.8262	1	FALSE
AT1G06120	1.29287	0	Inf	0.42713	1	FALSE
AT1G06130	432.605	430.986	0.0054064	0.97979	1	FALSE
AT1G06135	0	0	NA	NA	NA	NA
AT1G06137	0	0.312055	#NAME?	0.98683	1	FALSE
AT1G06140	41.8843	24.7735	0.75761	0.28306	1	FALSE
AT1G06148	4.81639	3.47352	0.47155	0.75159	1	FALSE
AT1G06149	0	0	NA	NA	NA	NA
AT1G06150	89.7638	63.377	0.50217	0.31574	1	FALSE
AT1G06160	14.1518	12.241	0.20927	0.85639	1	FALSE
AT1G06170	10.9153	10.7595	0.020747	1	1	FALSE
AT1G06180	286.466	338.479	-0.2407	0.79815	1	FALSE
AT1G06190	2636.18	2748.62	-0.060261	0.88016	1	FALSE
AT1G06200	846.991	837.696	0.015921	0.97559	1	FALSE
AT1G06210	455.26	393.348	0.21088	0.6199	1	FALSE
AT1G06220	1966.95	1765.2	0.15613	0.68107	1	FALSE
AT1G06225	0	0	NA	NA	NA	NA
AT1G06230	1123.34	1142.02	-0.023787	0.96287	1	FALSE
AT1G06240	444.32	512.892	-0.20706	0.64238	1	FALSE
AT1G06250	31.3977	42.9448	-0.45182	0.47312	1	FALSE
AT1G06260	0	0	NA	NA	NA	NA
AT1G06265	22.0863	35.2047	-0.67262	0.25101	1	FALSE
AT1G06270	96.8466	75.3958	0.36122	0.42531	1	FALSE
AT1G06280	0	0	NA	NA	NA	NA
AT1G06290	929.137	896.705	0.051258	0.90682	1	FALSE
AT1G06310	5.44799	2.98729	0.86689	0.52225	1	FALSE
AT1G06320	0.320571	0.312055	0.038845	1	1	FALSE
AT1G06330	0	0	NA	NA	NA	NA
AT1G06340	0.962475	1.40201	-0.54268	0.96376	1	FALSE
AT1G06350	58.2373	27.1928	1.0987	0.051668	1	FALSE
AT1G06360	1516.74	1972.74	-0.37923	0.35473	1	FALSE
AT1G06370	53.7319	54.7474	-0.027013	0.92186	1	FALSE
AT1G06380	250.429	209.69	0.25614	0.53472	1	FALSE
AT1G06390	880.985	926.437	-0.072575	0.83778	1	FALSE
AT1G06400	579.345	546.86	0.08325	0.84305	1	FALSE
AT1G06410	2660.91	2628.38	0.017745	0.98969	1	FALSE
AT1G06420	50.9638	48.2934	0.077645	0.91607	1	FALSE
AT1G06430	4716.36	4917.56	-0.060271	0.93527	1	FALSE
AT1G06440	73.9752	43.6328	0.76163	0.12868	1	FALSE
AT1G06450	115.182	115.465	-0.0035393	0.98239	1	FALSE
AT1G06460	1539.38	1620.55	-0.074138	0.94952	1	FALSE
AT1G06470	434.811	426.268	0.028627	0.98505	1	FALSE
AT1G06475	98.4679	115.927	-0.2355	0.61062	1	FALSE
AT1G06480	0	0	NA	NA	NA	NA
AT1G06490	214.717	191.506	0.16505	0.70814	1	FALSE
AT1G06500	163.249	147.159	0.1497	0.71958	1	FALSE
AT1G06510	337.889	375.393	-0.15185	0.68045	1	FALSE
AT1G06515	215.556	221.048	-0.036299	0.91598	1	FALSE
AT1G06520	25.0996	26.0483	-0.053526	1	1	FALSE
AT1G06530	1940.11	1743.26	0.15435	0.7122	1	FALSE
AT1G06540	30.892	26.7628	0.20701	0.81668	1	FALSE
AT1G06550	931.029	951.817	-0.031858	0.9666	1	FALSE
AT1G06560	424.81	246.495	0.78526	0.061986	1	FALSE
AT1G06570	1686.98	1706.85	-0.016897	0.98276	1	FALSE
AT1G06580	30.4323	34.522	-0.18191	0.76122	1	FALSE
AT1G06590	182	176.918	0.040856	0.9425	1	FALSE
AT1G06610	0	0.38895	#NAME?	0.98684	1	FALSE
AT1G06620	29.6227	16.1303	0.87693	0.19536	1	FALSE
AT1G06630	187.914	242.098	-0.36552	0.37734	1	FALSE
AT1G06640	725.577	776.807	-0.098426	0.90711	1	FALSE
AT1G06645	161.289	202.079	-0.32527	0.45819	1	FALSE
AT1G06650	810.733	841.629	-0.053957	0.88821	1	FALSE
AT1G06660	53.0425	59.9631	-0.17693	0.81292	1	FALSE
AT1G06670	1492.99	1403.06	0.08963	0.84247	1	FALSE
AT1G06680	78388	91408.4	-0.22169	0.62672	1	FALSE
AT1G06690	1737.75	2083.43	-0.26174	0.50609	1	FALSE
AT1G06700	863.14	980.521	-0.18395	0.63817	1	FALSE
AT1G06710	162.294	98.7568	0.71666	0.16445	1	FALSE
AT1G06720	1147.26	630.581	0.86344	0.041973	1	FALSE
AT1G06730	352.311	369.696	-0.069491	0.88116	1	FALSE
AT1G06740	68.0313	66.6262	0.030108	0.94875	1	FALSE
AT1G06750	1.27398	1.3455	-0.07879	1	1	FALSE
AT1G06760	3585.88	4520.06	-0.33402	0.38842	1	FALSE
AT1G06770	138.091	121.425	0.18556	0.68703	1	FALSE
AT1G06780	193.398	180.445	0.10001	0.81914	1	FALSE
AT1G06790	195.184	176.96	0.14141	0.69387	1	FALSE
AT1G06800	166.275	150.653	0.14235	0.72932	1	FALSE
AT1G06810	0.958946	0.38895	1.3019	0.82679	1	FALSE
AT1G06820	996.71	989.989	0.0097609	1	1	FALSE
AT1G06830	593.647	709.362	-0.25692	0.71342	1	FALSE
AT1G06840	282.747	243.3	0.21678	0.62558	1	FALSE
AT1G06850	106.632	126.503	-0.24654	0.61211	1	FALSE
AT1G06860	0.3241	0	Inf	1	1	FALSE
AT1G06870	344.613	303.189	0.18476	0.65839	1	FALSE
AT1G06880	0	0	NA	NA	NA	NA
AT1G06890	695.713	739.062	-0.087202	0.81248	1	FALSE
AT1G06900	1011.72	978.279	0.048486	0.92634	1	FALSE
AT1G06910	92.2387	98.9049	-0.10067	0.77321	1	FALSE
AT1G06920	0	0.38895	#NAME?	0.98684	1	FALSE
AT1G06923	0	0	NA	NA	NA	NA
AT1G06925	0	0	NA	NA	NA	NA
AT1G06930	0.635609	0	Inf	0.77323	1	FALSE
AT1G06950	5965.27	5894.95	0.017109	0.98158	1	FALSE
AT1G06960	263.653	323.701	-0.29602	0.47542	1	FALSE
AT1G06970	0.961713	1.88824	-0.97336	0.81066	1	FALSE
AT1G06980	70.5515	76.4986	-0.11676	0.76838	1	FALSE
AT1G06990	0	0	NA	NA	NA	NA
AT1G07000	164.814	151.441	0.12208	0.85201	1	FALSE
AT1G07010	2014.43	2288.42	-0.18398	0.80855	1	FALSE
AT1G07020	87.5669	100.977	-0.20557	0.67329	1	FALSE
AT1G07025	0	0	NA	NA	NA	NA
AT1G07030	495.386	498.697	-0.009613	0.97304	1	FALSE
AT1G07040	244.737	253.955	-0.053339	0.90519	1	FALSE
AT1G07050	696.127	738.467	-0.085183	0.95678	1	FALSE
AT1G07051	0.635609	0	Inf	0.77323	1	FALSE
AT1G07060	1.59732	2.94653	-0.88336	0.62313	1	FALSE
AT1G07070	521.731	530.6	-0.024317	0.97534	1	FALSE
AT1G07080	1349.15	1367.12	-0.01908	0.98212	1	FALSE
AT1G07090	172.155	167.522	0.039361	0.93146	1	FALSE
AT1G07100	0	0	NA	NA	NA	NA
AT1G07110	3880.41	4069.78	-0.06874	0.82633	1	FALSE
AT1G07119	0.3241	1.30936	-2.0144	0.61424	1	FALSE
AT1G07120	2.87207	1.98999	0.52933	0.83563	1	FALSE
AT1G07128	0	0	NA	NA	NA	NA
AT1G07130	2.89095	4.98856	-0.78708	0.59938	1	FALSE
AT1G07135	167.058	189.266	-0.18006	0.67855	1	FALSE
AT1G07140	3384.28	3123.51	0.11568	0.75993	1	FALSE
AT1G07150	93.2091	149.674	-0.68328	0.44455	1	FALSE
AT1G07160	1.59732	5.15129	-1.6893	0.21972	1	FALSE
AT1G07170	212.314	209.752	0.01752	0.98848	1	FALSE
AT1G07175	6.7255	5.71904	0.23387	0.88228	1	FALSE
AT1G07180	4176.34	4475.59	-0.099838	0.94167	1	FALSE
AT1G07190	0	0	NA	NA	NA	NA
AT1G07200	715.149	860.562	-0.26703	0.67843	1	FALSE
AT1G07210	615.526	484.422	0.34556	0.41019	1	FALSE
AT1G07220	277.51	279.603	-0.010838	0.99863	1	FALSE
AT1G07230	366.405	363.49	0.011523	0.94544	1	FALSE
AT1G07240	362.335	411.278	-0.18279	0.65416	1	FALSE
AT1G07250	1571.52	1685.01	-0.10059	0.81184	1	FALSE
AT1G07260	31.4789	37.4047	-0.24884	0.6668	1	FALSE
AT1G07270	35.5446	35.5172	0.0011121	1	1	FALSE
AT1G07280	1182.47	1251.74	-0.082124	0.87299	1	FALSE
AT1G07290	19.5099	22.939	-0.2336	0.68043	1	FALSE
AT1G07300	87.0853	99.5668	-0.19324	0.6968	1	FALSE
AT1G07310	585.291	576.78	0.021132	0.94202	1	FALSE
AT1G07320	15512.3	16857.1	-0.11994	0.79715	1	FALSE
AT1G07330	4.17524	6.37929	-0.61153	0.58176	1	FALSE
AT1G07340	0	0	NA	NA	NA	NA
AT1G07350	903.648	972.984	-0.10666	0.9855	1	FALSE
AT1G07360	1070.55	1057.48	0.01772	0.94757	1	FALSE
AT1G07370	466.271	469.607	-0.010284	0.98777	1	FALSE
AT1G07380	142.837	141.1	0.017656	0.94885	1	FALSE
AT1G07390	93.4351	77.72	0.26568	0.56	1	FALSE
AT1G07400	32.223	44.9533	-0.48033	0.75631	1	FALSE
AT1G07410	27.2679	28.6695	-0.072315	0.91952	1	FALSE
AT1G07420	474.956	474.189	0.002333	0.99307	1	FALSE
AT1G07430	24.8844	18.4192	0.43403	0.77374	1	FALSE
AT1G07440	1005.11	993.858	0.016235	0.95347	1	FALSE
AT1G07450	125.75	140.66	-0.16165	0.71288	1	FALSE
AT1G07460	0	0	NA	NA	NA	NA
AT1G07470	343.239	342.013	0.0051628	0.97212	1	FALSE
AT1G07473	1.60638	1.11034	0.53282	0.88869	1	FALSE
AT1G07476	0	0	NA	NA	NA	NA
AT1G07480	348.206	346.094	0.0087789	0.97237	1	FALSE
AT1G07485	0.638375	0.312055	1.0326	1	1	FALSE
AT1G07490	0	0	NA	NA	NA	NA
AT1G07500	17.4386	18.0927	-0.053122	0.99367	1	FALSE
AT1G07510	1199.57	1141.05	0.072163	0.87438	1	FALSE
AT1G07520	92.8904	101.154	-0.12296	0.74133	1	FALSE
AT1G07530	493.125	495.512	-0.006969	0.99255	1	FALSE
AT1G07540	0.317804	0	Inf	1	1	FALSE
AT1G07550	0	0	NA	NA	NA	NA
AT1G07560	0.3241	0	Inf	1	1	FALSE
AT1G07570	469.892	530.787	-0.1758	0.81627	1	FALSE
AT1G07580	0	0	NA	NA	NA	NA
AT1G07590	1616.02	1554.41	0.056075	0.86881	1	FALSE
AT1G07600	0	0	NA	NA	NA	NA
AT1G07610	565.768	799.274	-0.49848	0.33541	1	FALSE
AT1G07615	190.203	133.642	0.50917	0.24835	1	FALSE
AT1G07620	62.981	49.9543	0.33431	0.83028	1	FALSE
AT1G07630	214.411	227.368	-0.084651	0.79961	1	FALSE
AT1G07640	623.712	662.169	-0.086319	0.84182	1	FALSE
AT1G07645	0	0.64449	#NAME?	0.73606	1	FALSE
AT1G07650	734.907	871.972	-0.24672	0.51226	1	FALSE
AT1G07660	429.375	443.752	-0.047518	0.92141	1	FALSE
AT1G07670	830.848	908.416	-0.12877	0.79185	1	FALSE
AT1G07680	0	0	NA	NA	NA	NA
AT1G07690	0	0.312055	#NAME?	0.98683	1	FALSE
AT1G07700	1213.91	1299.07	-0.097824	0.78818	1	FALSE
AT1G07702	0	0	NA	NA	NA	NA
AT1G07705	428.465	400.63	0.096908	0.82744	1	FALSE
AT1G07710	22.218	18.4593	0.26738	0.69432	1	FALSE
AT1G07720	1029.89	915.681	0.16957	0.71837	1	FALSE
AT1G07725	0	0	NA	NA	NA	NA
AT1G07728	0	0	NA	NA	NA	NA
AT1G07730	0	0	NA	NA	NA	NA
AT1G07740	71.0598	63.1394	0.17049	0.74059	1	FALSE
AT1G07745	112.695	136.812	-0.27977	0.53535	1	FALSE
AT1G07747	0	0	NA	NA	NA	NA
AT1G07750	482.326	481.417	0.0027192	0.91525	1	FALSE
AT1G07760	0	0	NA	NA	NA	NA
AT1G07770	6038.75	6538.48	-0.11471	0.81085	1	FALSE
AT1G07780	275.467	294.086	-0.094357	0.8206	1	FALSE
AT1G07790	1630.13	1830.1	-0.16694	0.73357	1	FALSE
AT1G07795	0	0.332435	#NAME?	0.98683	1	FALSE
AT1G07800	0	0	NA	NA	NA	NA
AT1G07810	659.312	728.925	-0.14481	0.74644	1	FALSE
AT1G07820	1605.91	1706.26	-0.087441	0.85223	1	FALSE
AT1G07830	395.614	350.043	0.17656	0.6703	1	FALSE
AT1G07840	539.712	496.349	0.12084	0.7643	1	FALSE
AT1G07850	0	0.721385	#NAME?	0.72253	1	FALSE
AT1G07860	0	0	NA	NA	NA	NA
AT1G07870	151.758	122.185	0.31271	0.48338	1	FALSE
AT1G07880	53.791	73.4377	-0.44916	0.35245	1	FALSE
AT1G07885	0.638375	0.701005	-0.13502	1	1	FALSE
AT1G07890	7921.94	8137.18	-0.038676	0.99674	1	FALSE
AT1G07900	12.2208	8.63147	0.50166	0.53893	1	FALSE
AT1G07901	34.043	43.9176	-0.36744	0.51605	1	FALSE
AT1G07910	373.112	362.589	0.041274	0.95196	1	FALSE
AT1G07920	6824.71	6986.53	-0.033808	0.98177	1	FALSE
AT1G07930	9718.44	9488.26	0.034582	0.86508	1	FALSE
AT1G07940	5267.15	5299.89	-0.008942	0.97127	1	FALSE
AT1G07950	292.002	271.64	0.10428	0.80094	1	FALSE
AT1G07960	397.058	384.496	0.046381	0.94609	1	FALSE
AT1G07970	293.877	296.401	-0.012337	0.98838	1	FALSE
AT1G07980	345.412	352.238	-0.028235	0.96438	1	FALSE
AT1G07985	3.5175	6.66649	-0.92238	0.44499	1	FALSE
AT1G07990	740.07	736.856	0.006278	0.99698	1	FALSE
AT1G08000	216.21	209.133	0.048013	0.84523	1	FALSE
AT1G08005	4.78166	4.6856	0.029278	1	1	FALSE
AT1G08010	310.255	348.125	-0.16615	0.73127	1	FALSE
AT1G08030	304.782	301.822	0.014079	0.99037	1	FALSE
AT1G08032	0	0	NA	NA	NA	NA
AT1G08035	3.53009	6.34315	-0.84549	0.44805	1	FALSE
AT1G08040	347.539	352.801	-0.02168	0.94594	1	FALSE
AT1G08050	105.493	74.8688	0.49471	0.28261	1	FALSE
AT1G08060	437.223	433.056	0.013818	1	1	FALSE
AT1G08065	0	0	NA	NA	NA	NA
AT1G08070	48.2361	29.423	0.71317	0.41332	1	FALSE
AT1G08080	1.91589	0.332435	2.5269	0.42982	1	FALSE
AT1G08090	9.28148	17.0934	-0.88101	0.2366	1	FALSE
AT1G08100	0	0	NA	NA	NA	NA
AT1G08105	0	0	NA	NA	NA	NA
AT1G08110	1556.84	1599.78	-0.039251	0.92676	1	FALSE
AT1G08115	0	0.332435	#NAME?	0.98683	1	FALSE
AT1G08120	1.59732	1.3455	0.24752	1	1	FALSE
AT1G08125	262.321	256.397	0.032952	0.9677	1	FALSE
AT1G08130	548.167	587.431	-0.099805	0.82354	1	FALSE
AT1G08135	0	0	NA	NA	NA	NA
AT1G08140	0	0	NA	NA	NA	NA
AT1G08150	0	0	NA	NA	NA	NA
AT1G08160	205.701	234.167	-0.18699	0.71165	1	FALSE
AT1G08165	41.3459	44.6164	-0.10983	0.84185	1	FALSE
AT1G08170	2.58221	2.0465	0.33545	0.9375	1	FALSE
AT1G08180	62.6578	78.1246	-0.31828	0.51282	1	FALSE
AT1G08190	2762.93	2600.08	0.087642	0.80435	1	FALSE
AT1G08200	3508.09	3644.82	-0.055162	0.91243	1	FALSE
AT1G08210	337.038	350.26	-0.055513	0.9105	1	FALSE
AT1G08220	179.146	126.53	0.50166	0.24339	1	FALSE
AT1G08230	238.302	277.759	-0.22104	0.64599	1	FALSE
AT1G08240	0	0	NA	NA	NA	NA
AT1G08250	690.735	722.059	-0.063983	0.93947	1	FALSE
AT1G08260	347.571	337.963	0.040445	0.98319	1	FALSE
AT1G08270	12.8229	13.0252	-0.022584	0.9789	1	FALSE
AT1G08280	155.071	157.193	-0.019608	0.95706	1	FALSE
AT1G08290	30.8367	20.793	0.56855	0.32212	1	FALSE
AT1G08300	69.3193	70.1106	-0.016375	0.9739	1	FALSE
AT1G08310	1.92772	3.84209	-0.995	0.5526	1	FALSE
AT1G08315	54.5153	61.489	-0.17367	0.77322	1	FALSE
AT1G08320	1.60362	2.06688	-0.36613	0.95463	1	FALSE
AT1G08340	39.1406	35.6073	0.13649	0.80893	1	FALSE
AT1G08350	137.364	144.47	-0.072769	0.87892	1	FALSE
AT1G08360	5217.76	5465.67	-0.06697	0.8859	1	FALSE
AT1G08370	524.229	559.13	-0.092988	0.87738	1	FALSE
AT1G08380	62803.8	70909.2	-0.17512	0.70355	1	FALSE
AT1G08390	151.357	190.471	-0.33162	0.48178	1	FALSE
AT1G08400	88.8146	92.4667	-0.058137	0.91597	1	FALSE
AT1G08410	630.102	452.696	0.47704	0.22938	1	FALSE
AT1G08420	1690.24	1611.59	0.068747	0.8407	1	FALSE
AT1G08430	2.24905	1.69831	0.40522	0.92513	1	FALSE
AT1G08440	3.19541	7.48052	-1.2271	0.29433	1	FALSE
AT1G08450	958.081	863.086	0.15064	0.71147	1	FALSE
AT1G08460	365.853	395.46	-0.11227	0.79128	1	FALSE
AT1G08465	250.087	247.29	0.01623	0.98711	1	FALSE
AT1G08470	465.726	479.462	-0.041935	0.94579	1	FALSE
AT1G08480	1210.21	1159.19	0.062141	0.84645	1	FALSE
AT1G08490	1147.8	1247.2	-0.11983	0.78182	1	FALSE
AT1G08500	31.5966	24.0977	0.39087	0.75848	1	FALSE
AT1G08510	2545.58	2613.47	-0.037969	0.97807	1	FALSE
AT1G08520	6875.2	7574.27	-0.13971	0.74709	1	FALSE
AT1G08530	227.354	256.022	-0.17133	0.646	1	FALSE
AT1G08540	3305.04	3515.65	-0.089124	0.82127	1	FALSE
AT1G08550	1900.25	1950.61	-0.037735	0.96004	1	FALSE
AT1G08560	746.102	795.31	-0.092145	0.86627	1	FALSE
AT1G08570	3164.71	3349.3	-0.081786	0.98492	1	FALSE
AT1G08580	1134.36	1090.46	0.056943	0.82876	1	FALSE
AT1G08590	31.0989	35.0241	-0.17148	0.80381	1	FALSE
AT1G08592	0	0	NA	NA	NA	NA
AT1G08600	763.619	585.748	0.38257	0.37786	1	FALSE
AT1G08610	285.023	190.168	0.58381	0.17493	1	FALSE
AT1G08620	608.239	616.823	-0.020217	0.94317	1	FALSE
AT1G08630	25.0533	20.5169	0.28819	0.71033	1	FALSE
AT1G08640	1712.61	2009.79	-0.23085	0.57381	1	FALSE
AT1G08650	941.075	994.698	-0.079949	0.90028	1	FALSE
AT1G08660	374.608	427.606	-0.1909	0.61925	1	FALSE
AT1G08670	0	0	NA	NA	NA	NA
AT1G08680	683.784	681.997	0.0037744	1	1	FALSE
AT1G08695	0	0	NA	NA	NA	NA
AT1G08700	614.093	641.702	-0.063447	0.94469	1	FALSE
AT1G08710	136.624	150.261	-0.13726	0.74276	1	FALSE
AT1G08720	342.661	334.748	0.033707	0.92206	1	FALSE
AT1G08730	46.7626	48.0357	-0.038752	0.90209	1	FALSE
AT1G08735	0	0	NA	NA	NA	NA
AT1G08740	0	0	NA	NA	NA	NA
AT1G08750	186.352	178.731	0.060243	0.91268	1	FALSE
AT1G08760	314.529	274.714	0.19527	0.62444	1	FALSE
AT1G08770	163.971	175.858	-0.10097	0.83522	1	FALSE
AT1G08780	474.847	430.007	0.1431	0.75043	1	FALSE
AT1G08790	0	0	NA	NA	NA	NA
AT1G08800	284.305	260.712	0.12498	0.82644	1	FALSE
AT1G08810	244.669	284.357	-0.21687	0.56476	1	FALSE
AT1G08820	362.281	336.35	0.10714	0.81086	1	FALSE
AT1G08830	2698.59	3195.46	-0.24382	0.67535	1	FALSE
AT1G08840	207.462	150.901	0.45924	0.32547	1	FALSE
AT1G08845	135.767	119.533	0.18373	0.64438	1	FALSE
AT1G08860	4.174	2.01037	1.054	0.5051	1	FALSE
AT1G08870	0	0	NA	NA	NA	NA
AT1G08880	1561.78	1551.32	0.0096947	0.95969	1	FALSE
AT1G08890	177.463	203.875	-0.20017	0.9126	1	FALSE
AT1G08900	236.762	260.749	-0.13922	0.71319	1	FALSE
AT1G08910	444.461	425.536	0.062776	0.90209	1	FALSE
AT1G08920	145.865	194.864	-0.41784	0.55483	1	FALSE
AT1G08930	1172.63	1134.19	0.048088	0.98211	1	FALSE
AT1G08940	55.787	47.7368	0.22483	0.69631	1	FALSE
AT1G08950	0	0	NA	NA	NA	NA
AT1G08960	221.386	233.168	-0.074804	0.89498	1	FALSE
AT1G08970	638.522	690.716	-0.11336	0.82019	1	FALSE
AT1G08980	867.874	933.712	-0.10549	0.8713	1	FALSE
AT1G08985	0	0	NA	NA	NA	NA
AT1G08990	0.3241	0	Inf	1	1	FALSE
AT1G09000	69.8137	58.0565	0.26605	0.5985	1	FALSE
AT1G09010	1123.59	1212.79	-0.11021	0.78177	1	FALSE
AT1G09020	1051.47	1143.5	-0.12105	0.80427	1	FALSE
AT1G09026	0	0	NA	NA	NA	NA
AT1G09030	0	0	NA	NA	NA	NA
AT1G09040	75.9824	63.9062	0.24971	0.61673	1	FALSE
AT1G09050	67.2914	57.4682	0.22766	0.68058	1	FALSE
AT1G09060	799.131	774.942	0.044343	0.92691	1	FALSE
AT1G09070	2017.46	2134.34	-0.081248	0.90221	1	FALSE
AT1G09080	10.621	6.68687	0.66752	0.42829	1	FALSE
AT1G09090	0	0.332435	#NAME?	0.98683	1	FALSE
AT1G09100	328.451	282.513	0.21736	0.60169	1	FALSE
AT1G09110	0	0	NA	NA	NA	NA
AT1G09130	4382.44	4557.4	-0.056477	0.91517	1	FALSE
AT1G09140	699.915	1008.07	-0.52634	0.20111	1	FALSE
AT1G09150	584.094	576.547	0.018763	0.95982	1	FALSE
AT1G09155	1.60438	4.29202	-1.4196	0.33269	1	FALSE
AT1G09157	0.3241	0	Inf	1	1	FALSE
AT1G09160	505.671	614.368	-0.2809	0.49615	1	FALSE
AT1G09170	28.4653	30.8724	-0.11711	0.8465	1	FALSE
AT1G09176	1.60362	1.08996	0.55706	0.88923	1	FALSE
AT1G09180	45.3231	37.2146	0.28438	0.66841	1	FALSE
AT1G09190	116.926	82.0878	0.51035	0.26255	1	FALSE
AT1G09195	79.3591	105.544	-0.41138	0.47987	1	FALSE
AT1G09200	2377.85	2507.89	-0.076822	0.88673	1	FALSE
AT1G09210	3260.05	3165.95	0.042255	0.89818	1	FALSE
AT1G09220	32.6416	22.4326	0.54111	0.37755	1	FALSE
AT1G09230	322.265	310.619	0.053102	0.9153	1	FALSE
AT1G09240	187.561	175.827	0.093209	0.81984	1	FALSE
AT1G09245	0	0	NA	NA	NA	NA
AT1G09250	770.009	938.585	-0.28561	0.62449	1	FALSE
AT1G09260	0.317804	0	Inf	1	1	FALSE
AT1G09270	1366.8	1365.56	0.0013078	0.98156	1	FALSE
AT1G09280	268.588	287.386	-0.097594	0.82079	1	FALSE
AT1G09290	184.818	164.26	0.17012	0.69483	1	FALSE
AT1G09300	288.263	136.53	1.0782	0.011939	1	FALSE
AT1G09310	15909.3	15084.7	0.076781	0.82197	1	FALSE
AT1G09320	189.391	150.033	0.33609	0.45332	1	FALSE
AT1G09330	640.921	574.316	0.1583	0.71745	1	FALSE
AT1G09340	28327.4	31670.8	-0.16095	0.71818	1	FALSE
AT1G09350	60.2118	100.82	-0.74366	0.6784	1	FALSE
AT1G09360	0	0	NA	NA	NA	NA
AT1G09370	1.92142	2.06688	-0.10528	1	1	FALSE
AT1G09380	0.6482	0	Inf	0.77078	1	FALSE
AT1G09390	219.748	245.925	-0.16237	0.72823	1	FALSE
AT1G09400	0.965242	3.2382	-1.7462	0.32901	1	FALSE
AT1G09410	32.3426	19.6628	0.71797	0.24606	1	FALSE
AT1G09415	228.295	204.695	0.15742	0.76586	1	FALSE
AT1G09420	71.0681	80.9416	-0.18768	0.68041	1	FALSE
AT1G09421	0	0	NA	NA	NA	NA
AT1G09430	1220.63	1080.26	0.17624	0.68503	1	FALSE
AT1G09440	151.055	157.671	-0.061844	0.87963	1	FALSE
AT1G09450	106.838	89.9379	0.24843	0.71963	1	FALSE
AT1G09460	40.3827	45.069	-0.1584	0.74092	1	FALSE
AT1G09470	126.763	137.997	-0.1225	0.7675	1	FALSE
AT1G09480	13.4943	18.0705	-0.42128	0.57647	1	FALSE
AT1G09483	2.57868	1.67793	0.61995	0.81519	1	FALSE
AT1G09486	32.7392	25.7886	0.34429	0.56731	1	FALSE
AT1G09490	403.008	469.146	-0.21923	0.59869	1	FALSE
AT1G09500	31.4422	40.4629	-0.3639	0.56415	1	FALSE
AT1G09510	0	0	NA	NA	NA	NA
AT1G09520	336.7	323.055	0.059683	0.84601	1	FALSE
AT1G09530	191.865	183.937	0.060882	0.86061	1	FALSE
AT1G09540	1.28658	1.28898	-0.0026942	1	1	FALSE
AT1G09550	0	0	NA	NA	NA	NA
AT1G09560	716.712	710.971	0.011603	0.95658	1	FALSE
AT1G09570	1530.63	1625.51	-0.086771	0.78355	1	FALSE
AT1G09575	43.2913	53.1643	-0.29638	0.55028	1	FALSE
AT1G09580	266.549	244.529	0.1244	0.77705	1	FALSE
AT1G09590	5509.83	5611.6	-0.026403	0.97939	1	FALSE
AT1G09600	43.9087	42.2381	0.055965	0.9711	1	FALSE
AT1G09610	21.8002	18.8823	0.20731	0.78547	1	FALSE
AT1G09620	2922.96	2937.89	-0.0073489	0.99825	1	FALSE
AT1G09625	0	0	NA	NA	NA	NA
AT1G09630	348.392	362.669	-0.057941	0.87316	1	FALSE
AT1G09640	3941.48	4001.24	-0.021709	0.98901	1	FALSE
AT1G09645	204.461	189.876	0.10676	0.83399	1	FALSE
AT1G09650	10.894	12.2634	-0.17083	0.90148	1	FALSE
AT1G09660	851.273	875.96	-0.041243	0.96954	1	FALSE
AT1G09665	1.29287	0	Inf	0.42713	1	FALSE
AT1G09680	36.1543	22.1186	0.7089	0.25927	1	FALSE
AT1G09690	10139.2	10556.4	-0.058166	0.91075	1	FALSE
AT1G09700	274.933	222.878	0.30283	0.47721	1	FALSE
AT1G09710	157.973	138.707	0.18763	0.67646	1	FALSE
AT1G09720	0	0.38895	#NAME?	0.98684	1	FALSE
AT1G09730	430.972	417.451	0.045986	0.9589	1	FALSE
AT1G09740	117.994	148.595	-0.33268	0.48067	1	FALSE
AT1G09750	4274.93	4936.77	-0.20767	0.7567	1	FALSE
AT1G09760	817.976	816.71	0.0022347	0.97708	1	FALSE
AT1G09770	1974.73	1921.43	0.039477	0.96114	1	FALSE
AT1G09780	3414.05	3606.94	-0.079293	0.8721	1	FALSE
AT1G09790	0	0	NA	NA	NA	NA
AT1G09794	67.3967	50.3376	0.42104	0.38039	1	FALSE
AT1G09795	2101.43	2341.11	-0.15582	0.71111	1	FALSE
AT1G09800	125.362	99.0815	0.33941	0.43991	1	FALSE
AT1G09810	197.215	188.64	0.064133	0.91311	1	FALSE
AT1G09812	40.4471	47.5398	-0.2331	0.68398	1	FALSE
AT1G09815	647.166	632.819	0.032343	0.89605	1	FALSE
AT1G09820	117.727	107.281	0.13406	0.79525	1	FALSE
AT1G09830	919.753	831.612	0.14534	0.68308	1	FALSE
AT1G09840	750.826	760.562	-0.018586	0.96929	1	FALSE
AT1G09850	367.861	388.724	-0.079584	0.85903	1	FALSE
AT1G09860	0.6482	1.03344	-0.67294	0.9694	1	FALSE
AT1G09870	448.719	433.259	0.050583	0.89491	1	FALSE
AT1G09880	12.5059	10.6148	0.23653	0.83353	1	FALSE
AT1G09890	35.18	46.3108	-0.39659	0.47	1	FALSE
AT1G09900	604.766	516.898	0.2265	0.6086	1	FALSE
AT1G09910	239.361	225.045	0.088972	0.86406	1	FALSE
AT1G09920	392.817	374.769	0.067856	0.88399	1	FALSE
AT1G09930	1.60286	2.59371	-0.69438	0.73443	1	FALSE
AT1G09932	57.921	52.6345	0.13808	0.82114	1	FALSE
AT1G09935	0	0	NA	NA	NA	NA
AT1G09940	423.874	401.823	0.077077	0.87435	1	FALSE
AT1G09950	7.06066	9.94083	-0.49356	0.59683	1	FALSE
AT1G09960	105.289	108.998	-0.049942	0.96011	1	FALSE
AT1G09970	1268.79	1116.62	0.18431	0.69787	1	FALSE
AT1G09980	449.186	479.804	-0.095132	0.80186	1	FALSE
AT1G09995	42.6621	49.5253	-0.21521	0.68451	1	FALSE
AT1G10000	21.8431	28.0568	-0.36118	0.59759	1	FALSE
AT1G10010	0.635609	0	Inf	0.77323	1	FALSE
AT1G10020	499.93	614.551	-0.2978	0.5267	1	FALSE
AT1G10030	333.293	338.959	-0.024319	0.96067	1	FALSE
AT1G10040	32.3781	41.6019	-0.36163	0.47675	1	FALSE
AT1G10050	127.643	127.376	0.003022	0.99415	1	FALSE
AT1G10060	339.808	380.532	-0.1633	0.8401	1	FALSE
AT1G10070	16.381	16.2569	0.010965	0.99378	1	FALSE
AT1G10090	290.307	292.753	-0.012104	0.97626	1	FALSE
AT1G10095	50.9605	65.7313	-0.3672	0.44607	1	FALSE
AT1G10100	0	0	NA	NA	NA	NA
AT1G10110	11.2193	8.30813	0.43339	0.65614	1	FALSE
AT1G10120	399.011	487.331	-0.28847	0.46314	1	FALSE
AT1G10130	674.519	618.068	0.12609	0.77795	1	FALSE
AT1G10140	79.7712	72.986	0.12825	0.78319	1	FALSE
AT1G10150	238.304	233.73	0.027965	0.8845	1	FALSE
AT1G10155	40.9747	56.1775	-0.45526	0.65127	1	FALSE
AT1G10160	308.681	343.128	-0.15263	0.78046	1	FALSE
AT1G10170	1110.35	1121.01	-0.01379	0.97422	1	FALSE
AT1G10180	476.978	496.094	-0.056692	0.90194	1	FALSE
AT1G10190	0	0	NA	NA	NA	NA
AT1G10200	931.361	944.928	-0.020863	0.97423	1	FALSE
AT1G10210	69.53	69.1328	0.0082645	0.99005	1	FALSE
AT1G10220	2.56685	2.94653	-0.19902	0.94386	1	FALSE
AT1G10230	247.917	261.275	-0.075712	0.92821	1	FALSE
AT1G10240	168.757	173.218	-0.037639	0.96325	1	FALSE
AT1G10250	0	0	NA	NA	NA	NA
AT1G10260	0	0	NA	NA	NA	NA
AT1G10270	795.498	442.066	0.8476	0.033768	1	FALSE
AT1G10280	122.358	129.163	-0.078092	0.88615	1	FALSE
AT1G10290	1562.2	1660.52	-0.088052	0.85082	1	FALSE
AT1G10300	4.15511	1.75483	1.2436	0.4073	1	FALSE
AT1G10310	427.221	462.496	-0.11446	0.79162	1	FALSE
AT1G10320	344.723	308.861	0.15848	0.82141	1	FALSE
AT1G10330	29.248	27.3262	0.098052	0.83634	1	FALSE
AT1G10340	33.8559	23.6379	0.51831	0.58913	1	FALSE
AT1G10350	230.885	232.933	-0.012736	0.94803	1	FALSE
AT1G10360	1019.8	1280.65	-0.32858	0.502	1	FALSE
AT1G10370	3377.05	3668.81	-0.11955	0.95431	1	FALSE
AT1G10380	165.009	224.734	-0.44568	0.32755	1	FALSE
AT1G10385	0.317804	0.62411	-0.97366	0.97632	1	FALSE
AT1G10390	1731.71	1679.52	0.044146	0.90308	1	FALSE
AT1G10400	0.320571	1.03344	-1.6887	0.774	1	FALSE
AT1G10410	346.382	341.613	0.020002	1	1	FALSE
AT1G10417	16.9241	11.8611	0.51284	0.68939	1	FALSE
AT1G10419	0	0	NA	NA	NA	NA
AT1G10430	562.197	571.29	-0.023146	0.97959	1	FALSE
AT1G10440	0	0	NA	NA	NA	NA
AT1G10450	406.161	393.623	0.045237	0.97849	1	FALSE
AT1G10455	0	0.62411	#NAME?	0.73992	1	FALSE
AT1G10460	43.7571	35.7474	0.29168	0.56518	1	FALSE
AT1G10470	2824.03	3516.48	-0.31637	0.53136	1	FALSE
AT1G10480	1.29287	0.7779	0.73292	0.86189	1	FALSE
AT1G10490	786.8	435.727	0.85257	0.039736	1	FALSE
AT1G10500	373.533	422.699	-0.1784	0.65654	1	FALSE
AT1G10510	1158.64	1272.1	-0.13478	0.72053	1	FALSE
AT1G10520	35.6391	39.8496	-0.16111	0.80641	1	FALSE
AT1G10522	1119.77	752.28	0.57386	0.15674	1	FALSE
AT1G10530	6.41876	6.45618	-0.0083864	1	1	FALSE
AT1G10538	0	0	NA	NA	NA	NA
AT1G10540	15.0795	8.70171	0.79322	0.32147	1	FALSE
AT1G10550	12.8922	21.9164	-0.76552	0.56119	1	FALSE
AT1G10560	13.4392	16.8404	-0.32549	0.63942	1	FALSE
AT1G10570	289.054	283.31	0.028958	0.98048	1	FALSE
AT1G10580	937.162	852.235	0.13705	0.73614	1	FALSE
AT1G10585	29.9112	27.2038	0.13688	0.82963	1	FALSE
AT1G10586	0	0	NA	NA	NA	NA
AT1G10588	0	0	NA	NA	NA	NA
AT1G10590	1785.11	1793.54	-0.0067953	0.99316	1	FALSE
AT1G10600	218.636	230.283	-0.07488	0.84687	1	FALSE
AT1G10610	101.319	128.737	-0.34553	0.3955	1	FALSE
AT1G10620	0	0	NA	NA	NA	NA
AT1G10630	1318.16	1363.53	-0.048816	0.94116	1	FALSE
AT1G10640	475.849	571.562	-0.26441	0.59167	1	FALSE
AT1G10650	594.498	601.658	-0.017271	0.95071	1	FALSE
AT1G10652	0	0	NA	NA	NA	NA
AT1G10657	173.272	219.024	-0.33805	0.60258	1	FALSE
AT1G10660	544.605	616.219	-0.17823	0.64655	1	FALSE
AT1G10670	4218.9	4203.67	0.0052171	0.97898	1	FALSE
AT1G10680	0	0	NA	NA	NA	NA
AT1G10682	538.367	558.044	-0.051787	0.90295	1	FALSE
AT1G10690	53.9568	51.7965	0.058951	0.86466	1	FALSE
AT1G10700	287.79	319.361	-0.15017	0.75224	1	FALSE
AT1G10705	0	0	NA	NA	NA	NA
AT1G10710	7.33593	3.417	1.1022	0.42245	1	FALSE
AT1G10717	0	0	NA	NA	NA	NA
AT1G10720	244.641	239.765	0.029043	0.9795	1	FALSE
AT1G10730	91.0532	89.0614	0.031908	0.96468	1	FALSE
AT1G10740	1064.25	1195.94	-0.16831	0.84032	1	FALSE
AT1G10745	0	0	NA	NA	NA	NA
AT1G10747	0	0	NA	NA	NA	NA
AT1G10750	54.4816	65.0955	-0.25679	0.6151	1	FALSE
AT1G10760	5901.82	5749.89	0.037627	0.99319	1	FALSE
AT1G10770	3.49862	4.65409	-0.41172	0.8811	1	FALSE
AT1G10780	147.468	137.688	0.098996	0.85022	1	FALSE
AT1G10790	5.76026	9.02301	-0.64748	0.53615	1	FALSE
AT1G10800	7.36111	8.93702	-0.27987	0.80104	1	FALSE
AT1G10810	5.79097	7.62751	-0.39741	0.67537	1	FALSE
AT1G10820	318.285	333.928	-0.069216	0.84743	1	FALSE
AT1G10830	603.949	712.579	-0.23862	0.58921	1	FALSE
AT1G10840	1813.97	1921.93	-0.083401	0.86132	1	FALSE
AT1G10850	695.583	803.936	-0.20886	0.63794	1	FALSE
AT1G10865	235.3	207.45	0.18173	0.67756	1	FALSE
AT1G10870	336.647	321.852	0.06484	0.9372	1	FALSE
AT1G10880	0	0.312055	#NAME?	0.98683	1	FALSE
AT1G10890	508.42	615.05	-0.27468	0.45271	1	FALSE
AT1G10900	934.219	925.345	0.013769	0.97107	1	FALSE
AT1G10910	604.888	735.242	-0.28155	0.47076	1	FALSE
AT1G10920	163.595	180.275	-0.14007	0.7229	1	FALSE
AT1G10930	550.471	598.002	-0.11948	0.8673	1	FALSE
AT1G10940	991.361	1040.91	-0.07036	0.82282	1	FALSE
AT1G10950	2109.06	2312.17	-0.13265	0.75272	1	FALSE
AT1G10960	15835.2	16088.5	-0.022895	0.9627	1	FALSE
AT1G10970	143.277	142.288	0.009991	0.93579	1	FALSE
AT1G10980	49.1973	25.5417	0.94572	0.070349	1	FALSE
AT1G10990	41.736	54.7674	-0.39202	0.43685	1	FALSE
AT1G11000	110.859	99.4409	0.15681	0.80765	1	FALSE
AT1G11010	0	0	NA	NA	NA	NA
AT1G11020	171.759	180.628	-0.072633	0.89429	1	FALSE
AT1G11030	0	0	NA	NA	NA	NA
AT1G11040	0	0	NA	NA	NA	NA
AT1G11050	222.156	233.737	-0.073318	0.85398	1	FALSE
AT1G11055	0	0	NA	NA	NA	NA
AT1G11060	288.516	282.711	0.029325	0.96381	1	FALSE
AT1G11070	29.3213	26.2302	0.16072	0.91773	1	FALSE
AT1G11080	103.167	74.854	0.46283	0.34559	1	FALSE
AT1G11090	193.62	192.864	0.0056486	0.96903	1	FALSE
AT1G11100	33.3578	14.6831	1.1839	0.044655	1	FALSE
AT1G11110	0.638375	0.997306	-0.64363	0.96925	1	FALSE
AT1G11112	34.9833	44.1552	-0.33592	0.52142	1	FALSE
AT1G11120	80.9305	82.7586	-0.032226	0.97602	1	FALSE
AT1G11125	19.591	14.4544	0.43868	0.48079	1	FALSE
AT1G11130	589.748	486.569	0.27745	0.48046	1	FALSE
AT1G11145	0	0.332435	#NAME?	0.98683	1	FALSE
AT1G11150	184.135	179.81	0.034287	0.99849	1	FALSE
AT1G11160	63.0242	58.0747	0.118	0.88042	1	FALSE
AT1G11170	37.0619	31.1417	0.25109	0.80842	1	FALSE
AT1G11175	69.9002	96.7256	-0.4686	0.35993	1	FALSE
AT1G11180	224.107	243.292	-0.1185	0.78299	1	FALSE
AT1G11185	3.8479	0.956545	2.0082	0.27669	1	FALSE
AT1G11190	36.11	34.2468	0.076432	0.95288	1	FALSE
AT1G11200	195.238	199.792	-0.033264	0.95818	1	FALSE
AT1G11210	177.873	192.447	-0.11362	0.9416	1	FALSE
AT1G11220	80.0588	89.6891	-0.16387	0.82254	1	FALSE
AT1G11230	0	0	NA	NA	NA	NA
AT1G11240	766.038	658.73	0.21773	0.6088	1	FALSE
AT1G11250	0.635609	2.24552	-1.8208	0.43903	1	FALSE
AT1G11260	1818.06	2094.32	-0.20409	0.60807	1	FALSE
AT1G11265	0.317804	0.332435	-0.064934	1	1	FALSE
AT1G11270	45.7577	49.4743	-0.11267	0.84065	1	FALSE
AT1G11280	431.337	418.597	0.043252	0.94979	1	FALSE
AT1G11290	169.77	160.715	0.079071	0.84271	1	FALSE
AT1G11300	167.646	197.887	-0.23926	0.55456	1	FALSE
AT1G11310	1112.88	1052.54	0.080423	0.92205	1	FALSE
AT1G11320	93.2478	85.0794	0.13226	0.79836	1	FALSE
AT1G11330	398.176	348.816	0.19094	0.72276	1	FALSE
AT1G11340	65.4519	70.812	-0.11356	0.77899	1	FALSE
AT1G11350	473.54	455.459	0.056163	0.9549	1	FALSE
AT1G11360	390.761	412.95	-0.079679	0.8433	1	FALSE
AT1G11362	0	0	NA	NA	NA	NA
AT1G11370	0	0	NA	NA	NA	NA
AT1G11380	125.298	142.278	-0.18335	0.68928	1	FALSE
AT1G11390	520.444	522.052	-0.0044502	0.95821	1	FALSE
AT1G11400	360.54	375.588	-0.058993	0.8845	1	FALSE
AT1G11410	529.71	462.071	0.19709	0.67051	1	FALSE
AT1G11420	72.1229	64.6614	0.15755	0.79488	1	FALSE
AT1G11430	3079.4	3445.44	-0.16204	0.70007	1	FALSE
AT1G11440	214.562	196.711	0.12531	0.79691	1	FALSE
AT1G11450	42.6204	45.5754	-0.096713	0.82421	1	FALSE
AT1G11460	1.27952	2.74751	-1.1025	0.59821	1	FALSE
AT1G11470	0	0	NA	NA	NA	NA
AT1G11475	609.69	500.572	0.2845	0.48632	1	FALSE
AT1G11480	842.037	827.001	0.025994	0.95392	1	FALSE
AT1G11482	2.87484	0.66487	2.1123	0.33928	1	FALSE
AT1G11490	2.56685	3.27897	-0.35324	0.84413	1	FALSE
AT1G11500	5.12389	8.36017	-0.70629	0.5039	1	FALSE
AT1G11510	0	0	NA	NA	NA	NA
AT1G11520	0	0	NA	NA	NA	NA
AT1G11530	282.244	311.916	-0.14421	0.70152	1	FALSE
AT1G11540	1.61068	0	Inf	0.31722	1	FALSE
AT1G11545	417.861	454.784	-0.12216	0.77065	1	FALSE
AT1G11550	0	0	NA	NA	NA	NA
AT1G11560	1.28581	1.63717	-0.34852	0.95859	1	FALSE
AT1G11570	18.3331	21.2818	-0.21517	0.75971	1	FALSE
AT1G11572	0.961713	1.24822	-0.37619	0.96514	1	FALSE
AT1G11580	876.299	571.179	0.61748	0.32658	1	FALSE
AT1G11590	0	0	NA	NA	NA	NA
AT1G11592	89.1833	104.849	-0.23347	0.61465	1	FALSE
AT1G11593	0	0	NA	NA	NA	NA
AT1G11595	0	0	NA	NA	NA	NA
AT1G11600	375.433	484.801	-0.36884	0.45136	1	FALSE
AT1G11608	0	0	NA	NA	NA	NA
AT1G11610	0	0	NA	NA	NA	NA
AT1G11620	0	0	NA	NA	NA	NA
AT1G11630	128.879	130.545	-0.018531	0.92076	1	FALSE
AT1G11640	0	0	NA	NA	NA	NA
AT1G11650	5293.32	5412.26	-0.03206	0.97423	1	FALSE
AT1G11655	0.320571	0	Inf	1	1	FALSE
AT1G11660	597.984	572.194	0.063603	0.9159	1	FALSE
AT1G11670	182.908	189.071	-0.047805	0.92319	1	FALSE
AT1G11680	1402.69	1507.02	-0.10351	0.83222	1	FALSE
AT1G11684	0.320571	0	Inf	1	1	FALSE
AT1G11690	0.641142	0	Inf	0.77215	1	FALSE
AT1G11700	744.884	687.314	0.11605	0.83897	1	FALSE
AT1G11710	77.7544	83.7777	-0.10764	0.82318	1	FALSE
AT1G11720	1210.18	1310.69	-0.11511	0.73633	1	FALSE
AT1G11730	32.666	42.6809	-0.3858	0.4651	1	FALSE
AT1G11735	9.0025	11.04	-0.29435	0.75921	1	FALSE
AT1G11740	66.6293	70.0789	-0.072823	0.82717	1	FALSE
AT1G11750	2688.35	2808.01	-0.062828	0.88219	1	FALSE
AT1G11755	96.0713	87.8606	0.12889	0.78041	1	FALSE
AT1G11760	109.76	129.501	-0.23861	0.61675	1	FALSE
AT1G11765	0	0	NA	NA	NA	NA
AT1G11770	0	0	NA	NA	NA	NA
AT1G11780	233.091	243.594	-0.063587	0.85646	1	FALSE
AT1G11785	2.23093	1.65755	0.42859	0.92595	1	FALSE
AT1G11790	560.629	585.305	-0.062142	0.87693	1	FALSE
AT1G11800	232.608	180.867	0.36297	0.38002	1	FALSE
AT1G11803	0	0	NA	NA	NA	NA
AT1G11806	0	0	NA	NA	NA	NA
AT1G11810	0	0.312055	#NAME?	0.98683	1	FALSE
AT1G11820	1397.94	1253.01	0.1579	0.68792	1	FALSE
AT1G11840	3498.64	3080	0.18386	0.62402	1	FALSE
AT1G11850	3257.99	3675.84	-0.1741	0.73248	1	FALSE
AT1G11860	28322.2	35642	-0.33164	0.44514	1	FALSE
AT1G11870	803.979	1070.88	-0.41356	0.32293	1	FALSE
AT1G11880	78.8993	81.9535	-0.054793	0.91584	1	FALSE
AT1G11890	643.743	633.892	0.022249	0.96734	1	FALSE
AT1G11900	32.666	48.2144	-0.56167	0.25691	1	FALSE
AT1G11905	123.604	140.617	-0.18605	0.66384	1	FALSE
AT1G11910	7111.28	7232.04	-0.024293	0.99282	1	FALSE
AT1G11915	11.8277	15.1849	-0.36047	0.65907	1	FALSE
AT1G11920	0	0	NA	NA	NA	NA
AT1G11925	0	1.99461	#NAME?	0.39153	1	FALSE
AT1G11930	1338.28	1418.74	-0.084238	0.83413	1	FALSE
AT1G11940	87.8736	80.7169	0.12256	0.82746	1	FALSE
AT1G11950	95.4258	96.2165	-0.011905	0.91671	1	FALSE
AT1G11960	201.19	184.635	0.12388	0.80093	1	FALSE
AT1G11970	0	0	NA	NA	NA	NA
AT1G11980	0	0	NA	NA	NA	NA
AT1G11990	18.9297	14.4207	0.39251	0.60251	1	FALSE
AT1G12000	1607.68	1755.18	-0.12664	0.79299	1	FALSE
AT1G12010	34.8917	37.5071	-0.10428	0.82378	1	FALSE
AT1G12013	4.48551	5.47478	-0.28753	0.93008	1	FALSE
AT1G12015	0.641904	0	Inf	0.772	1	FALSE
AT1G12020	418.834	422.848	-0.01376	0.98795	1	FALSE
AT1G12030	14.8174	8.21766	0.85049	0.36293	1	FALSE
AT1G12040	0	0	NA	NA	NA	NA
AT1G12050	717.042	719.64	-0.0052184	0.99162	1	FALSE
AT1G12060	174.136	182.941	-0.071168	0.91916	1	FALSE
AT1G12064	0	0	NA	NA	NA	NA
AT1G12070	3.51044	4.56795	-0.37989	0.77004	1	FALSE
AT1G12080	370.207	467.679	-0.33719	0.41854	1	FALSE
AT1G12090	9224.04	10958.8	-0.24862	0.84987	1	FALSE
AT1G12100	12.8516	17.6861	-0.46067	0.53873	1	FALSE
AT1G12110	2424.41	2338.82	0.051853	0.89432	1	FALSE
AT1G12120	696.457	684.309	0.025386	0.9822	1	FALSE
AT1G12130	4.15788	2.82887	0.55562	0.799	1	FALSE
AT1G12140	794.162	867.684	-0.12774	0.78259	1	FALSE
AT1G12150	8.33188	10.3705	-0.31578	0.75508	1	FALSE
AT1G12160	9.99445	15.3341	-0.61754	0.46213	1	FALSE
AT1G12170	0	0	NA	NA	NA	NA
AT1G12180	0	0	NA	NA	NA	NA
AT1G12190	0	0	NA	NA	NA	NA
AT1G12200	106.642	109.567	-0.039035	0.9994	1	FALSE
AT1G12210	48.5862	32.729	0.56998	0.40956	1	FALSE
AT1G12211	2.56333	0.332435	2.9469	0.27092	1	FALSE
AT1G12220	102.499	92.5442	0.1474	0.75984	1	FALSE
AT1G12230	1556.78	1676.06	-0.10651	0.81162	1	FALSE
AT1G12240	3213.7	3085.33	0.058811	0.86256	1	FALSE
AT1G12244	201.416	257.843	-0.35631	0.4037	1	FALSE
AT1G12250	1176.11	1343.45	-0.19192	0.65829	1	FALSE
AT1G12260	36.1789	36.1729	0.00024136	1	1	FALSE
AT1G12270	822.721	825.28	-0.0044805	0.96533	1	FALSE
AT1G12280	157.959	181.831	-0.20304	0.60321	1	FALSE
AT1G12290	31.0392	26.3312	0.23732	0.71018	1	FALSE
AT1G12294	0	0	NA	NA	NA	NA
AT1G12300	72.0245	82.0331	-0.18772	0.646	1	FALSE
AT1G12310	1824.85	1844.95	-0.015804	0.98781	1	FALSE
AT1G12320	129.352	132.081	-0.030118	0.9625	1	FALSE
AT1G12330	490.249	535.148	-0.12642	0.7698	1	FALSE
AT1G12340	3.83302	6.57384	-0.77825	0.51257	1	FALSE
AT1G12350	276.144	271.328	0.025382	0.98504	1	FALSE
AT1G12360	595.934	594.661	0.0030842	0.96514	1	FALSE
AT1G12370	398.949	401.26	-0.0083318	0.99651	1	FALSE
AT1G12380	316.48	315.653	0.0037741	0.97141	1	FALSE
AT1G12390	194.088	187.783	0.047644	0.94245	1	FALSE
AT1G12400	92.0254	81.162	0.18123	0.74539	1	FALSE
AT1G12410	3697.45	4070.76	-0.13877	0.74873	1	FALSE
AT1G12411	0.320571	0	Inf	1	1	FALSE
AT1G12420	243.046	231.099	0.072718	0.91619	1	FALSE
AT1G12423	0	0	NA	NA	NA	NA
AT1G12430	606.073	612.861	-0.016068	0.94186	1	FALSE
AT1G12440	1260.93	1428.1	-0.17961	0.68105	1	FALSE
AT1G12450	96.2049	105.03	-0.12662	0.85143	1	FALSE
AT1G12451	0	0	NA	NA	NA	NA
AT1G12460	412.099	404.238	0.027789	0.98756	1	FALSE
AT1G12470	582.674	573.001	0.02415	0.99386	1	FALSE
AT1G12480	54.0258	49.7437	0.11913	0.86252	1	FALSE
AT1G12490	0.641904	0	Inf	0.772	1	FALSE
AT1G12500	1292.66	1414.31	-0.12975	0.77825	1	FALSE
AT1G12510	0	0	NA	NA	NA	NA
AT1G12520	1817.75	2598.13	-0.51532	0.34969	1	FALSE
AT1G12530	256.976	242.289	0.084907	0.86688	1	FALSE
AT1G12540	0.320571	0	Inf	1	1	FALSE
AT1G12550	117.372	132.612	-0.17612	0.75215	1	FALSE
AT1G12560	0	0	NA	NA	NA	NA
AT1G12570	266.536	268.753	-0.011947	0.98242	1	FALSE
AT1G12580	749.58	817.318	-0.12481	0.77572	1	FALSE
AT1G12590	0	0	NA	NA	NA	NA
AT1G12600	7.05714	11.2094	-0.66756	0.435	1	FALSE
AT1G12610	0	0.701005	#NAME?	0.72596	1	FALSE
AT1G12620	110.236	125.782	-0.19032	0.62839	1	FALSE
AT1G12630	9.63305	8.59533	0.16444	0.8804	1	FALSE
AT1G12640	561.025	549.403	0.030201	0.91675	1	FALSE
AT1G12650	408.399	372.007	0.13465	0.78067	1	FALSE
AT1G12660	0	0	NA	NA	NA	NA
AT1G12663	0	0	NA	NA	NA	NA
AT1G12665	0	0	NA	NA	NA	NA
AT1G12667	0	0	NA	NA	NA	NA
AT1G12669	0.3241	0.38895	-0.26315	1	1	FALSE
AT1G12670	0	0.332435	#NAME?	0.98683	1	FALSE
AT1G12672	5.78516	7.55279	-0.38465	0.84371	1	FALSE
AT1G12680	318.757	290.038	0.13622	0.74145	1	FALSE
AT1G12700	75.5507	80.8238	-0.097334	0.80328	1	FALSE
AT1G12710	223.425	223.89	-0.0030006	0.9929	1	FALSE
AT1G12720	0	0	NA	NA	NA	NA
AT1G12725	0	0	NA	NA	NA	NA
AT1G12730	147.291	151.136	-0.037178	0.95687	1	FALSE
AT1G12740	0.966004	0.976925	-0.016219	1	1	FALSE
AT1G12750	341.897	400.283	-0.22746	0.5886	1	FALSE
AT1G12760	721.625	755.248	-0.065701	0.87906	1	FALSE
AT1G12770	1587.31	1646.14	-0.052506	0.89255	1	FALSE
AT1G12775	64.0177	61.6566	0.054216	0.95192	1	FALSE
AT1G12780	547.234	510.59	0.099993	0.87798	1	FALSE
AT1G12790	41.9147	47.2311	-0.17228	0.71226	1	FALSE
AT1G12800	5955.1	6323.84	-0.086675	0.78675	1	FALSE
AT1G12805	3.53687	1.01306	1.8038	0.35177	1	FALSE
AT1G12810	288.979	323.294	-0.16188	0.73599	1	FALSE
AT1G12820	707.969	780.781	-0.14123	0.75509	1	FALSE
AT1G12830	492.039	416.861	0.23921	0.53525	1	FALSE
AT1G12840	2354.81	2335.67	0.011772	0.95639	1	FALSE
AT1G12845	196.04	233.748	-0.2538	0.84893	1	FALSE
AT1G12850	914.596	936.984	-0.03489	0.94505	1	FALSE
AT1G12855	2.55426	3.63641	-0.50961	0.81206	1	FALSE
AT1G12860	673.174	818.214	-0.2815	0.62084	1	FALSE
AT1G12870	0	1.36588	#NAME?	0.38117	1	FALSE
AT1G12880	182.469	221.748	-0.28127	0.60118	1	FALSE
AT1G12890	1.61068	3.72443	-1.2094	0.45595	1	FALSE
AT1G12900	38647.6	46550.7	-0.26842	0.52934	1	FALSE
AT1G12910	322.971	333.516	-0.046349	0.92833	1	FALSE
AT1G12920	1664.41	1630.84	0.029391	0.97429	1	FALSE
AT1G12930	409.737	431.642	-0.075137	0.8247	1	FALSE
AT1G12935	0	0	NA	NA	NA	NA
AT1G12938	0	0	NA	NA	NA	NA
AT1G12940	3.53286	2.47621	0.5127	0.75903	1	FALSE
AT1G12950	8.67134	6.84051	0.34215	0.74108	1	FALSE
AT1G12960	0	0	NA	NA	NA	NA
AT1G12970	100.026	88.2205	0.18119	0.71386	1	FALSE
AT1G12980	1.60715	3.08457	-0.94057	0.62024	1	FALSE
AT1G12990	503.671	465.085	0.11499	0.79874	1	FALSE
AT1G13000	179.949	195.925	-0.12271	0.74222	1	FALSE
AT1G13010	0	0	NA	NA	NA	NA
AT1G13020	1470.49	1449.56	0.020675	0.94886	1	FALSE
AT1G13030	341.324	205.099	0.73482	0.079273	1	FALSE
AT1G13040	84.2891	53.5919	0.65333	0.19325	1	FALSE
AT1G13050	72.3637	62.7571	0.20549	0.67536	1	FALSE
AT1G13060	1962.06	2002.53	-0.02945	0.9791	1	FALSE
AT1G13070	0.3241	0.312055	0.054639	1	1	FALSE
AT1G13080	362.405	449.994	-0.3123	0.76262	1	FALSE
AT1G13090	633.922	707.617	-0.15866	0.74667	1	FALSE
AT1G13100	117.427	107.771	0.12379	0.76963	1	FALSE
AT1G13110	895.107	911.594	-0.026331	0.94913	1	FALSE
AT1G13120	469.569	345.087	0.44438	0.32801	1	FALSE
AT1G13130	8.58978	14.1068	-0.7157	0.689	1	FALSE
AT1G13140	11.8584	14.5383	-0.29394	0.65922	1	FALSE
AT1G13145	90.721	98.8319	-0.12354	0.83463	1	FALSE
AT1G13150	15.6721	17.8443	-0.18726	0.7841	1	FALSE
AT1G13160	840.933	604.258	0.47683	0.24827	1	FALSE
AT1G13170	589.624	565.873	0.059316	0.90206	1	FALSE
AT1G13180	108.177	107.06	0.014973	0.98274	1	FALSE
AT1G13190	815.056	838.257	-0.040493	0.91828	1	FALSE
AT1G13195	104.716	91.4581	0.1953	0.68006	1	FALSE
AT1G13200	0	0.66487	#NAME?	0.73232	1	FALSE
AT1G13210	297.146	295.701	0.0070327	0.97854	1	FALSE
AT1G13220	516.724	438.887	0.23555	0.73853	1	FALSE
AT1G13230	4.14529	2.0465	1.0183	0.50491	1	FALSE
AT1G13240	0	0	NA	NA	NA	NA
AT1G13245	284.947	328.476	-0.20509	0.65603	1	FALSE
AT1G13250	318.57	351.421	-0.14159	0.77711	1	FALSE
AT1G13260	305.578	388.371	-0.34589	0.80765	1	FALSE
AT1G13270	1307.81	1452.72	-0.15161	0.692	1	FALSE
AT1G13280	313.031	329.947	-0.075931	0.88952	1	FALSE
AT1G13290	1.27952	0.64449	0.98937	0.8672	1	FALSE
AT1G13300	0.3241	4.62909	-3.8362	0.049161	1	FALSE
AT1G13310	0.3241	0.62411	-0.94536	0.97634	1	FALSE
AT1G13320	1032.56	1048.59	-0.022226	0.95497	1	FALSE
AT1G13330	21.0838	18.9008	0.15769	0.89747	1	FALSE
AT1G13340	32.8705	25.1052	0.38881	0.63958	1	FALSE
AT1G13350	614.533	753.256	-0.29365	0.44039	1	FALSE
AT1G13360	1532.43	1479.23	0.050969	0.89424	1	FALSE
AT1G13370	10.6517	6.9174	0.62278	0.59126	1	FALSE
AT1G13380	658.052	685.029	-0.057963	0.9216	1	FALSE
AT1G13390	276.802	340.1	-0.29711	0.43338	1	FALSE
AT1G13400	6.43288	8.23139	-0.35567	0.73898	1	FALSE
AT1G13410	60.4061	32.5704	0.89113	0.22474	1	FALSE
AT1G13420	6.74916	2.76789	1.2859	0.26717	1	FALSE
AT1G13430	4.46939	2.5372	0.81684	0.62989	1	FALSE
AT1G13440	21837.5	22716.6	-0.056938	0.93489	1	FALSE
AT1G13448	6.09266	4.31703	0.49703	0.71595	1	FALSE
AT1G13450	227.372	224.105	0.020881	0.98047	1	FALSE
AT1G13460	310.807	296.999	0.065556	0.96908	1	FALSE
AT1G13470	34.2256	19.8075	0.78903	0.56778	1	FALSE
AT1G13480	0.3241	0.62411	-0.94536	0.97634	1	FALSE
AT1G13485	0	0	NA	NA	NA	NA
AT1G13490	0	0	NA	NA	NA	NA
AT1G13500	0.638375	0.312055	1.0326	1	1	FALSE
AT1G13510	0.635609	0	Inf	0.77323	1	FALSE
AT1G13520	0.317804	0.66487	-1.0649	0.97645	1	FALSE
AT1G13530	0.3241	0.332435	-0.036635	1	1	FALSE
AT1G13540	0.959709	1.3455	-0.48747	0.96356	1	FALSE
AT1G13550	1.6142	0	Inf	0.3168	1	FALSE
AT1G13560	1281.58	1224.19	0.066093	0.86813	1	FALSE
AT1G13570	137.479	162.716	-0.24315	0.56314	1	FALSE
AT1G13580	99.7174	98.4935	0.017818	1	1	FALSE
AT1G13590	0	0	NA	NA	NA	NA
AT1G13600	25.7219	28.1288	-0.12905	0.84802	1	FALSE
AT1G13605	0	0	NA	NA	NA	NA
AT1G13607	0	0.312055	#NAME?	0.98683	1	FALSE
AT1G13608	1.93048	1.65755	0.21991	1	1	FALSE
AT1G13609	150.179	105.748	0.50606	0.44865	1	FALSE
AT1G13610	1.27952	0.38895	1.7179	0.66527	1	FALSE
AT1G13620	1.93048	1.88824	0.031923	1	1	FALSE
AT1G13630	66.0147	53.1851	0.31176	0.58338	1	FALSE
AT1G13635	3.84637	4.6856	-0.28474	0.85139	1	FALSE
AT1G13640	902.086	1048.94	-0.2176	0.56604	1	FALSE
AT1G13650	1507.34	1462.61	0.043466	0.84049	1	FALSE
AT1G13660	0.317804	0	Inf	1	1	FALSE
AT1G13670	23.046	23.5472	-0.031041	0.91523	1	FALSE
AT1G13680	2.58297	0.936164	1.4642	0.55324	1	FALSE
AT1G13690	401.573	375.334	0.097489	0.79999	1	FALSE
AT1G13700	32.5067	35.7189	-0.13595	0.90592	1	FALSE
AT1G13710	167.051	151.766	0.13844	0.72266	1	FALSE
AT1G13720	0	0	NA	NA	NA	NA
AT1G13730	848.033	857.796	-0.016514	0.96548	1	FALSE
AT1G13740	276.43	344.729	-0.31855	0.48693	1	FALSE
AT1G13750	127.122	75.9301	0.74347	0.12909	1	FALSE
AT1G13755	0	0	NA	NA	NA	NA
AT1G13760	0	0	NA	NA	NA	NA
AT1G13770	180.134	211.362	-0.23065	0.59276	1	FALSE
AT1G13780	90.4482	91.1802	-0.011629	0.97908	1	FALSE
AT1G13790	250.641	119.718	1.066	0.045447	1	FALSE
AT1G13800	41.9249	26.8561	0.64255	0.25887	1	FALSE
AT1G13810	213.554	131.079	0.70417	0.095847	1	FALSE
AT1G13820	1156.66	1394.88	-0.27018	0.51989	1	FALSE
AT1G13830	1.92495	2.69099	-0.48332	0.83664	1	FALSE
AT1G13840	0	0	NA	NA	NA	NA
AT1G13850	0	0	NA	NA	NA	NA
AT1G13860	213.863	232.274	-0.11914	0.75405	1	FALSE
AT1G13870	216.487	215.215	0.0084981	1	1	FALSE
AT1G13880	269.428	271.88	-0.013073	0.97194	1	FALSE
AT1G13890	0	0	NA	NA	NA	NA
AT1G13900	426.365	446.401	-0.066252	0.86667	1	FALSE
AT1G13910	116.377	125.851	-0.11291	0.79011	1	FALSE
AT1G13920	107.851	137.942	-0.35502	0.75322	1	FALSE
AT1G13930	14768.6	16605.2	-0.1691	0.90643	1	FALSE
AT1G13940	230.434	251.778	-0.1278	0.72028	1	FALSE
AT1G13950	153.615	137.042	0.1647	0.69697	1	FALSE
AT1G13960	236.175	230.805	0.03318	0.96403	1	FALSE
AT1G13970	19.5197	21.9826	-0.17143	0.79142	1	FALSE
AT1G13980	659.278	707.156	-0.10114	0.79133	1	FALSE
AT1G13990	170.41	159.116	0.098926	0.89466	1	FALSE
AT1G14000	775.319	720.934	0.10492	0.83031	1	FALSE
AT1G14010	304.54	286.114	0.090044	0.81292	1	FALSE
AT1G14020	396.944	423.779	-0.094377	0.82365	1	FALSE
AT1G14030	870.467	1082.48	-0.31447	0.46627	1	FALSE
AT1G14040	131.582	76.149	0.78906	0.10263	1	FALSE
AT1G14048	0	0	NA	NA	NA	NA
AT1G14060	508.797	253.466	1.0053	0.016411	1	FALSE
AT1G14070	49.3153	49.3404	-0.00073424	0.96055	1	FALSE
AT1G14071	0.644671	1.42239	-1.1417	0.79696	1	FALSE
AT1G14080	0	0.997306	#NAME?	0.53304	1	FALSE
AT1G14090	74.2932	60.0326	0.30748	0.53858	1	FALSE
AT1G14100	2.25182	1.67793	0.42441	0.92538	1	FALSE
AT1G14110	0	0	NA	NA	NA	NA
AT1G14120	10.2611	5.46335	0.90933	0.37169	1	FALSE
AT1G14130	88.3039	78.9116	0.16224	0.73678	1	FALSE
AT1G14140	231.913	237.462	-0.034112	0.93301	1	FALSE
AT1G14150	2216.21	2471	-0.157	0.7276	1	FALSE
AT1G14160	0	0	NA	NA	NA	NA
AT1G14170	88.8148	92.6877	-0.061577	0.92305	1	FALSE
AT1G14180	144.232	169.392	-0.23197	0.62533	1	FALSE
AT1G14182	0	0.332435	#NAME?	0.98683	1	FALSE
AT1G14185	4.81314	2.95116	0.7057	0.64905	1	FALSE
AT1G14190	28.4887	30.9243	-0.11835	0.84626	1	FALSE
AT1G14200	208.782	242.757	-0.21751	0.90599	1	FALSE
AT1G14205	60.0057	47.03	0.35152	0.74915	1	FALSE
AT1G14210	152.726	160.709	-0.073504	0.83445	1	FALSE
AT1G14220	0	0	NA	NA	NA	NA
AT1G14225	0	0	NA	NA	NA	NA
AT1G14230	248.26	244.186	0.023873	0.95108	1	FALSE
AT1G14240	4.16847	1.75483	1.2482	0.40691	1	FALSE
AT1G14250	123.64	153.429	-0.31143	0.84232	1	FALSE
AT1G14260	21.7612	23.2356	-0.094579	0.90639	1	FALSE
AT1G14270	1595.15	1907.65	-0.2581	0.54413	1	FALSE
AT1G14280	880.466	899.701	-0.031179	0.91522	1	FALSE
AT1G14290	414.942	452.31	-0.1244	0.72385	1	FALSE
AT1G14300	333.81	231.31	0.5292	0.19844	1	FALSE
AT1G14310	175.654	192.91	-0.1352	0.73644	1	FALSE
AT1G14315	0	1.03344	#NAME?	0.52702	1	FALSE
AT1G14320	14515.3	15341.7	-0.079887	0.87341	1	FALSE
AT1G14330	169.257	176.783	-0.062762	0.84287	1	FALSE
AT1G14340	156.557	170.935	-0.12675	0.74671	1	FALSE
AT1G14345	3269.44	3750.63	-0.19809	0.65237	1	FALSE
AT1G14350	413.679	357.139	0.21202	0.67129	1	FALSE
AT1G14360	265.623	252.308	0.07419	0.87018	1	FALSE
AT1G14370	71.017	69.3803	0.033639	0.94505	1	FALSE
AT1G14380	427.455	457.038	-0.096544	0.80769	1	FALSE
AT1G14390	18.2419	12.7788	0.51351	0.5691	1	FALSE
AT1G14400	1644.65	1787.38	-0.12007	0.78857	1	FALSE
AT1G14410	707.291	811.919	-0.19903	0.63173	1	FALSE
AT1G14420	1.28581	2.76789	-1.1061	0.59754	1	FALSE
AT1G14430	267.37	365.375	-0.45054	0.563	1	FALSE
AT1G14440	356.022	400.75	-0.17073	0.67702	1	FALSE
AT1G14450	1451.31	1601.87	-0.1424	0.77721	1	FALSE
AT1G14455	0.644671	0.976925	-0.59969	0.9692	1	FALSE
AT1G14460	333.952	356.024	-0.092333	0.78317	1	FALSE
AT1G14470	32.2611	25.5716	0.33525	0.71125	1	FALSE
AT1G14480	54.4177	33.5178	0.69915	0.19483	1	FALSE
AT1G14490	55.3725	48.6686	0.18618	0.73467	1	FALSE
AT1G14500	0	0	NA	NA	NA	NA
AT1G14510	748.057	730.854	0.033564	0.90787	1	FALSE
AT1G14518	0	0.332435	#NAME?	0.98683	1	FALSE
AT1G14520	24.5454	31.9693	-0.38123	0.71569	1	FALSE
AT1G14530	103.916	124.919	-0.26559	0.5455	1	FALSE
AT1G14540	1.60638	1.56027	0.042017	1	1	FALSE
AT1G14549	0	0	NA	NA	NA	NA
AT1G14550	0	0	NA	NA	NA	NA
AT1G14560	222.66	243.983	-0.13194	0.73164	1	FALSE
AT1G14570	897.482	853.05	0.073252	0.84708	1	FALSE
AT1G14580	408.291	466.959	-0.1937	0.74224	1	FALSE
AT1G14590	208.122	200.886	0.051059	0.92133	1	FALSE
AT1G14600	122.752	106.894	0.19957	0.67395	1	FALSE
AT1G14610	2196.63	2076.12	0.081404	0.86085	1	FALSE
AT1G14620	353.324	264.44	0.41805	0.32095	1	FALSE
AT1G14630	80.2654	79.9229	0.0061695	0.99101	1	FALSE
AT1G14640	47.0525	50.2405	-0.09458	0.80884	1	FALSE
AT1G14642	2.25105	4.78272	-1.0872	0.42493	1	FALSE
AT1G14650	1283.29	1272.19	0.012543	0.97837	1	FALSE
AT1G14660	89.2982	83.6708	0.093907	0.87328	1	FALSE
AT1G14670	1416.97	1496.82	-0.079093	0.87777	1	FALSE
AT1G14680	21.7617	23.7356	-0.12526	0.85225	1	FALSE
AT1G14685	438.824	499.176	-0.1859	0.80671	1	FALSE
AT1G14686	3.52227	4.48658	-0.34911	0.84998	1	FALSE
AT1G14687	43.6995	51.8825	-0.24763	0.67323	1	FALSE
AT1G14688	0.320571	0.312055	0.038845	1	1	FALSE
AT1G14690	489.812	515.955	-0.075017	0.84994	1	FALSE
AT1G14700	460.328	527.527	-0.19658	0.63294	1	FALSE
AT1G14710	1598.38	1588.38	0.0090482	0.97128	1	FALSE
AT1G14720	736.877	843.221	-0.19449	0.72933	1	FALSE
AT1G14730	32.0279	43.5286	-0.44264	0.43372	1	FALSE
AT1G14740	597.596	630.96	-0.078379	0.81197	1	FALSE
AT1G14750	20.4935	26.7905	-0.38655	0.52171	1	FALSE
AT1G14755	0	0	NA	NA	NA	NA
AT1G14760	6.10372	5.4385	0.16648	0.93837	1	FALSE
AT1G14770	103.258	99.8706	0.048119	0.94574	1	FALSE
AT1G14780	5.46182	3.13646	0.80025	0.51921	1	FALSE
AT1G14790	192.459	130.676	0.55856	0.19948	1	FALSE
AT1G14800	0	0	NA	NA	NA	NA
AT1G14810	1699.89	1926.48	-0.18053	0.67396	1	FALSE
AT1G14820	268.452	285.028	-0.086439	0.81369	1	FALSE
AT1G14830	1112.03	1127.7	-0.020192	0.96231	1	FALSE
AT1G14840	942.134	921.246	0.032347	0.96757	1	FALSE
AT1G14850	931.205	709.158	0.39299	0.32065	1	FALSE
AT1G14860	1.27751	3.05956	-1.26	0.50707	1	FALSE
AT1G14870	15.4794	15.3543	0.011709	1	1	FALSE
AT1G14880	218.259	199.198	0.13184	0.90793	1	FALSE
AT1G14890	288.654	265.327	0.12157	0.70522	1	FALSE
AT1G14900	469.356	471.73	-0.00728	0.98307	1	FALSE
AT1G14910	574.01	578.091	-0.01022	0.99362	1	FALSE
AT1G14920	964.64	1109.88	-0.20234	0.59645	1	FALSE
AT1G14930	0	0	NA	NA	NA	NA
AT1G14940	0	0	NA	NA	NA	NA
AT1G14950	0	0	NA	NA	NA	NA
AT1G14960	0	0	NA	NA	NA	NA
AT1G14970	180.235	179.441	0.0063703	0.99785	1	FALSE
AT1G14980	2409.95	1651.47	0.54525	0.15569	1	FALSE
AT1G14990	265.965	202.846	0.39085	0.34434	1	FALSE
AT1G15000	371.501	400.169	-0.10724	0.88514	1	FALSE
AT1G15002	9.32583	18.2834	-0.97123	0.18374	1	FALSE
AT1G15010	11.8789	5.75518	1.0455	0.23504	1	FALSE
AT1G15015	0.317804	0.38895	-0.29145	1	1	FALSE
AT1G15020	233.248	238.833	-0.034137	0.92849	1	FALSE
AT1G15030	499.076	652.114	-0.38586	0.35869	1	FALSE
AT1G15040	2.23923	1.93347	0.21181	1	1	FALSE
AT1G15045	0	0	NA	NA	NA	NA
AT1G15050	4.48952	5.40699	-0.26826	0.85332	1	FALSE
AT1G15060	785.771	817.619	-0.057319	0.91823	1	FALSE
AT1G15080	77.4962	82.9446	-0.098024	0.86586	1	FALSE
AT1G15090	0	0	NA	NA	NA	NA
AT1G15100	934.658	1035.48	-0.14779	0.84741	1	FALSE
AT1G15110	139.415	137.139	0.023754	0.97008	1	FALSE
AT1G15120	1502.96	1614.75	-0.1035	0.80993	1	FALSE
AT1G15125	212.31	134.437	0.65924	0.37972	1	FALSE
AT1G15130	882.771	887.76	-0.0081302	0.99883	1	FALSE
AT1G15140	2664.39	3277.2	-0.29866	0.48653	1	FALSE
AT1G15150	14.0405	7.77479	0.85272	0.53865	1	FALSE
AT1G15160	101.708	130.017	-0.35427	0.39668	1	FALSE
AT1G15165	199.81	233.247	-0.22324	0.59285	1	FALSE
AT1G15170	203.732	232.563	-0.19094	0.66517	1	FALSE
AT1G15175	71.466	70.9865	0.0097126	1	1	FALSE
AT1G15180	1101.16	1304.93	-0.24495	0.58228	1	FALSE
AT1G15190	6.43011	7.12105	-0.14725	0.91833	1	FALSE
AT1G15200	1122.31	1127.94	-0.0072159	0.92818	1	FALSE
AT1G15210	11.5714	9.42309	0.29629	0.76448	1	FALSE
AT1G15215	110.592	128.391	-0.21529	0.65531	1	FALSE
AT1G15220	86.591	85.8387	0.01259	1	1	FALSE
AT1G15230	377.004	339.332	0.15188	0.66743	1	FALSE
AT1G15240	604.384	615.872	-0.027165	0.90638	1	FALSE
AT1G15250	481.255	433.947	0.14928	0.66751	1	FALSE
AT1G15260	748.96	791.242	-0.079232	0.86917	1	FALSE
AT1G15270	2220.07	2419.66	-0.1242	0.76442	1	FALSE
AT1G15280	1360.68	1362.31	-0.0017298	0.9906	1	FALSE
AT1G15290	5117.45	5328.46	-0.058294	0.90624	1	FALSE
AT1G15300	61.3771	54.6091	0.16856	0.74683	1	FALSE
AT1G15310	49.8805	38.1611	0.38637	0.60482	1	FALSE
AT1G15320	0.317804	1.3455	-2.0819	0.61192	1	FALSE
AT1G15330	2.56533	2.57333	-0.004494	1	1	FALSE
AT1G15340	3038.11	2986.06	0.024933	0.95778	1	FALSE
AT1G15350	216.101	219.2	-0.020543	0.94068	1	FALSE
AT1G15360	7.4233	1.81134	2.035	0.16394	1	FALSE
AT1G15370	632.018	593.356	0.091069	0.82621	1	FALSE
AT1G15380	3.53009	3.08457	0.19464	0.96575	1	FALSE
AT1G15385	0.317804	0	Inf	1	1	FALSE
AT1G15390	726.953	785.365	-0.1115	0.81074	1	FALSE
AT1G15400	531.011	495.29	0.10047	0.78844	1	FALSE
AT1G15405	224.941	1702.13	-2.9197	0.21005	1	FALSE
AT1G15410	314.367	359.384	-0.19308	0.65597	1	FALSE
AT1G15415	1.28658	1.81134	-0.49352	0.95914	1	FALSE
AT1G15420	433.308	334.751	0.3723	0.36035	1	FALSE
AT1G15430	156.068	165.487	-0.084542	0.86798	1	FALSE
AT1G15440	969.457	587.534	0.7225	0.073482	1	FALSE
AT1G15450	0	0	NA	NA	NA	NA
AT1G15460	2.90002	0.312055	3.2162	0.21462	1	FALSE
AT1G15470	346.857	344.127	0.011399	0.95769	1	FALSE
AT1G15480	423.959	199.151	1.0901	0.021711	1	FALSE
AT1G15490	221.166	254.833	-0.20442	0.62299	1	FALSE
AT1G15500	4706.51	4946.6	-0.07178	0.89581	1	FALSE
AT1G15510	514.934	286.654	0.84508	0.048096	1	FALSE
AT1G15520	80.8693	99.1674	-0.29427	0.49425	1	FALSE
AT1G15530	236.55	236.213	0.0020541	0.95919	1	FALSE
AT1G15540	0.320571	0.64449	-1.0075	0.97639	1	FALSE
AT1G15550	194.779	259.739	-0.41522	0.78022	1	FALSE
AT1G15560	0	0.701005	#NAME?	0.72596	1	FALSE
AT1G15570	239.612	312.802	-0.38455	0.38199	1	FALSE
AT1G15580	18.2734	21.7384	-0.2505	0.73041	1	FALSE
AT1G15590	0	0	NA	NA	NA	NA
AT1G15600	0	0	NA	NA	NA	NA
AT1G15610	0.317804	0.332435	-0.064934	1	1	FALSE
AT1G15620	1.59808	3.34011	-1.0636	0.53439	1	FALSE
AT1G15630	0.3241	1.40201	-2.113	0.6072	1	FALSE
AT1G15640	0	0	NA	NA	NA	NA
AT1G15650	0	0	NA	NA	NA	NA
AT1G15660	397.414	380.123	0.064176	0.92218	1	FALSE
AT1G15670	58.7902	61.1021	-0.055647	0.97161	1	FALSE
AT1G15680	0.320571	0	Inf	1	1	FALSE
AT1G15690	20781.9	22711.1	-0.12807	0.79947	1	FALSE
AT1G15700	63.1864	79.6904	-0.33479	0.48933	1	FALSE
AT1G15710	445.704	478.559	-0.10261	0.84637	1	FALSE
AT1G15720	53.258	58.8471	-0.14398	0.82626	1	FALSE
AT1G15730	1314.56	1319.69	-0.0056101	0.9964	1	FALSE
AT1G15740	623.257	628.808	-0.012794	0.95652	1	FALSE
AT1G15750	2936.1	2988.11	-0.025331	0.96544	1	FALSE
AT1G15757	0.3241	0.312055	0.054639	1	1	FALSE
AT1G15760	43.7926	55.0316	-0.32957	0.62529	1	FALSE
AT1G15770	0.644671	0.312055	1.0468	1	1	FALSE
AT1G15772	0.966004	0.701005	0.4626	1	1	FALSE
AT1G15780	795.878	803.999	-0.014646	0.97623	1	FALSE
AT1G15790	40.8314	28.6671	0.51029	0.32516	1	FALSE
AT1G15800	76.6738	71.9945	0.090849	0.90645	1	FALSE
AT1G15810	500.575	430.385	0.21796	0.60643	1	FALSE
AT1G15820	87416.8	106505	-0.28494	0.53175	1	FALSE
AT1G15825	177.703	285.792	-0.6855	0.46714	1	FALSE
AT1G15830	598.911	947.636	-0.66199	0.50227	1	FALSE
AT1G15840	0	1.08996	#NAME?	0.51811	1	FALSE
AT1G15850	0	0	NA	NA	NA	NA
AT1G15860	447.233	420.915	0.0875	0.83242	1	FALSE
AT1G15870	106.205	22.5345	2.2366	1.4149e-05	0.043073	TRUE
AT1G15880	284.5	316.782	-0.15506	0.72276	1	FALSE
AT1G15885	88.8165	110.752	-0.31844	0.47267	1	FALSE
AT1G15890	14.1078	20.85	-0.56356	0.47182	1	FALSE
AT1G15900	6.09619	9.29634	-0.60876	0.53058	1	FALSE
AT1G15910	485.828	448.83	0.11428	0.84468	1	FALSE
AT1G15920	264.482	259.001	0.030209	0.91758	1	FALSE
AT1G15930	5295.38	6137.76	-0.21298	0.63688	1	FALSE
AT1G15940	756.943	573.157	0.40125	0.37109	1	FALSE
AT1G15950	2512.67	2638.46	-0.07047	0.98969	1	FALSE
AT1G15960	115.545	179.789	-0.63785	0.25444	1	FALSE
AT1G15970	242.156	258.782	-0.095802	0.82755	1	FALSE
AT1G15980	3913.2	4255.58	-0.12101	0.77088	1	FALSE
AT1G15990	2.89019	1.44277	1.0023	0.58804	1	FALSE
AT1G16000	750.77	430.248	0.8032	0.046437	1	FALSE
AT1G16010	619.541	665.545	-0.10334	0.82541	1	FALSE
AT1G16020	506.456	518.371	-0.033548	0.91096	1	FALSE
AT1G16022	0	0	NA	NA	NA	NA
AT1G16025	0	0	NA	NA	NA	NA
AT1G16030	92.2631	88.5565	0.059156	0.9299	1	FALSE
AT1G16040	118.369	147.473	-0.31716	0.46699	1	FALSE
AT1G16060	93.7144	79.5298	0.23678	0.5797	1	FALSE
AT1G16070	57.6128	68.0537	-0.24028	0.61286	1	FALSE
AT1G16080	3667.98	4729.08	-0.36657	0.38575	1	FALSE
AT1G16090	147.855	171.936	-0.21769	0.62272	1	FALSE
AT1G16100	0	0	NA	NA	NA	NA
AT1G16110	47.5522	38.672	0.29822	0.79003	1	FALSE
AT1G16120	0.320571	0.312055	0.038845	1	1	FALSE
AT1G16130	11.5683	11.5304	0.0047319	0.96076	1	FALSE
AT1G16140	0	0	NA	NA	NA	NA
AT1G16150	0.958946	0.38895	1.3019	0.82679	1	FALSE
AT1G16160	0.641142	0	Inf	0.77215	1	FALSE
AT1G16170	268.43	288.887	-0.10596	0.80817	1	FALSE
AT1G16180	1620.01	1651.34	-0.027634	0.97864	1	FALSE
AT1G16190	372.333	373.779	-0.0055931	0.99052	1	FALSE
AT1G16210	1169.31	1085.43	0.10739	0.81266	1	FALSE
AT1G16220	102.185	85.6081	0.25537	0.60121	1	FALSE
AT1G16225	0	0.312055	#NAME?	0.98683	1	FALSE
AT1G16230	0.320571	0.62411	-0.96116	0.97633	1	FALSE
AT1G16240	596.37	608.075	-0.02804	0.94944	1	FALSE
AT1G16250	108.733	126.799	-0.22175	0.64003	1	FALSE
AT1G16260	301.649	306.194	-0.021575	0.9594	1	FALSE
AT1G16270	812.059	824.132	-0.021291	0.97836	1	FALSE
AT1G16280	223.014	225.056	-0.013149	0.95724	1	FALSE
AT1G16290	2.89925	1.08996	1.4114	0.46103	1	FALSE
AT1G16300	131.373	155.28	-0.2412	0.61419	1	FALSE
AT1G16310	67.4461	75.5701	-0.16408	0.7709	1	FALSE
AT1G16320	931.596	974.217	-0.064538	0.86981	1	FALSE
AT1G16330	70.7392	75.2974	-0.090091	0.85191	1	FALSE
AT1G16340	287.373	296.132	-0.043316	0.90218	1	FALSE
AT1G16350	1713.65	1217	0.49374	0.21117	1	FALSE
AT1G16360	4.17171	4.91613	-0.23688	0.85452	1	FALSE
AT1G16370	7.05666	4.68098	0.59218	0.61545	1	FALSE
AT1G16380	0	0	NA	NA	NA	NA
AT1G16390	180.125	217.706	-0.27339	0.51004	1	FALSE
AT1G16400	82.3464	72.2898	0.18791	0.71756	1	FALSE
AT1G16410	2392.14	2060.36	0.21541	0.77492	1	FALSE
AT1G16420	29.698	14.6623	1.0183	0.46972	1	FALSE
AT1G16430	189.04	172.751	0.13	0.75506	1	FALSE
AT1G16440	4.48751	2.06688	1.1185	0.44069	1	FALSE
AT1G16445	122.903	136.351	-0.1498	0.74149	1	FALSE
AT1G16450	0	0	NA	NA	NA	NA
AT1G16460	892.104	899.171	-0.011382	0.96975	1	FALSE
AT1G16470	1024.93	954.755	0.10233	0.78413	1	FALSE
AT1G16480	72.9356	59.9717	0.28234	0.69248	1	FALSE
AT1G16489	0.317804	1.05382	-1.7294	0.77298	1	FALSE
AT1G16490	20.1943	13.8079	0.54845	0.40597	1	FALSE
AT1G16500	153.164	137.177	0.15904	0.84382	1	FALSE
AT1G16510	15.4767	23.423	-0.59783	0.42801	1	FALSE
AT1G16515	45.3302	48.7723	-0.10559	0.84119	1	FALSE
AT1G16520	282.117	342.111	-0.27817	0.55063	1	FALSE
AT1G16530	37.0155	45.5113	-0.29809	0.70008	1	FALSE
AT1G16540	130.94	133.244	-0.025166	0.88802	1	FALSE
AT1G16550	144.216	116.258	0.3109	0.48787	1	FALSE
AT1G16560	637.031	655.929	-0.042178	0.9223	1	FALSE
AT1G16570	193.737	165.8	0.22466	0.62493	1	FALSE
AT1G16590	70.6356	76.3271	-0.1118	0.82543	1	FALSE
AT1G16600	0.644671	0.997306	-0.62947	0.96927	1	FALSE
AT1G16610	1214.61	1138.9	0.092847	0.78946	1	FALSE
AT1G16620	0	0	NA	NA	NA	NA
AT1G16630	238.829	288.677	-0.27348	0.67112	1	FALSE
AT1G16635	12.2301	14.2284	-0.21833	0.81432	1	FALSE
AT1G16640	32.087	30.8083	0.058669	0.97956	1	FALSE
AT1G16650	127.407	129.516	-0.023689	0.95016	1	FALSE
AT1G16660	0	0	NA	NA	NA	NA
AT1G16670	164.76	129.003	0.35296	0.41376	1	FALSE
AT1G16680	466.915	407.915	0.19489	0.6767	1	FALSE
AT1G16690	195.898	212.376	-0.11652	0.81629	1	FALSE
AT1G16700	1166.56	1151.03	0.01934	0.9332	1	FALSE
AT1G16705	8.01761	4.72636	0.76244	0.46998	1	FALSE
AT1G16710	650.726	684.838	-0.073714	0.81807	1	FALSE
AT1G16720	6588.91	6824.36	-0.050654	0.92193	1	FALSE
AT1G16730	638.222	680.439	-0.092408	0.9642	1	FALSE
AT1G16740	913.35	854.979	0.095278	0.80346	1	FALSE
AT1G16750	239.722	235.39	0.026308	0.96289	1	FALSE
AT1G16760	0.6482	0	Inf	0.77078	1	FALSE
AT1G16770	12.2231	9.07693	0.42933	0.58509	1	FALSE
AT1G16780	317.589	350.837	-0.14364	0.73998	1	FALSE
AT1G16790	298.188	332.434	-0.15685	0.76061	1	FALSE
AT1G16800	237.615	202.639	0.22972	0.64103	1	FALSE
AT1G16810	965.732	951.415	0.021548	0.99328	1	FALSE
AT1G16820	23.7086	29.5877	-0.31959	0.54797	1	FALSE
AT1G16825	117.224	114.603	0.032618	0.90049	1	FALSE
AT1G16830	63.7933	37.5861	0.7632	0.1311	1	FALSE
AT1G16840	376.764	443.434	-0.23506	0.62856	1	FALSE
AT1G16850	44.9774	50.6221	-0.17057	0.90045	1	FALSE
AT1G16858	0	0	NA	NA	NA	NA
AT1G16860	0	0	NA	NA	NA	NA
AT1G16870	675.454	565.433	0.2565	0.53162	1	FALSE
AT1G16880	7302.14	8371.57	-0.19718	0.64226	1	FALSE
AT1G16890	1006.43	992.822	0.019636	0.97491	1	FALSE
AT1G16900	281.67	303.033	-0.10547	0.7965	1	FALSE
AT1G16905	0	0	NA	NA	NA	NA
AT1G16910	1.60161	1.40201	0.19203	1	1	FALSE
AT1G16916	395.451	386.367	0.033526	0.90368	1	FALSE
AT1G16920	544.541	616.452	-0.17895	0.6916	1	FALSE
AT1G16930	32.3288	51.7896	-0.67984	0.16962	1	FALSE
AT1G16940	0	0	NA	NA	NA	NA
AT1G16950	0	0.332435	#NAME?	0.98683	1	FALSE
AT1G16960	124.471	132.116	-0.086	0.83713	1	FALSE
AT1G16970	259.532	215.293	0.26961	0.54757	1	FALSE
AT1G16980	0	0	NA	NA	NA	NA
AT1G17000	0	0	NA	NA	NA	NA
AT1G17010	0	0	NA	NA	NA	NA
AT1G17020	6.73609	5.58116	0.27135	0.81074	1	FALSE
AT1G17030	10.2017	17.1914	-0.75288	0.61237	1	FALSE
AT1G17040	135.94	110.938	0.29322	0.52855	1	FALSE
AT1G17050	2074.45	2021.55	0.037265	0.99062	1	FALSE
AT1G17060	28.8468	29.1849	-0.016812	0.93807	1	FALSE
AT1G17070	248.189	232.201	0.096064	0.84443	1	FALSE
AT1G17080	545.006	501.38	0.12037	0.73291	1	FALSE
AT1G17090	51.0142	63.9147	-0.32525	0.51555	1	FALSE
AT1G17100	3425.95	3934.66	-0.19974	0.80679	1	FALSE
AT1G17110	835.217	815.052	0.035259	0.98716	1	FALSE
AT1G17120	472.932	514.089	-0.12039	0.78223	1	FALSE
AT1G17130	722.075	654.736	0.14124	0.77976	1	FALSE
AT1G17140	650.32	779.671	-0.26172	0.50399	1	FALSE
AT1G17145	187.097	198.309	-0.083968	0.84455	1	FALSE
AT1G17147	19.4681	18.3897	0.082211	0.9504	1	FALSE
AT1G17150	0	0	NA	NA	NA	NA
AT1G17160	338.544	372.903	-0.13945	0.75718	1	FALSE
AT1G17170	24.1574	16.2886	0.5686	0.46387	1	FALSE
AT1G17180	1.59532	4.00035	-1.3263	0.39038	1	FALSE
AT1G17190	77.6803	103.925	-0.41993	0.65663	1	FALSE
AT1G17200	994.136	1124.88	-0.17825	0.70317	1	FALSE
AT1G17210	1411.37	1414.2	-0.0028937	0.99952	1	FALSE
AT1G17220	9748.34	10446	-0.099715	0.77875	1	FALSE
AT1G17230	201.011	195.669	0.038855	0.96415	1	FALSE
AT1G17232	0	0	NA	NA	NA	NA
AT1G17235	3.52227	1.98999	0.82375	0.6546	1	FALSE
AT1G17240	8.01684	9.59726	-0.25959	0.80366	1	FALSE
AT1G17250	0	0	NA	NA	NA	NA
AT1G17255	19.9299	17.9417	0.15162	0.82433	1	FALSE
AT1G17260	40.1091	20.612	0.96045	0.10393	1	FALSE
AT1G17270	87.1867	84.7512	0.040874	0.92542	1	FALSE
AT1G17275	0	0	NA	NA	NA	NA
AT1G17277	0	0	NA	NA	NA	NA
AT1G17280	462.626	464.38	-0.0054605	0.95287	1	FALSE
AT1G17285	0.95618	1.30936	-0.45351	0.96343	1	FALSE
AT1G17290	1956.74	2011.99	-0.040167	0.9245	1	FALSE
AT1G17300	0	0	NA	NA	NA	NA
AT1G17310	0	0	NA	NA	NA	NA
AT1G17330	247.939	266.176	-0.10239	0.82796	1	FALSE
AT1G17340	342.161	352.234	-0.041859	0.95504	1	FALSE
AT1G17345	4.50363	7.05081	-0.6467	0.5891	1	FALSE
AT1G17350	181.285	184.88	-0.028334	0.91772	1	FALSE
AT1G17360	883.684	839.067	0.074744	0.97086	1	FALSE
AT1G17370	1912.61	2069.31	-0.11361	0.84648	1	FALSE
AT1G17380	74.3683	45.9499	0.69463	0.41407	1	FALSE
AT1G17390	0	0	NA	NA	NA	NA
AT1G17400	2.88037	1.91309	0.59035	0.83686	1	FALSE
AT1G17410	93.9891	104.431	-0.15199	0.77617	1	FALSE
AT1G17420	197.656	187.11	0.079104	0.87502	1	FALSE
AT1G17430	105.739	99.2282	0.091688	0.85758	1	FALSE
AT1G17440	643.941	600.006	0.10195	0.8075	1	FALSE
AT1G17450	328.997	318.823	0.045319	0.9462	1	FALSE
AT1G17455	56.2259	68.4395	-0.28359	0.78845	1	FALSE
AT1G17460	46.5618	65.4863	-0.49205	0.70859	1	FALSE
AT1G17470	1501.14	1632.98	-0.12145	0.77827	1	FALSE
AT1G17480	97.9834	106.863	-0.12516	0.80101	1	FALSE
AT1G17490	280.961	268.271	0.066676	0.91793	1	FALSE
AT1G17495	0	0	NA	NA	NA	NA
AT1G17500	285.886	265.135	0.10871	0.83859	1	FALSE
AT1G17510	289.964	214.735	0.43332	0.28772	1	FALSE
AT1G17520	210.675	209.757	0.0062994	0.98173	1	FALSE
AT1G17530	401.329	424.262	-0.080173	0.92551	1	FALSE
AT1G17540	0.965242	1.40201	-0.53853	0.96376	1	FALSE
AT1G17545	0	0	NA	NA	NA	NA
AT1G17550	770.406	747.346	0.043842	0.91725	1	FALSE
AT1G17560	221.267	143.682	0.6229	0.14622	1	FALSE
AT1G17570	0	0	NA	NA	NA	NA
AT1G17580	735.026	769.983	-0.067032	0.83525	1	FALSE
AT1G17590	63.8349	54.3946	0.23088	0.69677	1	FALSE
AT1G17600	150.951	165.387	-0.13177	0.70793	1	FALSE
AT1G17610	76.1478	84.5443	-0.15091	0.73661	1	FALSE
AT1G17615	0	0	NA	NA	NA	NA
AT1G17620	546.883	533.184	0.036598	0.87137	1	FALSE
AT1G17630	58.8528	36.2227	0.70022	0.24261	1	FALSE
AT1G17640	85.5619	87.2907	-0.02886	0.93764	1	FALSE
AT1G17650	1152.07	1420.66	-0.30234	0.46137	1	FALSE
AT1G17660	0	0	NA	NA	NA	NA
AT1G17665	146.001	159.552	-0.12805	0.93919	1	FALSE
AT1G17670	0	0	NA	NA	NA	NA
AT1G17680	332.225	321.957	0.045296	0.95588	1	FALSE
AT1G17690	505.837	435.959	0.21448	0.636	1	FALSE
AT1G17700	70.9505	66.0516	0.10322	0.79838	1	FALSE
AT1G17710	14.4696	12.955	0.15951	0.91124	1	FALSE
AT1G17720	1216.15	1249.91	-0.039495	0.91283	1	FALSE
AT1G17730	303.612	360.266	-0.24683	0.57077	1	FALSE
AT1G17744	0.3241	0	Inf	1	1	FALSE
AT1G17745	268.412	216.25	0.31175	0.46108	1	FALSE
AT1G17750	51.3677	41.9052	0.29373	0.56427	1	FALSE
AT1G17760	311.746	291.079	0.098962	0.81009	1	FALSE
AT1G17770	0	0	NA	NA	NA	NA
AT1G17780	187.517	205.37	-0.13121	0.71166	1	FALSE
AT1G17790	124.926	136.489	-0.12772	0.77984	1	FALSE
AT1G17800	0	0	NA	NA	NA	NA
AT1G17810	0	0	NA	NA	NA	NA
AT1G17820	325.13	300.86	0.11192	0.82549	1	FALSE
AT1G17830	50.1438	53.1706	-0.084556	0.93254	1	FALSE
AT1G17840	1237.08	1223.89	0.015463	0.96488	1	FALSE
AT1G17850	346.135	397.003	-0.19782	0.67724	1	FALSE
AT1G17860	70.9599	64.0417	0.14799	0.82554	1	FALSE
AT1G17870	107.305	110.72	-0.045203	0.95769	1	FALSE
AT1G17880	3887.03	4202.81	-0.11269	0.79521	1	FALSE
AT1G17890	489.654	478.686	0.032683	0.9495	1	FALSE
AT1G17900	0	0	NA	NA	NA	NA
AT1G17910	0	0	NA	NA	NA	NA
AT1G17920	129.002	128.26	0.0083239	0.98127	1	FALSE
AT1G17930	129.489	125.802	0.041671	0.94176	1	FALSE
AT1G17940	217.719	231.651	-0.089482	0.81954	1	FALSE
AT1G17950	5.75444	6.66649	-0.21225	0.92206	1	FALSE
AT1G17960	8.99039	5.81616	0.62832	0.57758	1	FALSE
AT1G17970	185.053	217.998	-0.23638	0.75572	1	FALSE
AT1G17980	390.393	391.209	-0.0030131	0.98241	1	FALSE
AT1G17990	31.7297	46.9592	-0.56557	0.28464	1	FALSE
AT1G18000	18.8975	32.801	-0.79555	0.20701	1	FALSE
AT1G18010	0	0.38895	#NAME?	0.98684	1	FALSE
AT1G18020	0.317804	0	Inf	1	1	FALSE
AT1G18030	153.805	167.408	-0.12227	0.77671	1	FALSE
AT1G18040	222.097	151.459	0.55226	0.19255	1	FALSE
AT1G18050	0.320571	0.701005	-1.1288	0.97656	1	FALSE
AT1G18060	3420.23	3896.59	-0.18812	0.67035	1	FALSE
AT1G18070	2810.54	2744.52	0.034293	0.94932	1	FALSE
AT1G18075	66.8775	63.228	0.080956	0.90938	1	FALSE
AT1G18080	8467.03	9707.23	-0.1972	0.6694	1	FALSE
AT1G18090	127.57	131.684	-0.045791	0.90233	1	FALSE
AT1G18100	0	0	NA	NA	NA	NA
AT1G18120	0.3241	0.62411	-0.94536	0.97634	1	FALSE
AT1G18130	0	0	NA	NA	NA	NA
AT1G18140	23.5351	22.1432	0.087948	0.90037	1	FALSE
AT1G18150	796.737	853.977	-0.10009	0.89558	1	FALSE
AT1G18160	743.609	682.087	0.12459	0.81351	1	FALSE
AT1G18170	1064.92	1073.87	-0.012079	0.98246	1	FALSE
AT1G18180	73.4564	76.9607	-0.067233	0.91127	1	FALSE
AT1G18190	271.228	251.047	0.11155	0.83858	1	FALSE
AT1G18191	0	0	NA	NA	NA	NA
AT1G18200	16.4243	19.1332	-0.22025	0.72196	1	FALSE
AT1G18210	937.653	1009.26	-0.10618	0.82322	1	FALSE
AT1G18220	0	0.312055	#NAME?	0.98683	1	FALSE
AT1G18230	0	0	NA	NA	NA	NA
AT1G18240	0	0	NA	NA	NA	NA
AT1G18250	860.545	903.166	-0.069742	0.90703	1	FALSE
AT1G18260	757.404	745.124	0.023582	0.92829	1	FALSE
AT1G18265	81.477	83.0646	-0.027841	0.97699	1	FALSE
AT1G18270	646.945	670.592	-0.051792	0.85338	1	FALSE
AT1G18280	0.962475	0.721385	0.41598	1	1	FALSE
AT1G18290	0.320571	1.11034	-1.7923	0.76967	1	FALSE
AT1G18300	97.1937	90.6421	0.10068	0.7922	1	FALSE
AT1G18310	0	0.64449	#NAME?	0.73606	1	FALSE
AT1G18320	78.9769	24.2033	1.7062	0.00099711	0.60709	FALSE
AT1G18330	235.466	266.989	-0.18126	0.85658	1	FALSE
AT1G18335	113.513	124.468	-0.13291	0.75519	1	FALSE
AT1G18340	157.285	179.989	-0.19452	0.62919	1	FALSE
AT1G18350	3.1934	9.30356	-1.5427	0.44412	1	FALSE
AT1G18360	497.699	606.301	-0.28476	0.6354	1	FALSE
AT1G18370	483.386	521.4	-0.10922	0.87223	1	FALSE
AT1G18382	0	0	NA	NA	NA	NA
AT1G18390	34.6038	46.489	-0.42596	0.36823	1	FALSE
AT1G18400	173.932	240.632	-0.46831	0.61835	1	FALSE
AT1G18410	4.7872	4.21976	0.18202	0.99249	1	FALSE
AT1G18415	2.57038	3.02343	-0.2342	0.94408	1	FALSE
AT1G18420	0	0	NA	NA	NA	NA
AT1G18430	0	0	NA	NA	NA	NA
AT1G18440	372.432	389.391	-0.064239	0.88015	1	FALSE
AT1G18450	779.178	729.302	0.095437	0.82533	1	FALSE
AT1G18460	734.828	850.166	-0.21034	0.63987	1	FALSE
AT1G18470	500.744	481.076	0.057807	0.94182	1	FALSE
[truncated: 31,676 more rows]

## Sheet: Down-regulated (2-Fold)
Gene_id	WT	nrp2nrp1	log2FoldChange	p value	Symbol	Description
AT1G18800	525.745	8.31071	-5.9832	4.07e-27	NRP2	NRP2
AT1G13300	4.62909	0.3241	-3.8362	0.049161	HRS1	Transcription factor HRS1
AT2G07779	9.04095	1.28381	-2.816	0.046351	NA	unknown protein; Has 35333 Blast hits to 34131 proteins in 2444 species: Archae - 798; Bacteria - 22429; Metazoa - 974; Fungi - 991; Plants - 531; Viruses - 0; Other Eukaryotes - 9610 (source: NCBI BLink).
AT2G32840	128.486	18.8953	-2.7655	7.61e-08	NA	Proline-rich family protein
AT5G43120	9.38899	1.61344	-2.5408	0.035868	NA	ARM-repeat/Tetratricopeptide repeat (TPR)-like protein
AT2G05914	21.8489	3.84084	-2.5081	0.032752	NA	NA
AT1G29110	12.0576	2.24905	-2.4226	0.013587	NA	Cysteine proteinases superfamily protein
AT2G07811	68.1187	12.8547	-2.4058	0.042056	NA	NA
AT2G07774	30.3609	6.09065	-2.3175	0.001921	NA	unknown protein; Has 30201 Blast hits to 17322 proteins in 780 species: Archae - 12; Bacteria - 1396; Metazoa - 17338; Fungi - 3422; Plants - 5037; Viruses - 0; Other Eukaryotes - 2996 (source: NCBI BLink).
AT1G74560	844.381	189.783	-2.1535	6.18e-07	NRP1	NAP1-related protein 1
AT5G38940	126.826	29.6839	-2.0951	2.05e-05	NA	RmlC-like cupins superfamily protein
AT4G22517	10.7686	2.55703	-2.0743	0.037445	NA	Bifunctional inhibitor/lipid-transfer protein/seed storage 2S albumin superfamily protein
AT4G35810	54.3179	13.0828	-2.0538	0.000283	P4H8	Probable prolyl 4-hydroxylase 8
AT5G12280	10.5742	2.55426	-2.0496	0.043248	NA	SWAP (Suppressor-of-White-APricot)/surp RNA-binding domain-containing protein
AT1G03935	30.4851	7.73757	-1.9781	0.045013	NA	NA
AT1G26558	12.1819	3.20447	-1.9266	0.043029	NA	NA
AT2G22810	15.0087	4.15435	-1.8531	0.026328	ACS4	1-aminocyclopropane-1-carboxylate synthase 4
AT5G25970	36.8785	11.5056	-1.6804	0.005739	NA	Core-2/I-branching beta-1,6-N-acetylglucosaminyltransferase family protein
AT5G43040	18.5002	5.77914	-1.6786	0.032126	NA	CHP-rich zinc finger protein-like
AT5G27889	30.6121	10.2294	-1.5814	0.01245	NA	unknown protein; Has 30201 Blast hits to 17322 proteins in 780 species: Archae - 12; Bacteria - 1396; Metazoa - 17338; Fungi - 3422; Plants - 5037; Viruses - 0; Other Eukaryotes - 2996 (source: NCBI BLink).
AT5G59330	33.3849	11.1717	-1.5793	0.036264	NA	Bifunctional inhibitor/lipid-transfer protein/seed storage 2S albumin superfamily protein
AT2G41640	488.332	165.774	-1.5586	0.000242	NA	At2g41640/T32G6.16
AT5G38930	33.9632	11.8396	-1.5204	0.032914	NA	Germin-like protein subfamily 1 member 10
AT4G13575	403.346	148.733	-1.4393	0.000875	NA	unknown protein; FUNCTIONS IN: molecular_function unknown; INVOLVED IN: biological_process unknown; LOCATED IN: cellular_component unknown; Has 30201 Blast hits to 17322 proteins in 780 species: Archae - 12; Bacteria - 1396; Metazoa - 17338; Fungi - /.../ Plants - 5037; Viruses - 0; Other Eukaryotes - 2996 (source: NCBI BLink).
AT3G05727	471.487	177.205	-1.4118	0.038912	NA	Defensin-like protein 204
AT4G22505	1896.52	717.681	-1.4019	0.027047	NA	Bifunctional inhibitor/lipid-transfer protein/seed storage 2S albumin superfamily protein
AT4G13560	32.7057	12.4736	-1.3907	0.021248	UNE15	UNE15
AT4G22513	33.7172	13.0954	-1.3644	0.025638	NA	Bifunctional inhibitor/lipid-transfer protein/seed storage 2S albumin superfamily protein
AT4G22520	84.245	33.5622	-1.3278	0.007215	NA	Bifunctional inhibitor/lipid-transfer protein/seed storage 2S albumin superfamily protein
AT2G35750	191.963	78.6857	-1.2867	0.004036	NA	Transmembrane protein
AT5G27890	189.844	79.0712	-1.2636	0.005199	NA	BEST Arabidopsis thaliana protein match is: myosin heavy chain-related (TAIR:AT2G15420.1); Has 8 Blast hits to 7 proteins in 1 species: Archae - 0; Bacteria - 0; Metazoa - 0; Fungi - 0; Plants - 8; Viruses - 0; Other Eukaryotes - 0 (source: NCBI BLink).
AT5G16940	52.8371	23.0629	-1.196	0.037066	NA	Carbon-sulfur lyase
AT3G03480	58.6683	26.2698	-1.1592	0.024158	CHAT	(Z)-3-hexen-1-ol acetyltransferase
AT2G32850	436.863	200.805	-1.1214	0.008068	NA	Protein kinase superfamily protein
AT5G35490	253.918	120.361	-1.077	0.012265	ATMRU1	mto 1 responding up 1
AT4G01525	232.294	110.372	-1.0736	0.016338	NA	NA
AT5G27895	45.7107	21.7275	-1.073	0.047863	NA	NA
AT3G46385	99.501	47.5415	-1.0655	0.023186	NA	NA
AT5G01870	76.9472	36.8098	-1.0638	0.038031	LTP10	Non-specific lipid-transfer protein
AT1G04660	84.6556	41.1608	-1.0403	0.032745	NA	Glycine-rich protein
AT1G63070	3.6883	0	Inf	0.040854	NA	Pentatricopeptide repeat-containing protein At1g63070, mitochondrial
AT2G01422	15.7688	0	Inf	0.017985	NA	NA
AT5G37175	3.80133	0	Inf	0.039196	NA	NA

## Sheet: Up-regulated (2-fold)
Gene_id	WT	nrp2nrp1	log2FoldChange	p value	Symbol	Description
AT1G75670	134.214	269.244	1.0044	0.020598	NA	DNA-directed RNA polymerase
AT1G14060	253.466	508.797	1.0053	0.016411	NA	F7A19.14 protein
AT5G39840	161.711	325.3	1.0084	0.019608	NA	DExH-box ATP-dependent RNA helicase DExH18, mitochondrial
AT1G79150	442.6	892.364	1.0116	0.017609	NA	Binding protein
AT3G62455	54.4306	109.75	1.0117	0.039765	NA	NA
AT4G38380	123.795	249.667	1.0121	0.022806	DTX45	Protein DETOXIFICATION 45, chloroplastic
AT3G18580	118.188	238.547	1.0132	0.020256	NA	Nucleic acid-binding, OB-fold-like protein
AT1G02370	129.346	261.492	1.0155	0.020279	NA	Pentatricopeptide repeat-containing protein At1g02370, mitochondrial
AT2G19670	193.462	391.4	1.0166	0.016637	PRMT12	Probable protein arginine N-methyltransferase 1.2
AT4G28450	369.106	751.031	1.0248	0.013051	NA	AT4g28450/F20O9_130
AT3G57160	59.1965	120.676	1.0276	0.041239	NA	Cysteine-rich TM module stress tolerance protein
AT5G22100	246.662	503.393	1.0291	0.012527	NA	RNA 3'-terminal phosphate cyclase-like protein
AT3G55605	122.041	249.485	1.0316	0.018855	NA	At3g55605
AT4G16630	691.692	1425.43	1.0432	0.01184	RH28	DEAD-box ATP-dependent RNA helicase 28
AT2G02150	70.2943	144.883	1.0434	0.020947	NA	Putative pentatricopeptide repeat-containing protein At2g02150
AT5G02050	565.122	1165.73	1.0446	0.011141	NA	At5g02050
AT1G18710	85.6956	176.806	1.0449	0.04486	AtMYB47	MYB transcription factor
AT5G56500	367.459	759.463	1.0474	0.012034	CPN60B3	Chaperonin 60 subunit beta 3, chloroplastic
AT1G04900	151.559	313.289	1.0476	0.016639	NA	Protein arginine methyltransferase NDUFAF7
AT2G15000	279.795	583.706	1.0609	0.011846	NA	unknown protein; FUNCTIONS IN: molecular_function unknown; INVOLVED IN: biological_process unknown; LOCATED IN: chloroplast; EXPRESSED IN: 22 plant structures; EXPRESSED DURING: 13 growth stages; BEST Arabidopsis thaliana protein match is: unknown p /.../ (TAIR:AT4G34265.2); Has 70 Blast hits to 70 proteins in 9 species: Archae - 0; Bacteria - 0; Metazoa - 0; Fungi - 0; Plants - 70; Viruses - 0; …
AT1G13790	119.718	250.641	1.066	0.045447	FDM4	Factor of DNA methylation 4
AT3G01800	161.346	337.845	1.0662	0.012943	NA	At3g01800
AT3G66652	148.565	311.336	1.0674	0.015654	FIPS3	FIP1[III]-like protein
AT2G31060	610.632	1281.38	1.0693	0.0095673	NA	Elongation factor family protein
AT5G45140	396.396	834.595	1.0741	0.011008	NRPC2	DNA-directed RNA polymerase III subunit 2
AT1G09300	136.53	288.263	1.0782	0.011939	ICP55	Intermediate cleaving peptidase 55, mitochondrial
AT3G07770	995.773	2103.05	1.0786	0.0081736	HSP90-6	Heat shock protein 90-6, mitochondrial
AT4G30150	277.065	585.503	1.0795	0.010931	NA	CONTAINS InterPro DOMAIN/s: Nucleolar 27S pre-rRNA processing, Urb2/Npa2 (InterPro:IPR018849); Has 58 Blast hits to 49 proteins in 21 species: Archae - 0; Bacteria - 2; Metazoa - 2; Fungi - 0; Plants - 44; Viruses - 3; Other Eukaryotes - 7 (source: /.../Link).
AT3G13150	129.766	275.156	1.0843	0.012032	NA	Pentatricopeptide repeat-containing protein At3g13150
AT1G80270	393.831	835.637	1.0853	0.009855	PPR596	PPR596
AT1G15480	199.151	423.959	1.0901	0.021711	NA	Pentatricopeptide repeat-containing protein At1g15480, mitochondrial
AT5G18820	212.893	457.879	1.1048	0.012277	CPN60A2	Chaperonin 60 subunit alpha 2, chloroplastic
AT4G04940	268.592	579.04	1.1082	0.0079844	NA	Putative WD-repeat membrane protein
AT1G29030	135.458	294.954	1.1226	0.0095894	NA	Apoptosis inhibitory protein 5 (API5)
AT4G35520	25.7867	56.7074	1.1369	0.033142	MLH3	MUTL protein homolog 3
AT1G69120	15.9083	35.0178	1.1383	0.046749	AP1	AP1
AT3G10530	297.133	654.759	1.1399	0.0069673	NA	F18K10.11 protein
AT5G40480	832.004	1839.52	1.1447	0.012498	GB210	Nuclear pore complex protein GP210
AT5G62370	62.6989	138.856	1.1471	0.012662	NA	Pentatricopeptide repeat-containing protein At5g62370
AT4G26780	282.488	628.993	1.1549	0.0059608	AR192	GrpE protein homolog 2, mitochondrial
AT2G33210	981.524	2189.84	1.1577	0.0052282	HSP60-2	Chaperonin CPN60-like 1, mitochondrial
AT5G13820	48.8928	110.14	1.1716	0.013742	TRP4	Telomere repeat-binding protein 4
AT1G28210	66.2918	149.676	1.1749	0.010351	ATJ1	DNAJ heat shock family protein
AT5G64060	29.5289	66.7565	1.1768	0.021504	anac103	NAC domain containing protein 103
AT1G11100	14.6831	33.3578	1.1839	0.044655	NA	SNF2 domain-containing protein / helicase domain-containing protein / zinc finger protein-like protein (Fragment)
AT3G56030	38.3502	87.4681	1.1895	0.015593	NA	Pentatricopeptide repeat-containing protein At3g56030, mitochondrial
AT4G26600	270.405	617.339	1.1909	0.0057449	NA	S-adenosyl-L-methionine-dependent methyltransferases superfamily protein
AT2G41670	70.4396	160.928	1.192	0.0084339	SIN2	Short integuments 2, mitochondrial
AT4G04670	189.638	434.288	1.1954	0.0046553	NA	tRNA wybutosine-synthesizing protein 2/3/4
AT1G03760	60.7744	139.849	1.2023	0.0098914	NA	Prefoldin chaperone subunit family protein
AT4G36580	101.051	232.928	1.2048	0.0069449	NA	AAA-type ATPase family protein
AT3G49240	531.625	1239.17	1.2209	0.003528	EMB1796	Pentatricopeptide repeat-containing protein At3g49240, mitochondrial
AT2G37510	65.749	153.678	1.2249	0.0077863	NA	RNA-binding (RRM/RBD/RNP motifs) family protein
AT5G44620	65.2525	152.543	1.2251	0.009313	CYP706A3	Cytochrome P450, family 706, subfamily A, polypeptide 3
AT1G71850	164.454	384.739	1.2262	0.0039243	NA	F14O23.23 protein
AT3G48830	62.0633	145.743	1.2316	0.0080111	NA	tRNA nucleotidyltransferase/polyA polymerase family protein
AT5G08310	32.0345	75.3164	1.2333	0.016081	NA	Putative pentatricopeptide repeat-containing protein At5g08310, mitochondrial
AT1G79470	144.714	340.423	1.2341	0.0037409	IMPDH	Inosine-5'-monophosphate dehydrogenase 1
AT3G48250	75.9935	178.904	1.2352	0.0064371	NA	Pentatricopeptide repeat-containing protein At3g48250, chloroplastic
AT1G77570	15.9267	37.6499	1.2412	0.033371	NA	Putative DNA-binding protein
AT4G21880	108.968	258.149	1.2443	0.0052231	NA	Pentatricopeptide repeat-containing protein At4g21880, mitochondrial
AT3G03060	173.669	415.909	1.2599	0.003358	NA	P-loop containing nucleoside triphosphate hydrolases superfamily protein
AT5G64710	46.8442	112.849	1.2685	0.0086754	NA	Emb
AT5G08600	81.9145	197.451	1.2693	0.044764	NA	U3 ribonucleoprotein (Utp) family protein
AT5G16930	155.428	384.186	1.3056	0.0022416	NA	AAA-type ATPase family protein
AT1G64250	12.9124	32.3592	1.3254	0.032759	NA	NA
AT2G37690	307.241	785.414	1.3541	0.001399	NA	Phosphoribosylaminoimidazole carboxylase like protein
AT1G30960	80.9234	208.529	1.3656	0.0025879	ERG	GTP-binding protein ERG
AT4G34360	39.6486	102.685	1.3729	0.0043221	NA	At4g34360
AT1G64600	122.555	318.139	1.3762	0.0015655	NA	At1g64600
AT3G22310	614.042	1594.04	1.3763	0.00079096	RH9	DEAD-box ATP-dependent RNA helicase 9, mitochondrial
AT1G62720	12.4624	32.7383	1.3934	0.022865	NA	Pentatricopeptide repeat-containing protein At1g62720
AT3G27550	97.1371	255.414	1.3947	0.0017504	NA	RNA-binding CRS1 / YhbY (CRM) domain protein
AT3G27280	505.956	1337.77	1.4027	0.00070439	PHB4	Prohibitin-4, mitochondrial
AT4G27010	179.193	475.278	1.4073	0.0010521	NA	CONTAINS InterPro DOMAIN/s: Ribosome 60S biogenesis N-terminal (InterPro:IPR021714); BEST Arabidopsis thaliana protein match is: unknown protein (TAIR:AT1G72270.1); Has 30201 Blast hits to 17322 proteins in 780 species: Archae - 12; Bacteria - 1396; /.../oa - 17338; Fungi - 3422; Plants - 5037; Viruses - 0; Other Eukaryotes - 2996 (source: NCBI BLink).
AT4G04180	57.8073	153.866	1.4124	0.0025113	NA	P-loop containing nucleoside triphosphate hydrolases superfamily protein
AT3G50040	20.8591	55.9827	1.4243	0.045088	NA	At3g50040
AT5G13830	25.7886	69.2637	1.4254	0.0064061	NA	FtsJ-like methyltransferase family protein
AT5G15700	178.893	483.923	1.4357	0.00083125	NA	DNA-directed RNA polymerase
AT4G12740	32.792	88.8737	1.4384	0.004251	MYH	Adenine DNA glycosylase
AT4G28510	373.724	1014.27	1.4404	0.00065836	PHB1	PHB1
AT1G63250	79.5004	217.276	1.4505	0.0012494	RH48	Probable DEAD-box ATP-dependent RNA helicase 48
AT2G33847	16.2706	44.6231	1.4555	0.0075824	NA	Putative uncharacterized protein
AT4G04790	50.9036	141.456	1.4745	0.0056713	NA	Pentatricopeptide repeat-containing protein At4g04790, mitochondrial
AT5G24770	236.506	659.083	1.4786	0.0071774	VSP2	Vegetative storage protein 2
AT1G23100	80.5479	225.748	1.4868	0.00088502	NA	GroES-like family protein
AT3G19440	89.1475	250.906	1.4929	0.00067679	NA	RNA pseudouridine synthase 4, mitochondrial
AT5G45150	10.2416	29.1193	1.5075	0.023787	RTL3	Ribonuclease 3-like protein 3
AT1G78930	66.0573	188.789	1.515	0.00091864	NA	Mitochondrial transcription termination factor family protein
AT5G04895	123.998	354.682	1.5162	0.00055902	NA	ATP-dependent RNA helicase A-like protein
AT5G26860	559.314	1600.03	1.5164	0.00027972	LON_ARA_ARA	lon protease 1
AT3G11050	15.5535	44.5802	1.5192	0.038002	FER2	Ferritin-2, chloroplastic
AT1G67120	695.892	2009.06	1.5296	0.0024921	MDN1	ATPases;nucleotide binding;ATP binding;nucleoside-triphosphatases;transcription factor binding
AT5G61030	740.918	2142.64	1.532	0.00022408	RBG3	GR-RBP3
AT3G10110	86.7665	253.921	1.5492	0.00044661	TIM22-1	Mitochondrial import inner membrane translocase subunit TIM22-1
AT3G53940	89.6132	262.827	1.5523	0.00042213	NA	Mitochondrial substrate carrier family protein
AT2G19970	8.48693	25.0221	1.5599	0.023431	NA	At2g19970
AT3G59190	9.38233	28.2288	1.5892	0.01784	NA	F-box/RNI-like superfamily protein
AT5G43660	8.44617	25.6139	1.6006	0.019826	NA	2-oxoglutarate (2OG) and Fe(II)-dependent oxygenase superfamily protein
AT1G24090	45.5441	138.501	1.6046	0.017401	NA	RNase H domain-containing protein
AT3G14900	566.749	1726.06	1.6067	0.0010457	NA	Uncharacterized protein At3g14900
AT1G48740	13.7468	42.0044	1.6114	0.0060076	NA	2-oxoglutarate (2OG) and Fe(II)-dependent oxygenase superfamily protein
AT5G14580	170.457	524.686	1.622	0.00016775	PNP2	Polyribonucleotide nucleotidyltransferase 2, mitochondrial
AT1G53260	11.6438	36.1452	1.6342	0.010208	NA	Putative uncharacterized protein
AT3G23370	38.9092	122.12	1.6501	0.00067357	NA	RNA-binding (RRM/RBD/RNP motifs) family protein
AT5G09840	100.608	322.409	1.6801	0.00014019	NA	Emb
AT5G58610	10.0676	32.315	1.6825	0.0097551	NA	Gb
AT1G18320	24.2033	78.9769	1.7062	0.00099711	NA	Mitochondrial import inner membrane translocase subunit Tim17/Tim22/Tim23 family protein
AT3G49320	58.9263	198.098	1.7492	0.00013458	NA	Metal-dependent protein hydrolase
AT4G31230	7.2906	25.0273	1.7794	0.02516	NA	Kinase with adenine nucleotide alpha hydrolases-like domain-containing protein
AT1G49920	22.4733	77.929	1.7939	0.00069073	NA	MuDR family transposase
AT4G37030	5.44312	18.9145	1.797	0.022477	NA	Membrane protein
AT1G77010	7.8154	27.1797	1.7981	0.034891	PCMP-E5	Putative pentatricopeptide repeat-containing protein At1g77010, mitochondrial
AT2G39230	19.9046	69.85	1.8112	0.000757	LOJ	Pentatricopeptide repeat-containing protein At2g39230, mitochondrial
AT3G19184	4.63574	16.3633	1.8196	0.022711	NA	AP2/B3-like transcriptional factor family protein
AT1G52030	171.86	608.818	1.8248	0.00075646	F-ATMBP	Myrosinase-binding protein 2
AT3G15357	21.7022	77.206	1.8309	0.00043371	NA	At3g15357
AT5G66960	39.0448	139.56	1.8377	0.00010708	NA	Prolyl oligopeptidase family protein
AT5G60730	29.2917	105.111	1.8433	0.00021853	NA	Anion-transporting ATPase
AT4G22390	11.8834	43.5461	1.8736	0.0021675	NA	F-box protein At4g22390
AT5G62240	7.94881	29.2139	1.8778	0.017024	NA	Cell cycle regulated microtubule associated protein
AT5G09420	73.7839	273.12	1.8882	3.1527e-05	OM64	Outer envelope protein 64, mitochondrial
AT1G51380	32.7624	122.061	1.8975	0.00011703	RH34	DEAD-box ATP-dependent RNA helicase 34
AT1G67760	10.1917	38.5483	1.9193	0.0020669	NA	TCP-1/cpn60 chaperonin family protein
AT1G02530	9.3371	36.5778	1.9699	0.0016963	ABCB12	PGP12
AT1G54020	10.8566	47.3368	2.1244	0.015542	NA	GDSL esterase/lipase At1g54020
AT1G15870	22.5345	106.205	2.2366	1.4149e-05	NA	At1g15870/F7H2_19
AT1G50400	5.33675	25.4046	2.2511	0.0016706	TOM40-2	Probable mitochondrial import receptor subunit TOM40-2
AT1G05730	12.5189	60.962	2.2838	5.2259e-05	NA	FAM136A-like protein (DUF842)
AT3G27620	6.51732	32.0699	2.2989	0.00069355	AOX1C	Ubiquinol oxidase 1c, mitochondrial
AT3G17010	1.79096	8.98686	2.3271	0.036914	NA	B3 domain-containing protein At3g17010
AT3G54340	5.76183	30.2384	2.3918	0.00089361	AP3	Floral homeotic protein APETALA 3
AT1G64220	21.4421	135.143	2.656	1.403e-07	TOM7-2	Mitochondrial import receptor subunit TOM7-2
AT1G64210	1.03344	7.05084	2.7703	0.041843	NA	Putative inactive receptor-like protein kinase At1g64210
AT4G07940	1.32974	10.2324	2.9439	0.011465	NA	Pre-mRNA-splicing factor CWC22-like protein, putative (DUF3245)
AT5G24780	58.1188	448.443	2.9478	0.02428	VSP1	Vegetative storage protein 1
AT1G63990	0.976925	7.68244	2.9752	0.028787	SPO11-2	Meiotic recombination protein SPO11-2
AT2G18450	8.44617	67.7838	3.0046	0.011934	SDH1-2	Succinate dehydrogenase [ubiquinone] flavoprotein subunit, mitochondrial
AT5G50790	2.59371	20.9279	3.0123	0.0043656	SWEET10	Bidirectional sugar transporter SWEET10
AT3G05790	20.9697	200.049	3.254	8.7088e-11	LON4	Lon protease homolog 4, chloroplastic/mitochondrial
AT5G26260	1.11034	10.6023	3.2553	0.037326	NA	F9D12.8 protein
AT5G07010	0.7779	9.62628	3.6293	0.004056	SOT15	Sulfotransferase
AT1G58430	1.5558	20.3132	3.7067	0.020003	RXF26	GDSL esterase/lipase At1g58430
AT5G37940	0.332435	5.138	3.9501	0.040384	NA	AT5g37940/K18L3_100
AT1G03445	4.74212	112.718	4.571	8.2603e-14	BSU1	Serine/threonine-protein phosphatase
AT1G58050	0.312055	7.69198	4.6235	0.0061062	NA	DExH-box ATP-dependent RNA helicase DExH4, chloroplastic
AT5G22430	4.28293	112.716	4.718	0.023491	NA	Pollen Ole e 1 allergen and extensin family protein
AT5G35935	3.63641	115.257	4.9862	1.5558e-13	NA	NA
AT3G13662	0	4.1886	Inf	0.030533	DIR8	Dirigent protein 8

## Sheet: Group1
Gene_id	nrp2nrp1_RPKM	Columbia_RPKM	log2FoldChange
AT2G07734	0.958946	2.45583	-1.3567
AT3G24465	0	0	NA
AT1G03240	0.641904	0.332435	0.94929
AT4G05230	0.320571	0	Inf
AT1G17250	0	0	NA
AT1G35515	3.53763	5.04955	-0.51337
AT5G25250	85.3429	41.8531	1.0279
AT2G34360	33.5549	36.4411	-0.11904
AT1G33740	0.317804	0.66487	-1.0649
AT5G32619	0	0	NA
AT1G76190	16.0493	19.391	-0.27287
AT1G66920	24.4052	31.1594	-0.35248
AT2G19510	0	0	NA
AT1G11740	66.6293	70.0789	-0.072823
AT1G22810	1.28228	1.87233	-0.54612
AT2G32750	4.49104	3.52541	0.34926
AT3G46300	1.59179	2.6391	-0.7294
AT4G12100	0	0	NA
AT5G56700	13.103	11.2797	0.21617
AT3G13855	0	0	NA
AT1G11980	0	0	NA
AT3G26800	0.635609	0	Inf
AT3G58590	58.5562	32.5298	0.84806
AT4G11190	27.9445	23.8981	0.22567
AT5G58630	6.72397	8.91201	-0.40644
AT1G10417	16.9241	11.8611	0.51284
AT5G46380	0.953413	1.28898	-0.43506
AT3G49930	19.1368	13.2179	0.53385
AT1G51240	0	0	NA
AT5G23190	2.90002	2.1234	0.44969
AT4G18823	0	0	NA
AT2G31770	0	0	NA
AT1G78720	3.85267	2.43545	0.66167
AT5G65970	53.0192	86.2901	-0.70268
AT2G33190	0	0	NA
AT1G78860	49.7964	44.8448	0.1511
AT2G30090	0	0	NA
AT1G49150	2.56609	2.01037	0.35212
AT1G09950	7.06066	9.94083	-0.49356
AT2G35770	6.42582	5.20334	0.30444
AT5G61280	10.2254	8.82399	0.21265
AT2G19610	0.317804	0.312055	0.02634
AT3G43790	46.2984	37.9329	0.28751
AT5G49270	0.953413	1.3455	-0.49696
AT1G48530	0.966004	0.64449	0.58387
AT2G07663	0	0	NA
AT5G52400	0	0	NA
AT4G02660	108.442	118.466	-0.12754
AT2G17000	0	0	NA
AT4G09080	20.149	13.1975	0.61044
AT1G50820	0.638375	1.97423	-1.6288
AT1G08080	1.91589	0.332435	2.5269
AT4G02090	4.15435	2.30204	0.85171
AT2G07783	262.475	165.701	0.6636
AT4G00250	4.80885	5.13107	-0.093568
AT1G76135	2.88943	3.76519	-0.38194
AT5G11140	0.317804	1.36588	-2.1036
AT1G63295	46.1064	42.2855	0.1248
AT3G19350	19.3888	11.3028	0.77855
AT5G03700	28.2726	47.7345	-0.75563
AT1G63520	16.6653	10.9676	0.6036
AT1G23935	73.3047	49.9993	0.552
AT1G60360	21.7998	15.1671	0.52336
AT4G02170	0	0.38895	#NAME?
AT4G34790	19.1423	23.7087	-0.30865
AT5G42565	0	0	NA
AT2G35000	3.5404	3.81708	-0.10856
AT2G13116	0	0	NA
AT1G66534	0	0	NA
AT4G15460	0.638375	2.06688	-1.695
AT3G20075	5.74337	6.6146	-0.20375
AT1G10800	7.36111	8.93702	-0.27987
AT1G44414	6.09189	7.75629	-0.34848
AT1G75360	51.8946	50.883	0.028401
AT1G30860	44.265	44.89	-0.020228
AT3G21460	246.84	352.351	-0.51344
AT5G17680	17.3014	14.5586	0.24901
AT5G40090	7.35605	8.02571	-0.1257
AT1G70640	33.0517	50.5255	-0.61229
AT2G37280	32.0721	25.8857	0.30916
AT1G10747	0	0	NA
AT5G06043	0	0	NA
AT4G24950	0.320571	0	Inf
AT4G08570	1.2964	1.42239	-0.13381
AT1G51020	0	0	NA
AT2G18460	0.638375	1.3455	-1.0757
AT1G11070	29.3213	26.2302	0.16072
AT3G01516	2.57668	3.33548	-0.37238
AT2G38465	60.1146	52.0091	0.20895
AT3G57960	0	0	NA
AT3G04445	3.52227	4.56332	-0.37358
AT1G28620	41.6966	42.4726	-0.026604
AT1G28940	3.84637	4.6856	-0.28474
AT5G40316	0	0.312055	#NAME?
AT2G02750	35.868	26.7116	0.42523
AT1G51010	0	0	NA
AT3G45810	0	0	NA
AT5G27910	3.53057	1.65755	1.0908
AT2G18650	17.5817	18.9823	-0.11058
AT1G19420	8.66581	10.0992	-0.22084
AT1G03790	0	0	NA
AT4G23300	420.728	458.752	-0.12483
AT1G26590	3.50692	4.41431	-0.33198
AT4G29760	11.8549	5.59229	1.084
AT3G22100	1.93754	3.80133	-0.97228
AT1G61830	10.8653	20.0538	-0.88415
AT4G29570	0.966004	0.701005	0.4626
AT2G39430	6.43765	4.64484	0.4709
AT3G45480	0	0	NA
AT3G09060	43.7942	32.7038	0.42128
AT1G56470	0.320571	1.30936	-2.0301
AT5G36440	0	0	NA
AT3G50840	147.182	156.002	-0.083964
AT1G71520	0.6482	0.64449	0.0082803
AT2G07695	0	1.11034	#NAME?
AT1G26500	58.3396	32.9571	0.82389
AT1G07900	12.2208	8.63147	0.50166
AT2G43445	74.1186	69.5252	0.0923
AT3G49510	12.1735	10.4	0.22716
AT5G62040	8.27474	2.96691	1.4798
AT1G04360	30.8606	35.8514	-0.21626
AT5G06165	15.7476	28.7284	-0.86734
AT5G54148	5.11406	7.35621	-0.52449
AT3G45260	194.32	238.228	-0.29391
AT1G48422	0	0	NA
AT2G35090	0.320571	0	Inf
AT4G30170	1.93125	0.701005	1.462
AT5G18340	16.7338	11.0556	0.59798
AT5G20470	0	0	NA
AT4G08022	0	0	NA
AT5G50560	3.52303	5.97458	-0.76202
AT1G24220	0.320571	0	Inf
AT1G49320	74.5489	66.3675	0.16771
AT3G08810	5.14001	1.67793	1.6151
AT5G09280	0	0	NA
AT5G39330	6.7358	5.04955	0.4157
AT5G58660	4.81591	5.49948	-0.19149
AT4G00320	0	0	NA
AT4G36791	5.43969	10.3593	-0.92933
AT1G22350	122.636	138.313	-0.17356
AT3G28640	70.0525	39.859	0.81353
AT1G47840	42.0245	59.3557	-0.49816
AT3G23250	2.56962	3.58192	-0.47918
AT4G12920	0	0	NA
AT1G32510	0.965242	1.3455	-0.47917
AT2G25200	55.7746	48.3169	0.20708
AT2G12230	0	0	NA
AT4G22214	0.641904	0.721385	-0.16841
AT1G35435	0	0	NA
AT3G59260	0.638375	0.64449	-0.013753
AT5G39470	0.317804	0.332435	-0.064934
AT1G65180	8.30546	5.5404	0.58407
AT5G55430	0.320571	0.312055	0.038845
AT2G39320	1.60009	1.63717	-0.033052
AT4G16260	27.1894	3.74944	2.8583
AT5G01120	23.0921	17.6341	0.38903
AT1G66950	3.83655	1.93347	0.98862
AT3G55590	0	0	NA
AT2G07779	1.28381	9.04095	-2.816
AT2G27220	6.08636	3.27449	0.89431
AT1G56418	0	0	NA
AT1G54330	12.8438	19.226	-0.58199
AT3G50970	64.3108	76.9121	-0.25815
AT5G50480	0	0	NA
AT5G56430	0	0	NA
AT1G56130	102.496	73.9058	0.47181
AT3G05858	4.17324	1.95385	1.0948
AT3G49860	4.48675	2.30204	0.96276
AT3G61340	0	0.332435	#NAME?
AT1G74820	0	0	NA
AT2G21040	0	0	NA
AT2G39640	0	0	NA
AT5G04610	14.4497	12.7383	0.18186
AT1G56120	203.542	115.338	0.81946
AT4G07515	0	0	NA
AT3G28890	12.5699	5.56078	1.1766
AT1G02405	8.02944	7.43976	0.11004
AT1G61160	0.95618	1.11034	-0.21564
AT3G47110	15.3933	13.0141	0.24223
AT4G19520	344.423	349.394	-0.020673
AT1G15990	2.89019	1.44277	1.0023
AT4G33600	0	0	NA
AT1G71930	13.7456	16.7795	-0.28772
AT2G15760	15.7945	23.8772	-0.59621
AT1G67025	4.17601	1.42239	1.5538
AT1G34420	31.8544	17.6814	0.84926
AT3G61660	6.40894	6.86089	-0.09831
AT5G52270	3.85973	5.97458	-0.63034
AT4G02733	0	0	NA
AT1G68390	19.6011	27.7198	-0.49998
AT5G39471	9.30771	15.2237	-0.70982
AT3G56705	3.54192	4.7534	-0.42443
AT2G32310	0	0	NA
AT4G29930	9.0045	6.2164	0.53457
AT1G43800	88.6837	84.519	0.069394
AT5G42510	0.320571	0	Inf
AT1G35537	0	0	NA
AT4G36450	2.55074	4.45044	-0.80304
AT5G25310	2.57315	1.71869	0.58223
AT5G06650	4.51699	5.2847	-0.22646
AT5G28288	0	0	NA
AT3G16360	5.7469	4.43469	0.37395
AT1G62260	68.0553	45.3972	0.5841
AT3G59190	28.2288	9.38233	1.5892
AT1G30250	308.32	361.629	-0.23008
AT5G56368	0.320571	0.62411	-0.96116
AT5G15300	51.7788	28.2219	0.87555
AT4G21600	4.15788	6.36353	-0.61398
AT1G16025	0	0	NA
AT4G11950	6.73733	7.76092	-0.20405
AT3G56770	20.5421	14.6874	0.484
AT5G28630	75.8593	72.1196	0.072936
AT5G47460	34.8874	22.9892	0.60175
AT2G38920	0.320571	0.332435	-0.052429
AT2G43870	6.73532	12.9826	-0.94676
AT2G31250	33.2815	15.1625	1.1342
AT1G02952	0	0	NA
AT5G38740	0	0	NA
AT4G24860	19.1949	16.4311	0.22429
AT3G30120	6.38881	1.69831	1.9114
AT5G57190	23.071	19.4795	0.24412
AT1G70885	3.85772	1.03344	1.9003
AT5G02640	9.62552	6.98302	0.46301
AT5G49240	0	0	NA
AT3G22450	34.9024	21.8287	0.6771
AT2G35980	3.5651	2.01037	0.82648
AT5G26890	0	0	NA
AT1G20925	0.965242	0.332435	1.5378
AT1G66300	0.320571	1.32974	-2.0524
AT5G46500	28.3096	31.1811	-0.13938
AT5G15480	0.958946	1.2686	-0.40371
AT2G38790	22.689	22.779	-0.0057155
AT3G01572	2.87283	2.24552	0.35542
AT3G13210	16.9891	16.7682	0.018884
AT4G23070	0.638375	2.76789	-2.1163
AT2G34030	2.57315	1.32974	0.95239
AT1G20015	4.80885	8.91664	-0.89081
AT4G26020	5.44293	4.66522	0.22244
AT5G66150	7.0496	8.93702	-0.34225
AT4G17800	5.14554	5.79594	-0.17172
AT5G49665	180.753	307.529	-0.7667
AT4G00960	23.1751	28.4744	-0.29709
AT3G03930	2.24552	1.36588	0.71722
AT1G05300	67.1049	63.2398	0.085587
AT2G27430	6.41122	10.0361	-0.64652
AT4G37580	85.6436	100.759	-0.23449
AT2G26267	12.8068	13.003	-0.021932
AT5G45150	29.1193	10.2416	1.5075
AT5G40290	0	0	NA
AT1G12220	102.499	92.5442	0.1474
AT1G05675	30.8512	30.1023	0.035455
AT1G47990	1.28028	1.75483	-0.45487
AT4G03350	0	0	NA
AT5G27230	57.0837	28.199	1.0174
AT4G00234	0	0	NA
AT2G03040	0	0	NA
AT5G02210	0.641142	0.66487	-0.052429
AT2G17785	0	0	NA
AT4G30030	0	0	NA
AT3G10195	0	0	NA
AT2G03590	15.0058	11.3816	0.39882
AT3G18020	100.192	51.0031	0.97412
AT2G39250	827.51	640.488	0.3696
AT1G06030	0	0	NA
AT3G01322	0	0	NA
AT1G74400	23.6575	9.63137	1.2965
AT1G67775	0	0	NA
AT5G06490	0	0	NA
AT1G21240	24.9023	9.49089	1.3917
AT1G11110	0.638375	0.997306	-0.64363
AT2G14710	0	0	NA
AT1G02440	0.95618	0.312055	1.6155
AT3G56000	25.6323	25.8471	-0.012041
AT4G21300	42.9243	32.6993	0.39253
AT4G18490	24.3361	28.5024	-0.22799
AT2G16018	0	0	NA
AT5G22315	0.9723	0	Inf
AT2G33760	27.1939	17.4849	0.63717
AT5G37470	1.28028	0	Inf
AT2G29780	0	0	NA
AT3G46310	1.27675	1.36588	-0.097349
AT5G11820	0	0	NA
AT2G29430	0	0.64449	#NAME?
AT1G72950	11.86	7.68865	0.6253
AT4G22940	3.84713	3.74466	0.038951
AT2G44010	2.25887	1.69831	0.4115
AT2G30766	156.596	174.442	-0.15571
AT4G06534	32.0329	41.587	-0.37657
AT1G13680	2.58297	0.936164	1.4642
AT3G58210	0.320571	0.332435	-0.052429
AT1G15125	212.31	134.437	0.65924
AT3G01329	0.641142	1.44277	-1.1701
AT1G27640	4.17601	4.54309	-0.12155
AT2G14960	2.56685	2.96228	-0.20671
AT1G74810	106.66	122.99	-0.20552
AT1G21320	2.88466	5.56062	-0.94685
AT5G12450	1.28581	4.46157	-1.7949
AT4G35520	56.7074	25.7867	1.1369
AT1G09410	32.3426	19.6628	0.71797
AT5G22810	5.78468	2.01037	1.5248
AT1G73140	7.70181	6.00624	0.35873
AT1G21245	0	0	NA
AT3G03280	0.641142	0.701005	-0.12878
AT1G36622	14.455	7.7969	0.89059
AT4G39810	16.3223	21.449	-0.39407
AT1G09260	0.317804	0	Inf
AT3G44326	0.3241	0	Inf
AT3G57640	43.7342	45.4618	-0.055893
AT3G31960	0	0	NA
AT5G66110	7.71516	9.31209	-0.27141
AT4G21440	27.6481	18.525	0.5777
AT1G51770	2.87407	2.51235	0.19406
AT1G64830	0	0	NA
AT1G70260	68.9764	69.0733	-0.0020258
AT1G47389	0	0	NA
AT1G65330	1.58902	6.85438	-2.1089
AT2G42150	66.8502	86.0204	-0.36375
AT4G18840	56.2799	41.8176	0.42851
AT2G22820	0	0	NA
AT5G61100	3.52781	2.89001	0.28769
AT3G53360	67.4363	47.9977	0.49056
AT4G26330	4.18106	2.03075	1.0419
AT3G46070	0	0.312055	#NAME?
AT5G42957	0	0	NA
AT4G11690	28.4381	18.6268	0.61045
AT4G05210	33.943	20.0786	0.75745
AT1G09176	1.60362	1.08996	0.55706
AT2G23680	99.8694	91.2234	0.13064
AT2G25130	10.9491	13.0706	-0.25552
AT3G30530	3.84008	2.67524	0.52147
AT5G06890	0.644671	0	Inf
AT4G02850	415.288	438.308	-0.077832
AT4G12550	0	0	NA
AT4G16835	67.744	47.1859	0.52174
AT1G02460	58.8958	73.3892	-0.3174
AT3G24780	32.161	31.3012	0.039095
AT2G44480	1.60791	0.721385	1.1563
AT3G14370	7.98689	9.48423	-0.2479
AT3G09080	32.635	27.6496	0.23916
AT5G16770	3.51521	2.51682	0.48201
AT2G07825	0	0	NA
AT2G41610	0	0	NA
AT3G04181	4.18735	2.14378	0.96588
AT5G11080	0.968771	0.312055	1.6344
AT3G49142	46.3887	29.3322	0.66129
AT3G14580	43.5237	30.791	0.49929
AT5G51580	6.73809	6.51732	0.04806
AT3G44410	4.48274	3.31973	0.43332
AT2G25770	0.6482	0	Inf
AT3G03510	0.635609	0	Inf
AT2G07768	0	0	NA
AT5G63390	9.28654	4.79863	0.95252
AT5G60220	4.16418	9.38914	-1.173
AT3G27831	1.60438	2.10764	-0.39361
AT3G25880	6.41046	12.216	-0.93027
AT1G80100	1.92419	2.37894	-0.30607
AT5G54190	104.309	236.928	-1.1836
AT5G52471	15.0918	19.149	-0.3435
AT4G04900	16.3779	19.1081	-0.22243
AT4G25530	0	0	NA
AT5G08141	0	0	NA
AT1G66852	0	0	NA
AT4G13885	16.3341	22.0299	-0.43157
AT4G37770	1.28658	0.332435	1.9524
AT1G47930	1.60085	3.56617	-1.1555
AT3G05620	33.6587	30.4382	0.1451
AT4G32780	3.84637	8.42131	-1.1305
AT2G34820	0	0	NA
AT1G56600	56.0167	37.2693	0.58787
AT3G13680	0.635609	3.74018	-2.5569
AT1G68935	0.641904	0.64449	-0.0057998
AT4G18350	0.320571	0.38895	-0.27894
AT4G24320	33.9725	26.1416	0.37802
AT4G38530	33.0208	24.5969	0.4249
AT3G12220	26.8504	11.8606	1.1788
AT3G09595	19.6889	19.8633	-0.012721
AT5G44820	38.281	28.4069	0.43039
AT1G47813	1.27398	0.38895	1.7117
AT5G17260	9.61741	11.5713	-0.26684
AT3G60460	0	0	NA
AT5G61890	5.45504	3.31063	0.72049
AT1G14185	4.81314	2.95116	0.7057
AT5G57920	4.18583	4.66059	-0.155
AT5G26810	0	0	NA
AT1G63320	0	0	NA
AT2G31083	0	0	NA
AT1G65390	47.8299	63.5534	-0.41006
AT3G06900	0	0	NA
AT3G16160	3.51321	3.37161	0.05935
AT3G49830	0.962475	1.08996	-0.17945
AT4G04745	13.5376	17.9729	-0.40885
AT1G14390	18.2419	12.7788	0.51351
AT2G11620	0.644671	0	Inf
AT4G20820	43.1195	47.4565	-0.13826
AT4G38870	0.6482	0.936164	-0.53032
AT4G07675	0.635609	0	Inf
AT2G16015	0	0	NA
AT3G31051	0	0	NA
AT1G76220	0.320571	1.63717	-2.3525
AT5G51270	6.071	4.36892	0.47466
AT1G49250	0.638375	0.7779	-0.28518
AT4G35130	74.8926	43.5789	0.78119
AT4G04315	0	0	NA
AT4G21010	0	0	NA
AT5G03590	0	0	NA
AT1G25209	2.88466	0.976925	1.5621
AT3G50470	11.5759	7.42401	0.64086
AT4G09649	0.6482	0	Inf
AT1G58225	14.2057	8.04812	0.81975
AT2G18190	0	0	NA
AT3G48390	18.6036	14.6311	0.34655
AT5G50120	9.93626	12.4558	-0.32604
AT1G17180	1.59532	4.00035	-1.3263
AT1G10155	40.9747	56.1775	-0.45526
AT3G46090	27.1027	15.6461	0.79263
AT2G01240	0	0	NA
AT3G04530	2.24552	0.312055	2.8472
AT2G03937	0	0	NA
AT1G56680	1.60715	2.32242	-0.53113
AT1G62720	32.7383	12.4624	1.3934
AT5G64810	16.4178	8.10926	1.0176
AT5G46460	72.5456	47.9643	0.59693
AT3G44235	0	0	NA
AT3G18720	3.19617	1.40201	1.1888
AT1G23840	23.5615	16.8039	0.48764
AT4G09430	0.6482	1.69831	-1.3896
AT3G60610	0	0.701005	#NAME?
AT4G19810	85.6409	80.6939	0.085841
AT3G03530	15.424	10.7278	0.52382
AT3G28610	3.52027	1.42239	1.3074
AT3G24508	0	0	NA
AT5G43580	17.31	31.8807	-0.88108
AT4G33170	47.9536	29.6174	0.6952
AT2G07599	1.27122	1.03344	0.29876
AT4G39790	20.8146	18.7444	0.15113
AT1G35440	0	0	NA
AT2G22930	8.29764	3.60693	1.2019
AT1G28860	0	0	NA
AT3G44900	24.0319	40.501	-0.75301
AT1G24480	1.29287	0.332435	1.9594
AT3G48300	0.958946	4.81439	-2.3278
AT5G36960	6.76251	9.10194	-0.42862
AT1G67100	0.635609	0	Inf
AT1G65160	0	0	NA
AT1G64065	29.6219	31.921	-0.10784
AT1G48690	0	0	NA
AT4G28775	0	0	NA
AT2G26940	4.17753	1.05382	1.987
AT2G18690	39.7665	39.388	0.013799
AT3G25930	0	0	NA
AT1G43997	0.3241	0	Inf
AT5G48710	2.55074	1.89271	0.43046
AT1G28920	6.08007	4.90038	0.31119
AT3G07380	1.28028	1.08996	0.23219
AT1G02700	45.9865	60.5694	-0.39738
AT5G03995	29.7887	29.6489	0.0067857
AT3G11080	23.5041	13.507	0.79921
AT2G19660	10.8877	10.2621	0.085365
AT1G61120	4.5374	0	Inf
AT1G28820	1.60991	1.28898	0.32075
AT5G36657	0	0	NA
AT1G65342	0	0	NA
AT1G49952	4.15511	6.87461	-0.72639
AT4G02830	2.23923	1.62142	0.46575
AT3G16610	26.9473	18.1747	0.56821
AT5G56325	0.317804	0	Inf
AT1G31140	0.320571	1.44277	-2.1701
AT3G06710	15.9766	12.7856	0.32144
AT5G11320	22.804	29.7548	-0.38384
AT2G07777	0	0	NA
AT2G07677	4.1803	7.38787	-0.82155
AT4G35380	6.0939	10.9222	-0.84183
AT4G01670	78.0114	91.8507	-0.23561
AT5G35580	5.13772	5.7257	-0.15632
AT3G47210	0	0	NA
AT1G02650	21.1757	25.6029	-0.2739
AT1G64260	16.6759	17.7314	-0.088542
AT1G50280	49.8787	54.1283	-0.11796
AT1G19460	0	0	NA
AT5G53742	0	0.38895	#NAME?
AT1G79120	22.3631	17.6636	0.34034
AT4G35690	0.317804	1.05382	-1.7294
AT1G75480	0	0	NA
AT4G20860	74.2069	49.8193	0.57485
AT2G35080	0	0.66487	#NAME?
AT5G61350	217.693	125.911	0.78989
AT5G52800	22.0889	21.6029	0.032091
AT4G23130	35.3344	16.4603	1.1021
AT3G09260	891.739	830.32	0.10296
AT3G13437	12.2337	18.4548	-0.59314
AT1G60913	0	0	NA
AT1G51960	4.15864	4.90038	-0.23678
AT4G03945	0	0	NA
AT1G31430	45.0734	25.4497	0.82463
AT2G19850	0	0	NA
AT5G38390	0	0.332435	#NAME?
AT1G33500	4.47845	2.93078	0.61172
AT4G40065	86.315	83.3885	0.049764
AT4G33280	17.2573	17.37	-0.0093925
AT3G20940	0.6482	0.312055	1.0546
AT4G36100	2.57668	0.38895	2.7279
AT4G14820	51.8493	25.7003	1.0125
AT1G67110	3.5238	5.89321	-0.74192
AT3G63020	0.3241	0.332435	-0.036635
AT3G06640	17.9413	13.3828	0.4229
AT1G10220	2.56685	2.94653	-0.19902
AT1G65890	62.1627	31.8125	0.96646
AT2G21110	0	0	NA
AT3G21470	37.7496	19.1062	0.98242
AT1G73410	2.90631	1.6418	0.82392
AT1G14780	5.46182	3.13646	0.80025
AT1G33790	61.6424	58.7652	0.068962
AT2G42180	0	0	NA
AT2G28160	20.5384	17.7425	0.21111
AT1G22100	0	0	NA
AT1G20320	0	0	NA
AT2G26050	0	0	NA
AT3G23010	18.9372	22.568	-0.25305
AT5G55507	2.25258	1.93347	0.22039
AT4G20800	0.320571	0	Inf
AT1G29962	0	0	NA
AT5G07322	18.9395	14.8866	0.34739
AT1G11370	0	0	NA
AT1G60480	0.320571	0	Inf
AT4G29650	2.90078	1.67793	0.78976
AT5G52000	1.61068	1.3455	0.25953
AT5G05300	0.968771	4.32369	-2.158
AT5G62480	10.0408	3.82171	1.3936
AT1G62900	2.25535	3.25411	-0.52892
AT3G01960	67.388	63.6813	0.081622
AT3G29680	31.7471	39.9063	-0.32999
AT4G03170	0	0	NA
AT4G14370	15.4195	13.0408	0.24171
AT2G41690	1.60438	0	Inf
AT1G05220	0.968771	0.38895	1.3166
AT2G04050	49.1977	12.4033	1.9879
AT5G03920	0	0	NA
AT3G58250	0	0.312055	#NAME?
AT3G25610	83.2453	82.7356	0.0088607
AT3G08500	13.1297	14.5812	-0.15128
AT2G25090	6.08989	4.24679	0.52004
AT4G28940	2.25811	0.7779	1.5375
AT4G36070	0.320571	0.332435	-0.052429
AT4G01023	1.28305	0.66487	0.94843
AT1G32763	0	0	NA
AT1G16380	0	0	NA
AT3G55665	0	0	NA
AT1G75250	31.7663	33.7488	-0.087343
AT2G33160	0.317804	0	Inf
AT3G60176	0.3241	0	Inf
AT2G04045	0	0	NA
AT5G44578	21.5296	22.5413	-0.066251
AT2G16450	0.644671	0	Inf
AT3G46150	8.34524	7.15719	0.22156
AT3G04050	3.21353	6.79527	-1.0804
AT3G02000	28.9304	40.1094	-0.47135
AT1G31173	99.8631	148.973	-0.57703
AT1G54540	0.641142	0.701005	-0.12878
AT2G29130	13.1234	13.679	-0.059823
AT5G38080	0	0.936164	#NAME?
AT3G16580	0	0	NA
AT2G10608	0	0.721385	#NAME?
AT5G35370	74.755	83.1118	-0.15288
AT4G11000	11.9038	8.04349	0.56552
AT5G41160	9.63382	7.62303	0.33774
AT4G18250	74.9521	47.8769	0.64664
AT4G16240	21.587	29.8566	-0.46789
AT2G35930	67.8789	84.4403	-0.31497
AT1G63530	14.7632	23.9498	-0.698
AT3G21800	0	0	NA
AT4G04690	0	0	NA
AT1G14100	2.25182	1.67793	0.42441
AT1G20740	0	0	NA
AT4G37170	60.4894	35.8069	0.75645
AT1G36950	0.317804	0	Inf
AT3G23190	8.65722	10.3707	-0.26054
AT4G00210	3.21153	4.87553	-0.6023
AT1G53260	36.1452	11.6438	1.6342
AT4G18610	14.4368	11.3113	0.35199
AT4G32230	0	0	NA
AT3G25080	0.635609	0	Inf
AT4G36590	4.49734	6.95801	-0.6296
AT4G19191	30.6401	23.0141	0.41291
AT1G09245	0	0	NA
AT4G21390	23.4647	10.6621	1.138
AT2G27120	2.24199	1.6418	0.44951
AT4G28485	14.1682	9.09731	0.63914
AT4G40085	0	0	NA
AT3G50120	25.4432	25.3373	0.0060171
AT3G54730	1.28305	3.43276	-1.4198
AT5G39365	0	0	NA
AT3G13170	9.26212	7.74979	0.25719
AT1G09890	35.18	46.3108	-0.39659
AT3G47380	100.478	115.772	-0.20441
AT2G18115	0.958946	2.716	-1.502
AT4G29640	0	0.312055	#NAME?
AT4G12310	579.784	722.577	-0.31763
AT5G36450	0	0	NA
AT5G10278	0.317804	1.01306	-1.6725
AT5G59070	10.5593	13.0411	-0.30456
AT2G44735	30.768	24.9747	0.30096
AT1G78340	3.20094	0.701005	2.191
AT1G59865	4.49181	4.57257	-0.02571
AT1G10790	5.76026	9.02301	-0.64748
AT5G44572	70.5821	56.0257	0.33321
AT4G05370	0	0.66487	#NAME?
AT5G50660	0	0	NA
AT3G60730	3.52933	4.42544	-0.32642
AT4G35590	8.37242	6.51717	0.3614
AT4G25200	0.320571	0.62411	-0.96116
AT4G32990	11.1949	13.5253	-0.27283
AT3G23970	0.320571	0	Inf
AT5G04350	0	0	NA
AT3G02840	3.86173	4.32816	-0.16451
AT1G32430	0	0	NA
AT1G11100	33.3578	14.6831	1.1839
AT5G37240	3.51044	3.24283	0.1144
AT5G50070	0.644671	1.32511	-1.0395
AT2G29280	0	0	NA
AT5G57400	0	0.332435	#NAME?
AT3G01345	4.48274	4.31241	0.055889
AT3G27500	7.68092	6.33853	0.27713
AT2G47844	2.88113	4.54309	-0.65704
AT2G15120	13.1863	12.4939	0.077815
AT5G67455	0	0	NA
AT5G58830	0	0	NA
AT4G18430	2.57668	0	Inf
AT1G61165	1.59808	0.64449	1.3101
AT4G24975	0	0	NA
AT1G01150	2.23646	5.36623	-1.2627
AT2G26480	9.94905	4.03649	1.3015
AT1G09080	10.621	6.68687	0.66752
AT5G58880	0	0	NA
AT1G22720	0	0	NA
AT4G00070	2.57315	2.67524	-0.05613
AT1G30473	0.320571	0	Inf
AT1G76230	0.958946	1.24822	-0.38035
AT5G07880	8.33112	3.99572	1.0601
AT5G42120	5.14554	7.23408	-0.49149
AT4G01160	2.24552	0.936164	1.2622
AT5G26673	0	0	NA
AT2G33280	1.60438	1.75483	-0.12931
AT5G55890	0	0	NA
AT2G34220	10.8799	6.29792	0.78871
AT5G37860	0	0.38895	#NAME?
AT3G63088	6.38957	5.78018	0.1446
AT5G35960	13.452	6.26178	1.1032
AT4G16040	0	0	NA
AT5G40790	2.24829	1.79096	0.32809
AT2G36650	6.39282	6.78862	-0.086666
AT1G23770	0.317804	0.332435	-0.064934
AT2G15130	37.196	29.0242	0.35789
AT3G50640	0.9723	0.332435	1.5483
AT3G48620	0.6482	0	Inf
AT1G17630	58.8528	36.2227	0.70022
AT1G09860	0.6482	1.03344	-0.67294
AT3G47130	0.641142	2.1234	-1.7277
AT3G20997	0	0	NA
AT3G44757	0	0	NA
AT4G03490	8.98285	11.2141	-0.32006
AT3G10900	0	0	NA
AT5G60964	0	0	NA
AT2G33010	0	0	NA
AT1G48405	2.55074	1.9696	0.37301
AT2G20800	1.28658	1.44277	-0.16531
AT5G10340	17.3774	15.2615	0.18731
AT5G22380	9.05715	4.59498	0.979
AT4G11890	52.193	24.5129	1.0903
AT4G17990	0	0	NA
AT1G28830	0.961713	0.312055	1.6238
AT3G44800	7.05437	9.11104	-0.3691
AT5G39532	0	0	NA
AT1G63070	0	3.6883	#NAME?
AT2G30680	0.644671	0	Inf
AT1G76480	0	0	NA
AT1G48670	0.3241	0	Inf
AT5G66670	0.953413	0.66487	0.52003
AT3G17320	0	0	NA
AT5G06730	2.90002	0.38895	2.8984
AT4G11310	0.317804	0.64449	-1.02
AT1G31530	0.635609	0	Inf
AT1G64480	0	0.66487	#NAME?
AT2G07676	0.95618	0.38895	1.2977
AT3G03200	10.5935	10.262	0.045873
AT5G48657	23.2762	18.9725	0.29495
AT4G15670	109.208	108.853	0.0046946
AT3G16420	1767.15	1651.71	0.097466
AT2G40340	29.2435	22.2324	0.39545
AT3G04010	7.67185	12.354	-0.68733
AT1G77330	11.5386	19.0183	-0.72092
AT3G51330	141.543	64.8626	1.1258
AT2G18980	7.66556	10.2981	-0.42592
AT4G33585	0.320571	1.47891	-2.2058
AT3G01311	0.635609	0	Inf
AT2G48080	10.2611	7.64326	0.42493
AT5G06520	1.2901	2.8244	-1.1305
AT2G31085	1.90959	0	Inf
AT4G15040	3.51044	1.9696	0.83375
AT5G55650	3.2017	0.997306	1.6827
AT2G32630	42.8254	36.8672	0.21613
AT5G49370	13.7806	10.7416	0.35944
AT3G46850	0	0	NA
AT5G36350	0	0	NA
AT2G43141	3.51521	1.58065	1.1531
AT5G44550	79.4669	109.171	-0.45816
AT3G44920	0	0	NA
AT5G10572	16.0493	16.0127	0.0032979
AT2G07815	0.644671	1.40201	-1.1209
AT5G19970	86.8013	108.37	-0.32018
AT1G74350	28.5313	33.3891	-0.22683
AT4G08550	1.60009	0.64449	1.3119
AT4G11720	10.2234	6.29126	0.70045
AT5G44640	0.641142	0	Inf
AT5G14690	20.5285	24.1377	-0.23366
AT4G27850	2.88743	2.74751	0.071662
AT1G47480	14.8018	16.3427	-0.14287
AT1G24879	0	0	NA
AT2G40113	0.3241	0.38895	-0.26315
AT2G01500	0.320571	0	Inf
AT1G03540	57.9082	42.3983	0.44976
AT2G33940	0	0	NA
AT2G32350	0	0	NA
AT3G49820	1.28658	0.38895	1.7259
AT3G51350	30.8239	16.9535	0.86247
AT4G15710	10.5766	9.7509	0.11727
AT5G62250	2.24199	1.03344	1.1173
AT2G01175	4.81161	2.35855	1.0286
AT3G24220	0	0	NA
AT3G62320	0.3241	1.93347	-2.5767
AT4G26010	5.76274	1.91309	1.5909
AT4G16355	3.208	1.28898	1.3154
AT2G19120	92.6311	72.5312	0.3529
AT5G10250	59.5248	88.9982	-0.58029
AT5G64890	0	0	NA
AT3G22920	0	0	NA
AT2G01810	0.320571	2.06688	-2.6887
AT1G47915	0	0.38895	#NAME?
AT1G11610	0	0	NA
AT5G46830	53.3396	39.3094	0.44033
AT3G11860	1.92495	1.38626	0.47363
AT5G09210	0.320571	1.5558	-2.2789
AT2G37435	0	0	NA
AT2G07667	0.965242	4.90256	-2.3446
AT3G58440	0	0	NA
AT5G52170	2.88113	4.88	-0.76025
AT5G52740	10.0259	4.46157	1.1681
AT5G47170	8.6804	9.01391	-0.054392
AT4G30662	2.54244	1.32974	0.93507
AT5G02815	0	0	NA
AT1G32320	0.317804	0.332435	-0.064934
AT4G37780	0.95618	1.08996	-0.18891
AT2G02660	0	0	NA
AT3G12450	0.962475	0.7779	0.30716
AT5G26100	0	0	NA
AT1G69350	37.7363	26.9783	0.48415
AT3G55680	0	0	NA
AT2G17080	0	0	NA
AT1G54230	0	0	NA
AT1G13420	6.74916	2.76789	1.2859
AT1G56030	0	0	NA
AT1G17610	76.1478	84.5443	-0.15091
AT4G09965	0.320571	0.62411	-0.96116
AT1G49120	0	0.332435	#NAME?
AT5G34795	20.5038	22.8649	-0.15724
AT2G15630	40.9505	24.8706	0.71944
AT3G22886	9.94484	12.3696	-0.31478
AT5G08305	39.6552	21.4354	0.88751
AT4G39530	65.9172	35.6303	0.88755
AT3G14140	2.55074	7.29507	-1.516
AT3G01705	0	0	NA
AT4G29290	0	0	NA
AT2G29770	0	0	NA
AT1G65120	34.8599	20.1599	0.79008
AT1G17600	150.951	165.387	-0.13177
AT3G50230	9.96621	5.9201	0.75143
AT2G27610	46.642	28.8304	0.69404
AT4G15150	1.59732	0	Inf
AT4G36670	80.2213	106.179	-0.40445
AT5G32460	0	0.956545	#NAME?
AT2G06002	4.80408	3.57064	0.42808
AT1G27280	0	0	NA
AT2G39920	121.731	139.383	-0.19536
AT4G02465	0.320571	0.7779	-1.2789
AT1G03700	0	0	NA
AT5G18404	27.0843	41.1992	-0.60516
AT3G30160	0	0	NA
AT4G40080	1.59532	0.62411	1.354
AT5G07040	4.82573	5.59229	-0.21269
AT1G52430	33.1936	11.187	1.5691
AT4G05030	0.641904	0.7779	-0.27723
AT1G13800	41.9249	26.8561	0.64255
AT5G48375	0	0	NA
AT2G15030	14.4376	17.2609	-0.25768
AT4G12090	2.8776	3.60677	-0.32584
AT5G09930	13.8481	10.9085	0.34423
AT1G04150	6.4097	6.35443	0.012493
AT4G17220	8.62451	9.21294	-0.09522
AT2G10921	0	0	NA
AT5G46600	46.7842	68.3429	-0.54677
AT3G18145	38.8471	40.4646	-0.058856
AT4G23205	3.84437	3.29935	0.22057
AT3G28611	1.27398	1.03344	0.30189
AT1G78330	0.644671	1.05382	-0.70899
AT4G24430	22.6233	26.1442	-0.20868
AT3G55646	261.914	310.283	-0.24449
AT1G67330	0.320571	0.38895	-0.27894
AT1G74460	7.38906	5.61729	0.39552
AT2G44170	1.92495	2.69099	-0.48332
AT5G55880	0	0	NA
AT2G43270	0	0.64449	#NAME?
AT5G37870	0	0	NA
AT1G16530	37.0155	45.5113	-0.29809
AT3G47200	0	0	NA
AT5G15830	90.2769	89.3014	0.015674
AT5G56400	0	0	NA
AT2G02520	0	0	NA
AT4G38560	56.1905	31.2174	0.84798
AT5G18330	0	0	NA
AT4G22900	22.7758	21.2362	0.10097
AT3G48920	1.60362	1.67793	-0.065353
AT1G30740	0.641904	3.47352	-2.436
AT2G05140	0.317804	0	Inf
AT4G33610	2.8922	0.62411	2.2123
AT3G19070	0	0.332435	#NAME?
AT4G38340	25.7186	22.833	0.1717
AT2G46840	9.9768	7.34711	0.4414
AT5G63720	0	0.332435	#NAME?
AT5G49110	79.915	46.1098	0.79339
AT1G34560	0	0	NA
AT2G03160	0	0	NA
AT4G04810	40.4892	34.8725	0.21545
AT2G23540	4.48551	5.71904	-0.3505
AT1G53080	1.28581	0.332435	1.9515
AT4G00467	0.3241	0	Inf
AT2G35585	5.77561	10.7437	-0.89545
AT3G26742	4.16847	0.62411	2.7396
AT1G71280	5.11683	1.05382	2.2796
AT5G49690	2.25182	2.53273	-0.1696
AT1G05894	7.36435	7.65251	-0.055374
AT5G22530	1.93048	1.56027	0.30716
AT3G46720	3.21076	0.312055	3.363
AT3G60940	3.22059	3.27434	-0.02388
AT1G49230	73.4322	65.1842	0.17189
AT4G31470	1.92772	0.721385	1.4181
AT4G10680	0.320571	0	Inf
AT5G50750	5.14554	3.23373	0.67012
AT5G03580	0	0	NA
AT1G70400	0	0	NA
AT2G34500	2.58221	2.47621	0.060473
AT5G60270	161.091	177.899	-0.14319
AT1G48400	3.5258	2.08726	0.75634
AT3G01600	11.5588	8.62481	0.42242
AT5G67050	16.0317	16.2684	-0.021144
AT5G35600	0.638375	0.66487	-0.058668
AT3G56890	20.5204	14.6783	0.48338
AT5G36320	0	0	NA
AT5G53960	0	0	NA
AT5G48205	0	0	NA
AT4G38410	1.28028	1.65755	-0.37259
AT1G03506	1.60438	4.1699	-1.378
AT5G03000	0	0	NA
AT5G56570	0	0	NA
AT2G43932	0.320571	1.3455	-2.0694
AT1G63750	82.4975	100.328	-0.28231
AT3G29410	4.83126	7.67955	-0.66862
AT5G42450	51.4791	30.5352	0.75351
AT1G72620	7.36187	6.67559	0.14118
AT3G05260	2.87836	1.77521	0.69726
AT5G54330	0	0	NA
AT5G08150	9.62552	10.0924	-0.068339
AT3G04800	0	0	NA
AT2G15840	10.9232	10.9946	-0.0094114
AT1G65790	24.9914	18.4305	0.43934
AT3G22961	2.23293	3.41238	-0.61184
AT1G06310	5.44799	2.98729	0.86689
AT5G07225	0	0	NA
AT4G30050	0	0	NA
AT5G05220	0.95618	0	Inf
AT2G33260	8.97932	5.20334	0.78717
AT5G66220	0	0	NA
AT2G34210	1.29287	4.92294	-1.9289
AT3G18550	4.19012	3.46889	0.27252
AT5G18370	62.4955	68.3968	-0.13018
AT5G26120	0.635609	0.38895	0.70855
AT1G76952	4.79979	2.38356	1.0099
AT3G44120	20.5723	16.7202	0.29911
AT4G23780	4.17324	0.312055	3.7413
AT3G59270	17.6109	26.7544	-0.60331
AT3G45410	8.64063	13.4484	-0.63823
AT4G39580	6.40417	8.3739	-0.38689
AT3G57240	7.07983	9.84167	-0.47519
AT1G24792	1.60438	4.60408	-1.5209
AT3G27835	0	0	NA
AT1G31840	27.1734	16.5035	0.71942
AT2G19040	0	0	NA
AT2G16870	42.573	25.4606	0.74167
AT4G14250	0.3241	0	Inf
AT2G18880	0.320571	0.312055	0.038845
AT3G49190	0.95618	0.38895	1.2977
AT1G53023	0	0	NA
AT3G55485	8.33742	12.6865	-0.60562
AT1G67328	0	0	NA
AT2G19240	12.1775	9.56113	0.34896
AT4G03360	0	0	NA
AT2G21550	10.9232	20.1057	-0.88021
AT2G07696	1.61344	5.86821	-1.8628
AT5G64800	12.8209	9.59726	0.41781
AT1G42980	1.60991	2.88539	-0.84178
AT5G41730	1.2964	0	Inf
AT1G59835	0	0	NA
AT2G34240	22.0649	9.84152	1.1648
AT1G01190	100.545	104.655	-0.057795
AT1G61090	0	0	NA
AT5G66660	0.317804	1.66218	-2.3869
AT5G04370	2.55703	0.66487	1.9433
AT2G35280	0	0	NA
AT5G39970	12.7784	8.27662	0.62659
AT4G00610	0	0	NA
AT1G19610	5.78897	5.31434	0.12342
AT4G15700	166.776	139.918	0.25333
AT2G25330	0	0.956545	#NAME?
AT4G29450	0	0	NA
AT3G01220	8.65722	6.35891	0.44513
AT1G64930	0.317804	0	Inf
AT1G53100	4.13146	6.6487	-0.68642
AT1G20520	0	0	NA
AT5G49340	0	0	NA
AT2G45350	42.8999	52.1131	-0.28067
AT3G45110	0.3241	0	Inf
AT3G20370	29.8138	32.7853	-0.13707
AT2G22060	0	0	NA
AT3G43910	0	0	NA
AT1G10710	7.33593	3.417	1.1022
AT2G34186	0	0	NA
AT3G15536	10.9801	7.90561	0.47394
AT4G12510	0	0	NA
AT2G31760	0	0	NA
AT2G01200	2.86577	4.63371	-0.69324
AT1G01420	188.67	208.389	-0.14341
AT3G52530	6.07301	8.60906	-0.50344
AT3G27730	23.661	17.9237	0.40064
AT5G41030	3.54822	2.57333	0.46346
AT4G11530	37.2041	29.8521	0.31763
AT5G36510	0	0	NA
AT3G55540	0	0	NA
AT1G68770	0	0	NA
AT2G35570	2.89019	1.11034	1.3802
AT1G72100	0.635609	0.721385	-0.18263
AT2G29800	0	0	NA
AT3G51810	0	0	NA
AT3G28923	0	0	NA
AT2G35200	0.320571	0	Inf
AT3G04220	7.72851	7.62751	0.01898
AT4G37682	17.6054	23.9252	-0.44252
AT1G71370	0.962475	0.62411	0.62495
AT2G38600	3.18987	2.30667	0.46769
AT5G37230	0	0.332435	#NAME?
AT5G03930	0.3241	0	Inf
AT4G04090	0	0	NA
AT4G22212	5.45981	4.21066	0.37481
AT3G29095	0	0	NA
AT5G66270	78.8635	85.7764	-0.12122
AT4G19829	2.24628	2.96228	-0.39917
AT5G38396	0.641142	0.936164	-0.54612
AT1G53340	0.958946	1.69831	-0.82458
AT3G16020	2.87207	4.75787	-0.72823
AT2G16980	2.90355	1.65755	0.80876
AT4G31640	1.91866	6.26626	-1.7075
AT1G68765	0.3241	0.332435	-0.036635
AT1G25053	1.28305	2.93078	-1.1917
AT5G25990	8.62098	23.8373	-1.4673
AT4G25330	0	0	NA
AT1G25141	0	0	NA
AT2G05715	0	0	NA
AT2G35890	0	0	NA
AT3G57270	0.3241	1.03344	-1.6729
AT4G08260	0	0	NA
AT3G06090	1.92419	0.64449	1.578
AT3G21860	0.320571	0	Inf
AT5G41170	23.6992	20.7434	0.19219
AT4G19260	0	0	NA
AT5G07780	4.18383	0.332435	3.6537
AT5G04640	0	0	NA
AT5G15940	5.14125	3.85784	0.41432
AT4G18330	0	0	NA
AT2G42090	0.638375	1.3455	-1.0757
AT1G69630	2.24476	0.956545	1.2307
AT5G05430	3.83531	4.25142	-0.1486
AT5G37040	0	0	NA
AT2G15325	0	0	NA
AT1G28930	6.08684	8.83959	-0.53829
AT5G14300	0	0	NA
AT2G26390	2.89372	1.75483	0.7216
AT2G32050	1.29287	1.77521	-0.45741
AT1G48150	0	0	NA
AT3G57440	9.6134	8.33314	0.20619
AT3G25250	2.90984	4.38467	-0.59153
AT4G35370	0.968771	0.38895	1.3166
AT3G43833	0	0	NA
AT1G09480	13.4943	18.0705	-0.42128
AT2G29620	2.23923	3.20207	-0.516
AT4G25350	15.3638	16.2477	-0.080696
AT1G29270	24.6298	34.8475	-0.50065
AT1G15050	4.48952	5.40699	-0.26826
AT3G17530	0	0	NA
AT5G10410	51.2041	37.8128	0.43739
AT1G10717	0	0	NA
AT2G03935	0	0	NA
AT2G26290	6.39787	8.52306	-0.41378
AT4G14640	10.6215	8.73321	0.2824
AT2G45760	7.39736	3.72443	0.98999
AT4G01910	14.1362	17.8555	-0.33698
AT4G12450	8.03726	7.11195	0.17646
AT1G07050	696.127	738.467	-0.085183
AT3G26235	20.8312	16.3857	0.34631
AT2G02700	0.3241	0	Inf
AT1G65130	31.0895	16.3451	0.92757
AT2G42660	0	0	NA
AT5G16860	57.2776	35.3475	0.69636
AT2G44000	5.45981	4.81901	0.18011
AT5G28310	3.51874	6.83385	-0.95764
AT4G20900	1.59179	0.64449	1.3044
AT2G11570	0	0	NA
AT1G42560	3.20723	2.1234	0.59496
AT5G18730	11.2178	13.5003	-0.26721
AT1G30190	13.8382	11.9623	0.21016
AT1G12660	0	0	NA
AT1G10455	0	0.62411	#NAME?
AT5G13250	26.7319	26.3039	0.023289
AT1G04445	0	0.721385	#NAME?
AT3G27920	38.8558	29.9357	0.37627
AT1G48195	0	0	NA
AT1G28950	2.56457	6.8496	-1.4173
AT5G39535	0	0	NA
AT1G26515	0	0	NA
AT4G12350	3.21429	4.3893	-0.44949
AT4G31690	5.45504	1.9696	1.4697
AT1G60570	0	0	NA
AT5G40382	0.317804	0.312055	0.02634
AT1G47440	18.5588	24.459	-0.39827
AT5G08310	75.3164	32.0345	1.2333
AT2G30400	5.105	6.75696	-0.40446
AT5G38378	0	0	NA
AT1G67160	0	1.79096	#NAME?
AT1G63730	35.1473	33.6742	0.061767
AT4G03364	0	0	NA
AT2G33020	3.2347	0.7779	2.056
AT5G08090	0	0	NA
AT5G37050	2.56685	1.2686	1.0168
AT4G09170	3.52933	2.9013	0.2827
AT2G14846	0	0	NA
AT3G19700	0	0	NA
AT3G02330	55.9989	37.7379	0.56938
AT2G05642	0	0	NA
AT5G05250	774.194	786.137	-0.022086
AT2G25685	0	0	NA
AT3G45490	0.962475	0.721385	0.41598
AT4G21366	0	0	NA
AT5G44555	0	0	NA
AT3G23240	1.61344	0.64449	1.3239
AT5G28510	0	0	NA
AT4G39650	0	0	NA
AT5G67060	10.8282	17.2525	-0.67201
AT3G60760	0	0	NA
AT5G22170	0	0	NA
AT2G43450	0.3241	0.38895	-0.26315
AT5G36540	0	0	NA
AT4G22460	0	0	NA
AT2G47200	3.52857	3.29472	0.098927
AT5G46260	104.149	127.326	-0.28988
AT1G02580	0.6482	0	Inf
AT5G37960	0.638375	1.01306	-0.66624
AT1G56555	4.48551	5.94973	-0.40755
AT3G46270	0.320571	0.62411	-0.96116
AT3G59070	0	0	NA
AT3G16530	1070.55	713.6	0.58517
AT4G01180	0	0	NA
AT2G24400	0.3241	2.32242	-2.8411
AT1G33930	78.3801	93.3957	-0.25287
AT2G01510	54.9613	39.5562	0.47451
AT3G53480	11.5049	12.2723	-0.093166
AT1G07885	0.638375	0.701005	-0.13502
AT5G36360	0	0	NA
AT1G68050	685.195	687.663	-0.0051859
AT1G18140	23.5351	22.1432	0.087948
AT5G54550	0.644671	0.701005	-0.12086
AT3G46120	0	0	NA
AT3G08870	44.3497	31.3332	0.50123
AT1G74205	7.07755	9.53612	-0.43015
AT3G21210	9.95944	12.2974	-0.30421
AT5G05400	16.9969	17.2386	-0.020373
AT4G37235	4.78519	4.78288	0.00069766
AT2G07806	0.317804	1.28898	-2.02
AT1G63210	0.641904	0	Inf
AT1G29600	44.2603	62.5396	-0.49875
AT1G30940	0.320571	0	Inf
AT1G31050	8.96597	10.8612	-0.27666
AT2G42470	0.317804	0.332435	-0.064934
AT4G04710	8.63433	5.54024	0.64013
AT4G31110	4.14882	5.28933	-0.35038
AT3G62730	0.6482	1.05382	-0.70112
AT2G22145	0	0	NA
AT4G13572	59.3348	114.719	-0.95115
AT2G18720	5.76856	2.96691	0.95925
AT1G17240	8.01684	9.59726	-0.25959
AT1G72140	11.827	16.1461	-0.4491
AT5G01320	30.2618	40.5477	-0.42212
AT2G36750	12.8988	12.7383	0.018054
AT5G67450	14.5021	12.7967	0.18048
AT3G61730	2.23293	1.6418	0.44366
AT3G28350	4.7789	11.3751	-1.2511
AT3G48640	7.41424	5.88396	0.33351
AT2G10560	0	0	NA
AT2G38195	0.320571	1.32511	-2.0474
AT2G15042	73.1478	69.1369	0.081358
AT1G16440	4.48751	2.06688	1.1185
AT3G22860	1.92142	0.64449	1.5759
AT2G31480	0	0.332435	#NAME?
AT2G41240	9.97375	8.24932	0.27386
AT1G02030	4.50564	5.32547	-0.24118
AT1G68930	49.2125	32.1862	0.61258
AT3G29150	2.25458	3.95512	-0.81086
AT1G22210	0	0	NA
AT3G47090	38.8906	35.0416	0.15035
AT3G15950	409.191	371.115	0.14091
AT4G23290	867.544	916.295	-0.078875
AT1G72760	9.34749	4.85499	0.94511
AT1G50770	2.57163	1.08996	1.2384
AT4G22620	51.7336	44.4449	0.21908
AT1G13430	4.46939	2.5372	0.81684
AT1G66690	15.7363	10.0585	0.64568
AT1G32180	0.317804	0	Inf
AT5G59520	1.59456	1.44277	0.14431
AT5G42930	2.57315	1.71869	0.58223
AT2G24750	14.7471	20.3496	-0.46457
AT3G59700	23.7937	17.9324	0.40801
AT1G18530	1.60791	1.42239	0.17687
AT1G67370	13.3903	7.4016	0.85528
AT3G26660	1.28581	0.64449	0.99645
AT5G42242	0	1.30936	#NAME?
AT2G30420	49.242	69.502	-0.49717
AT1G78400	0	0	NA
AT2G30240	0	0	NA
AT4G03565	0.317804	0	Inf
AT3G21490	0	0	NA
AT2G26790	59.8319	37.6181	0.66949
AT1G23830	37.6572	31.1024	0.2759
AT5G17110	0	0	NA
AT2G28920	0.965242	1.2686	-0.39427
AT5G52620	0	0.62411	#NAME?
AT4G22505	717.681	1896.52	-1.4019
AT1G28890	2.87836	1.69831	0.76115
AT3G19595	0.317804	0.332435	-0.064934
AT3G44860	85.9495	46.2425	0.89427
AT2G22070	39.6053	25.8116	0.61768
AT4G10510	0	0	NA
AT1G53020	0	0	NA
AT5G36400	0	0	NA
AT2G29490	17.9262	22.7179	-0.34176
AT5G05910	0	0	NA
AT2G03380	40.0369	21.4584	0.89979
AT2G22770	33.0868	27.3895	0.27263
AT4G10500	13.2684	7.15271	0.89144
AT1G67770	1.92218	0.721385	1.4139
AT1G28900	0	0	NA
AT1G60370	0	0.312055	#NAME?
AT4G17380	14.7073	14.6922	0.0014862
AT2G05753	0.638375	0.312055	1.0326
AT4G38310	0.3241	0.956545	-1.5614
AT3G58070	324.207	333.384	-0.040272
AT5G66562	1.28305	2.59371	-1.0154
AT1G52650	5.75597	3.04843	0.91699
AT2G03230	1.28658	0.701005	0.87604
AT4G30097	29.7642	46.0231	-0.62878
AT3G51690	0	0	NA
AT5G52020	3.21505	2.43545	0.40065
AT2G10735	1.28028	1.67793	-0.39022
AT2G34100	0	0.312055	#NAME?
AT3G50980	0	0.312055	#NAME?
AT2G35075	40.9314	35.4335	0.20809
AT5G36738	0	0	NA
AT2G25940	8.65446	4.83477	0.84
AT5G26970	0.635609	0	Inf
AT1G16910	1.60161	1.40201	0.19203
AT1G54890	0.3241	0	Inf
AT5G34882	0	0	NA
AT4G03370	0	0	NA
AT4G19340	0	0	NA
AT4G03038	0	0	NA
AT5G19040	7.38429	6.82028	0.11463
AT5G28080	1.91236	1.30936	0.54649
AT4G01110	19.0002	19.4612	-0.034586
AT5G42290	0.962475	0.936164	0.039988
AT2G05050	0	0	NA
AT4G35733	0	0	NA
AT2G37740	0	0	NA
AT1G57630	18.1151	4.74877	1.9316
AT4G03039	0	0	NA
AT5G36100	2.56056	3.68367	-0.52468
AT5G37420	2.23999	0.332435	2.7523
AT2G44570	13.4381	20.3001	-0.59515
AT4G03445	7.382	10.513	-0.5101
AT5G45095	6.12137	3.59102	0.76946
AT3G04420	25.1359	24.9466	0.010902
AT2G14840	0	0	NA
AT3G61510	0	0	NA
AT5G66816	0.965242	0	Inf
AT4G26290	0	0	NA
AT5G59200	40.2865	20.9744	0.94167
AT5G24110	14.4774	10.9786	0.39911
AT4G08190	0	0	NA
AT5G45990	6.42582	7.50985	-0.2249
AT1G36020	0	0	NA
AT3G58960	0	0	NA
AT4G16195	0	0	NA
AT4G31760	3.87232	3.54579	0.12709
AT2G15480	23.1387	21.917	0.078256
AT3G43400	0	0	NA
AT1G28720	0	0	NA
AT1G55580	2.89172	4.71264	-0.70461
AT3G22040	0	0	NA
AT4G23360	0	0	NA
AT1G35255	0.95618	2.69099	-1.4928
AT5G09560	0	0	NA
AT3G15130	41.9113	30.1916	0.47319
AT5G15060	0.644671	1.81134	-1.4904
AT3G26010	0	0	NA
AT4G04260	0.317804	0.956545	-1.5897
AT2G07748	0	0	NA
AT5G25290	0	0	NA
AT4G13235	3.53563	2.69099	0.39383
AT4G08990	2.88666	2.82903	0.029097
AT3G26130	0.958946	1.38626	-0.53167
AT4G03610	40.6121	14.6855	1.4675
AT5G21120	0.317804	0.997306	-1.6499
AT4G17200	0	0	NA
AT2G02023	0	0	NA
AT1G07060	1.59732	2.94653	-0.88336
AT5G12070	0	0	NA
AT2G03000	0	0	NA
AT1G76290	0	0	NA
AT4G32280	15.2853	13.356	0.19466
AT3G21080	10.9317	20.7635	-0.92553
AT1G22900	62.7871	73.2096	-0.22157
AT3G08750	0	0	NA
AT2G32830	0.641904	3.19297	-2.3145
AT3G53840	10.275	8.47767	0.27739
AT4G18510	0.317804	3.05956	-3.2671
AT5G12990	4.49581	2.33817	0.9432
AT4G28130	0.320571	0.332435	-0.052429
AT1G21326	3.84637	4.07262	-0.082459
AT4G21840	1.9383	2.1234	-0.13158
AT4G28460	0.641142	0.312055	1.0388
AT1G61200	0	0	NA
AT5G43530	21.8219	19.3732	0.17172
AT5G02400	48.7203	69.9592	-0.52199
AT3G58370	0	0	NA
AT5G36430	0	0	NA
AT3G30388	0	0	NA
AT4G14465	45.9374	42.7054	0.10525
AT5G12236	0.317804	0	Inf
AT1G65300	0.638375	1.99461	-1.6436
AT1G80330	0	0	NA
AT4G14140	5.7449	6.24588	-0.12062
AT5G58610	32.315	10.0676	1.6825
AT1G55710	0	0	NA
AT3G29788	0.320571	0.62411	-0.96116
AT2G19020	0	0	NA
AT4G31070	27.4691	14.5883	0.913
AT2G07716	0	1.79096	#NAME?
AT2G31920	3.21076	6.49694	-1.0168
AT3G53640	0	0	NA
AT4G23610	2.57945	3.37161	-0.38638
AT5G46417	0	0	NA
AT5G36550	0	0	NA
AT1G16370	7.05666	4.68098	0.59218
AT3G62499	6.40417	5.09031	0.33126
AT3G27680	0	0	NA
AT4G28670	0.644671	0.312055	1.0468
AT4G10910	0	0	NA
AT4G17810	325.696	416.498	-0.35478
AT2G26650	99.5791	86.9401	0.19582
AT2G45406	0	0	NA
AT1G24068	0.641904	0.332435	0.94929
AT5G53635	0	0	NA
AT1G08070	48.2361	29.423	0.71317
AT1G32375	5.12942	5.89306	-0.20022
AT4G19570	1.28305	0.312055	2.0397
AT3G19600	0	0	NA
AT5G64540	0	1.05382	#NAME?
AT3G48346	0	0	NA
AT5G04210	1.27675	1.11034	0.20148
AT5G44495	0	0.38895	#NAME?
AT1G80090	0	1.01306	#NAME?
AT3G45440	15.7257	16.0238	-0.027092
AT5G15380	0.3241	0	Inf
AT5G39030	70.833	86.9542	-0.29584
AT5G49420	0.317804	0	Inf
AT1G32172	1.60085	0.997306	0.68273
AT3G05660	66.4338	65.1898	0.02727
AT2G07826	0	0	NA
AT4G21330	0	0	NA
AT5G36661	0	0	NA
AT3G20557	0	0.332435	#NAME?
AT3G61028	0.953413	1.3455	-0.49696
AT3G56560	0	0	NA
AT1G52640	22.0664	13.2133	0.73986
AT3G63320	1.91513	1.2686	0.5942
AT5G13230	25.5781	10.9769	1.2204
AT1G77145	17.3226	20.4789	-0.24149
AT5G49190	35.8352	19.2646	0.89543
AT1G09170	28.4653	30.8724	-0.11711
AT4G35390	10.2651	10.9902	-0.098462
AT1G33960	44.2109	25.9398	0.76924
AT4G27810	3.83378	4.09763	-0.09602
AT1G57800	0	0	NA
AT3G58795	0	0	NA
AT1G45246	0	0	NA
AT3G22640	0	0	NA
AT1G05930	0	0	NA
AT4G05048	0	0	NA
AT2G32370	0	0.66487	#NAME?
AT2G46130	0.958946	0.312055	1.6197
AT2G01580	0	1.01306	#NAME?
AT5G62160	0.317804	0.312055	0.02634
AT2G32905	0	0	NA
AT1G47400	137.846	119.735	0.20322
AT5G36370	0	0	NA
AT5G37820	0	0	NA
AT2G22510	28.5781	30.6277	-0.099928
AT2G01770	1.27675	1.75483	-0.45885
AT1G77093	0	0	NA
AT5G55020	0	0	NA
AT4G17505	0	0	NA
AT1G14688	0.320571	0.312055	0.038845
AT4G02160	0.635609	0	Inf
AT3G42130	0	0	NA
AT1G04560	0	0.66487	#NAME?
AT4G10670	0	0	NA
AT5G36500	0	0	NA
AT4G31615	12.1677	16.9963	-0.48216
AT3G29380	0	0.312055	#NAME?
AT3G30200	0	0	NA
AT5G25810	21.1815	20.3975	0.054413
AT1G05080	0	0	NA
AT1G31740	0	0	NA
AT4G00920	0.641904	0.332435	0.94929
AT2G47120	0	0	NA
AT4G00680	5.75119	1.71869	1.7426
AT1G45234	2.24905	5.87731	-1.3858
AT4G25631	15.0729	10.5538	0.5142
AT2G37430	1.9446	3.76056	-0.95148
AT3G14981	0	0	NA
AT2G03260	23.9592	16.7682	0.51485
AT5G43030	1.28228	0.312055	2.0388
AT2G27750	0	0	NA
AT5G44840	0	0	NA
AT1G19210	2.24476	1.69831	0.40246
AT1G42490	0	0	NA
AT3G13370	0	0	NA
AT1G73300	0	0.312055	#NAME?
AT1G64820	1.60085	0.332435	2.2677
AT1G67670	0	0	NA
AT1G52790	1.28028	3.89845	-1.6064
AT2G36770	4.49333	4.79863	-0.094838
AT1G34100	3.52933	2.82887	0.31917
AT1G63200	0	0	NA
AT4G20140	28.6895	42.4242	-0.56437
AT1G60340	0	0.38895	#NAME?
AT5G53144	7.68721	12.2723	-0.67488
AT2G02950	141.514	222.592	-0.65345
AT3G23635	6.4014	2.716	1.2369
AT1G30814	0	0	NA
AT1G18390	34.6038	46.489	-0.42596
AT2G42955	16.3042	8.92126	0.86992
AT1G52940	0	0.312055	#NAME?
AT2G04495	14.5429	6.89255	1.0772
AT3G28600	1.60009	1.40201	0.19065
AT5G63590	22.1168	26.761	-0.27499
AT5G39580	0	0.62411	#NAME?
AT2G29830	0	0	NA
AT5G20640	3.51598	4.5068	-0.35818
AT5G36658	0	0	NA
AT5G11190	25.6627	20.038	0.35693
AT3G44765	5.4311	3.9077	0.47493
AT1G28690	35.8025	27.2496	0.39383
AT3G48130	0.317804	0.997306	-1.6499
AT2G26420	0	0	NA
AT1G51530	4.50011	2.36318	0.92923
AT5G51845	0	0	NA
AT4G03156	0	0	NA
AT5G50470	0.3241	0	Inf
AT5G02780	2.58574	1.05382	1.2949
AT3G24130	0	0	NA
AT5G14860	1.60286	1.89271	-0.23981
AT5G61495	0	0	NA
AT3G16690	43.1626	42.064	0.037194
AT5G03858	0	0	NA
AT3G09490	13.8479	10.4723	0.40309
AT4G28140	15.9786	19.7806	-0.30795
AT4G24980	0	0.38895	#NAME?
AT5G05965	0.95618	0.66487	0.52421
AT4G23230	11.2775	11.0986	0.023071
AT4G11750	0	0	NA
AT4G23882	0	0	NA
AT5G36460	0	0	NA
AT1G68907	0	0	NA
AT3G05770	0.968771	0	Inf
AT3G48360	247.865	250.668	-0.016223
AT4G20990	2.89573	0.997306	1.5378
AT5G36380	0	0	NA
AT2G22460	0.959709	0.976925	-0.025651
AT1G76500	2.88666	1.01306	1.5107
AT2G19890	0	0	NA
AT5G09610	2.24552	0	Inf
AT4G15070	28.486	18.7083	0.60657
AT1G12805	3.53687	1.01306	1.8038
AT4G11730	0	0	NA
AT2G43440	39.4778	43.7028	-0.14668
AT5G39910	0	0	NA
AT5G08505	0	0	NA
AT4G10767	0	0	NA
AT1G71740	3.22412	5.10159	-0.66204
AT5G58010	0.320571	0.312055	0.038845
AT5G45469	8.9549	7.20242	0.3142
AT1G18835	16.0342	7.39697	1.1161
AT5G42223	0	0	NA
AT5G41820	14.4671	13.8847	0.059282
AT1G26911	6.37622	6.3274	0.011089
AT5G11940	0.965242	1.63717	-0.76224
AT4G11650	3.87937	2.80865	0.46595
AT4G09545	0	0	NA
AT3G51910	32.5366	29.3472	0.14884
AT1G19620	46.1613	41.0732	0.16849
AT1G73965	0.958946	1.3455	-0.48861
AT4G27920	3.87155	2.97819	0.37848
AT4G25470	13.6928	13.0076	0.074059
AT3G45950	0.962475	0.38895	1.3072
AT5G65550	6.74438	4.60871	0.54933
AT3G45540	0	0	NA
AT5G24100	0	0	NA
AT5G36662	0	0	NA
AT5G12880	1.60791	1.42239	0.17687
AT1G54300	0.320571	0.312055	0.038845
AT3G20395	6.39987	8.22011	-0.36111
AT2G18680	0	0	NA
AT5G18710	8.33112	8.84884	-0.086978
AT3G52790	0.958946	0	Inf
AT5G10220	0	0	NA
AT5G53600	0.641142	0	Inf
AT2G16020	0	0	NA
AT3G44755	1.92772	0.701005	1.4594
AT4G39360	1.59179	0.64449	1.3044
AT3G43850	2.5535	4.15861	-0.70363
AT1G10680	0	0	NA
AT1G53950	0	0	NA
AT4G11580	0	0	NA
AT1G02230	7.08184	5.42274	0.3851
AT4G32212	9.93474	5.69866	0.80186
AT1G30700	5.79097	3.41238	0.76303
AT4G16940	24.735	25.5802	-0.048472
AT1G24686	0	0	NA
AT4G31100	6.06671	6.28664	-0.051373
AT3G27130	21.7632	19.5657	0.15357
AT2G19440	7.68445	7.0193	0.13061
AT4G16162	0.6482	1.93347	-1.5767
AT2G22810	4.15435	15.0087	-1.8531
AT5G36420	0	0	NA
AT3G26320	94.9856	94.3855	0.0091436
AT4G13554	0.320571	0	Inf
AT5G46140	20.1724	15.8337	0.34938
AT3G25225	0.317804	0.312055	0.02634
AT4G28840	0.638375	2.32242	-1.8632
AT3G27329	0	0	NA
AT3G62150	224.711	281.011	-0.32255
AT4G28170	4.8305	3.76056	0.36122
AT1G58242	0	0	NA
AT4G22600	0	0	NA
AT3G04854	6.41599	5.44312	0.23724
AT5G52067	0	0	NA
AT4G29273	0	0	NA
AT5G09290	9.69276	5.14682	0.91323
AT2G42100	0	0	NA
AT3G21620	6.40569	6.4358	-0.0067657
AT4G25410	8.31175	9.35067	-0.16992
AT3G45560	0	0	NA
AT1G06140	41.8843	24.7735	0.75761
AT5G39640	0	0	NA
AT2G07706	1.2901	7.36749	-2.5137
AT5G11412	0.962475	1.05382	-0.13081
AT5G19890	0.317804	0.312055	0.02634
AT2G25344	0	0	NA
AT2G22200	56.4694	44.8513	0.33232
AT3G59460	0	0	NA
AT1G72125	2.57315	5.49501	-1.0946
AT3G61280	69.7831	47.9883	0.54019
AT5G48420	0	0	NA
AT1G06810	0.958946	0.38895	1.3019
AT3G49480	1.28305	0.956545	0.42367
AT3G15860	0.968771	0	Inf
AT4G05310	0	0	NA
AT5G38393	1.92495	1.01306	0.9261
AT1G03445	112.718	4.74212	4.571
AT5G26250	1.28305	3.07994	-1.2633
AT1G20657	0.968771	4.42096	-2.1901
AT3G45243	0	0	NA
AT4G11590	0.638375	0.332435	0.94133
AT5G17810	1.60715	0.312055	2.3646
AT1G23965	2.88466	5.60139	-0.95738
AT2G37720	26.5807	20.8408	0.35097
AT3G45800	0	0	NA
AT4G16915	0.641904	0	Inf
AT5G38700	0.317804	0	Inf
AT2G03880	26.2283	22.1298	0.24514
AT3G49380	1.60715	4.09763	-1.3503
AT1G45242	0	0.312055	#NAME?
AT4G27970	11.866	19.3684	-0.70687
AT1G77010	27.1797	7.8154	1.7981
AT1G03106	0	0	NA
AT2G31460	0	0	NA
AT1G28880	0	0	NA
AT1G04840	24.2931	19.0341	0.35196
AT1G51800	16.0448	6.80422	1.2376
AT4G18080	0	0.312055	#NAME?
AT4G19095	2.24276	3.1207	-0.4766
AT1G36992	0	0	NA
AT3G09040	56.2364	33.7761	0.7355
AT5G44830	0	0	NA
AT1G22500	42.8627	52.2723	-0.28632
AT1G32350	1.93754	0.64449	1.588
AT5G26190	9.6051	5.50426	0.80325
AT2G02741	0	0	NA
AT3G53040	2.90002	3.56617	-0.29831
AT3G28330	0	0.332435	#NAME?
AT1G67030	3.53486	2.60962	0.43781
AT3G14735	1.28581	0	Inf
AT1G47770	0.3241	0.38895	-0.26315
AT3G25240	0	0.38895	#NAME?
AT4G13680	3.84761	4.093	-0.089195
AT3G08490	6.09065	7.36546	-0.27418
AT2G10450	0.3241	0	Inf
AT3G55254	0	0	NA
AT3G14640	2.88113	6.11247	-1.0851
AT5G06170	0	0	NA
AT1G14800	0	0	NA
AT2G22590	5.45981	7.38325	-0.4354
AT5G47290	0	0	NA
AT1G26355	0.320571	0.332435	-0.052429
AT1G61440	3.8562	2.90577	0.40826
AT2G33520	1.92772	0.62411	1.627
AT2G32300	2.87283	1.77521	0.69449
AT2G24480	0	0	NA
AT5G37970	0	0	NA
AT3G22720	0	0	NA
AT1G27240	0	0	NA
AT1G17285	0.95618	1.30936	-0.45351
AT1G22220	16.0463	20.142	-0.32797
AT4G17215	7.70333	9.16308	-0.25035
AT3G49832	0	0.312055	#NAME?
AT5G44270	1.28658	1.86786	-0.53785
AT3G48960	0	0	NA
AT1G22000	2.24552	1.42239	0.65873
AT5G54320	0	0	NA
AT3G26390	0	0	NA
AT4G22810	0	0	NA
AT4G15270	1.94107	1.93347	0.0056599
AT3G31005	0	0	NA
AT2G23160	0	0	NA
AT5G38450	0.3241	0.38895	-0.26315
AT3G43340	0	0	NA
AT1G09550	0	0	NA
AT1G08035	3.53009	6.34315	-0.84549
AT2G41280	0.320571	0	Inf
AT1G05575	3.5258	4.58833	-0.38002
AT5G10420	0	1.30936	#NAME?
AT5G22960	0	0	NA
AT3G48080	50.0095	23.484	1.0905
AT2G40740	4.16141	5.55615	-0.41701
AT3G59930	11.2296	7.17741	0.64577
AT3G29034	10.6222	9.94993	0.09433
AT4G25433	17.355	12.0349	0.52813
AT1G61540	0	0	NA
AT2G34555	0	0	NA
AT3G26760	26.5953	45.6278	-0.77874
AT3G03260	0.641142	0.66487	-0.052429
AT1G61050	0.3241	0	Inf
AT2G16190	0.638375	0.956545	-0.58343
AT5G36410	0	0	NA
AT2G42350	1.92848	3.21782	-0.73862
AT2G47280	0	0.312055	#NAME?
AT3G44440	2.89095	1.36588	1.0817
AT3G46390	0	0	NA
AT5G52730	1.28934	1.32511	-0.039483
AT5G03020	1.60791	3.06419	-0.93032
AT4G31877	6.70938	12.969	-0.95082
AT2G32780	0.638375	0	Inf
AT1G70910	1.27952	1.69831	-0.4085
AT5G28235	0	0.332435	#NAME?
AT1G16635	12.2301	14.2284	-0.21833
AT5G24080	0.638375	0.701005	-0.13502
AT1G61920	0.962475	4.05687	-2.0755
AT1G07476	0	0	NA
AT5G18720	1.92495	1.62142	0.24757
AT4G03811	4.80885	3.41238	0.49491
AT2G29380	0.95618	2.14378	-1.1648
AT5G64110	72.3162	119.95	-0.73004
AT3G32090	0	0	NA
AT1G78478	4.16771	5.26448	-0.33704
AT1G17345	4.50363	7.05081	-0.6467
AT4G02780	12.2016	16.2681	-0.41497
AT1G76790	215.229	235.162	-0.12778
AT5G22150	0.635609	1.2686	-0.99703
AT3G45000	1.28658	0.332435	1.9524
AT5G46295	1.93754	1.40201	0.46673
AT3G12440	1.60715	0.312055	2.3646
AT1G16400	82.3464	72.2898	0.18791
AT1G01380	24.3887	26.0642	-0.095856
AT5G36520	0	0	NA
AT4G22400	0	0	NA
AT1G09157	0.3241	0	Inf
AT1G11620	0	0	NA
AT3G47840	22.0692	11.9492	0.88513
AT5G38790	0	0	NA
AT1G62975	25.9951	21.2409	0.2914
AT1G67148	0	0	NA
AT3G04660	0	0	NA
AT2G41451	0	0	NA
AT1G28870	0.320571	0.332435	-0.052429
AT3G54870	11.5406	10.7732	0.099275
AT1G21130	1057.85	1160.28	-0.13335
AT4G19820	76.5276	66.6181	0.20007
AT1G66220	0	0	NA
AT3G49020	0	0	NA
AT1G29110	2.24905	12.0576	-2.4226
AT5G42260	0	0	NA
AT3G44805	6.10019	4.85962	0.32801
AT2G24285	0.320571	0.62411	-0.96116
AT4G22520	33.5623	84.245	-1.3278
AT1G64540	0.638375	1.3455	-1.0757
AT2G27700	0.317804	0.332435	-0.064934
AT1G55990	4.51145	1.81134	1.3165
AT3G26620	0.968771	0.7779	0.31657
AT5G49620	0.641904	0	Inf
AT5G18220	1.92419	1.11034	0.79325
AT5G37800	0	0.721385	#NAME?
AT4G23700	3.52303	2.99192	0.23575
AT1G12490	0.641904	0	Inf
AT4G27530	2.24476	1.67793	0.41988
AT1G50550	1.28028	0.38895	1.7188
AT1G64130	0	0	NA
AT1G61575	7.98689	10.3029	-0.36734
AT4G20000	0.635609	1.79096	-1.4945
AT1G28770	0	0.64449	#NAME?
AT3G61390	0.317804	0.332435	-0.064934
AT5G48200	0	0	NA
AT5G41109	0	0	NA
AT5G23020	203.089	257.193	-0.34074
AT2G39230	69.85	19.9046	1.8112
AT1G58245	0	0	NA
AT5G17140	0	0	NA
AT3G58320	0	0.312055	#NAME?
AT4G15050	0	0	NA
AT4G32540	10.6054	8.81474	0.2668
AT4G03298	0.317804	0.64449	-1.02
AT4G14165	0.317804	0	Inf
AT5G22240	4.15588	5.20796	-0.32557
AT1G35540	0	0	NA
AT3G04320	0.3241	0	Inf
AT5G62970	0	0	NA
AT4G15680	171.812	148.463	0.21073
AT3G58860	0.961713	1.01306	-0.075041
AT1G61097	0	0	NA
AT1G53690	31.1784	45.7084	-0.55191
AT1G47780	0	0	NA
AT1G32880	0.320571	0.997306	-1.6374
AT4G04480	0	0.332435	#NAME?
AT3G17570	0	0	NA
AT1G50780	1.27675	1.08996	0.22821
AT3G11150	3.19617	4.87553	-0.60921
AT3G26500	15.764	18.796	-0.2538
AT2G30380	3.51951	2.63448	0.41786
AT4G02555	0.635609	1.67793	-1.4005
AT1G73120	1.59179	3.4939	-1.1342
AT2G07798	0.953413	3.56617	-1.9032
AT4G30740	0.638375	0.312055	1.0326
AT5G27580	0.638375	1.47891	-1.2121
AT2G27280	0.965242	1.32511	-0.45715
AT1G73810	7.41576	7.33598	0.015604
AT3G13770	34.5361	24.7144	0.48275
AT3G49845	2.57315	1.24822	1.0437
AT3G45430	68.9855	56.0777	0.29887
AT3G14970	0.320571	0	Inf
AT5G36480	0	0	NA
AT3G30340	25.3082	19.3035	0.39074
AT3G05240	15.9851	15.0699	0.085064
AT2G34370	0.638375	0.332435	0.94133
AT1G35730	5.47593	5.65327	-0.045982
AT1G45240	2.89372	3.72443	-0.36409
AT4G10220	0	0	NA
AT1G30670	0	0	NA
AT1G15090	0	0	NA
AT5G01280	0	0	NA
AT1G66000	0	0	NA
AT1G19470	0.3241	0	Inf
AT3G52510	0.641142	1.05382	-0.71691
AT1G21510	10.9129	11.6936	-0.099694
AT3G12540	0	0	NA
AT2G32680	98.9291	51.0586	0.95424
AT5G41500	0	0	NA
AT4G24231	0.320571	0	Inf
AT2G37000	8.66152	6.65739	0.37966
AT2G36295	0.3241	0.332435	-0.036635
AT3G19055	0	0	NA
AT3G18330	3.21505	3.80133	-0.24166
AT3G26770	15.0916	19.3482	-0.35845
AT1G29680	0.638375	0.66487	-0.058668
AT5G38090	0	0	NA
AT4G29690	5.48223	3.10032	0.82235
AT1G55365	2.57945	3.46889	-0.42741
AT2G48140	4.16141	3.66344	0.18387
AT5G43040	5.77914	18.5002	-1.6786
AT3G23715	0	0	NA
AT1G28810	0.317804	0	Inf
AT1G72870	5.13018	5.69404	-0.15044
AT5G23790	1.59808	1.42239	0.16803
AT1G11210	177.873	192.447	-0.11362
AT3G50373	0.3241	0.38895	-0.26315
AT5G38680	0.3241	0.312055	0.054639
AT5G26594	0	0	NA
AT4G00540	0	0	NA
AT2G19900	1.28305	2.22514	-0.79433
AT2G22905	1.92495	3.94384	-1.0348
AT3G47980	14.3808	15.746	-0.13085
AT2G04860	48.5862	34.1447	0.50888
AT4G25434	31.6302	25.271	0.32382
AT2G39540	0	0	NA
AT3G45860	217.937	149.625	0.54256
AT5G48515	0	0	NA
AT1G19373	1.60286	1.95385	-0.28568
AT5G09700	1.59732	3.2382	-1.0195
AT1G29090	0.641904	0.312055	1.0406
AT1G77150	0	0	NA
AT5G40680	0	0	NA
AT5G63660	1.27952	0.721385	0.82676
AT4G30230	53.0207	62.601	-0.23963
AT2G28460	12.5215	17.3426	-0.46991
AT2G24255	0	0	NA
AT3G22010	0	0	NA
AT1G70120	0	0	NA
AT1G52120	0	0.312055	#NAME?
AT3G28530	0	0	NA
AT2G36815	1.60085	3.43276	-1.1005
AT2G07722	0.641904	0	Inf
AT3G56891	0.638375	0	Inf
AT3G13140	1.28305	0.997306	0.36347
AT4G10250	0	0	NA
AT2G43000	7.09166	4.40968	0.68545
AT1G43140	0	0	NA
AT5G02660	0	0	NA
AT5G51310	9.58774	8.16577	0.2316
AT1G53330	29.4787	18.8916	0.64193
AT1G21860	0	0	NA
AT5G59280	0	0	NA
AT1G10190	0	0	NA
AT3G19615	0.3241	0	Inf
AT5G25160	9.61569	10.6102	-0.14199
AT3G14460	48.6831	64.3424	-0.40235
AT5G36530	0	0	NA
AT3G05920	0.317804	0	Inf
AT1G61610	40.2227	30.3969	0.40409
AT1G51230	0	0	NA
AT1G08985	0	0	NA
AT1G55800	6.71491	4.02073	0.73991
AT5G04120	0	0	NA
AT1G11482	2.87484	0.66487	2.1123
AT3G10600	11.2382	19.2983	-0.78006
AT2G45940	2.58297	2.20029	0.23134
AT5G27060	3.2347	1.36588	1.2438
AT3G07425	1.61697	2.60962	-0.69055
AT3G01730	0.317804	0.312055	0.02634
AT3G57645	2.25182	2.78827	-0.30828
AT2G04100	33.0707	29.0588	0.18658
AT1G24200	0	0	NA
AT3G52690	0	0	NA
AT4G02300	0.320571	0	Inf
AT4G34330	0	0	NA
AT2G33900	0.317804	0	Inf
AT5G37460	2.8839	0.64449	2.1618
AT5G55270	1.93125	0.64449	1.5833
AT2G36640	1.60085	1.05382	0.60321
AT5G17100	0	0	NA
AT2G01960	0	0	NA
AT4G05091	0.320571	0.66487	-1.0524
AT1G73687	3.53486	4.09763	-0.21313
AT3G19890	0	0	NA
AT1G51620	7.09443	8.45729	-0.25351
AT5G10720	3.81919	2.65948	0.52212
AT1G20800	0	0.312055	#NAME?
AT1G33660	3.51321	1.2686	1.4696
AT3G11460	46.3824	25.2099	0.87959
AT4G03135	0	0	NA
AT1G21722	0	0.332435	#NAME?
AT3G52970	0	0.312055	#NAME?
AT5G39370	0.3241	0	Inf
AT2G33960	0	0	NA
AT5G48190	0	0	NA
AT2G19796	0	0	NA
AT4G14180	14.0944	12.1391	0.21546
AT5G24640	8.08914	4.06815	0.99162
AT3G27140	0	0	NA
AT2G03770	0.317804	2.22514	-2.8077
AT1G71300	0.961713	0.721385	0.41484
AT4G17860	25.9924	30.4064	-0.22629
AT4G16015	8.64616	10.8249	-0.32423
AT5G51780	2.86654	0.66487	2.1082
AT2G47520	3.52857	2.55311	0.46683
AT1G23450	25.5562	14.5225	0.81538
AT4G03130	16.038	14.907	0.10551
AT5G07500	1.59732	1.71406	-0.10177
AT3G20960	13.4797	17.0821	-0.3417
AT3G07195	61.6216	45.466	0.43865
AT1G21890	1.59808	0.701005	1.1888
AT2G29610	0	0	NA
AT4G15053	0	0	NA
AT3G16895	0	0	NA
AT5G57220	31.5523	35.731	-0.17943
AT5G64750	10.2684	8.45729	0.27994
AT2G45420	7.07201	7.93971	-0.16697
AT5G66640	27.0933	22.2649	0.28317
AT5G06570	14.1098	14.7848	-0.067423
AT4G05270	0	0	NA
AT5G36390	0	0	NA
AT2G33200	0	0	NA
AT5G47670	1.59808	1.03344	0.62889
AT4G38030	0	0	NA
AT4G17660	0.9723	1.44277	-0.56937
AT1G66060	6.03828	12.6325	-1.0649
AT1G63820	3.8562	6.29792	-0.7077
AT5G33070	0	0	NA
AT5G41765	0.3241	0.66487	-1.0366
AT2G36540	4.17801	6.59406	-0.65835
AT1G11920	0	0	NA
AT5G52300	8.00225	10.5538	-0.39929
AT3G46911	0.320571	0.312055	0.038845
AT5G43480	0	0.312055	#NAME?
AT1G55030	0	0	NA
AT1G49210	5.09594	7.05341	-0.46897
AT5G37650	0	0	NA
AT5G45573	0	0	NA
AT3G25060	18.526	11.8428	0.64555
AT1G55650	0.317804	0.332435	-0.064934
AT3G30386	0	0	NA
AT4G17908	0.320571	1.11034	-1.7923
AT2G44470	0	0	NA
AT3G26870	0	0	NA
AT1G52440	0	0	NA
AT1G53930	0	0	NA
AT1G05740	0.320571	0	Inf
AT2G31230	286.651	241.696	0.2461
AT4G11745	0	0	NA
AT3G45130	4.17476	2.49659	0.74173
AT3G62280	1.28305	1.01306	0.34085
AT4G35720	2.24199	3.65679	-0.7058
AT5G08730	0.641904	0	Inf
AT1G07620	62.981	49.9543	0.33431
AT5G15180	17.2687	15.8116	0.12717
AT3G57072	0	0	NA
AT3G50170	12.2042	10.7888	0.17784
AT3G02125	1.60362	1.60103	0.0023252
AT5G48320	20.1528	23.4735	-0.22005
AT4G02320	4.49533	4.58385	-0.028132
AT1G28030	0.3241	0	Inf
AT5G66980	0.320571	0.38895	-0.27894
AT5G40410	31.9335	21.0443	0.60164
AT1G52200	25.9412	30.3749	-0.22763
AT3G15930	31.004	21.0353	0.55964
AT4G25480	77.8649	85.6979	-0.13829
AT5G28420	0.3241	0.64449	-0.99172
AT2G28010	0	0.332435	#NAME?
AT1G59630	0	0	NA
AT5G19870	7.03195	8.50731	-0.27478
AT3G56780	0.3241	1.58065	-2.286
AT5G63240	0.3241	0	Inf
AT4G10410	0.320571	0.332435	-0.052429
AT1G65760	0.966004	3.10032	-1.6823
AT1G05920	0.3241	0	Inf
AT3G28990	0	0	NA
AT2G15185	0	0	NA
AT4G15230	63.9379	32.4592	0.97804
AT3G24250	0.3241	0.312055	0.054639
AT1G56480	0.3241	1.11034	-1.7765
AT5G49525	4.13699	8.40353	-1.0224
AT4G16855	0.320571	0.312055	0.038845
AT1G33640	9.26689	6.26626	0.56448
AT5G06400	42.5542	23.7243	0.84293
AT3G16590	0	1.36588	#NAME?
AT3G62529	0	0	NA
AT5G59190	5.11683	3.08457	0.73018
AT1G57730	0.320571	0.312055	0.038845
AT3G04110	93.6642	93.6085	0.00085757
AT2G32788	0	0	NA
AT3G16970	0	0	NA
AT4G00190	0	0	NA
AT3G09385	0	0	NA
AT4G01930	2.23293	3.48927	-0.64399
AT1G03020	42.4781	30.1818	0.49304
AT5G28070	0	0	NA
AT1G64210	7.05084	1.03344	2.7703
AT2G38350	0.320571	0.64449	-1.0075
AT1G10340	33.8559	23.6379	0.51831
AT1G18290	0.320571	1.11034	-1.7923
AT3G10510	1.91513	3.10032	-0.69498
AT4G11521	37.2658	34.1414	0.12633
AT1G13400	6.43288	8.23139	-0.35567
AT2G23142	0	0	NA
AT2G16895	1.93201	3.34011	-0.78979
AT1G75530	0	0	NA
AT2G21680	0	0	NA
AT4G32950	22.0806	25.7322	-0.2208
AT3G51375	2.25258	4.79863	-1.091
AT5G48050	9.30571	10.4111	-0.16194
AT5G23000	4.50917	2.43545	0.88867
AT1G80740	3.5321	3.00304	0.2341
AT2G39030	26.2387	1.83172	3.8404
AT4G09190	0	0	NA
AT3G49305	0	0	NA
AT3G56530	0	0	NA
AT5G39680	26.2082	15.0133	0.80377
AT3G20365	0.635609	1.38626	-1.125
AT3G18485	31.8727	34.4921	-0.11394
AT2G23050	8.68116	10.2214	-0.23563
AT5G17130	0	0	NA
AT5G49200	0.9723	0.701005	0.47198
AT1G31620	0	0	NA
AT1G69880	6.42582	9.8528	-0.61665
AT1G32385	9.95439	16.9646	-0.76912
AT2G07140	3.52656	5.42274	-0.62076
AT2G27630	7.97631	3.60677	1.145
AT1G12294	0	0	NA
AT1G53010	0	0	NA
AT1G59940	0.966004	0.332435	1.539
AT4G29800	9.92014	10.3344	-0.059022
AT1G77992	0	0	NA
AT3G18200	1.27675	4.60871	-1.8519
AT1G14470	32.2611	25.5716	0.33525
AT4G30880	0.6482	0.956545	-0.56139
AT2G31910	1.93048	4.22641	-1.1305
AT3G03776	6.10324	9.95211	-0.70543
AT3G46160	0	0	NA
AT3G58330	0.3241	0.976925	-1.5918
AT1G22440	2.56533	0.956545	1.4232
AT4G26120	24.1533	22.5273	0.10055
AT5G02350	1.91513	1.11034	0.78644
AT1G09350	60.2118	100.82	-0.74366
AT3G04270	0	0	NA
AT1G77530	0.635609	0	Inf
AT1G19160	8.03573	5.84783	0.45853
AT3G21780	18.6474	13.3124	0.4862
AT5G60310	2.56609	5.81169	-1.1794
AT1G29570	0	0	NA
AT5G27010	0	0	NA
AT5G43240	15.6758	5.20781	1.5898
AT1G74480	2.88113	3.87822	-0.42876
AT5G41200	0	0	NA
AT5G26900	1.28305	0.62411	1.0397
AT5G20560	0	0	NA
AT3G25730	23.7909	30.9104	-0.37768
AT2G34940	11.2475	8.99556	0.32232
AT5G11425	2.87207	3.29935	-0.20009
AT3G66656	0.317804	0	Inf
AT2G47950	0.966004	1.01306	-0.068618
AT4G06498	0	0	NA
AT3G45460	0	0	NA
AT3G45275	0	0	NA
AT2G33780	0	0	NA
AT1G70040	0	0	NA
AT4G00260	0	0	NA
AT4G34332	0	0	NA
AT5G22660	0.641142	0	Inf
AT1G13100	117.427	107.771	0.12379
AT1G66173	7.71668	8.64737	-0.16428
AT5G08490	35.7869	23.0706	0.63338
AT2G39410	0.966004	1.30936	-0.43876
AT5G63270	0	0	NA
AT1G65346	0	1.42239	#NAME?
AT2G31957	0	0.332435	#NAME?
AT3G28590	0.961713	0.66487	0.53253
AT4G36000	2.86854	0.701005	2.0328
AT3G59170	0	0	NA
AT2G10920	0	0	NA
AT4G13985	0	0	NA
AT2G07772	0.635609	1.16685	-0.87641
AT4G20370	1.60438	0	Inf
AT5G50490	0	0	NA
AT2G22040	0	0	NA
AT1G06148	4.81639	3.47352	0.47155
AT4G32650	34.0455	39.361	-0.20931
AT4G19220	19.1908	13.6699	0.48942
AT1G21529	0.635609	0	Inf
[truncated: 6,423 more rows]

## Sheet: Group2
Gene_id	nrp2nrp1_RPKM	Columbia_RPKM	log2FoldChange
AT5G27270	402.223	442.97	-0.13922
AT1G73970	216.146	232.21	-0.10342
AT1G30280	62.5622	49.5939	0.33513
AT1G74680	109.657	126.792	-0.20947
AT3G21060	265.953	198.598	0.42132
AT1G23940	75.3251	53.6734	0.48892
AT5G54062	0	0	NA
AT1G28210	149.676	66.2918	1.1749
AT1G55930	384.744	362.629	0.085404
AT3G29070	0	0.38895	#NAME?
AT4G18190	0	0	NA
AT1G49470	209.934	233.946	-0.15624
AT2G17040	151.316	94.2408	0.68315
AT4G29420	81.7867	82.9985	-0.02122
AT3G56690	233.876	192.698	0.2794
AT2G44600	119.307	115.76	0.043545
AT5G19172	0	0	NA
AT3G50110	143.786	121.087	0.24788
AT4G13800	90.0027	93.4469	-0.054177
AT2G46970	17.3656	17.3851	-0.001618
AT5G03470	202.009	208.17	-0.043342
AT1G56440	137.519	118.665	0.21274
AT4G28700	18.3467	20.5533	-0.16385
AT5G16570	121.923	110.712	0.13916
AT5G44568	102.129	96.2084	0.086156
AT5G63930	113.567	128.195	-0.1748
AT3G21240	163.189	141.516	0.20558
AT5G46640	65.8388	83.0455	-0.33496
AT4G16860	1014.24	1180.56	-0.21908
AT1G29590	28.8778	30.074	-0.058555
AT2G37420	206.585	192.271	0.10359
AT2G24600	167.088	169.011	-0.016513
AT4G04970	669.471	661.438	0.017417
AT5G47150	2.56409	0.66487	1.9473
AT4G12710	156.33	135.251	0.20895
AT1G51450	237.833	270.047	-0.18326
AT5G53890	289.486	294.99	-0.027173
AT2G37890	106.735	78.9206	0.43556
AT2G23755	14.1118	19.3641	-0.45648
AT5G55740	757.606	732.39	0.048836
AT1G13070	0.3241	0.312055	0.054639
AT1G75000	153.368	166.731	-0.12052
AT2G19780	193.021	194.734	-0.012752
AT1G28530	298.284	199.08	0.58334
AT5G50280	535.007	520.031	0.040961
AT1G48360	142.898	182.51	-0.35299
AT3G45750	195.741	203.91	-0.058987
AT1G79360	20.5456	19.8094	0.052647
AT5G62820	30.492	34.0422	-0.1589
AT1G70750	293.696	279.598	0.070966
AT5G14350	141.426	146.219	-0.048087
AT5G65830	86.9425	101.159	-0.2185
AT3G58710	72.2804	62.2525	0.21547
AT1G22180	70.5994	70.6287	-0.00059954
AT1G67510	165.867	169.675	-0.032743
AT4G19645	29.1125	20.8497	0.48161
AT4G28370	243.831	254.878	-0.063924
AT2G45880	390.83	383.33	0.027954
AT3G12940	174.697	173.364	0.011051
AT2G42395	53.3217	38.6624	0.46379
AT3G52430	289.248	290.207	-0.0047716
AT4G14811	0	0	NA
AT1G18090	127.57	131.684	-0.045791
AT4G37740	202.392	224.091	-0.14693
AT5G49450	0	0	NA
AT4G28150	43.5871	38.8822	0.16479
AT4G19620	0	0	NA
AT4G03250	151.714	139.907	0.11689
AT2G32470	0	0	NA
AT1G18590	514.21	495.908	0.052285
AT2G27990	53.5801	51.2783	0.063348
AT2G39710	323.275	364.71	-0.17399
AT5G61930	94.2883	87.2436	0.11203
AT1G61810	7.3923	2.30204	1.6831
AT2G20562	42.7586	42.0469	0.024213
AT3G02150	166.398	189.765	-0.18958
AT4G17616	165.492	153.619	0.10741
AT2G20595	0	0	NA
AT4G30360	177.257	194.635	-0.13493
AT1G21140	69.6455	65.2552	0.093937
AT5G43525	0	0	NA
AT4G36880	16.0073	13.7607	0.21818
AT2G34780	557.913	426.59	0.38719
AT5G18950	115.396	93.3734	0.30551
AT5G65210	126.602	130.137	-0.039726
AT1G34120	123.147	120.673	0.029281
AT3G50270	338.139	422.174	-0.32022
AT2G15020	2210.81	2123.98	0.057804
AT1G56350	110.911	106.35	0.060583
AT4G13070	99.4728	81.1778	0.29322
AT2G19260	159.531	142.522	0.16265
AT1G53345	37.7982	37.8233	-0.00096037
AT2G29640	57.1285	44.657	0.35532
AT3G22400	114.761	132.184	-0.20391
AT2G28240	180.173	199.223	-0.145
AT1G23540	8.99468	4.3893	1.0351
AT1G23052	0	0	NA
AT1G49940	19.193	26.967	-0.49061
AT5G54260	161.892	142.113	0.18799
AT2G21260	5.43892	5.9451	-0.12838
AT1G65420	87.8573	87.4863	0.006105
AT3G07060	273.741	185.013	0.56518
AT1G26810	115.258	112.011	0.041233
AT3G02980	17.3309	17.6227	-0.02409
AT5G40170	352.51	345.636	0.028409
AT1G05420	35.2779	32.7174	0.10871
AT1G30570	275.244	339.175	-0.30132
AT2G42950	150.141	140.92	0.091438
AT2G29990	123.153	82.7573	0.57349
AT2G44900	401.939	410.16	-0.02921
AT2G16530	79.2733	77.3249	0.035902
AT5G28030	401.762	383.225	0.06815
AT1G59540	209.931	198.84	0.078307
AT3G12860	274.149	165.556	0.72764
AT5G23370	16.6822	21.9331	-0.3948
AT1G53200	196.793	132.242	0.5735
AT5G35400	144.613	147.251	-0.026076
AT3G17580	12.5681	12.842	-0.031103
AT5G25800	173.468	140.568	0.3034
AT5G25320	0.320571	1.08996	-1.7656
AT4G13320	8.01885	9.73515	-0.27981
AT1G03070	12.83	9.95008	0.36674
AT2G07708	17.3276	36.8698	-1.0894
AT1G53920	60.7974	73.7526	-0.27869
AT1G64570	381.258	402.848	-0.079468
AT1G44191	0	0	NA
AT2G35710	33.7206	41.6697	-0.30537
AT4G37730	30.5091	30.4268	0.0038968
AT3G29230	621.663	622.331	-0.0015505
AT3G01830	6.77081	4.51809	0.58362
AT1G62130	136.111	132.83	0.035205
AT4G13240	0	0	NA
AT4G22560	100.266	93.1001	0.10698
AT4G09560	125.365	124.337	0.011871
AT4G02460	154.235	126.31	0.28816
AT1G09300	288.263	136.53	1.0782
AT5G21900	54.5214	46.9586	0.21543
AT3G47700	145.773	140.627	0.051851
AT5G49470	401.785	409.835	-0.028621
AT5G38970	7.97354	7.39697	0.10829
AT1G58230	732.784	769.792	-0.07108
AT4G36870	735.02	765.418	-0.058464
AT1G48490	503.47	528.895	-0.071073
AT3G53210	41.8972	47.9098	-0.19347
AT2G45720	165.997	186.035	-0.16442
AT3G05160	339.7	375.551	-0.14475
AT5G11150	394.878	392.174	0.0099124
AT4G32050	245.443	218.666	0.16666
AT3G06433	291.108	386.034	-0.40717
AT1G47510	31.8477	29.6641	0.10247
AT1G25250	65.8387	67.8389	-0.043177
AT3G23670	371.497	437.438	-0.23573
AT2G45280	125.208	104.742	0.25748
AT5G35410	104.188	102.353	0.02563
AT1G51130	89.5631	80.9162	0.14648
AT3G14160	187.824	144.665	0.37666
AT4G21534	103.651	100.356	0.046615
AT2G17150	264.468	297.425	-0.16943
AT2G34380	96.5472	99.7103	-0.046508
AT3G53090	274.721	257.085	0.095723
AT2G14365	0	0	NA
AT4G01860	463.775	456.973	0.021315
AT1G16630	238.829	288.677	-0.27348
AT5G25050	131.339	146.348	-0.15612
AT1G56060	7.41348	4.40506	0.75099
AT3G21230	82.3294	90.0599	-0.12948
AT2G23760	838.012	878.216	-0.067605
AT1G18550	148.219	149.693	-0.014276
AT4G00905	57.6423	55.5121	0.054325
AT1G13609	150.179	105.748	0.50606
AT4G24015	32.5721	30.8611	0.077847
AT3G59150	58.366	56.8889	0.036981
AT4G13345	201.775	234.572	-0.21729
AT4G17750	107.64	100.938	0.092741
AT1G79915	4.81161	4.29202	0.16486
AT1G04280	280.461	277.36	0.016039
AT5G50260	6.74715	8.70186	-0.36705
AT4G02360	9.97403	10.0223	-0.0069714
AT1G61310	178.575	175.43	0.025636
AT3G59410	440.431	440.332	0.00032392
AT3G21480	205.872	193.65	0.088294
AT3G46230	0.317804	2.56886	-3.0149
AT1G62830	281.92	267.614	0.075133
AT1G22770	1749.56	1697.2	0.043835
AT2G02820	244.982	202.131	0.27739
AT1G10900	934.219	925.345	0.013769
AT5G37072	31.4509	28.9091	0.12158
AT5G46400	208.697	202.978	0.040083
AT5G06680	282.727	247.315	0.19306
AT5G45480	295.512	311.053	-0.073942
AT1G32780	144.331	146.175	-0.018317
AT2G30933	24.6909	21.8968	0.17326
AT1G23050	0	0	NA
AT4G16008	84.2433	103.061	-0.29086
AT3G21360	100.773	129.449	-0.36127
AT3G09160	71.4593	97.1659	-0.44333
AT4G37150	56.6406	57.2591	-0.015668
AT4G15980	0	0	NA
AT1G33060	177.793	179.992	-0.017735
AT5G43513	0	0	NA
AT1G16250	108.733	126.799	-0.22175
AT4G09820	16.0569	24.2733	-0.59618
AT1G64800	0	0.66487	#NAME?
AT1G63230	36.1754	36.3467	-0.0068171
AT2G22390	29.5406	34.1985	-0.21123
AT2G34440	9.94809	13.0977	-0.39682
AT5G04790	61.9485	65.683	-0.084452
AT5G43160	42.6141	55.9165	-0.39194
AT2G25290	213.707	219.368	-0.037714
AT5G53048	6.09113	6.6302	-0.12234
AT3G05650	137.428	135.81	0.017092
AT1G01440	316.932	273.037	0.21508
AT3G29140	15.0629	22.8802	-0.6031
AT5G17700	378.304	298.906	0.33985
AT5G24740	758.299	729.195	0.056461
AT5G17850	48.2714	63.1605	-0.38785
AT1G50700	90.0881	78.8042	0.19306
AT3G19300	95.6079	83.3216	0.19844
AT3G25905	19.253	25.2638	-0.39198
AT1G17170	24.1574	16.2886	0.5686
AT5G22110	98.6186	109.882	-0.15603
AT2G30985	0	0	NA
AT3G48540	31.3427	40.9919	-0.38721
AT5G46920	229.626	142.244	0.69092
AT5G55980	0	0	NA
AT3G24020	11.5474	10.3298	0.16076
AT5G27000	55.0143	52.2128	0.075401
AT2G21510	13.1289	13.116	0.0014169
AT1G30755	78.82	83.9189	-0.090435
AT4G03410	207.075	171.156	0.27484
AT1G27910	409.481	393.622	0.056985
AT3G61898	48.5433	46.1942	0.07156
AT2G41830	184.065	149.123	0.30371
AT3G56620	83.172	78.483	0.083719
AT4G29820	95.9904	71.5337	0.42427
AT5G07360	324.816	267.084	0.28233
AT1G66960	1.29287	1.05382	0.29495
AT5G06590	58.268	57.5317	0.018348
AT1G65845	129.658	115.006	0.173
AT3G07500	41.6209	33.3772	0.31844
AT5G64395	7.04579	6.69134	0.074466
AT1G04050	84.0468	67.9129	0.30751
AT5G06250	35.3268	24.416	0.53294
AT3G08970	50.0651	38.1334	0.39275
AT3G50650	104.367	101.892	0.034624
AT5G64520	66.0172	70.2083	-0.0888
AT5G17000	326.532	339.027	-0.054176
AT4G03820	94.5189	76.2667	0.30955
AT1G45225	0	0	NA
AT2G15310	70.3664	73.6133	-0.06508
AT1G14040	131.582	76.149	0.78906
AT1G71160	0	0	NA
AT1G80450	81.1134	117.729	-0.53745
AT1G67410	125.529	109.375	0.19873
AT3G07260	3.5238	3.13646	0.168
AT1G17070	248.189	232.201	0.096064
AT1G31920	252.508	296.145	-0.22997
AT2G40008	0.6482	0	Inf
AT5G47240	241.054	186.586	0.36951
AT2G01275	10.551	12.8447	-0.2838
AT5G15070	126.861	146.735	-0.20996
AT4G14830	99.7482	112.559	-0.17432
AT5G40450	3491.68	3622.87	-0.053214
AT1G67920	5.78315	6.20527	-0.10164
AT5G22270	79.2324	78.2677	0.017673
AT5G01580	31.0419	19.5768	0.66507
AT3G43920	215.064	219.092	-0.026772
AT5G18750	174.463	160.269	0.12243
AT1G52080	74.1828	74.1943	-0.00022324
AT5G41320	1.28581	2.45583	-0.93353
AT3G44530	315.448	324.724	-0.041811
AT1G07910	373.112	362.589	0.041274
AT2G29940	85.5538	113.685	-0.41014
AT3G59695	0	0	NA
AT1G01590	3.22488	3.13646	0.04011
AT1G80370	109.572	131.16	-0.25945
AT3G23160	141.756	148.265	-0.064768
AT5G61200	66.5617	76.3397	-0.19774
AT5G37340	97.1989	94.6488	0.038355
AT5G41110	124.026	110.753	0.1633
AT2G18193	16.4387	6.37929	1.3656
AT3G28490	0	0	NA
AT2G22680	71.0273	67.6732	0.069789
AT1G67820	38.8012	47.579	-0.29422
AT2G32590	172.807	175.572	-0.022903
AT5G46490	283.029	341.963	-0.27289
AT5G38300	94.7976	103.129	-0.12152
AT2G43850	155.686	164.718	-0.08136
AT5G22980	0	0	NA
AT5G14080	163.534	179.052	-0.13079
AT2G26710	77.1185	124.404	-0.68989
AT3G10010	335.183	286.066	0.2286
AT1G09450	106.838	89.9379	0.24843
AT1G02990	316.462	288.432	0.1338
AT1G20030	286.772	429.31	-0.58211
AT3G15120	570.929	529.907	0.10757
AT2G47310	153.879	134.514	0.19404
AT5G01770	362.954	376.532	-0.052984
AT2G31830	95.1576	54.4581	0.80517
AT1G62930	67.6523	75.8986	-0.16593
AT3G26165	168.151	230.96	-0.45789
AT3G48280	102.07	183.047	-0.84265
AT1G71230	61.9193	59.7746	0.050856
AT4G34440	0	0	NA
AT3G55090	35.9151	48.9225	-0.44591
AT4G31441	9.95791	9.12232	0.12644
AT4G14305	12.177	9.97046	0.28843
AT1G76650	10.5412	15.9291	-0.59563
AT5G57880	28.7534	27.7765	0.049866
AT1G75050	13.5074	15.3048	-0.18023
AT1G69210	79.45	66.6784	0.25283
AT3G56640	152.768	183.756	-0.26645
AT5G02080	46.0709	40.7091	0.1785
AT1G68340	66.1687	54.3987	0.28258
AT5G18780	20.1714	24.3006	-0.26868
AT2G45750	69.9684	81.3883	-0.21812
AT2G01170	367.568	411.88	-0.16421
AT2G46380	135.059	152.94	-0.17937
AT3G06910	156.717	132.204	0.2454
AT5G02650	91.3065	128.922	-0.49771
AT2G21090	190.095	152.969	0.31348
AT5G39080	555.293	700.349	-0.33482
AT2G35850	0	0	NA
AT3G24630	82.5349	90.5774	-0.13415
AT4G09984	0	0	NA
AT5G23010	3226.74	3364.13	-0.060156
AT5G14870	15.0893	13.9569	0.11255
AT4G02040	39.122	37.5565	0.058918
AT1G10270	795.498	442.066	0.8476
AT2G40120	75.6596	67.5715	0.16311
AT5G08510	122.026	111.439	0.13093
AT4G33310	10.1989	4.15877	1.2942
AT1G03830	354.234	214.049	0.72676
AT5G19420	269.494	270.145	-0.0034801
AT5G51350	118.05	129.981	-0.13891
AT1G64561	4.49257	7.93509	-0.82071
AT1G08340	39.1406	35.6073	0.13649
AT4G19440	193.162	147.293	0.39112
AT1G31250	1.29287	0	Inf
AT1G49715	0	0	NA
AT5G61040	213.713	236.658	-0.14713
AT4G26540	343.886	379.828	-0.14341
AT3G04210	605.776	463.327	0.38675
AT5G47230	22.0629	24.6897	-0.16229
AT5G01215	0.953413	0.332435	1.52
AT1G30410	540.437	540.616	-0.00047824
AT2G44260	3.1934	3.08457	0.050026
AT5G47940	92.4702	93.9689	-0.023195
AT1G74870	18.6149	8.52306	1.127
AT5G25550	0.320571	4.27164	-3.7361
AT1G03905	48.5311	53.322	-0.13582
AT5G62260	17.0359	25.7228	-0.59447
AT1G62045	63.5486	76.1444	-0.26088
AT1G30260	280.399	310.172	-0.14559
AT5G24350	572.924	671.058	-0.22809
AT1G09320	189.391	150.033	0.33609
AT3G57940	459.489	253.37	0.85878
AT5G20100	0.635609	0.332435	0.93507
AT2G03050	134.051	133.409	0.0069183
AT3G21930	0	0	NA
AT2G05160	147.57	169.707	-0.20165
AT1G60700	71.0862	74.8674	-0.074768
AT5G16350	45.8402	38.1176	0.26616
AT5G65200	102.502	102.837	-0.0047155
AT3G44400	75.1604	73.3106	0.035951
AT1G17480	97.9834	106.863	-0.12516
AT1G48880	88.761	92.6747	-0.06225
AT2G23180	100.833	104.132	-0.046451
AT1G04660	41.1608	84.6556	-1.0403
AT5G17420	239.119	199.842	0.25887
AT5G61520	176.233	151.727	0.21601
AT4G12670	227.146	252.533	-0.15285
AT4G12020	366	375.579	-0.037273
AT4G37190	189.523	139.726	0.43977
AT3G44320	99.9926	95.9096	0.060146
AT3G53440	129.515	87.2568	0.56978
AT2G02220	171.351	183.401	-0.098048
AT2G41370	208.025	205.227	0.019536
AT3G59880	77.6073	67.7533	0.1959
AT3G56330	332.807	238.534	0.48049
AT1G03055	119.332	147.884	-0.30948
AT5G54569	6.0939	5.96996	0.029645
AT1G69540	3.83378	6.09889	-0.66978
AT4G04980	0	0	NA
AT3G25570	0	0	NA
AT5G64690	5.78239	4.56347	0.34153
AT1G03370	458.857	415.109	0.14455
AT3G52072	11.5021	11.7094	-0.025766
AT5G57390	64.4252	63.2072	0.027535
AT5G16320	82.4835	80.6588	0.032274
AT1G73150	93.0514	94.615	-0.024041
AT5G41150	203.092	202.774	0.0022588
AT3G43670	481.218	511.455	-0.087916
AT4G22080	0	0	NA
AT2G05760	150.45	160.377	-0.092186
AT5G64390	279.563	318.872	-0.1898
AT5G05850	77.9829	80.4814	-0.045498
AT1G60630	91.447	89.061	0.038142
AT1G69890	88.7104	103.224	-0.21861
AT2G33793	67.1814	98.9577	-0.55875
AT1G68170	2.24905	2.36318	-0.071414
AT3G17380	54.8505	55.1636	-0.008211
AT5G02220	21.1767	17.3945	0.28385
AT4G28950	66.715	79.0573	-0.24489
AT2G18660	56.6401	21.7135	1.3832
AT5G13670	0	0.38895	#NAME?
AT1G32250	0	0	NA
AT2G28590	36.8679	37.4524	-0.022693
AT4G38480	78.2209	86.5015	-0.14517
AT1G79420	98.1846	110.845	-0.17497
AT3G13780	96.8574	106.407	-0.13566
AT2G43920	226.233	283.237	-0.3242
AT1G78265	0	0	NA
AT5G08020	222.141	210.324	0.078865
AT1G09575	43.2913	53.1643	-0.29638
AT1G53790	21.4966	23.2533	-0.11333
AT1G45180	142.009	164.658	-0.21349
AT1G67690	184.694	197.441	-0.096281
AT5G01640	31.7821	28.0476	0.18034
AT1G67792	24.3482	20.5647	0.24364
AT1G13960	236.175	230.805	0.03318
AT3G63430	89.5492	99.2802	-0.14883
AT1G06590	182	176.918	0.040856
AT1G77500	207.985	210.495	-0.017305
AT3G06455	62.5078	50.7765	0.29988
AT5G04500	0.968771	0.312055	1.6344
AT3G45290	35.3285	27.4006	0.36663
AT1G08320	1.60362	2.06688	-0.36613
AT5G60300	218.446	196.819	0.15041
AT5G58690	45.7783	37.7036	0.27996
AT4G19010	132.52	120.431	0.138
AT1G35230	66.2293	35.6364	0.89412
AT1G53680	64.541	107.11	-0.73081
AT1G51410	0	0	NA
AT3G27425	0	0	NA
AT3G20490	265.791	213.099	0.31877
AT1G76600	42.6406	36.4554	0.22609
AT5G54650	174.223	179.571	-0.043619
AT3G61380	126.962	154.385	-0.28214
AT1G80150	171.158	87.7181	0.96438
AT1G07240	362.335	411.278	-0.18279
AT1G60760	0.320571	0	Inf
AT4G38300	67.4417	72.9552	-0.11337
AT3G02680	81.0423	71.0864	0.1891
AT2G19490	157.478	105.92	0.57218
AT3G23380	0.638375	0.64449	-0.013753
AT1G31490	0	0	NA
AT1G45221	0	0	NA
AT4G29850	0	0	NA
AT1G76130	620.91	673.277	-0.11682
AT1G54740	165.989	220.526	-0.40986
AT5G19221	0	0	NA
AT5G50390	150.941	129.759	0.21814
AT1G33415	56.4956	51.0859	0.14521
AT5G59670	400.526	222.903	0.84548
AT2G32400	410.576	377.075	0.1228
AT5G24830	123.92	130.718	-0.077044
AT5G56370	31.6874	41.5613	-0.39133
AT5G54090	134.929	140.743	-0.060864
AT1G77570	37.6499	15.9267	1.2412
AT1G60545	1.60085	1.87233	-0.22599
AT4G30560	74.2023	81.4442	-0.13435
AT1G16490	20.1943	13.8079	0.54845
AT3G27997	39.4171	38.2507	0.043337
AT1G65470	321.952	296.287	0.11985
AT2G23200	425.193	346.656	0.29461
AT5G61540	113.961	99.8004	0.19143
AT3G52490	111.688	115.701	-0.050926
AT5G14930	105.008	105.013	-7.2251e-05
AT2G44460	9.64011	5.0588	0.93026
AT3G13229	0	0	NA
AT2G24350	59.6035	52.1066	0.19393
AT3G04000	60.3524	88.8166	-0.55742
AT1G13920	107.851	137.942	-0.35502
AT1G01750	13.4578	10.425	0.36839
AT2G34200	76.8959	67.8671	0.1802
AT3G27580	67.2658	74.08	-0.13921
AT1G49870	220.255	223.2	-0.019159
AT1G52260	121.395	98.0458	0.30818
AT3G18524	254.512	258.029	-0.019798
AT1G75890	5.79374	7.2137	-0.31625
AT2G20635	144.545	161.232	-0.15762
AT2G41300	52.3005	57.9718	-0.14853
AT1G13780	90.4482	91.1802	-0.011629
AT1G04635	63.2613	50.0486	0.33799
AT3G24620	0	0	NA
AT5G44740	110.159	115.464	-0.067845
AT3G06145	360.997	387.507	-0.10224
AT4G08300	301.381	339.783	-0.17303
AT1G65380	150.607	156.392	-0.054381
AT3G07980	313.209	316.279	-0.014073
AT4G31400	32.3608	34.0087	-0.071658
AT3G07650	384.518	386.858	-0.0087558
AT1G49650	356.331	461.513	-0.37315
AT5G53870	36.9841	24.9676	0.56685
AT2G17470	16.3027	16.9062	-0.052446
AT3G04020	94.3833	72.567	0.37922
AT5G43725	35.9188	44.7727	-0.31788
AT2G46950	2.57945	5.65343	-1.1321
AT1G32280	0	0	NA
AT3G25210	114.141	92.1435	0.30886
AT5G37550	132.434	132.392	0.00045485
AT4G04220	79.2218	112.313	-0.50356
AT2G44450	45.4239	43.5005	0.062422
AT3G27027	42.1429	41.2288	0.031638
AT5G60250	11.5552	14.1876	-0.29609
AT5G28442	35.6174	25.698	0.47093
AT4G21350	165.418	156.82	0.077006
AT4G35870	174.778	185.909	-0.08907
AT3G06020	63.0557	64.7784	-0.038885
AT1G72120	34.1324	23.0813	0.56442
AT3G07525	106.784	101.194	0.077575
AT3G18010	139.386	152.724	-0.13184
AT2G23470	141.744	72.0244	0.97673
AT3G07280	198.82	209.098	-0.072716
AT1G58160	21.5041	22.8124	-0.085209
AT4G37050	0.9723	0.64449	0.59324
AT2G21070	55.7769	3.14108	4.1503
AT4G29150	77.4115	113.212	-0.54841
AT2G40330	35.4106	46.4369	-0.39109
AT1G58420	16.4643	13.0977	0.33003
AT3G05040	417.865	338.221	0.30507
AT1G61970	61.438	75.6475	-0.30016
AT4G30074	0	0	NA
AT5G63710	333.882	307.079	0.12073
AT4G26180	65.9479	59.623	0.14546
AT5G63010	79.6731	97.1382	-0.28595
AT1G03270	97.8826	96.6098	0.018883
AT2G36340	155.974	125.076	0.3185
AT5G15710	106.45	98.4826	0.11224
AT2G16720	68.741	38.7751	0.82604
AT1G03120	24.7339	27.3327	-0.14414
AT3G27630	8.96749	7.42848	0.27164
AT4G23060	217.66	243.801	-0.16363
AT2G39690	92.6431	106.03	-0.19472
AT3G18350	170.87	183.108	-0.099788
AT4G19865	46.4965	41.4758	0.16485
AT2G37930	84.8814	80.2015	0.08182
AT3G45590	34.6483	29.8614	0.21451
AT3G12700	245.594	277.279	-0.17506
AT3G49570	62.5935	28.8774	1.1161
AT4G30710	209.817	222.329	-0.083565
AT5G04360	858.225	895.673	-0.061616
AT5G57250	191.902	201.89	-0.073203
AT1G30640	97.2521	81.5803	0.25351
AT1G53350	171.103	182.452	-0.092647
AT4G23190	57.7497	58.0596	-0.0077226
AT2G38860	540.553	529.94	0.028607
AT1G20150	0.638375	0	Inf
AT5G03100	77.6085	60.3146	0.36371
AT1G27380	16.3374	9.64915	0.7597
AT5G67100	349.078	349.577	-0.0020607
AT4G18780	126.501	137.365	-0.11886
AT3G28540	230.95	163.392	0.49925
AT5G41120	68.9064	45.6977	0.59252
AT5G06620	64.9943	55.9845	0.21529
AT2G39820	1.60362	1.08996	0.55706
AT3G04950	131.716	92.0711	0.51661
AT2G46690	485.664	458.761	0.082216
AT1G25400	29.5595	46.0884	-0.64078
AT1G01200	26.359	39.9875	-0.60125
AT3G05980	41.7738	52.3719	-0.32619
AT3G46790	400.336	322.065	0.31386
AT3G11160	0.958946	1.03344	-0.10793
AT3G62090	20.4749	20.8704	-0.027601
AT5G42400	334.997	339.037	-0.017295
AT2G31650	211.296	206.424	0.033661
AT3G21295	150.411	140.668	0.096615
AT2G25560	230.147	212.243	0.11684
AT4G29860	104.919	107.887	-0.04025
AT1G26780	14.7526	11.7976	0.32249
AT3G06100	17.0473	25.3271	-0.57114
AT2G31320	208.724	214.104	-0.036716
AT3G19050	536.566	524.634	0.032445
AT1G17970	185.053	217.998	-0.23638
AT2G04660	217.852	182.199	0.25783
AT1G30974	0	0	NA
AT3G05675	85.5413	89.815	-0.070337
AT2G17110	224.5	229.367	-0.030942
AT1G28390	96.5985	126.258	-0.3863
AT4G13395	7.05866	7.05081	0.0016052
AT1G20730	0.320571	0	Inf
AT4G01230	4.47769	5.07455	-0.18053
AT3G27880	57.7012	51.9215	0.15227
AT5G02010	175.83	166.732	0.076651
AT3G59140	402.529	347.137	0.21359
AT1G77410	97.4152	76.549	0.34776
AT3G14475	0	0	NA
AT5G67390	147.221	143.963	0.032281
AT3G25180	5.1856	0	Inf
AT1G80440	287.234	365.81	-0.34887
AT5G60500	0	0	NA
AT5G61610	6.449	15.3271	-1.2489
AT2G27060	408.091	393.884	0.05112
AT4G21400	90.6158	114.797	-0.34125
AT4G34360	102.685	39.6486	1.3729
AT3G14570	305.18	255.465	0.25654
AT2G24110	43.3403	32.9975	0.39335
AT4G18600	373.781	365.394	0.032738
AT3G59080	84.3825	98.4997	-0.22318
AT3G46990	128.86	122.641	0.071365
AT2G43570	34.2468	22.3557	0.61532
AT1G11220	80.0588	89.6891	-0.16387
AT5G54180	572.05	495.302	0.20783
AT5G47380	156.792	180.106	-0.2
AT4G22115	0	0	NA
AT1G16410	2392.14	2060.36	0.21541
AT1G65486	77.9713	74.705	0.061738
AT5G16820	153.006	178.483	-0.2222
AT4G35480	82.8605	105.306	-0.34583
AT3G19280	109.439	103.081	0.086338
AT4G25420	30.247	39.7298	-0.39343
AT2G32010	276.731	285.004	-0.0425
AT1G62920	32.0394	34.187	-0.093601
AT4G36740	0.641142	0.312055	1.0388
AT2G18915	371.576	340.493	0.12603
AT3G60400	124.765	114.569	0.123
AT3G28340	27.1868	24.7663	0.13453
AT2G35945	0	0	NA
AT1G13810	213.554	131.079	0.70417
AT1G34300	180.314	194.427	-0.10872
AT3G01328	0	0	NA
AT3G44770	38.7407	18.7626	1.046
AT4G37445	36.2804	31.7969	0.19031
AT1G74710	278.887	314.994	-0.17564
AT5G21140	76.997	63.5871	0.27607
AT4G37530	86.8703	77.2743	0.16887
AT1G06660	53.0425	59.9631	-0.17693
AT3G15115	169.122	175.591	-0.054149
AT1G47470	0	0	NA
AT2G30650	1.2964	1.3455	-0.053627
AT3G03170	20.0851	20.9001	-0.05738
AT5G37000	74.8965	62.7013	0.2564
AT3G56930	105.159	111.01	-0.078119
AT2G42365	17.9219	17.2203	0.057615
AT5G37630	240.556	217.104	0.14798
AT1G62310	177.43	201.237	-0.18165
AT4G03926	0	0	NA
AT5G59240	48.8523	45.1365	0.11413
AT1G79620	166.67	133.577	0.31932
AT3G14900	1726.06	566.749	1.6067
AT3G29400	289.217	265.144	0.12538
AT4G39420	1331.56	1377.87	-0.049316
AT1G22065	9.31449	6.35891	0.5507
AT1G23620	0.320571	0	Inf
AT3G14020	82.1088	86.8678	-0.081284
AT4G18530	102.881	117.211	-0.18814
AT4G35140	202.951	189.899	0.095898
AT3G11750	117.32	114.025	0.041103
AT1G50590	56.1489	83.5881	-0.57404
AT3G07420	194.685	209.63	-0.1067
AT2G14475	0.3241	0	Inf
AT5G61920	18.5709	16.5441	0.16672
AT3G53220	87.2287	58.3409	0.58029
AT5G51380	136.749	114.966	0.25032
AT1G10095	50.9605	65.7313	-0.3672
AT3G21980	0	0	NA
AT1G61280	21.4761	19.4566	0.14248
AT5G57160	269.184	225.447	0.2558
AT3G21920	0.3241	0.332435	-0.036635
AT4G33550	25.9005	27.3762	-0.079942
AT5G48170	16.7035	34.1216	-1.0305
AT1G54530	5.13571	6.69134	-0.38173
AT1G78810	120.458	142.176	-0.23915
AT1G04620	743.756	907.751	-0.28747
AT3G02400	226.424	186.384	0.28075
AT1G53110	79.6178	72.7533	0.13008
AT1G15800	76.6738	71.9945	0.090849
AT1G01640	17.6643	20.542	-0.21774
AT5G06930	47.3519	49.1145	-0.052727
AT3G47160	244.551	275.35	-0.17113
AT1G18200	16.4243	19.1332	-0.22025
AT4G28020	140.924	130.6	0.10975
AT3G25590	283.123	273.904	0.04776
AT4G03500	118.101	136.093	-0.20457
AT5G22130	165.148	142.871	0.20905
AT1G80080	419.097	524.484	-0.32361
AT1G08060	437.223	433.056	0.013818
AT5G14130	1.61344	0.7779	1.0525
AT5G53080	120.404	119.815	0.0070816
AT3G25221	0	0.38895	#NAME?
AT5G03840	18.3135	13.9525	0.39238
AT1G76420	28.5665	34.5214	-0.27317
AT5G60050	166.243	169.304	-0.026325
AT1G64710	512.161	483.896	0.081899
AT4G39550	80.8845	70.4569	0.19912
AT4G25515	105.709	111.476	-0.076636
AT2G15890	1443.84	1457.44	-0.013527
AT1G77980	0	0	NA
AT1G56300	631.203	699.533	-0.14829
AT2G19090	168.483	175.409	-0.058125
AT3G51490	26.5819	23.1654	0.19847
AT2G27150	326.372	334.649	-0.036133
AT5G10800	148.431	139.689	0.087572
AT5G18525	361.789	370.337	-0.033688
AT5G59980	152.603	79.1933	0.94633
AT5G18270	14.1146	12.2679	0.2023
AT2G37540	326.594	330.381	-0.016635
AT5G58500	21.2142	18.3484	0.20938
AT5G56840	65.6961	81.6893	-0.31434
AT3G11010	201.848	150.248	0.42593
AT5G15150	24.0108	21.0806	0.18777
AT2G33750	12.5074	13.4551	-0.10537
AT5G47330	74.4033	84.8437	-0.18944
AT2G16245	0.317804	0	Inf
AT5G61460	192.013	161.693	0.24794
AT3G03970	87.1587	81.3258	0.099931
AT1G67550	428.537	384.173	0.15767
AT5G04047	0	0	NA
AT2G33870	0	0	NA
AT1G71015	6.74639	7.62303	-0.17625
AT2G31432	0	0	NA
AT4G34420	23.0916	26.2339	-0.18407
AT2G20430	0	0	NA
AT1G35910	35.6446	33.0814	0.10766
AT4G35290	262.067	267.014	-0.026977
AT2G16390	168.895	153.57	0.13724
AT2G32510	48.8371	55.1903	-0.17644
AT5G27630	85.0095	52.0972	0.70642
AT1G01880	56.9661	40.0399	0.50866
AT1G05440	68.1971	59.3841	0.19963
AT5G35390	0.644671	0	Inf
AT1G78770	129.323	129.779	-0.0050725
AT1G05600	127.173	108.141	0.23388
AT1G49530	19.8718	22.5615	-0.18314
AT2G18000	29.2291	15.2235	0.9411
AT3G01324	0	0	NA
AT3G53860	38.7523	34.6689	0.16064
AT1G04390	179.501	188.557	-0.071008
AT2G30480	93.4963	62.4021	0.58331
AT1G71990	57.7473	69.815	-0.27378
AT2G38060	20.8803	21.1211	-0.01654
AT2G06040	278.542	189.263	0.55751
AT5G39670	62.6702	24.2687	1.3687
AT5G42146	129.271	139.333	-0.10814
AT4G17210	0	0	NA
AT1G54120	73.0378	68.3719	0.09524
AT5G18180	11.8675	8.17025	0.53857
AT5G02180	275.756	286.053	-0.052888
AT1G72270	174.85	208.208	-0.25191
AT5G28530	135.174	134.486	0.0073603
AT1G06800	166.275	150.653	0.14235
AT1G73325	34.5088	22.29	0.63057
AT1G72520	95.9226	91.4366	0.069099
AT3G58240	0	0	NA
AT2G40230	263.157	267.919	-0.025876
AT4G21510	38.0694	47.3712	-0.31538
AT4G28703	5.42557	7.67752	-0.50087
AT1G67210	114.766	105.813	0.11718
AT1G14070	49.3153	49.3404	-0.00073424
AT2G36730	81.6173	56.7403	0.5245
AT5G07710	115.804	111.659	0.052585
AT4G39190	95.344	77.2096	0.30436
AT5G61980	77.6341	60.1992	0.36695
AT5G52600	33.8075	24.845	0.44438
AT3G51320	153.959	141.092	0.12591
AT5G27320	229.853	222.118	0.049385
AT4G18210	79.0894	73.4962	0.10581
AT2G23093	78.2254	68.6076	0.18927
AT1G62422	201.085	202.446	-0.0097309
AT1G34245	98.313	130.118	-0.40437
AT4G36140	335.442	388.992	-0.21368
AT1G33770	9.31477	17.4623	-0.90665
AT5G06865	0.3241	0.38895	-0.26315
AT2G22920	5.44446	4.04111	0.43004
AT3G48190	604.533	661.468	-0.12985
AT1G59620	260.94	211.662	0.30196
AT2G37390	173.085	226.735	-0.38953
AT1G28685	0.638375	1.71869	-1.4288
AT3G55910	1.92142	3.9846	-1.0523
AT3G48150	155.736	164.664	-0.080422
AT3G49551	4.46386	1.67793	1.4116
AT1G14600	122.752	106.894	0.19957
AT2G31600	73.1575	73.0367	0.0023828
AT2G44190	92.2639	68.6918	0.42563
AT4G34800	8.9529	13.6677	-0.61034
AT2G26580	313.359	290.153	0.111
AT1G28050	289.056	266.284	0.11839
AT4G10390	78.498	45.8009	0.77728
AT1G03502	0.644671	3.6023	-2.4823
AT2G37900	84.3842	80.1848	0.073646
AT1G76705	15.732	15.5013	0.021314
AT4G31730	31.111	31.2791	-0.0077754
AT5G43950	144.296	141.104	0.032268
AT1G10280	122.358	129.163	-0.078092
AT5G60280	58.6622	50.1295	0.22677
AT2G25640	208.92	221.283	-0.082939
AT5G13880	50.0062	47.9879	0.059436
AT2G24160	97.2761	103.209	-0.085408
AT1G31120	172.511	157.412	0.13214
AT5G07790	100.259	82.1151	0.28801
AT1G47560	36.8143	34.4069	0.097569
AT1G71210	315.675	236.92	0.41404
AT3G57360	52.2044	28.1879	0.88909
AT2G13550	121.292	134.193	-0.14583
AT5G49390	39.3268	37.3439	0.074641
AT1G78910	56.0822	67.8815	-0.27548
AT1G26320	0	0	NA
AT5G63300	11.5638	7.50538	0.62362
AT5G49300	63.238	49.6635	0.34861
AT3G22000	0	0	NA
AT3G53510	107.219	107.608	-0.0052257
AT4G23420	25.9566	16.3905	0.66324
AT4G31890	148.439	156.16	-0.073158
AT4G37140	4.83832	3.74481	0.36961
AT2G22730	45.7571	63.3613	-0.46961
AT5G18260	6.38251	5.03379	0.34248
AT3G22460	22.6799	14.3689	0.65847
AT4G26990	61.2758	73.6839	-0.26603
AT5G55950	46.8739	47.3346	-0.01411
AT1G23880	95.038	95.0716	-0.00050913
AT1G78955	23.7323	21.3902	0.1499
AT5G25440	76.8945	63.1041	0.28515
AT5G18820	457.879	212.893	1.1048
AT5G67190	170.669	245.627	-0.52527
AT2G39110	7.69351	8.5592	-0.15383
AT4G16000	67.3293	75.9943	-0.17466
AT4G18340	39.1462	51.8505	-0.40549
AT5G54140	60.959	70.8046	-0.216
AT3G53800	575.437	552.315	0.059164
AT3G48660	66.9096	66.4274	0.010435
AT5G42630	14.4439	11.2772	0.35705
AT4G30870	83.5679	55.164	0.59922
AT5G54520	68.646	60.2039	0.18932
AT1G07130	2.89095	4.98856	-0.78708
AT4G02390	151.832	109.989	0.46512
AT5G51370	53.4974	60.7151	-0.18259
AT4G14840	32.3454	47.8915	-0.56621
AT5G05340	7.10425	6.21192	0.19364
AT4G02730	67.677	58.6575	0.20635
AT1G78476	5.77762	5.83207	-0.013534
AT2G27480	38.8045	42.7893	-0.14103
AT4G15960	39.3399	37.7874	0.058089
AT1G22985	51.0654	40.3039	0.34143
AT5G03260	199.526	245.197	-0.29736
AT1G70420	172.633	218.053	-0.33697
AT3G55180	0	0.332435	#NAME?
AT3G22275	5.17854	0.721385	2.8437
AT5G18403	0.3241	0	Inf
AT2G35345	9.95868	13.0118	-0.3858
AT5G24940	0	0	NA
AT2G20875	89.9887	106.396	-0.24163
AT1G23480	251.532	260.639	-0.051307
AT5G42235	0.966004	0.66487	0.53896
AT2G45840	0	0.64449	#NAME?
AT1G50750	9.27471	9.87521	-0.09051
AT2G16367	158.931	49.9042	1.6712
AT5G34930	195.908	195.5	0.0030039
AT2G13680	42.9306	31.0012	0.46968
AT2G15128	92.7504	71.6667	0.37205
AT1G69310	177.761	174.933	0.023134
AT1G53903	0	0	NA
AT4G30060	198.095	181.773	0.12405
AT5G15120	46.6005	38.4271	0.27822
AT4G04940	579.04	268.592	1.1082
AT2G32790	2.88113	2.77251	0.055441
AT1G33615	11.5112	8.94149	0.36445
AT4G24026	0.641904	1.40201	-1.1271
AT4G36080	736.635	695.717	0.082451
AT5G45260	297.767	327.624	-0.13786
AT4G01270	62.6574	68.1358	-0.12093
AT5G28340	26.6363	29.1395	-0.12958
AT2G36790	0	0.64449	#NAME?
AT1G17460	46.5618	65.4863	-0.49205
AT4G38050	101.931	97.5404	0.063519
AT5G17250	146.832	167.815	-0.1927
AT1G55180	88.4143	92.038	-0.05795
AT1G63880	359.849	460.265	-0.35507
AT1G68230	51.29	66.1766	-0.36764
AT2G35733	0	1.05382	#NAME?
AT4G28560	11.8612	11.3362	0.065317
AT2G25482	0	0	NA
AT1G64625	52.27	51.6587	0.016972
AT3G49110	457.271	370.105	0.30511
AT1G77620	188.782	171.778	0.13618
AT4G31050	105.713	141.907	-0.4248
AT1G53640	0.317804	1.08996	-1.7781
AT3G24515	70.2067	94.1269	-0.423
AT1G08800	284.305	260.712	0.12498
AT3G20170	150.642	144.392	0.061129
AT3G20040	90.2226	82.6164	0.12706
AT1G61640	295.955	164.154	0.85032
AT1G60270	604.596	497.7	0.2807
AT2G34600	0.6482	1.86786	-1.5269
AT1G19070	2.5515	2.37894	0.10103
AT1G48390	16.6406	22.7289	-0.44982
AT2G39435	47.2	47.8684	-0.020285
AT3G14750	102.902	110.621	-0.10435
AT2G23970	0.3241	1.28898	-1.9917
AT5G11990	32.4031	36.2495	-0.16183
AT2G24320	0.3241	0	Inf
AT1G17340	342.161	352.234	-0.041859
AT4G02070	348.231	292.055	0.2538
AT2G35035	32.7025	32.9208	-0.0095968
AT4G19460	29.6594	36.3531	-0.29359
AT1G77880	12.246	6.93778	0.81976
AT1G45215	0	0	NA
AT5G49430	613.071	619.706	-0.01553
AT3G56730	23.0503	26.008	-0.17417
AT3G07120	5.44999	4.73749	0.20213
AT4G21530	142.858	140.929	0.019615
AT1G09195	79.3591	105.544	-0.41138
AT2G18550	3.53286	0.7779	2.1832
AT3G19440	250.906	89.1475	1.4929
AT4G32790	122.278	118.395	0.046546
AT4G25240	164.099	146.451	0.16415
AT2G04650	78.8376	77.805	0.01902
AT3G51325	13.831	17.6114	-0.34861
AT5G28470	0	0	NA
AT5G52230	176.467	165.709	0.090752
AT2G16595	31.7642	36.4687	-0.19926
AT5G59732	0	0	NA
AT5G53730	81.5877	64.735	0.33381
AT1G74890	303.903	325.624	-0.099599
AT4G26950	162.967	133.217	0.2908
AT3G54490	2.87407	3.82633	-0.41287
AT1G15160	101.708	130.017	-0.35427
AT1G78320	31.774	21.5188	0.56225
AT4G16620	9.9252	10.4408	-0.073062
AT5G04880	111.356	146.491	-0.39563
AT5G11100	38.1616	24.26	0.65354
AT1G20180	0.317804	0	Inf
AT5G48310	201.347	207.287	-0.04194
AT4G13580	0.317804	1.2686	-1.997
AT3G53365	16.3105	13.1521	0.3105
AT4G11910	9.90831	14.7624	-0.57522
AT5G15920	323.598	290.081	0.15775
AT5G41610	33.946	29.8973	0.18322
AT3G28030	257.697	244.629	0.07508
AT2G37980	9.27271	9.86408	-0.089195
AT4G16530	213.838	209.037	0.032765
AT3G13150	275.156	129.766	1.0843
AT2G39660	221.962	257.658	-0.21514
AT2G40770	277.353	262.412	0.079888
AT5G16930	384.186	155.428	1.3056
AT2G24960	120.853	113.855	0.086055
AT1G28815	28.8405	27.5274	0.06723
AT1G55630	142.519	116.12	0.29553
AT2G19250	66.2692	81.7617	-0.30309
AT1G65500	33.1087	33.839	-0.031477
AT3G45320	0	0	NA
AT5G41000	110.9	99.3669	0.15843
AT5G22140	76.8862	97.4716	-0.34226
AT5G03510	50.0117	51.8645	-0.052483
AT5G22794	19.1661	35.1916	-0.87667
AT4G35160	17.8758	21.542	-0.26914
AT1G62120	82.686	86.1557	-0.059303
AT3G47460	183.156	176.598	0.052607
AT1G04100	60.6696	61.5287	-0.020285
AT2G40570	171.434	198.611	-0.21229
AT4G23350	0.641904	0.312055	1.0406
AT2G07674	6.0856	8.20653	-0.43137
AT5G65070	32.1615	27.1974	0.24187
AT3G11580	70.2781	81.6314	-0.21605
AT3G52710	180.749	168.668	0.099799
AT5G22250	37.2659	34.9922	0.090822
AT5G41090	0	0	NA
AT1G30960	208.529	80.9234	1.3656
AT3G49730	147.416	128.226	0.20121
AT1G19230	6.11507	4.92076	0.31349
AT1G12620	110.236	125.782	-0.19032
AT4G20670	0	0	NA
AT3G13540	29.5492	30.9762	-0.068042
AT1G22110	3.50214	1.97423	0.82695
AT4G29000	251.08	221.727	0.17936
AT5G18930	63.1378	73.168	-0.21271
AT5G46880	183.45	215.6	-0.23297
AT1G15720	53.258	58.8471	-0.14398
AT3G23727	0	0	NA
AT1G15530	236.55	236.213	0.0020541
AT5G54010	0	0	NA
AT3G55190	0	0	NA
AT1G35560	433.038	506.082	-0.22487
AT5G26160	159.23	170.044	-0.094792
AT3G20130	21.7537	27.4849	-0.33738
AT5G64060	66.7565	29.5289	1.1768
AT3G22810	147.332	167.798	-0.18766
AT1G19220	181.372	172.521	0.072185
AT1G20590	0.320571	0.38895	-0.27894
AT1G69440	189.598	140.81	0.4292
AT3G48470	137.605	143.833	-0.063866
AT3G58810	18.2611	27.8601	-0.60943
AT4G02700	35.564	30.6255	0.21568
AT5G35732	25.9687	30.2931	-0.22222
AT2G20470	4.47845	2.47621	0.85487
AT5G54960	556.771	616.741	-0.14758
AT2G45120	18.6025	33.965	-0.86855
AT1G32340	210.43	188.786	0.15659
AT1G65710	119.422	152.177	-0.34969
AT2G30362	0.638375	0	Inf
AT5G03795	11.21	13.2561	-0.24187
AT1G20870	108.561	118.291	-0.12383
AT1G11350	473.54	455.459	0.056163
AT5G15820	76.0088	76.2757	-0.0050555
AT3G05170	63.1753	55.7313	0.18087
AT1G16290	2.89925	1.08996	1.4114
AT2G41180	131.281	110.704	0.24594
AT2G18100	43.9596	29.7797	0.56185
AT3G03060	415.909	173.669	1.2599
AT3G16730	131.678	149.206	-0.18028
AT1G70500	14.732	11.3454	0.37685
AT3G09230	143.699	126.247	0.1868
AT4G11845	32.6987	40.0508	-0.2926
AT5G12100	169.854	156.343	0.11958
AT1G79250	0.962475	1.44277	-0.58402
AT1G21650	743.041	524.15	0.50346
AT5G56450	94.2559	102.91	-0.12673
AT4G36900	125.388	104.541	0.26233
AT5G24330	76.0577	62.0904	0.29272
AT1G32940	200.496	168.565	0.25027
AT1G10090	290.307	292.753	-0.012104
AT4G00480	188.477	216.129	-0.19751
AT3G27550	255.414	97.1371	1.3947
AT5G15280	220.716	216.478	0.027977
AT1G17230	201.011	195.669	0.038855
AT2G21080	191.627	232.179	-0.27693
AT2G25580	198.505	181.616	0.12829
AT2G28570	44.3695	71.311	-0.68456
AT1G53542	48.5249	44.7137	0.11801
AT3G60550	9.28578	8.24714	0.17113
AT2G20980	105.629	113.752	-0.10688
AT3G12820	11.5356	10.3639	0.15453
AT3G26170	73.5057	43.4367	0.75894
AT3G13130	4.172	1.88824	1.1437
AT3G63010	115.867	94.3923	0.29573
AT1G21810	109.809	125.914	-0.19744
AT5G49015	90.3519	106.783	-0.24106
AT1G04930	86.0627	68.7274	0.3245
AT5G65420	48.8524	50.1692	-0.038375
AT2G16570	34.0329	22.9008	0.57153
AT3G54830	552.572	597.04	-0.11166
AT5G19025	56.7145	72.3431	-0.35114
AT1G72530	27.566	30.5826	-0.14982
AT3G50870	37.5594	49.8923	-0.40964
AT5G51690	178.391	191.807	-0.10461
AT5G43670	175.713	172.385	0.027587
AT1G58270	699.116	741.439	-0.084798
AT2G26150	30.7003	39.1527	-0.35086
AT1G73860	7.40012	5.35713	0.46609
AT4G34650	190.463	160.879	0.24353
AT2G45480	62.2169	76.3909	-0.29609
AT3G26200	110.241	96.6662	0.18957
AT4G21500	33.4335	28.3751	0.23667
AT1G53480	0.3241	0	Inf
AT3G29010	34.6637	46.5004	-0.42382
AT2G46060	304.141	275.738	0.14144
AT5G04890	133.661	127.942	0.063092
AT5G05510	56.6113	70.743	-0.3215
AT4G39780	253.398	219.495	0.20722
AT4G14490	70.8197	58.1604	0.28411
AT3G16712	6.75116	15.0923	-1.1606
AT4G05590	76.8238	72.0507	0.09254
AT5G40630	19.2196	14.2173	0.43493
AT5G13920	53.5851	48.4834	0.14434
AT5G40645	0.320571	0	Inf
AT3G12980	517.009	560.26	-0.11591
AT1G05730	60.962	12.5189	2.2838
AT3G03760	0	0	NA
AT2G40970	67.047	55.0893	0.2834
AT1G14490	55.3725	48.6686	0.18618
AT2G21655	0	0	NA
AT2G19280	156.441	169.798	-0.1182
AT2G18520	154.419	89.2671	0.79065
AT3G16280	69.7943	70.3932	-0.012326
AT3G11825	0	0	NA
AT1G24280	230.534	173.482	0.4102
AT1G78160	0	0	NA
AT3G03830	18.2528	18.6336	-0.029789
AT5G40600	108.13	130.93	-0.27603
AT3G09590	16.4303	25.0958	-0.61109
AT2G46567	12.1886	10.0313	0.28102
AT5G19920	273.96	252.207	0.11936
AT5G54690	33.7052	33.8504	-0.0062014
AT2G35170	97.1516	86.7101	0.16404
AT2G24615	0	0	NA
AT5G13860	70.5828	70.1356	0.0091697
AT2G02010	102.137	100.933	0.017117
AT3G49320	198.098	58.9263	1.7492
AT1G21390	74.6387	55.1506	0.43655
AT2G18560	209.226	271.42	-0.37547
AT4G18790	0	0.312055	#NAME?
AT5G47920	34.9556	37.9749	-0.11953
AT5G11460	173.001	155.302	0.1557
AT1G01740	95.9631	97.4461	-0.022125
AT5G57320	25.9632	19.3571	0.4236
AT5G03720	52.7805	41.2081	0.35708
AT5G39870	0	0	NA
AT3G61900	24.746	22.5317	0.13524
AT4G27480	10.5774	15.2303	-0.52596
AT4G30430	2.25535	2.90577	-0.36557
AT4G20840	265.595	300.669	-0.17895
AT1G78710	0	0	NA
AT2G35550	12.5263	9.71029	0.36737
AT2G19030	0	0	NA
AT5G45470	155.741	154.873	0.008062
AT2G20770	82.7336	80.0542	0.047497
AT3G59570	166.676	159.231	0.065926
AT2G36325	0	0.38895	#NAME?
AT4G24974	0	0.38895	#NAME?
AT1G52140	84.2469	99.4266	-0.23901
AT1G74130	2.8839	0.956545	1.5921
AT4G16900	269.588	297.526	-0.14226
AT2G22560	77.2163	67.6754	0.19027
AT5G56100	231.925	309.022	-0.41405
AT1G06620	29.6227	16.1303	0.87693
AT1G31320	57.5234	76.1374	-0.40446
AT1G47655	55.192	57.5376	-0.060047
AT1G64940	8.33188	3.85784	1.1108
AT4G18830	61.4527	61.0342	0.0098571
AT5G05570	423.648	409.872	0.047693
AT2G19910	118.21	81.8662	0.53001
AT2G47260	69.9611	92.2842	-0.39953
AT2G22960	0.3241	0.312055	0.054639
AT1G53140	191.071	216.302	-0.17894
AT3G11040	73.6538	81.1288	-0.13945
AT1G16850	44.9774	50.6221	-0.17057
AT5G63020	444.369	439.282	0.016611
AT5G22720	93.4621	119.689	-0.35684
AT5G09750	1.9383	1.42239	0.44648
AT2G16260	0	0.38895	#NAME?
AT5G54145	79.0581	119.259	-0.59311
AT5G47220	61.4402	53.1457	0.20923
AT1G28560	106.599	137.286	-0.36499
AT5G38610	46.8214	58.3748	-0.31818
AT2G16250	111.447	127.691	-0.1963
AT4G09990	29.8186	29.14	0.033213
AT4G01840	116.225	117.505	-0.0158
AT5G05940	116.39	119.994	-0.043998
AT1G64960	221.682	179.849	0.30171
AT5G10530	66.0372	73.6672	-0.15774
AT4G28040	0	3.02805	#NAME?
AT1G64470	56.9322	54.2189	0.070448
AT2G37100	221.536	291.439	-0.39565
AT2G40240	86.6255	52.997	0.70888
AT4G35770	144.718	139.971	0.048116
AT1G59960	201.312	265.72	-0.40047
AT1G61215	126.283	120.741	0.064746
AT1G50055	118.689	144.407	-0.28295
AT2G28670	7.07678	4.99766	0.50184
AT1G01670	33.7083	28.2326	0.25574
AT3G01331	0	0	NA
AT5G13200	104.405	103.455	0.013189
AT3G22430	160.715	132.427	0.27931
AT3G22050	0	0	NA
AT1G35830	42.9226	40.2095	0.094202
AT5G60660	58.9518	61.1634	-0.053131
AT5G19670	114.371	117.275	-0.036164
AT2G37650	168.36	169.947	-0.013534
AT1G02670	30.7028	34.3345	-0.16129
AT2G18780	38.8133	38.952	-0.0051475
AT4G21120	4.19088	6.64611	-0.66526
AT1G02350	48.7601	58.7	-0.26766
AT5G44569	23.7821	41.81	-0.81397
AT3G18660	64.7926	51.9794	0.31789
AT1G21395	0	0	NA
AT1G56145	181.58	132.731	0.4521
AT1G13710	167.051	151.766	0.13844
AT5G01715	0.962475	0.312055	1.625
AT4G28710	465.928	420.561	0.14779
AT5G28920	1.28658	0.7779	0.72588
AT4G36032	0	0	NA
AT3G50825	74.8635	67.7499	0.14404
AT3G03350	92.5108	112.417	-0.28117
AT3G27400	79.2642	95.4097	-0.26747
AT5G66630	38.2812	29.6166	0.37023
AT1G61960	83.7048	88.3871	-0.078526
AT3G53680	180.612	180.005	0.0048575
AT2G01210	102.863	106.512	-0.050296
AT2G35540	169.808	145.003	0.22783
AT2G42360	10.9141	20.7771	-0.9288
AT1G08610	285.023	190.168	0.58381
AT5G27690	236.375	235.771	0.0036895
AT1G03740	280.711	269.418	0.059239
AT1G26290	41.6496	30.8156	0.43464
AT1G31814	76.0106	68.6999	0.14589
AT1G32860	209.804	223.475	-0.09107
AT1G64580	109.865	91.691	0.26089
AT1G18773	64.2181	91.1886	-0.50587
AT1G26900	74.0461	68.0172	0.12252
AT1G30972	0	0	NA
AT2G38070	72.4969	75.059	-0.050105
AT3G04070	8.29716	10.8436	-0.38616
AT5G17030	11.2843	12.955	-0.1992
AT4G11330	219.158	209.592	0.064384
AT2G22450	299.326	330.913	-0.14473
AT4G38820	0	0	NA
AT5G18490	158.833	149.495	0.087414
AT5G67550	20.52	18.7715	0.12849
AT1G30160	31.5174	31.2268	0.013364
AT2G33835	158.165	136.853	0.2088
AT2G38940	80.6171	86.1372	-0.095549
AT1G70820	1472.57	1503.68	-0.03016
AT1G09380	0.6482	0	Inf
AT1G16670	164.76	129.003	0.35296
AT4G32785	7.698	7.31098	0.074419
AT3G14590	36.4859	26.9825	0.43532
AT3G54950	217.445	203.866	0.093023
AT5G51451	9.92768	15.2144	-0.61591
AT5G63690	42.4227	43.3908	-0.03255
AT5G61740	44.5755	40.9575	0.12213
AT1G70630	101.493	117.326	-0.20915
AT5G13830	69.2637	25.7886	1.4254
AT5G36000	19.5366	20.2414	-0.051129
AT1G70800	25.5527	25.305	0.014058
AT1G09486	32.7392	25.7886	0.34429
AT1G13830	1.92495	2.69099	-0.48332
AT3G17690	36.0109	26.4033	0.44771
AT1G68480	25.0888	30.0485	-0.26025
AT4G12300	240.677	298.903	-0.31258
AT5G60330	4.15712	5.6579	-0.44468
AT4G01870	102.347	127.67	-0.31895
AT4G37225	0.320571	0.38895	-0.27894
AT1G09610	21.8002	18.8823	0.20731
AT4G38825	0	0	NA
AT2G17820	874.888	884.961	-0.016516
AT1G51370	50.6241	58.1418	-0.19975
AT3G63480	53.3962	60.7455	-0.18604
AT1G67570	48.752	55.2	-0.17921
AT1G76690	68.1225	90.8119	-0.41475
AT5G08340	161.764	178.614	-0.14296
AT4G16892	23.0742	25.6552	-0.15297
AT3G23480	108.915	119.261	-0.13092
AT2G43590	296.034	300.951	-0.023764
AT1G24657	0	0	NA
AT3G51930	116.352	134.704	-0.2113
AT4G38092	6.10448	10.1919	-0.73948
AT1G16360	4.17171	4.91613	-0.23688
AT2G18380	56.1273	66.986	-0.25516
AT5G07152	0	0	NA
AT1G23550	56.5923	71.2446	-0.33218
AT3G43110	5.79021	6.52398	-0.17214
AT1G30290	193.684	167.975	0.20545
AT3G60040	30.1659	26.0284	0.21283
AT1G06170	10.9153	10.7595	0.020747
AT1G67420	57.68	73.6345	-0.35231
AT1G80970	37.5101	39.3158	-0.06783
AT5G11130	0	0	NA
AT4G34380	0.6482	2.35855	-1.8634
AT3G22415	26.0062	23.0727	0.17267
AT4G31380	0.317804	0	Inf
AT3G29797	0	0	NA
AT3G27670	466.235	436.299	0.095741
AT4G22305	119.016	95.0621	0.32422
AT5G25530	0	0	NA
AT5G17500	0.641142	0.64449	-0.0075141
AT1G76980	88.2694	68.6843	0.36193
AT2G02540	62.8271	74.3104	-0.24218
AT1G80060	43.6654	49.291	-0.17483
AT3G59550	113.115	110.097	0.039013
AT3G56710	98.1605	54.0466	0.86094
AT1G62010	85.3666	75.8535	0.17046
AT5G51440	27.8038	27.2538	0.028825
AT2G18196	17.2946	14.8912	0.21586
AT2G04560	53.8483	47.3008	0.18704
AT3G55900	0.962475	2.37894	-1.3055
AT2G40030	364.241	332.88	0.12989
AT2G41340	81.13	103.607	-0.35281
AT1G75640	149.113	165.899	-0.15391
AT3G46920	198.191	151.36	0.38891
AT3G50390	3.19693	8.23139	-1.3644
AT4G08025	0	0	NA
AT2G15830	93.3825	102.554	-0.13517
AT4G28690	77.6709	84.059	-0.11403
AT5G03110	130.904	104.286	0.32797
AT2G42290	101.599	114.187	-0.16852
AT2G43386	0	0	NA
AT1G16030	92.2631	88.5565	0.059156
AT5G45820	319.009	353.643	-0.14869
AT3G60660	57.6914	60.928	-0.07875
AT5G45875	0	0	NA
AT5G63480	58.5152	61.2745	-0.066477
AT3G09730	44.776	53.9071	-0.26775
AT3G54700	0	0	NA
AT3G14550	54.8533	73.0437	-0.41318
AT5G06420	40.6886	30.61	0.41062
AT2G20825	0	0	NA
AT5G53700	2.57945	3.20207	-0.31194
AT1G12200	106.642	109.567	-0.039035
AT3G17152	0.6482	1.83172	-1.4987
AT4G39030	75.6795	62.1641	0.28382
AT1G51055	10.2218	9.73977	0.069693
AT1G53885	0	0	NA
AT1G76070	45.3088	49.6972	-0.13337
AT2G42170	96.6544	143.908	-0.57424
AT1G29300	86.107	87.0005	-0.014893
AT5G46990	0	0	NA
AT5G23970	3.53687	0.976925	1.8562
AT1G63360	567.304	627.354	-0.14516
AT4G21705	177.092	155.72	0.18554
AT5G44260	39.4377	39.3673	0.002579
AT5G08230	247.283	287.369	-0.21674
AT1G51355	21.493	27.8124	-0.37186
AT3G59100	393.768	396.334	-0.0093713
AT3G23880	100.855	126.119	-0.32251
AT1G74180	93.5462	96.8082	-0.04945
AT2G33130	0	0.721385	#NAME?
AT2G23560	80.8778	86.6274	-0.09908
AT1G73570	167.894	169.685	-0.01531
AT5G50890	186.101	134.931	0.46387
AT1G67180	80.154	86.862	-0.11595
AT4G15850	128.101	90.92	0.49461
AT1G14170	88.8148	92.6877	-0.061577
AT1G13330	21.0838	18.9008	0.15769
AT5G50210	706.867	763.188	-0.1106
AT5G03770	45.8606	44.8405	0.032454
AT1G61930	29.2704	23.5766	0.31209
AT1G11570	18.3331	21.2818	-0.21517
AT1G32760	74.7468	75.1721	-0.0081867
AT1G72720	12.1951	13.4687	-0.1433
AT3G06868	22.3905	20.4381	0.13163
AT3G20180	2.57592	4.34854	-0.75545
AT4G04670	434.288	189.638	1.1954
AT3G14360	56.7057	42.0883	0.43007
AT1G30240	388.837	233.42	0.73624
AT2G29995	72.4974	97.8195	-0.43219
AT1G08260	347.571	337.963	0.040445
AT1G08840	207.462	150.901	0.45924
AT5G44280	140.879	140.182	0.0071522
AT2G46110	117.678	130.865	-0.15324
AT3G30385	0	0	NA
AT2G42820	39.0452	38.335	0.026485
AT1G61500	124.247	120.965	0.03862
AT3G52680	91.2948	90.425	0.013812
AT3G10910	0	0	NA
AT2G21750	0	0	NA
AT1G26620	201.582	186.539	0.11189
AT4G01030	84.6034	72.2867	0.22699
AT1G74120	88.4049	88.7739	-0.0060103
AT1G79470	340.423	144.714	1.2341
AT3G16650	89.1675	44.7702	0.99398
AT4G00980	40.3371	37.4005	0.10905
AT1G23140	37.8868	39.9782	-0.07752
AT4G04330	342.018	421.902	-0.30284
AT1G02630	14.7751	12.6116	0.22841
AT2G29440	55.6238	35.0147	0.66774
AT5G23320	29.8783	28.4592	0.070204
AT1G08315	54.5153	61.489	-0.17367
AT1G10920	163.595	180.275	-0.14007
AT4G01250	61.6238	88.4431	-0.52126
AT2G44925	0.3241	0	Inf
AT3G61760	73.761	37.2109	0.98713
AT3G26050	76.1839	75.3964	0.014989
AT5G48040	73.7419	78.3559	-0.087557
AT1G80960	39.3673	38.0748	0.048162
AT5G54560	0	1.16685	#NAME?
AT5G23160	0.3241	1.71869	-2.4068
AT1G01070	115.507	125.961	-0.125
AT1G09421	0	0	NA
AT1G22690	862.473	874.018	-0.019183
AT3G15357	77.206	21.7022	1.8309
AT4G36030	0	0.312055	#NAME?
AT2G40810	87.1519	74.9124	0.21833
AT4G04080	0	0.332435	#NAME?
AT1G29770	20.7957	16.6822	0.31798
AT5G54570	6.71291	7.74979	-0.20722
AT4G22410	0	0	NA
AT1G79190	314.137	268.27	0.22771
AT5G23100	172.139	185.729	-0.10963
AT4G32890	74.666	91.1046	-0.28707
AT1G48120	340.989	301.144	0.17927
AT5G46950	0	0	NA
AT2G41800	9.0748	1.49929	2.5976
AT3G51400	28.6052	29.6229	-0.050436
AT5G01360	20.8587	25.284	-0.27758
AT1G53390	475.036	530.473	-0.15924
AT1G47450	0	0	NA
AT5G45780	136.365	133.83	0.02707
AT5G05435	29.2031	40.8398	-0.48385
AT1G24330	99.751	97.3236	0.035542
AT1G79760	23.1022	25.6685	-0.15197
AT1G66880	367.709	343.114	0.09988
AT1G74280	66.467	68.7043	-0.047762
AT1G08165	41.3459	44.6164	-0.10983
AT4G32820	399.785	400.657	-0.0031408
AT4G24910	23.4142	23.2468	0.010351
AT1G49160	66.4498	53.8971	0.30206
AT4G27420	0	0	NA
AT1G14642	2.25105	4.78272	-1.0872
AT4G30825	615.328	674.446	-0.13235
AT3G13700	0	0	NA
AT4G23930	50.3421	53.1713	-0.078882
AT5G46330	222.088	223.626	-0.0099576
AT4G00020	361.736	348.593	0.053391
AT4G01550	142.546	114.723	0.31327
AT5G42250	303.366	320.419	-0.078902
AT1G58070	94.0259	119.456	-0.34535
AT1G77320	162.343	136.429	0.2509
AT5G51670	67.6691	77.8312	-0.20185
AT4G13190	4.80809	8.17025	-0.76492
AT5G43400	144.844	122.359	0.24337
AT3G06520	68.1227	63.1526	0.10929
AT4G36600	0.317804	1.75483	-2.4651
AT2G04620	162.586	144.671	0.16843
AT4G37410	2.90631	0.332435	3.128
AT1G04160	262.639	229.777	0.19284
AT5G06278	2.55074	1.56027	0.70911
AT1G01810	20.8901	16.6685	0.3257
AT5G26038	0	0	NA
AT3G06490	3.84437	2.92615	0.39374
AT4G35970	77.653	73.2184	0.084835
AT1G22650	179.748	216.464	-0.26815
AT3G13662	4.1886	0	Inf
AT5G14180	2.88466	4.15414	-0.52615
AT1G31470	48.7876	46.912	0.056559
AT1G62730	87.8563	59.5348	0.56141
AT3G51940	110.63	102.724	0.10697
AT1G36940	19.4802	18.7833	0.052558
AT2G04675	0	0	NA
AT5G46650	0.638375	1.30936	-1.0364
AT5G11242	16.6492	17.236	-0.049979
AT5G03490	204.153	197.315	0.04915
AT3G20640	107.007	96.3866	0.1508
AT4G14276	0	0	NA
AT5G07690	564.096	436.733	0.36919
AT4G27330	1.93401	0.701005	1.4641
AT3G58650	177.896	243.106	-0.45055
AT1G20380	124.182	129.58	-0.061389
AT2G37025	65.9313	81.6482	-0.30846
AT4G16700	169.048	93.8169	0.84951
AT5G51795	50.8712	54.3901	-0.096497
AT5G36910	290.407	186.679	0.63752
AT5G05790	149.95	113.3	0.40433
AT1G63630	13.7917	10.3185	0.41857
AT3G60330	30.7773	27.7466	0.14955
AT1G73320	132.826	142.692	-0.10337
AT1G76360	270.833	287.312	-0.085212
AT1G52520	122.548	116.215	0.07655
AT4G03930	7.67185	10.2824	-0.42252
AT4G03330	18.0329	26.7605	-0.56947
AT1G54280	3.208	1.62142	0.98442
AT5G58940	60.16	77.691	-0.36894
AT1G56140	226.821	227.1	-0.0017731
AT4G29990	30.4177	46.9432	-0.626
AT1G18520	0	0	NA
AT4G17360	191.263	254.897	-0.41435
AT5G66520	223.208	212.238	0.072701
AT3G44550	6.74715	4.54294	0.57065
AT1G11880	78.8993	81.9535	-0.054793
AT4G13266	0	0	NA
AT5G42370	74.7513	38.26	0.96626
AT2G02350	32.6368	25.8406	0.33686
AT1G77920	104.652	74.7867	0.48475
AT1G73603	0	0	NA
AT5G05240	131.965	141.763	-0.10333
AT2G17036	14.0694	19.4407	-0.46651
AT3G24929	14.0969	18.3737	-0.38226
AT3G52480	53.7927	56.3006	-0.06574
AT2G44910	51.0243	51.4253	-0.011295
AT1G60730	116.515	102.331	0.18728
AT1G11125	19.591	14.4544	0.43868
AT4G20680	0	0	NA
AT2G26360	37.5	39.0834	-0.059665
AT2G42450	94.8725	96.2345	-0.020563
AT3G48600	49.4323	65.5888	-0.408
AT5G49660	619.764	668.074	-0.10829
AT1G54240	0	0	NA
AT1G61700	0	0	NA
AT5G39710	321.945	187.108	0.78295
AT5G04980	97.3121	94.2162	0.046644
AT2G45570	4.84185	3.63178	0.41488
AT1G27590	150.35	164.571	-0.13039
AT1G06990	0	0	NA
AT1G75700	7.73681	8.1951	-0.083022
AT3G07620	0.958946	0	Inf
AT3G09540	224.048	271.287	-0.27602
AT2G39300	55.3756	54.4673	0.023859
AT5G39240	23.2667	34.4141	-0.56473
AT1G69450	126.197	119.748	0.075678
AT5G12050	130.62	146.794	-0.16842
AT2G33670	0.3241	0	Inf
AT1G25083	0	0	NA
AT5G19170	86.6953	100.045	-0.20662
AT1G67800	243.895	210.474	0.21262
AT1G24062	0	0	NA
AT2G21630	138.954	122.07	0.18689
AT1G66910	212.808	230.746	-0.11676
AT3G02490	248.009	185.233	0.42106
AT2G37090	60.9426	56.097	0.11953
AT5G56300	7.36035	9.26483	-0.33199
AT1G49700	138.227	168.666	-0.28714
AT3G24065	8.65169	5.38661	0.68361
AT1G70360	47.7063	39.6101	0.26831
AT3G51075	18.8881	16.544	0.19117
AT5G43640	0.320571	0	Inf
AT2G39880	66.3375	72.5196	-0.12854
AT2G05120	476.779	283.237	0.75131
AT2G31900	59.299	49.5821	0.25819
AT4G26490	0	0	NA
AT2G29065	46.54	52.4788	-0.17326
AT3G52780	0	0.38895	#NAME?
AT1G27940	136.405	142.244	-0.060474
AT1G77990	199.336	208.431	-0.064362
AT1G10210	69.53	69.1328	0.0082645
AT1G70300	51.1691	63.1559	-0.30364
AT3G42860	85.4372	50.7338	0.75192
AT3G48160	80.7495	89.8309	-0.15376
AT1G73260	31.0813	7.37212	2.0759
AT3G16490	35.9506	39.416	-0.13277
AT5G42445	56.3053	25.465	1.1448
AT2G16360	0	0.38895	#NAME?
AT4G28162	0	0	NA
AT2G44840	16.6965	20.4108	-0.28979
AT2G37260	76.8247	64.6792	0.24827
AT1G09540	1.28658	1.28898	-0.0026942
AT5G49130	0.3241	0.332435	-0.036635
AT2G40711	20.1916	17.8035	0.18159
AT4G32630	0.3241	0.312055	0.054639
AT3G53232	12.8323	9.66506	0.40893
AT3G23260	17.6184	19.2463	-0.12749
AT4G03175	1.28028	2.3428	-0.87178
AT1G71870	59.0673	64.279	-0.12199
AT2G47190	5.11206	4.04111	0.33915
AT5G20850	83.5506	76.4594	0.12796
AT3G48900	50.8284	53.5472	-0.075176
AT5G01840	122.319	130.685	-0.095447
AT1G67970	168.423	144.607	0.21995
AT1G03980	12.4704	5.89306	1.0814
AT4G27110	0	0	NA
AT3G11165	0.3241	0.312055	0.054639
AT5G53510	0	0	NA
AT5G11540	22.074	18.5906	0.24777
AT4G35270	828.377	828.083	0.00051098
AT5G50780	184.796	148.477	0.31569
AT3G45960	3.18711	2.65486	0.26361
AT2G03670	181.963	109.423	0.73373
AT5G61250	53.6003	47.172	0.18431
AT3G59000	89.5548	71.9948	0.31488
AT3G10113	0	0	NA
AT1G22490	23.6212	24.283	-0.039861
AT5G22310	76.0057	76.8651	-0.016221
AT5G11780	49.0242	45.7406	0.10002
AT1G67855	0	0	NA
AT3G05200	131.783	152.102	-0.20688
AT5G08220	0	0	NA
AT1G10980	49.1973	25.5417	0.94572
AT3G05130	340.062	312.913	0.12004
AT5G47530	3.21706	3.46889	-0.10873
AT5G42210	42.2487	36.7156	0.20251
AT4G22770	35.1941	53.4838	-0.60377
AT5G25840	361.227	424.773	-0.23379
AT5G14150	2.26164	0.312055	2.8575
AT3G24495	263.397	262.211	0.0065069
AT1G53025	102.752	87.8036	0.22681
AT4G24480	253.855	293.692	-0.2103
AT3G03341	21.0345	9.19256	1.1942
AT1G68120	21.1662	25.3136	-0.25816
AT5G15700	483.923	178.893	1.4357
AT1G57777	0	0	NA
AT3G18090	200.435	218.842	-0.12676
AT2G33550	251.009	235.185	0.093945
AT1G62150	138.097	96.9624	0.51018
AT5G15240	78.5249	83.2885	-0.084967
AT3G52400	135.152	114.652	0.23732
AT1G76750	0	0	NA
AT2G45135	4.51422	5.35713	-0.24698
AT1G16640	32.087	30.8083	0.058669
AT3G50760	60.6685	58.5877	0.050349
AT1G56080	15.7071	26.338	-0.74573
AT5G22970	0	0	NA
AT2G23010	53.3696	45.3572	0.23469
AT1G12600	7.05714	11.2094	-0.66756
AT3G61680	24.9838	21.3834	0.2245
AT2G19500	0.317804	0.38895	-0.29145
AT5G17980	136.335	159.006	-0.22192
AT1G80240	4.174	4.48658	-0.10418
AT5G09710	16.6831	24.7504	-0.56906
AT2G40150	184.698	216.118	-0.22665
AT5G58900	596.31	583.985	0.030131
AT5G20980	373.019	342.647	0.12252
AT2G45080	32.0474	36.2922	-0.17945
AT1G69480	45.3008	22.4819	1.0108
AT3G10912	0	0	NA
AT4G39130	0	0	NA
AT3G03190	208.632	177.557	0.23268
AT3G55570	0	0	NA
AT1G26760	82.2358	89.3019	-0.11893
AT1G31880	47.1831	58.8287	-0.31825
AT4G32500	0.644671	0.62411	0.046763
AT1G62085	116.841	93.9846	0.31405
AT3G46930	64.1516	61.2123	0.067665
AT2G23300	34.9417	32.3804	0.10983
AT1G25320	91.8727	98.3088	-0.097684
AT1G73560	0	0.312055	#NAME?
AT2G19390	374.256	365.693	0.033394
AT1G55970	304.742	337.181	-0.14593
AT2G35747	0	0	NA
AT2G20210	84.9086	81.1151	0.06594
AT5G24318	60.6234	43.8703	0.46663
AT1G16070	57.6128	68.0537	-0.24028
AT4G00930	272.499	191.657	0.50772
AT5G18430	181.009	246.946	-0.44814
AT3G04750	163.097	154.425	0.078827
AT3G20280	149.609	146.353	0.031742
AT5G41620	94.3563	75.7052	0.31773
AT5G55900	56.777	80.9318	-0.5114
AT5G39840	325.3	161.711	1.0084
AT4G13000	19.9131	30.7136	-0.62516
AT1G19020	76.3507	69.978	0.12574
AT2G29090	133.576	171.182	-0.35787
AT4G25860	4.15159	2.65486	0.64503
AT1G52700	42.8471	50.7001	-0.24279
AT3G06370	68.2997	65.2351	0.066232
AT4G35540	82.3815	81.7668	0.010806
AT1G60030	29.7977	26.5257	0.16781
AT5G25130	181.502	217.592	-0.26164
AT3G45870	18.3011	15.9043	0.20252
AT2G37590	65.4766	76.5445	-0.22532
AT2G45040	8.0302	12.6635	-0.65717
AT4G21070	150.608	142.567	0.079156
AT1G12790	41.9147	47.2311	-0.17228
AT3G13600	14.0977	18.8099	-0.41603
AT1G45227	0	0	NA
AT2G05910	10.9093	8.95277	0.28516
AT1G15175	71.466	70.9865	0.0097126
AT3G01570	22.0672	11.2503	0.97194
AT3G12730	72.2911	70.3433	0.039406
AT2G21450	2.54797	2.45583	0.053136
AT5G13060	162.359	162.078	0.002501
AT5G23212	0	0	NA
AT1G14640	47.0525	50.2405	-0.09458
AT3G11440	47.8055	47.4864	0.0096628
AT1G62520	130.354	170.189	-0.38471
AT1G62350	42.67	20.6666	1.0459
AT4G23540	413.653	236.96	0.80378
AT1G29710	87.9456	83.6657	0.071975
AT3G13730	83.8249	85.3426	-0.025886
AT1G62860	140.543	104.904	0.42195
AT2G43820	180.435	216.995	-0.26618
AT2G45050	56.7714	64.7226	-0.1891
AT5G24510	5.77485	6.25253	-0.11466
AT1G07540	0.317804	0	Inf
AT3G57760	22.3674	21.3834	0.064905
AT2G01990	114.246	142.06	-0.31435
AT1G20132	0	0	NA
AT5G42440	49.1387	37.3439	0.39599
AT1G07128	0	0	NA
AT2G32890	0	0	NA
AT5G39090	24.4817	25.311	-0.048066
AT3G11640	8.65674	8.67685	-0.0033472
AT1G49910	94.8481	66.5975	0.51015
AT2G43840	34.9246	48.9489	-0.48703
AT5G11470	84.9785	87.3268	-0.039326
AT5G08240	7.06648	7.33136	-0.053089
AT5G55470	42.3443	43.508	-0.03911
AT4G38440	484.24	340.337	0.50876
AT3G49725	219.993	154.332	0.51143
AT3G18970	76.2007	47.2941	0.68814
AT5G04220	121.513	142.334	-0.22816
AT2G04430	65.1537	59.3607	0.13434
AT3G23440	24.0677	23.7849	0.017053
AT2G17660	9.3432	3.21335	1.5398
AT3G62540	37.4934	32.4233	0.20961
AT4G26488	1.92571	1.42239	0.43708
AT3G61970	93.3023	104.243	-0.15996
AT1G77120	109.28	113.818	-0.058701
AT1G66620	82.0453	78.5351	0.063083
AT2G41470	6.7338	4.34854	0.63089
AT3G28850	42.0193	22.9957	0.86969
AT2G38240	4.8615	1.03344	2.2339
AT1G30220	4.51145	5.16273	-0.19454
AT4G30000	161.456	174.755	-0.1142
AT3G54363	28.2394	35.2228	-0.3188
AT1G01010	49.4641	56.909	-0.20227
AT5G18390	116.14	139.392	-0.26328
AT1G20490	68.7737	75.6377	-0.13725
AT1G19510	41.4795	44.582	-0.10406
AT3G57730	54.1693	56.172	-0.052376
AT3G22800	1.60638	0.701005	1.1963
AT2G33290	314.376	298.217	0.076128
AT3G18170	108.049	108.346	-0.0039528
AT2G23510	0	0	NA
AT3G62470	119.662	130.885	-0.12934
AT3G45650	70.5624	56.7937	0.31317
AT5G17360	39.1336	41.0888	-0.070339
AT3G48480	26.3086	27.8214	-0.080656
AT3G01840	5.77561	5.90897	-0.032932
AT1G02220	105.869	72.4114	0.54798
AT1G16930	32.3288	51.7896	-0.67984
AT5G64320	139.595	127.843	0.12688
AT2G34670	99.6542	108.037	-0.11652
AT1G11170	37.0619	31.1417	0.25109
AT5G56930	135.281	139.551	-0.04484
AT5G19060	37.8196	56.0952	-0.56874
AT4G16570	104.884	117.229	-0.16053
AT3G60110	109.62	121.392	-0.14716
AT3G22620	4.4961	5.54705	-0.30305
AT3G27650	67.5412	70.6847	-0.06563
AT2G35600	33.6103	32.4254	0.051778
AT2G34920	108.911	111.46	-0.033383
AT3G49307	0	0	NA
AT5G19490	16.0745	19.441	-0.27433
AT3G05370	114.509	144.662	-0.33722
AT5G58160	377.927	348.318	0.1177
AT5G66658	19.2314	22.792	-0.24507
AT3G61360	81.0806	74.2019	0.1279
AT2G13660	0	0	NA
AT5G07660	72.6628	61.6702	0.23664
AT1G17270	87.1867	84.7512	0.040874
AT4G23493	5.44169	5.53577	-0.024729
AT1G61760	29.836	28.7759	0.052193
AT5G25430	0	0	NA
AT4G23170	235.137	161.429	0.5426
AT1G05760	0	0	NA
AT3G13420	20.2399	30.4629	-0.58985
AT1G62050	246.421	286.249	-0.21615
AT1G15550	194.779	259.739	-0.41522
AT3G02370	29.1034	34.4903	-0.245
AT3G22560	10.6066	8.72427	0.28186
AT4G38550	24.7501	20.8021	0.25071
AT1G52315	19.8851	22.2178	-0.16003
AT2G35700	72.6173	92.9705	-0.35646
AT4G24110	23.463	17.5795	0.4165
AT5G16690	116.361	106.642	0.12583
AT2G17770	14.6925	9.65362	0.60593
AT1G05670	150.559	142.181	0.0826
AT1G36060	4.81438	3.81708	0.33488
AT4G28320	88.0442	90.7566	-0.043774
AT4G38080	21.1966	18.0751	0.22983
AT1G67070	176.515	179.997	-0.028183
AT2G21710	179.824	140.643	0.35455
AT2G40200	46.7657	42.4313	0.14032
AT3G58940	126.671	139.332	-0.13743
AT4G38552	0	0	NA
AT4G37685	21.1387	22.5638	-0.094125
AT1G73700	17.5616	18.9416	-0.10914
AT5G47510	62.7224	51.7149	0.2784
AT5G24560	0	0	NA
AT5G60230	38.2044	38.1445	0.0022637
AT3G16565	57.2986	52.4709	0.12698
AT4G28430	61.808	59.9965	0.042915
AT4G16350	8.66934	11.3316	-0.38635
AT5G63630	211.483	153.807	0.45942
AT1G57560	23.2087	19.6667	0.23891
AT1G15080	77.4962	82.9446	-0.098024
AT5G22390	770.645	760.205	0.019677
AT4G36770	18.326	20.0717	-0.13127
AT1G64235	0.320571	0	Inf
AT4G14620	0	0	NA
AT3G42880	0	0	NA
AT3G14330	443.956	480.693	-0.1147
AT1G18690	90.6082	97.0961	-0.099771
AT2G40260	75.4044	80.2845	-0.090473
AT3G07930	76.5677	74.539	0.038739
AT1G04730	155.887	174.623	-0.16375
AT4G18300	130.19	103.905	0.32535
AT5G27220	12.4948	10.6648	0.22847
AT1G03750	84.55	72.7436	0.21698
AT3G25020	94.8241	93.3266	0.022965
AT3G17710	48.1248	56.6334	-0.23487
AT4G11350	40.8641	49.8754	-0.2875
AT4G38420	420.519	472.678	-0.16868
AT3G04980	123.8	84.7632	0.5465
AT1G04570	41.6028	48.6873	-0.22687
AT2G34700	1.60715	3.78095	-1.2342
AT5G09540	26.663	37.3032	-0.48446
AT1G28760	124.362	100.067	0.31358
AT2G18260	43.2721	37.9453	0.18952
AT1G15190	6.43011	7.12105	-0.14725
AT5G12280	2.55426	10.5742	-2.0496
AT5G07000	140.596	137.23	0.034961
AT1G34260	421.193	432.248	-0.037379
AT4G02482	15.3784	18.6157	-0.27561
AT4G33160	58.6915	86.863	-0.56559
AT1G02430	19.5784	21.9419	-0.16443
AT4G31440	77.6309	68.144	0.18804
AT1G66360	0.635609	0	Inf
AT3G14070	63.6362	65.0248	-0.031142
AT2G07698	27.9478	93.4931	-1.7421
AT5G42232	0	0	NA
AT3G57720	54.7332	58.4902	-0.09578
AT1G12010	34.8917	37.5071	-0.10428
AT2G07688	11.5575	21.2182	-0.87647
AT1G51520	39.3809	32.7559	0.26574
AT5G06310	40.0412	26.3403	0.60421
AT1G25155	0	0	NA
AT3G30387	0	0	NA
AT5G67340	48.2336	39.5281	0.28716
AT5G44700	0.6482	1.60103	-1.3045
AT2G39360	185.687	177.102	0.068297
AT5G02060	38.7743	55.1702	-0.50879
AT3G54420	100.282	113.587	-0.17974
AT4G36550	139.94	130.906	0.096272
AT5G62065	0.3241	0	Inf
AT1G26310	5.45428	0.721385	2.9185
AT1G08900	236.762	260.749	-0.13922
AT4G03270	90.0657	98.1203	-0.12357
AT3G05320	78.697	71.6048	0.13625
AT4G24420	0.644671	0	Inf
AT1G26610	2.87207	3.74481	-0.3828
AT5G64700	51.0789	46.9341	0.12209
AT5G18362	18.5683	19.6398	-0.080941
AT3G13630	0	0	NA
AT2G17620	44.8334	48.2354	-0.10552
AT4G12410	9.91938	6.49232	0.61152
AT4G05631	68.4576	91.5588	-0.41949
AT1G53180	30.4963	15.4451	0.98149
AT4G34770	22.1097	26.9871	-0.28759
AT1G55540	488.17	505.697	-0.050892
AT4G24710	66.9689	61.0776	0.13285
AT3G12890	16.3747	12.243	0.41951
AT4G11990	64.2281	53.0129	0.27686
AT2G36220	138.581	123.27	0.16891
AT4G00460	24.9501	23.7782	0.069402
AT5G06839	2.90278	0	Inf
AT1G45545	14.7675	19.8139	-0.42408
AT1G79540	183.074	198.393	-0.11593
AT2G37560	69.6077	69.7858	-0.0036868
AT3G61520	182.99	143.918	0.34652
AT2G46572	0	0	NA
AT3G23120	115.319	58.3329	0.98325
AT3G44730	199.751	183.766	0.12033
AT1G09820	117.727	107.281	0.13406
AT2G17570	63.8082	47.9567	0.41201
AT2G33050	5.11883	2.65486	0.94718
AT5G08110	147.102	135.777	0.11558
AT2G23990	0	0	NA
AT3G47830	57.5866	55.0135	0.065946
AT3G20600	116.868	79.8704	0.54914
AT2G45220	7.1239	3.86247	0.88314
AT5G09520	6.75698	2.43545	1.4722
AT5G40942	54.4197	71.9374	-0.40261
AT4G26090	0	0	NA
AT4G17905	26.9561	30.146	-0.16135
AT4G04450	23.6472	32.1956	-0.4452
AT2G02590	134.367	140.423	-0.063592
AT2G37130	190.04	146.279	0.37758
AT3G63050	15.7146	12.8355	0.29197
AT3G44115	0	0	NA
AT4G18470	29.4799	25.6709	0.1996
AT5G53920	96.4228	69.3265	0.47597
AT2G20362	30.769	30.2955	0.022371
AT5G60022	3.84561	2.98729	0.36437
AT4G24970	191.748	174.323	0.13745
AT4G15165	33.0404	36.6298	-0.14878
AT5G43695	0	0	NA
AT1G24909	0	0	NA
AT4G33620	84.8335	85.7801	-0.016009
AT5G61990	140.073	139.052	0.010554
AT1G14680	21.7617	23.7356	-0.12526
AT1G74700	73.1537	63.8514	0.19621
AT5G61560	119.612	133.237	-0.15563
AT1G74150	24.6121	37.3689	-0.60247
AT1G67365	26.6849	23.7304	0.16929
AT5G10625	0.6482	0.7779	-0.26315
AT3G25597	16.3029	10.6194	0.61843
AT5G07720	39.0732	48.1288	-0.30072
AT1G67910	54.6587	79.1033	-0.53329
AT3G23870	18.1539	18.1164	0.0029791
AT5G13150	0	1.11034	#NAME?
AT4G36260	40.4343	64.2877	-0.66896
AT1G75166	49.1587	31.0709	0.66189
AT1G48580	47.1472	54.8561	-0.21848
AT3G19330	55.0789	44.2345	0.31633
AT1G68200	9.31048	5.44312	0.77442
AT1G10750	54.4816	65.0955	-0.25679
AT3G02020	1702.05	1267.49	0.4253
AT1G09600	43.9087	42.2381	0.055965
AT2G43310	24.0984	27.1815	-0.17369
AT1G52160	315.417	191.722	0.71824
AT2G33640	37.1585	40.8199	-0.13558
AT3G28630	29.4572	15.7662	0.90178
AT2G47860	73.7291	92.8402	-0.33252
AT3G45730	62.8228	52.3088	0.26423
AT1G34380	164.704	132.175	0.31743
AT3G26240	211.781	235.737	-0.15461
AT3G57500	52.9507	62.7323	-0.24456
AT5G16340	78.9775	70.9563	0.15451
AT3G08947	176.432	158.44	0.15517
AT4G02410	301.306	252.604	0.25435
AT4G33905	23.4401	13.5138	0.79455
AT1G60530	0	0	NA
AT2G30820	71.9166	97.5865	-0.44036
AT3G02990	74.3843	85.3637	-0.19863
AT2G36030	0	0	NA
AT1G57760	0	0	NA
AT4G18880	84.398	65.2228	0.37183
AT3G04860	112.737	120.121	-0.091525
AT1G57980	74.1616	88.5758	-0.25624
AT1G03545	0	0	NA
AT5G53610	0	0	NA
AT2G46410	51.7634	50.0593	0.048294
AT5G42690	45.8296	36.6341	0.32309
AT5G17370	82.1138	85.7801	-0.063019
AT4G02710	187.03	167.343	0.16046
AT3G44490	0.641142	0.38895	0.72106
AT3G23340	197.03	189.619	0.055316
AT3G61113	29.1717	38.1584	-0.38743
AT3G55060	141.281	119.574	0.24067
AT4G23000	107.521	108.933	-0.018829
AT5G06860	0	0	NA
AT1G16950	0	0.332435	#NAME?
AT5G48950	13.485	14.3053	-0.085196
AT1G51260	0	0	NA
AT4G06744	86.7197	68.4779	0.34072
AT4G14622	0	0	NA
AT2G47770	2.57945	1.79096	0.52633
AT1G53860	30.1968	28.8596	0.065345
AT1G24010	0.965242	0.312055	1.6291
AT1G20080	3.83731	4.2809	-0.15782
AT5G41750	90.1855	69.9584	0.3664
AT3G54270	39.7251	41.0326	-0.04672
AT1G03850	25.6661	30.3885	-0.24366
AT5G57630	382.333	427.526	-0.16118
AT1G02610	18.8272	20.2963	-0.1084
AT5G28646	4.17476	3.81708	0.12923
AT3G24230	5.74967	5.73942	0.0025737
AT2G16050	59.9684	75.7688	-0.3374
AT4G28405	0.644671	0.332435	0.95549
AT5G28460	24.9984	29.9608	-0.26124
AT5G47960	6.75469	5.24394	0.36524
AT4G00975	15.1342	11.6097	0.38248
AT1G30080	1.2901	1.2686	0.024251
AT2G07640	0	0	NA
AT1G62700	23.703	21.0259	0.1729
AT1G16515	45.3302	48.7723	-0.10559
AT5G07490	0	0	NA
AT5G01310	140.115	140.307	-0.001972
AT2G30630	5.13924	3.82618	0.42565
AT5G44780	255.05	137.367	0.89274
AT5G27610	106.655	76.5793	0.47793
AT2G03830	0	0	NA
AT1G08400	88.8146	92.4667	-0.058137
AT3G22180	108.84	128.137	-0.23548
AT5G10760	188.738	127.213	0.56915
AT1G80325	0.3241	0	Inf
AT2G46375	9.30266	12.9327	-0.47531
AT1G14580	408.291	466.959	-0.1937
AT1G28700	0.320571	0.62411	-0.96116
AT5G44870	421.949	477.825	-0.17941
AT1G02390	52.508	43.1799	0.28218
AT5G58412	0	0	NA
AT4G29658	0	0	NA
AT1G20480	38.1721	58.9626	-0.62728
AT5G19080	76.341	79.4936	-0.05838
AT1G78310	49.9865	43.8027	0.19052
AT5G24600	5.15384	5.16258	-0.0024437
AT4G19630	1.29287	0.62411	1.0507
AT3G06870	0	0	NA
AT5G42340	0.635609	0	Inf
AT2G25540	3.84284	6.69119	-0.80009
AT4G14120	48.0923	53.3343	-0.14926
AT1G16330	70.7392	75.2974	-0.090091
AT5G55560	12.2203	20.4383	-0.74199
AT3G14470	77.6316	82.9394	-0.095413
AT3G20730	30.383	18.7897	0.69332
AT4G15563	30.8682	26.6091	0.2142
AT3G09162	50.267	68.438	-0.44519
AT4G08480	252.9	259.671	-0.038121
AT3G57460	15.4779	9.63324	0.68412
AT4G20970	16.3341	14.3281	0.18904
AT3G13790	353.738	341.24	0.051895
AT1G48605	17.3356	15.2913	0.18103
AT3G28740	3.84008	2.95116	0.37985
AT5G52965	1.60161	0.312055	2.3597
AT5G54585	291.787	264.597	0.14112
AT3G52605	0.644671	0	Inf
AT2G43250	117.095	113.572	0.044074
AT3G26440	10.2898	7.72031	0.41449
AT5G20940	22.1566	25.836	-0.22165
AT3G15720	53.5401	92.4043	-0.78734
AT1G27060	113.537	87.4368	0.37686
AT1G79490	247.177	130.354	0.92311
AT2G17670	293.579	171.657	0.77422
AT1G63950	0	0	NA
AT1G69430	8.32835	8.90739	-0.096971
AT3G60310	108.674	122.476	-0.17249
AT5G02140	15.7189	13.3625	0.23432
AT3G17830	341.558	226.758	0.59098
AT4G38850	79.6938	69.5879	0.19563
AT4G39890	25.7085	30.5076	-0.24692
AT3G19690	0	0.312055	#NAME?
AT1G56385	0	0	NA
AT3G17030	109.255	92.393	0.24185
AT5G20330	0	0	NA
AT2G25680	200.512	241.096	-0.26592
AT2G39120	56.2045	28.1813	0.99595
AT2G24250	42.6234	54.2954	-0.34918
AT5G50170	176.196	148.242	0.24923
AT3G24518	6.07577	5.43865	0.15982
AT1G69400	41.325	37.1431	0.15392
AT4G25800	70.9615	54.5184	0.38029
AT2G32880	624.243	811.521	-0.37852
AT1G21550	25.0148	25.8182	-0.045607
AT3G30383	0	0	NA
AT5G23230	0.962475	0.312055	1.625
AT3G15620	98.4109	120.031	-0.28651
AT4G01420	1.92772	1.65755	0.21784
AT5G45460	97.7854	95.273	0.037552
AT1G18485	380.684	366.044	0.056578
AT1G61800	69.3413	34.4628	1.0087
AT5G48850	113.11	45.6604	1.3087
AT5G02070	30.1794	46.9294	-0.63693
AT1G76870	49.2795	58.1913	-0.23982
AT1G62620	8.03497	9.12679	-0.18382
AT1G29380	86.6057	104.385	-0.26938
AT5G47160	22.801	26.1729	-0.19898
AT4G02810	42.1121	31.9658	0.39771
AT1G68750	0.6482	0	Inf
AT4G27660	42.1165	27.8803	0.59514
[truncated: 3,483 more rows]

## Sheet: Group3
Gene_id	nrp2nrp1_RPKM	Columbia_RPKM	log2FoldChange
AT1G56050	1319.75	1400.17	-0.085334
AT5G05750	206.603	202.313	0.030276
AT1G54110	153.837	149.775	0.038606
AT4G36860	305.548	305.251	0.0014052
AT2G19070	0	0	NA
AT5G11160	233.766	278.144	-0.25077
AT1G28090	383.014	394.656	-0.043198
AT3G10130	534.964	529.909	0.013697
AT5G09860	601.886	614.671	-0.030324
AT1G31550	161.078	99.9597	0.68834
AT1G65950	210.843	210.846	-1.8735e-05
AT5G12440	488.466	531.831	-0.12271
AT1G19485	403.518	433.256	-0.10259
AT2G20330	840.43	767.241	0.13145
AT3G11540	573.611	544.152	0.076063
AT1G09830	919.753	831.612	0.14534
AT4G39940	1316.12	1302.56	0.014944
AT4G21730	19.5208	17.6091	0.14869
AT1G29260	371.298	361.317	0.039313
AT1G71440	318.91	326.932	-0.035841
AT2G31170	728.023	848.671	-0.22122
AT2G27900	723.796	710.418	0.026916
AT2G38640	252.957	268.595	-0.086545
AT3G24315	182.822	195.771	-0.098727
AT2G13790	468.261	433.391	0.11164
AT3G54650	542.838	519.972	0.062086
AT3G63340	719.384	754.399	-0.068567
AT2G39725	43.8418	39.4408	0.15262
AT5G13730	810.756	825.312	-0.025673
AT3G47610	319.626	335.776	-0.071114
AT1G32360	486.744	503.572	-0.049033
AT5G24000	251.825	341.123	-0.43787
AT5G03730	1131.4	1154.77	-0.0295
AT5G27410	300.047	269.793	0.15334
AT5G59720	43.2922	45.4762	-0.071002
AT1G02750	182.41	197.89	-0.11751
AT5G15770	75.0502	74.8742	0.0033864
AT2G26490	0	0	NA
AT3G19508	184.645	115.63	0.67524
AT5G45700	172.305	214.865	-0.31847
AT1G42440	1117.42	832.815	0.4241
AT5G12980	320.618	325.295	-0.020892
AT5G05520	500.864	542.245	-0.11452
AT3G59390	100.842	105.957	-0.071388
AT4G08500	473.779	476.463	-0.0081482
AT2G12461	67.126	84.5243	-0.33249
AT1G78690	214.384	225.929	-0.075673
AT4G33430	693.303	705.109	-0.024359
AT1G31930	661.458	661.451	1.6273e-05
AT3G27660	44.9948	34.3046	0.39136
AT3G54860	345.005	316.722	0.1234
AT1G27120	457.831	459.798	-0.0061834
AT5G56990	54.957	69.4998	-0.3387
AT3G05010	221.637	221.978	-0.0022188
AT4G20010	737.059	595.546	0.30757
AT2G19430	317.605	321.432	-0.017279
AT2G03430	134.901	167.325	-0.31075
AT1G20830	366.855	429.169	-0.22634
AT1G48550	266.318	217.752	0.29047
AT2G36720	777.882	788.122	-0.018867
AT2G03800	290.606	267.909	0.11732
AT2G44710	759.597	775.445	-0.02979
AT5G59830	254.636	226.134	0.17126
AT3G60620	558.251	645.489	-0.20948
AT1G48170	87.2776	73.1748	0.25426
AT1G73660	1399.15	1316.88	0.087431
AT2G30070	345.999	336.094	0.0419
AT4G11060	223.174	145.967	0.61253
AT4G39180	157.398	154.898	0.023099
AT3G13690	941.016	1048.1	-0.15549
AT5G35995	172.062	182.243	-0.082939
AT1G18610	274.033	304.875	-0.15387
AT1G78895	157.836	161.715	-0.035027
AT5G03140	519.66	672.827	-0.37267
AT5G12850	662.156	771.594	-0.22067
AT1G78620	904.632	962.137	-0.088911
AT2G30280	196.456	156.758	0.32567
AT3G19400	173.778	166.493	0.06179
AT1G74030	467.016	514.844	-0.14066
AT1G63310	275.858	275.806	0.00027216
AT5G51730	238.898	247.933	-0.053554
AT1G72310	198.384	190.921	0.055322
AT2G40190	170.254	183.875	-0.11104
AT3G54380	152.618	152.366	0.0023879
AT3G20250	273.409	231.654	0.23909
AT5G18480	447.635	384.525	0.21925
AT4G34370	239.289	243.973	-0.02797
AT1G70570	1042.61	1111.21	-0.091944
AT4G22780	152.696	144.211	0.082482
AT1G61340	62.5885	55.8468	0.16442
AT3G06430	815.034	867.842	-0.090572
AT1G15000	371.501	400.169	-0.10724
AT5G44240	673.562	656.653	0.03668
AT4G30900	262.804	283.904	-0.11142
AT5G35735	317.757	287.636	0.14368
AT4G16480	247.595	266.482	-0.10606
AT4G27690	171.571	169.528	0.017289
AT1G73890	55.5107	54.81	0.018327
AT1G26218	14.7605	8.67223	0.76726
AT3G22370	442.552	409.036	0.11362
AT4G17060	391.19	372.929	0.068966
AT4G30390	146.525	126.202	0.21542
AT1G06470	434.811	426.268	0.028627
AT2G32910	601.954	600.329	0.0038989
AT4G02370	368.201	317.981	0.21155
AT3G17330	479.379	474.646	0.014314
AT3G59300	472.845	472.404	0.001347
AT5G63790	372.641	402.342	-0.11064
AT3G48340	2.25105	1.11034	1.0196
AT4G05110	63.7507	59.4747	0.10016
AT3G56820	83.1446	86.3901	-0.055244
AT5G15330	110.597	136.205	-0.30046
AT3G49240	1239.17	531.625	1.2209
AT4G30160	1277.66	1350.83	-0.080352
AT1G49780	365.562	425.328	-0.21846
AT4G15160	35.5998	19.4271	0.8738
AT4G15130	262.123	238.44	0.13662
AT1G64760	241.777	235.824	0.035966
AT1G72680	176.671	171.776	0.040531
AT1G50300	426.131	429.77	-0.01227
AT1G58110	493.267	494.306	-0.0030356
AT1G55850	708.787	662.965	0.096419
AT1G49710	346.873	329.995	0.071964
AT2G45290	317.133	218.52	0.53732
AT5G04480	405.373	430.852	-0.087939
AT1G29690	232.068	242.816	-0.065318
AT5G14500	280.221	289.573	-0.047358
AT5G01620	177.827	168.209	0.080223
AT5G45020	117.552	124.572	-0.083686
AT3G48210	180.719	175.367	0.043374
AT3G25580	261.054	255.329	0.031991
AT4G16800	243.12	226.524	0.10201
AT5G66800	77.064	100.209	-0.37888
AT5G51030	19.6088	23.3776	-0.25362
AT5G43190	233.275	267.427	-0.19712
AT1G04450	0	0	NA
AT3G52760	235.187	248.218	-0.077801
AT5G13050	298.689	290.939	0.037928
AT1G76920	317.591	348.019	-0.132
AT1G64628	0	0	NA
AT3G11320	185.611	190.569	-0.038032
AT4G30400	224.916	220.653	0.027605
AT1G71940	96.5001	104.544	-0.11551
AT3G08560	0.641904	0.332435	0.94929
AT1G80270	835.637	393.831	1.0853
AT1G22950	295.538	274.42	0.10696
AT5G43310	592.321	663.295	-0.16327
AT3G27809	0	0	NA
AT4G39390	146.582	138.706	0.079677
AT3G59640	166.156	151.696	0.13135
AT1G59890	646.921	639.089	0.017574
AT1G52340	501.679	532.437	-0.085844
AT5G02130	109.899	85.4051	0.36378
AT5G18680	366.963	416.44	-0.18247
AT5G55550	191.268	208.974	-0.12773
AT1G52830	29.4574	24.4788	0.2671
AT4G35610	0	0	NA
AT5G60750	429.937	449.676	-0.06476
AT5G57110	1399.92	1728.61	-0.30427
AT2G40920	418.958	510.754	-0.28582
AT5G56240	494.691	618.133	-0.32139
AT1G63180	171.605	171.186	0.0035264
AT5G47970	383.789	375.515	0.031442
AT5G05620	304.717	298.118	0.031585
AT5G67160	161.726	160.695	0.0092339
AT3G09680	8.02819	9.15398	-0.18932
AT3G51040	212.008	207.272	0.032594
AT4G16280	434.499	493.945	-0.185
AT5G60200	242.386	293.96	-0.27832
AT5G41020	903.603	742.232	0.28382
AT3G01140	2.24552	1.3455	0.73891
AT2G41980	341.421	393.015	-0.20304
AT1G35470	289.003	265.194	0.12404
AT1G07610	565.768	799.274	-0.49848
AT3G59470	120.481	131.742	-0.12891
AT5G35700	450.969	423.464	0.090789
AT3G28930	454.595	379.868	0.25908
AT4G00752	187.414	205.495	-0.13288
AT5G66053	0	0	NA
AT5G13160	612.91	577.191	0.086626
AT1G14530	103.916	124.919	-0.26559
AT2G26070	88.4316	114.423	-0.37174
AT1G68552	0	0	NA
AT3G19830	795.146	829.905	-0.061727
AT4G18975	379.086	408.909	-0.10925
AT3G20450	44.6523	40.2273	0.15056
AT2G46900	445.947	467.968	-0.069538
AT3G23100	173.647	154.61	0.16753
AT3G44190	430.005	408.889	0.072644
AT3G50310	3.51474	9.80554	-1.4802
AT1G01960	1667.95	1693.51	-0.021944
AT1G05490	17.9173	14.1495	0.34061
AT4G13075	0	0	NA
AT3G60440	442.146	505.127	-0.19212
AT2G14530	288.285	308.523	-0.097878
AT1G30620	187.282	167.306	0.16272
AT1G07300	87.0853	99.5668	-0.19324
AT2G38950	590.101	607.393	-0.041667
AT5G49120	20.5525	18.1724	0.17757
AT1G64620	155.845	163.358	-0.067922
AT1G66250	358.788	357.407	0.0055645
AT1G22590	407.505	534.15	-0.39043
AT4G32640	1032.49	1090.56	-0.078932
AT1G05060	140.791	137.705	0.031969
AT1G71900	293.288	311.848	-0.088526
AT4G01810	726.653	751.619	-0.048736
AT5G48460	474.626	387.423	0.29288
AT4G37810	46.8586	69.3577	-0.56574
AT2G27950	1098.7	1137.27	-0.049785
AT1G71330	23.4255	31.955	-0.44796
AT3G04640	94.4165	114.888	-0.28312
AT1G08550	1900.25	1950.61	-0.037735
AT5G62960	132.519	150.873	-0.18714
AT1G19690	177.799	193.634	-0.12309
AT2G37510	153.678	65.749	1.2249
AT2G26830	183.655	193.372	-0.074382
AT1G11780	233.091	243.594	-0.063587
AT5G05660	630.894	676.687	-0.10109
AT3G01320	624.403	626.268	-0.0043016
AT5G04460	415.302	392.667	0.080856
AT4G19710	2149.54	2228.43	-0.052001
AT5G67180	97.6332	88.9384	0.13456
AT4G18910	251.962	272.916	-0.11525
AT5G60540	729.074	835.207	-0.19607
AT1G18190	271.228	251.047	0.11155
AT2G38680	166.421	170.592	-0.03571
AT2G41750	143.994	140.256	0.037949
AT1G16900	281.67	303.033	-0.10547
AT1G36990	424.352	480.773	-0.1801
AT4G24840	528.28	511.147	0.047564
AT2G24630	190.935	182.354	0.066341
AT3G12030	138.893	153.123	-0.14072
AT1G51310	563.997	457.155	0.303
AT5G37380	347.32	376.009	-0.1145
AT5G47430	651.568	709.275	-0.12243
AT5G10020	528.496	571.67	-0.11329
AT1G74040	1092.67	1169.03	-0.097448
AT5G52180	225.21	209.649	0.1033
AT1G69200	1675.24	1366.37	0.29402
AT3G45620	352.855	290.671	0.27969
AT3G05090	667.098	697.026	-0.063315
AT1G14310	175.654	192.91	-0.1352
AT4G23620	266.63	223.359	0.25548
AT1G24095	43.6831	31.3897	0.47678
AT2G40960	256.77	270.812	-0.076814
AT5G19460	318.611	347.299	-0.12438
AT5G18920	70.648	54.7001	0.36911
AT1G78700	170.905	156.007	0.13158
AT1G63670	294.747	280.529	0.071324
AT1G03160	1052.64	1262.91	-0.26274
AT5G10710	157.947	166.232	-0.073751
AT5G58040	1290.1	1244.68	0.051704
AT1G80870	368.363	363.445	0.019391
AT5G54530	121.21	119.75	0.017484
AT4G32040	418.487	419.992	-0.0051815
AT5G40960	89.2561	81.8359	0.12522
AT5G46170	444.889	479.899	-0.10928
AT3G53880	172.119	166.13	0.051095
AT1G64790	2963.22	2659.08	0.15624
AT2G23370	257.574	234.066	0.13807
AT5G58000	168.635	176.848	-0.068603
AT1G13870	216.487	215.215	0.0084981
AT1G53650	180.543	158.017	0.19226
AT5G44000	578.685	612.62	-0.082214
AT1G33360	352.039	339.643	0.051714
AT1G54355	2.56333	5.64215	-1.1382
AT1G59600	307.758	275.579	0.15933
AT1G69572	0	0	NA
AT2G23150	164.628	162.257	0.020926
AT1G77130	400.665	370.949	0.11117
AT2G19800	20.8218	22.6043	-0.1185
AT1G22170	89.0977	108.607	-0.28565
AT5G06770	308.789	328.94	-0.091204
AT5G51220	487.689	263.566	0.8878
AT3G07440	197.139	180.7	0.12562
AT3G19180	363.321	448.948	-0.3053
AT5G63180	950.412	1014.08	-0.093541
AT1G18335	113.513	124.468	-0.13291
AT2G33490	266.908	265.602	0.0070801
AT2G41050	148.709	146.467	0.021908
AT1G10130	674.519	618.068	0.12609
AT1G49040	1003.68	1019.52	-0.022587
AT3G21140	454.418	444.993	0.030235
AT5G20635	85.6366	111.566	-0.3816
AT1G29060	99.5245	109.605	-0.13919
AT5G14480	168.359	168.508	-0.0012777
AT1G64630	0	0	NA
AT3G04680	367.828	408.078	-0.14982
AT4G05120	89.0886	92.9285	-0.060879
AT5G56130	274.656	237.898	0.20728
AT4G17880	980.196	910.633	0.1062
AT1G06670	1492.99	1403.06	0.08963
AT1G03470	106.218	114.138	-0.10376
AT1G17330	247.939	266.176	-0.10239
AT3G25265	0	0	NA
AT4G15475	252.872	271.372	-0.10187
AT3G10730	355.559	350.291	0.021535
AT1G44110	249.69	261.997	-0.069412
AT3G07565	317.402	316.033	0.0062366
AT5G50110	330.424	288.382	0.19634
AT1G31770	263.143	262.23	0.005012
AT5G16490	45.2182	49.9059	-0.14231
AT4G22050	18.3268	9.02057	1.0227
AT2G01410	157.59	162.562	-0.044809
AT3G59770	1003.11	1089.53	-0.11923
AT2G25890	0.641142	1.01306	-0.66
AT5G43930	263.239	254.791	0.047058
AT3G20310	770.551	766.616	0.0073857
AT1G04945	174.97	95.4068	0.87494
AT5G18050	14.9919	15.945	-0.08892
AT2G35320	308.148	288.005	0.097528
AT2G40520	310.311	331.507	-0.095324
AT2G06210	930.252	844.984	0.1387
AT5G40640	170.584	149.347	0.19181
AT5G39190	37.2533	50.9255	-0.45102
AT3G03828	0	0	NA
AT1G78430	170.533	176.469	-0.049369
AT4G00335	166.762	156.035	0.095917
AT2G03070	361.029	381.793	-0.080675
AT4G30935	311.704	266.165	0.22785
AT5G45920	59.7447	82.2976	-0.46204
AT2G45260	343.712	364.253	-0.083738
AT5G13290	221.883	218.199	0.024155
AT2G28520	578.195	558.071	0.051107
AT3G20560	215.763	216.722	-0.0064025
AT1G70470	134.214	142.137	-0.082752
AT4G14040	3645.31	3523.5	0.04903
AT5G26180	432.135	392.492	0.13882
AT5G43870	622.868	594.215	0.067942
AT3G05250	88.9247	97.3174	-0.13011
AT5G61600	67.0447	93.1338	-0.47418
AT3G11760	179.654	189.674	-0.078305
AT2G35744	21.4897	23.6015	-0.13523
AT5G13970	279.967	258.459	0.11532
AT2G25190	206.877	225.706	-0.12567
AT1G14870	15.4794	15.3543	0.011709
AT1G05120	360.631	320.51	0.17015
AT1G11580	876.299	571.179	0.61748
AT2G01400	67.51	76.5561	-0.18142
AT5G26760	586.636	554.73	0.080679
AT5G08720	969.763	935.578	0.051774
AT1G72420	139.005	122.371	0.18388
AT2G41880	278.527	274.589	0.020545
AT1G61170	156.56	150.702	0.055019
AT3G52210	156.791	138.031	0.18385
AT2G39681	284.094	330.54	-0.21846
AT4G24560	734.999	645.066	0.1883
AT5G55260	341.975	382.951	-0.16327
AT1G80910	331.162	322.226	0.039462
AT4G01880	281.633	275.361	0.032496
AT1G32930	88.1113	96.8859	-0.13696
AT4G30660	131.932	113.046	0.22289
AT1G48330	245.443	216.813	0.17894
AT3G56760	335.947	314.137	0.09684
AT5G46560	248.263	240.774	0.044189
AT3G23660	668.672	671.388	-0.0058497
AT3G57680	45.08	36.6978	0.29679
AT1G09520	336.7	323.055	0.059683
AT1G13900	426.365	446.401	-0.066252
AT5G22780	921.372	913.103	0.013005
AT2G43940	132.09	111.93	0.23893
AT1G50500	645.049	659.467	-0.031891
AT1G05970	92.72	109.818	-0.24417
AT5G35715	0	0	NA
AT1G13220	516.724	438.887	0.23555
AT2G25570	150.595	128.002	0.23451
AT1G14140	231.913	237.462	-0.034112
AT1G76460	269.772	279.454	-0.050869
AT1G63050	290.57	281.861	0.0439
AT1G12070	3.51044	4.56795	-0.37989
AT4G29285	0	0	NA
AT2G32320	224.808	247.599	-0.13931
AT2G40090	225.782	207.597	0.12114
AT4G29905	1607.2	1761.45	-0.13222
AT3G07890	571.065	568.465	0.0065823
AT1G49890	487.021	516.726	-0.085416
AT4G33400	558.195	495.305	0.17245
AT1G51670	36.6851	20.4198	0.84523
AT2G26260	281.574	279.7	0.0096334
AT1G08160	205.701	234.167	-0.18699
AT4G24900	163.382	168.028	-0.04045
AT4G22850	161.301	160.003	0.011653
AT4G38260	313.521	318.471	-0.022601
AT1G21790	146.542	165.175	-0.17268
AT3G27416	0	0	NA
AT3G61710	321.526	297.842	0.11039
AT5G50550	0.3241	0	Inf
AT4G00110	203.904	255.071	-0.32301
AT3G23780	482.572	441.349	0.12882
AT5G04320	290.586	258.565	0.16844
AT5G15390	593.685	668.489	-0.17121
AT3G12020	572.428	591.87	-0.048187
AT5G54590	205.746	225.285	-0.13089
AT5G55500	405.886	393.229	0.045706
AT1G11410	529.71	462.071	0.19709
AT4G23750	563.513	632.399	-0.16639
AT5G52380	235.028	188.745	0.31639
AT4G24460	482.316	641.388	-0.41122
AT3G03420	345.934	229.611	0.5913
AT1G49405	41.2196	45.9112	-0.15551
AT5G24380	250.457	205.6	0.28473
AT4G38580	234.873	275.043	-0.22778
AT5G22290	294.389	260.493	0.17648
AT1G18000	18.8975	32.801	-0.79555
AT1G61260	116.063	131.154	-0.17635
AT3G03300	364.175	330.966	0.13795
AT3G16260	821.357	899.645	-0.13135
AT5G44040	292.488	285.667	0.034047
AT4G11740	497.581	518.788	-0.060215
AT2G04230	189.982	213.908	-0.17113
AT4G36400	312.965	311.439	0.0070502
AT2G40475	522.062	394.478	0.40428
AT5G15860	296.047	304.202	-0.039201
AT3G49360	303.113	354.156	-0.22453
AT5G40980	87.3019	83.1314	0.07062
AT1G71750	141.315	137.085	0.043837
AT5G06510	20.2482	21.4555	-0.083555
AT1G08150	0	0	NA
AT5G01290	402.41	366.103	0.13642
AT2G30600	707.726	782.263	-0.14446
AT4G36940	337.764	320.07	0.077631
AT4G26582	0	0	NA
AT5G44500	160.024	173.762	-0.11882
AT3G60420	305.825	191.252	0.67723
AT3G59480	25.8167	52.7842	-1.0318
AT1G76040	138.417	112.512	0.29894
AT4G27450	189.037	188.318	0.0055004
AT5G04540	457.123	491.595	-0.10489
AT3G17600	3.21706	2.69099	0.25761
AT3G06150	572.215	597.663	-0.062774
AT1G52855	72.7403	61.1982	0.24927
AT5G08320	119.104	118.74	0.0044167
AT5G55610	539.926	564.61	-0.064493
AT5G02580	0.959709	1.42239	-0.56765
AT5G17930	481.131	366.342	0.39324
AT2G42520	912.543	912.985	-0.00069921
AT1G10320	344.723	308.861	0.15848
AT1G19890	0	0	NA
AT5G01470	186.761	194.008	-0.054924
AT1G56500	3119.95	3337.88	-0.097408
AT5G24260	538.537	569.923	-0.081723
AT2G46650	816.428	770.759	0.083047
AT2G40700	386.958	311.609	0.31244
AT1G21050	252.825	264.746	-0.066473
AT2G19870	1064.31	938.464	0.18154
AT1G15670	58.7902	61.1021	-0.055647
AT1G54510	116.768	153.977	-0.39906
AT1G66500	55.1267	58.8286	-0.093765
AT2G44270	217.474	183.827	0.24249
AT5G50840	195.821	165.207	0.24525
AT2G17370	116.127	139.417	-0.2637
AT1G61990	317.37	281.704	0.17198
AT1G19860	491.616	498.952	-0.021368
AT3G56120	359.542	304.108	0.24158
AT1G74640	827.582	991.13	-0.26017
AT4G08180	424.883	409.006	0.054941
AT3G02660	504.342	595.537	-0.23979
AT1G32440	1459.41	1333.51	0.13016
AT5G56250	353.661	389.287	-0.13847
AT1G67310	557.87	547.463	0.027169
AT1G05560	100.076	106.251	-0.086379
AT4G24972	545.067	493.195	0.14428
AT2G22270	163.233	158.231	0.044901
AT2G38090	67.9192	54.1206	0.32764
AT5G60548	0	0	NA
AT1G58200	598.578	647.167	-0.1126
AT3G49640	233.882	205.075	0.18963
AT1G61040	558.632	523.003	0.095078
AT5G25830	57.7538	52.7097	0.13185
AT1G01500	248.427	242.911	0.032396
AT3G52050	383.255	392.758	-0.035334
AT4G14147	97.131	94.6359	0.037544
AT5G08210	1.59732	3.78557	-1.2449
AT4G38330	75.7708	86.5825	-0.19243
AT3G13990	724.452	648.369	0.16008
AT5G59710	661.819	666.51	-0.010188
AT5G59410	111.104	122.317	-0.13871
AT1G56660	639.684	530.589	0.26977
AT2G16990	68.9785	91.1008	-0.40132
AT3G01780	1124.35	1104.44	0.02578
AT5G14390	230.905	241.914	-0.067197
AT1G71410	646.911	711.833	-0.13797
AT1G11940	87.8736	80.7169	0.12256
AT1G05210	108.031	111.71	-0.048314
AT1G65320	424.457	415.708	0.030047
AT5G13550	451.832	422.061	0.098337
AT3G03790	1247.5	1160.91	0.10378
AT2G01260	661.812	659.459	0.0051371
AT5G03910	805.615	837.281	-0.05562
AT1G70590	263.089	296.058	-0.17033
AT2G27170	666.453	639.354	0.05989
AT5G41350	198.349	193.334	0.036947
AT4G27570	73.3946	89.9168	-0.29292
AT1G29890	607.045	625.916	-0.044164
AT3G59330	54.3377	74.3599	-0.45257
AT3G46970	4363.97	4193.23	0.057581
AT1G27460	544.041	624.211	-0.19832
AT1G11660	597.984	572.194	0.063603
AT1G11530	282.244	311.916	-0.14421
AT4G18890	149.893	181.912	-0.27931
AT1G14020	396.944	423.779	-0.094377
AT5G52190	468.312	476.711	-0.025645
AT3G62620	115.734	113.785	0.024513
AT1G80245	156.877	97.2431	0.68997
AT5G01500	355.888	346.513	0.038512
AT5G22450	739.267	722.186	0.033726
AT5G50720	49.0014	40.2571	0.28358
AT1G67580	756.371	789.905	-0.062585
AT5G12010	891.375	875.637	0.025698
AT2G17020	294.828	326.984	-0.14935
AT5G22100	503.393	246.662	1.0291
AT3G13650	46.9123	64.3607	-0.45621
AT1G29170	478.184	446.749	0.098103
AT3G48240	79.104	73.1852	0.1122
AT3G11890	203.918	211.733	-0.054259
AT3G60130	451.06	443.703	0.023723
AT3G14920	474.046	457.61	0.050908
AT4G12250	164.027	156.728	0.06567
AT3G18230	416.101	479.998	-0.2061
AT5G25150	421.805	376.483	0.16399
AT1G48570	1082.16	584.099	0.88964
AT4G39690	737.739	755.976	-0.03523
AT5G43630	1644.24	1748.52	-0.088714
AT1G09995	42.6621	49.5253	-0.21521
AT3G27025	26.6475	14.6081	0.86724
AT3G11280	1107.57	1356.21	-0.29218
AT4G27240	299.89	314.261	-0.067527
AT1G21710	193.187	229.987	-0.25156
AT5G46190	351.709	401.133	-0.1897
AT5G58970	221.214	211.917	0.061944
AT1G72410	571.278	667.405	-0.22437
AT2G37585	122.89	170.027	-0.4684
AT3G61250	49.7893	51.1628	-0.03926
AT1G21640	1442.39	1409.85	0.032918
AT3G21640	239.751	200.286	0.25947
AT1G08760	314.529	274.714	0.19527
AT1G66900	167.501	201.796	-0.26873
AT3G24840	205.014	192.884	0.087992
AT1G03440	627.449	715.312	-0.18907
AT1G47570	262.908	224.814	0.22583
AT5G60550	0	0	NA
AT3G61320	360.729	327.681	0.13862
AT4G26500	515.104	558.61	-0.11698
AT2G01650	251.911	252.957	-0.0059797
AT1G29420	7.39182	7.24984	0.027982
AT3G01323	0	0	NA
AT2G26810	124.606	156.229	-0.3263
AT2G37680	202.02	194.891	0.051831
AT3G06960	398.214	411.538	-0.047481
AT1G78110	173.056	178.897	-0.04789
AT1G07490	0	0	NA
AT2G26840	221.168	212.96	0.05456
AT2G38050	197.852	195.566	0.01677
AT3G13065	66.625	100.276	-0.58984
AT5G54440	955.257	924.504	0.047208
AT5G54840	115.603	112.731	0.036301
AT3G21110	482.942	506.454	-0.068582
AT3G04560	152.456	151.237	0.011584
AT5G09820	464.692	480.328	-0.047744
AT2G02990	3.8892	2.53273	0.61878
AT1G62710	49.9818	71.3471	-0.51345
AT5G48720	130.972	126.501	0.050117
AT4G00840	152.073	160.005	-0.073353
AT5G01910	99.9403	96.0088	0.057901
AT4G12580	20.1727	22.5502	-0.16074
AT5G42420	306.397	346.909	-0.17915
AT1G66400	28.532	41.5681	-0.5429
AT4G11860	356.582	344.444	0.049966
AT5G61480	555.05	595.518	-0.10153
AT2G31450	224.077	262.264	-0.22703
AT3G54670	691.407	700.712	-0.019287
AT5G62550	262.297	285.686	-0.12323
AT2G48150	4.49658	6.99892	-0.63831
AT3G47300	99.2854	101.903	-0.037547
AT1G11770	0	0	NA
AT1G67930	525.472	543.646	-0.049052
AT3G13530	640.744	678.069	-0.081686
AT3G63200	896.76	984.915	-0.13528
AT2G44660	109.709	116.933	-0.092003
AT5G48960	825.868	623.607	0.40528
AT1G05550	30.9201	28.4586	0.11968
AT5G35690	387.212	401.923	-0.053795
AT1G07200	715.149	860.562	-0.26703
AT1G19397	7.0433	9.52947	-0.43614
AT4G12780	933.258	966.886	-0.05107
AT2G35390	1487.99	1584.31	-0.090491
AT4G30280	13.5184	9.15383	0.56248
AT1G14970	180.235	179.441	0.0063703
AT5G57410	203.643	191.097	0.091734
AT5G26220	65.0488	36.6163	0.82904
AT3G50860	158.849	167.697	-0.078199
AT1G79070	102.669	109.165	-0.088503
AT2G19385	282.632	160.253	0.81857
AT5G41140	794.808	771.588	0.042775
AT4G08910	41.1049	48.2324	-0.23069
AT2G40280	362.999	377.08	-0.054906
AT4G01210	877.746	854.906	0.038038
AT4G31330	79.8603	73.435	0.12101
AT2G32295	348.493	324.684	0.10209
AT3G47347	18.9357	20.906	-0.14281
AT3G48800	579.265	562.977	0.041149
AT1G50970	116.23	148.079	-0.34939
AT3G44450	1160.17	1172.76	-0.015576
AT3G09350	278.731	275.678	0.01589
AT4G37553	0	0	NA
AT4G28990	377.18	344.532	0.13062
AT2G17130	472.314	503.888	-0.093358
AT5G63320	846.591	784.591	0.10972
AT1G67265	2.55426	2.32705	0.13441
AT2G45850	675.493	731.229	-0.11438
AT3G03120	171.543	173.774	-0.018641
AT1G72910	262.251	222.213	0.23901
AT1G34630	139.16	154.444	-0.15033
AT2G26460	463.372	420.838	0.1389
AT4G13460	906.037	927.27	-0.033419
AT1G12370	398.949	401.26	-0.0083318
AT1G69080	92.4621	97.7015	-0.079518
AT5G64360	282.594	336.886	-0.25353
AT1G18010	0	0.38895	#NAME?
AT4G18372	69.7349	81.1713	-0.21909
AT1G24400	82.3394	99.0101	-0.26599
AT4G34680	147.422	161.871	-0.13489
AT5G08520	463.793	516.936	-0.1565
AT2G38660	219.315	255.696	-0.22143
AT3G08850	1856.67	1784.72	0.057019
AT5G25580	93.243	93.8262	-0.008996
AT5G39360	129.776	155.138	-0.25754
AT3G53540	473.183	550.323	-0.21788
AT5G15640	329.715	344.664	-0.063969
AT3G20070	221.54	219.464	0.013586
AT1G27680	388.566	341.555	0.18604
AT2G20480	44.593	42.5365	0.068115
AT4G19190	351.517	306.081	0.19968
AT3G05625	584.937	660.627	-0.17555
AT1G17520	210.675	209.757	0.0062994
AT2G29970	1189.7	1159.27	0.037386
AT1G68710	192.848	178.575	0.11093
AT2G29730	135.098	126.429	0.095679
AT2G44560	0.641142	0.332435	0.94757
AT4G04223	84.8215	231.738	-1.45
AT1G69830	2644.73	2719.79	-0.04038
AT5G06480	31.7317	22.2589	0.51155
AT1G08710	136.624	150.261	-0.13726
AT5G53250	7.06696	8.31941	-0.23539
AT5G43710	261.586	244.201	0.099219
AT1G55350	2085.67	2098.12	-0.0085861
AT4G26288	0.317804	0	Inf
AT5G20730	876.165	838.547	0.063311
AT3G20650	228.834	227.416	0.0089654
AT5G23440	508.858	536.991	-0.077633
AT2G21950	462.203	498.166	-0.1081
AT2G32795	75.2987	80.3496	-0.093667
AT3G05050	537.793	491.282	0.1305
AT5G53830	41.9052	39.1603	0.097738
AT3G61150	560.571	651.244	-0.2163
AT1G80130	665.337	456.218	0.54436
AT4G15248	334.999	302.571	0.14688
AT4G16340	1462.85	1545.03	-0.078851
AT3G66658	438.043	457.679	-0.063265
AT1G09730	430.972	417.451	0.045986
AT1G80800	107.665	129.715	-0.2688
AT1G13770	180.134	211.362	-0.23065
AT5G40150	198.1	222.237	-0.16587
AT5G64760	232.931	227.648	0.033103
AT4G26590	27.8788	26.3106	0.083521
AT1G31310	80.9908	108.348	-0.41985
AT3G54200	235.427	188.443	0.32115
AT2G40400	2889.78	3410.99	-0.23923
AT3G18960	33.0277	46.1433	-0.48245
AT2G38480	139.194	148.391	-0.0923
AT1G69580	143.938	138.558	0.054964
AT5G63087	14.449	18.8531	-0.38384
AT1G80480	1453.55	1581.18	-0.12142
AT2G39650	108.287	98.4968	0.13671
AT1G74000	26.2779	35.9581	-0.45246
AT1G09794	67.3967	50.3376	0.42104
AT5G66070	117.566	114.256	0.041206
AT1G10070	16.381	16.2569	0.010965
AT3G48440	159.588	156.278	0.030236
AT4G22720	263.865	261.638	0.01223
AT5G61680	0	0	NA
AT2G27490	146.01	155.097	-0.087109
AT1G54820	454.742	549.521	-0.27313
AT5G59130	385.758	454.727	-0.2373
AT5G46390	741.88	759.433	-0.033736
AT1G05830	645.281	734.803	-0.18743
AT4G22300	175.058	210.702	-0.26737
AT3G25717	158.374	164.578	-0.055437
AT4G18460	102.223	127.81	-0.32228
AT3G07274	31.9491	42.7405	-0.41983
AT2G16440	492.594	553.817	-0.16901
AT1G26170	530.116	511.029	0.052903
AT3G23560	149.819	154.522	-0.04459
AT5G14120	2677.38	3777.53	-0.49662
AT3G60690	178.145	184.807	-0.052965
AT3G18560	103.719	91.613	0.17906
AT4G29950	786.713	841.83	-0.097692
AT4G21930	17.7521	18.7599	-0.07966
AT5G10695	21.1405	23.8645	-0.17486
AT4G17010	133.803	139.677	-0.061987
AT2G44940	450.504	364.43	0.3059
AT1G19380	88.2386	78.5126	0.16849
AT2G46250	410.645	370.593	0.14806
AT5G02100	124.643	117.329	0.087238
AT4G10090	115.269	114.368	0.011315
AT4G30845	11.211	12.9939	-0.21292
AT3G17365	92.0496	106.985	-0.21693
AT5G66820	423.455	419.258	0.014371
AT3G26920	176.796	191.202	-0.11301
AT1G69850	422.277	508.771	-0.26883
AT3G09070	405.46	419.429	-0.048865
AT2G47990	886.393	576.657	0.62023
AT5G20840	879.445	807.861	0.12249
AT4G16120	388.427	367.949	0.078136
AT5G11700	2165.26	2199.91	-0.022903
AT1G24540	0.638375	0.956545	-0.58343
AT1G54150	149.125	145.832	0.032209
AT3G20010	325.342	313.897	0.051668
AT1G56553	0	0	NA
AT1G08390	151.357	190.471	-0.33162
AT5G52990	20.8325	24.7236	-0.24705
AT2G01420	1282.14	1582.95	-0.30406
AT1G03090	381.67	369.737	0.045826
AT1G76170	90.4374	95.3907	-0.076929
AT1G28350	793.454	759.882	0.062371
AT3G55600	91.4563	90.1877	0.020153
AT1G49620	118.495	80.5948	0.55606
AT5G01200	37.7141	29.425	0.35806
AT5G59010	242.838	213.097	0.18848
AT2G18700	336.684	438.738	-0.38196
AT5G37890	131.537	135.752	-0.045501
AT5G50650	0	0	NA
AT3G12950	638.257	752.296	-0.23716
AT1G15215	110.592	128.391	-0.21529
AT3G63300	215.45	268.742	-0.31887
AT1G77890	111.92	108.739	0.041599
AT4G05460	163.985	154.037	0.090288
AT5G59000	174.656	133.713	0.38538
AT1G74545	4.17324	0.332435	3.65
AT5G43250	89.1194	78.8378	0.17685
AT5G35480	221.051	407.333	-0.88183
AT4G10470	223.034	283.176	-0.34443
AT2G30505	19.867	25.6802	-0.37028
AT4G33650	630.987	611.65	0.044904
AT4G10770	756.528	762.901	-0.012103
AT2G24120	1794.2	1096.92	0.70988
AT1G31410	518.908	549.74	-0.083273
AT2G32900	265.02	261.463	0.019491
AT1G28306	0	0	NA
AT5G15020	907.198	857.952	0.08052
AT3G25680	369.085	377.628	-0.03301
AT1G80350	553.832	603.627	-0.12421
AT1G72010	762.067	743.089	0.036382
AT2G28940	104.568	106.666	-0.028665
AT1G60240	0	0	NA
AT1G53450	175.301	182.715	-0.059764
AT3G07190	144.598	145.645	-0.010404
AT1G22510	82.3221	96.3782	-0.22743
AT4G33440	260.075	289.281	-0.15354
AT4G24670	332.868	320.427	0.054955
AT5G51050	190.471	205.245	-0.10778
AT1G71180	286.342	295.403	-0.044945
AT4G38980	205.06	196.89	0.058656
AT5G64410	338.346	358.75	-0.084481
AT5G28220	195.676	198.272	-0.019012
AT5G27970	815.408	907.169	-0.15385
AT3G58670	273.344	277.704	-0.022831
AT4G02630	497.747	414.316	0.26468
AT1G21370	121.968	117.764	0.0506
AT5G53440	1031.69	999.506	0.04572
AT1G63900	557.162	547.915	0.024147
AT4G12290	480.781	389.415	0.30407
AT2G38210	2042.66	2245.83	-0.1368
AT2G22120	180.425	187.064	-0.052132
AT3G62690	115.226	142.259	-0.30405
AT3G10870	188.045	207.465	-0.14179
AT5G24430	248.68	245.444	0.018899
AT2G17270	183.524	136.384	0.4283
AT5G10270	300.336	301.679	-0.0064362
AT5G02420	16.0435	14.7487	0.1214
AT3G09580	837.987	952.572	-0.1849
AT5G24870	415.274	340.394	0.28686
AT1G47240	275.687	295.254	-0.098926
AT1G05780	73.9238	73.2303	0.013599
AT5G17160	384.624	390.185	-0.020712
AT3G25890	393.858	443.459	-0.17113
AT5G42330	90.3486	77.7803	0.2161
AT1G53460	246.71	183.902	0.42388
AT3G05960	0.641142	1.65755	-1.3703
AT4G32272	214.45	191.213	0.16546
AT4G03100	414.888	450.296	-0.11815
AT5G03415	237.292	256.909	-0.11459
AT1G77000	83.5844	83.3198	0.0045738
AT2G05170	783.302	777.087	0.011493
AT1G80690	159.87	175.533	-0.13484
AT2G48030	244.425	232.93	0.069495
AT4G27020	429.427	427.489	0.0065252
AT5G02890	557.859	585.424	-0.069581
AT3G61415	361.367	327.466	0.14212
AT3G46820	508.579	528.829	-0.05633
AT5G56040	1263.11	1317.62	-0.060957
AT3G56810	288.792	322.485	-0.1592
AT2G22090	158.701	179.635	-0.17876
AT2G38440	1063.47	1092.63	-0.039023
AT2G18170	169.829	176.328	-0.054183
AT1G22250	40.6617	40.8592	-0.0069884
AT1G04790	383.86	373.991	0.037577
AT5G28850	443.26	456.869	-0.043628
AT2G44690	34.3283	47.8999	-0.48062
AT1G26820	63.636	62.5163	0.02561
AT4G26965	172.427	203.816	-0.24128
AT3G47690	114.434	112.267	0.027579
AT4G02260	1950.53	1968.86	-0.013495
AT1G25480	105.047	126.96	-0.27335
AT3G59940	1345.61	1740.08	-0.37089
AT3G48040	167.198	193.894	-0.21371
AT1G49380	1083.86	1158.49	-0.096067
AT2G28180	2.57592	3.66329	-0.50805
AT4G31150	107.121	109.473	-0.031333
AT4G03060	447.863	380.678	0.23449
AT5G48660	96.8199	99.7638	-0.043213
AT2G39090	239.135	242.76	-0.0217
AT3G62920	56.8135	51.7193	0.13553
AT3G09560	436.236	430.942	0.017614
AT3G10030	377.697	390.859	-0.04942
AT5G49830	794.1	807.165	-0.023544
AT1G69600	13.4908	8.78988	0.61806
AT2G24690	263.704	256.222	0.041527
AT1G29490	1.60638	2.92615	-0.86519
AT1G56612	38.15	59.9603	-0.65232
AT1G17120	472.932	514.089	-0.12039
AT4G25520	399.465	412.36	-0.045837
AT4G00900	484.667	550.01	-0.18246
AT5G63610	264.018	297.09	-0.17026
AT1G17410	93.9891	104.431	-0.15199
AT2G34357	1704.43	964.378	0.82162
AT5G45650	534.664	682.415	-0.35202
AT3G24820	110.939	116.958	-0.076222
AT5G58003	159.714	160.409	-0.0062673
AT3G24860	111.444	121.541	-0.12512
AT3G06540	287.939	261.919	0.13664
AT5G66810	401.392	408.091	-0.023879
AT2G36800	437.821	411.949	0.087877
AT1G09940	423.874	401.823	0.077077
AT1G06460	1539.38	1620.55	-0.074138
AT4G37990	25.2798	0	Inf
AT4G10120	3733.05	3644.42	0.034664
AT4G27652	58.3377	65.0989	-0.1582
AT5G19070	158.166	177.184	-0.16381
AT1G52590	526.802	531.187	-0.011959
AT1G32490	787.564	775.98	0.021378
AT3G06080	683.845	751.463	-0.13603
AT3G59870	406.927	455.667	-0.16321
AT3G10700	330.702	353.533	-0.096313
AT3G49260	1118.05	1392.31	-0.3165
AT3G17760	3.19264	0.936164	1.7699
AT1G22020	487.921	524.529	-0.10438
AT1G13160	840.933	604.258	0.47683
AT2G44040	1172.03	1148.39	0.029395
AT2G41890	290.841	333.894	-0.19916
AT3G49900	151.718	188.023	-0.30952
AT1G59980	138.86	129.971	0.095436
AT1G58280	264.231	247.379	0.095077
AT5G18065	82.0403	75.3186	0.12333
AT2G44430	275.185	297.315	-0.11159
AT1G12470	582.674	573.001	0.02415
AT3G06930	545.771	443.098	0.30067
AT4G02030	322.511	309.933	0.05739
AT5G16100	0	0	NA
AT1G32928	22.4389	24.2487	-0.11191
AT5G56590	194.917	236.429	-0.27855
AT1G45229	18.5766	33.9565	-0.8702
AT1G33330	377.857	410.574	-0.1198
AT4G11800	520.496	486.337	0.097933
AT5G61710	0	0	NA
AT4G34412	48.5063	47.0406	0.044267
AT3G55490	90.0606	96.0563	-0.092983
AT3G48580	4.46662	8.19973	-0.87639
AT5G01450	164.72	183.462	-0.15546
AT2G41860	0	0	NA
AT5G54670	275.52	282.312	-0.035133
AT1G68890	2028.13	2020.05	0.0057578
AT3G19960	1211.26	1253.76	-0.049747
AT3G13030	215.403	273.222	-0.34303
AT2G26860	143.707	125.319	0.19752
AT5G64280	1027.5	1089.97	-0.085148
AT5G42670	269.576	262.023	0.041
AT5G05830	229.728	260.315	-0.18033
AT1G27595	443.854	555.464	-0.32361
AT2G36740	245.498	261.35	-0.090271
AT1G51600	323.487	325.228	-0.0077464
AT1G04810	1059.56	1087.62	-0.037715
AT5G58130	773.179	683.467	0.17793
AT5G08200	247.347	234.58	0.076455
AT4G24490	337.294	317.554	0.087003
AT3G24450	30.4874	24.2348	0.33113
AT4G26455	380.398	334.452	0.18571
AT1G63650	95.5371	100.888	-0.078623
AT1G06360	1516.74	1972.74	-0.37923
AT4G32980	317.337	436.635	-0.46041
AT4G30650	1680.84	2128.06	-0.34036
AT4G34430	628.45	602.983	0.05968
AT1G68160	143.531	136.408	0.073433
AT5G14000	16.3707	14.9996	0.12619
AT5G64830	269.489	275.286	-0.030701
AT3G18500	524.376	612.399	-0.22387
AT1G55535	196.86	180.336	0.12648
AT3G55390	59.5151	81.9546	-0.46157
AT1G44910	608.824	557.936	0.12592
AT4G02715	256.574	271.325	-0.08065
AT1G59760	626.754	586.152	0.096625
AT3G27320	399.367	443.067	-0.14981
AT3G51620	415.498	426.009	-0.036041
AT3G17310	411.333	426.656	-0.052768
AT3G08880	78.6634	104.116	-0.40443
AT4G37920	567.739	566.955	0.0019951
AT1G06002	0	0	NA
AT1G09470	126.763	137.997	-0.1225
AT3G48185	29.4303	30.454	-0.049327
AT1G13120	469.569	345.087	0.44438
AT5G41850	45.4527	51.5815	-0.18249
AT3G46770	5.46687	2.73175	1.0009
AT5G20200	648.902	661.503	-0.027746
AT5G38880	461.514	456.016	0.01729
AT3G50810	33.7252	35.6455	-0.079892
AT3G47510	66.7079	76.2325	-0.19255
AT5G58770	2335.9	2334.57	0.00082637
AT4G33050	715.39	599.742	0.25439
AT5G45290	249.716	252.507	-0.016035
AT3G60890	37.5272	28.6944	0.38717
AT5G11800	244.172	242.461	0.010145
AT1G21610	332.515	391.92	-0.23714
AT3G62220	169.074	193.52	-0.19483
AT3G08020	442.416	447.206	-0.015533
AT4G19870	104.823	91.0877	0.20263
AT5G63060	173.069	197.104	-0.18761
AT4G02210	61.5078	79.4444	-0.36918
AT5G67420	976.147	1156.53	-0.24463
AT1G49340	1642.19	1626.23	0.014087
AT2G23910	61.151	66.7872	-0.12719
AT1G78830	1343.63	1512.99	-0.17127
AT5G01240	1030.49	1120.11	-0.12031
AT5G18600	1201.8	1468.89	-0.28953
AT5G43470	1440.59	1390.45	0.051105
AT5G52750	63.789	55.2984	0.20607
AT3G62110	610.565	739.943	-0.27727
AT5G64470	216.095	253.114	-0.22812
AT1G54440	362.695	313.568	0.20998
AT1G73200	346.748	354.542	-0.032068
AT5G09430	0.6482	1.05382	-0.70112
AT1G15180	1101.16	1304.93	-0.24495
AT1G19960	885.864	457.633	0.95289
AT5G07120	366.931	366.381	0.0021641
AT2G15790	340.703	290.56	0.22968
AT3G11070	608.921	628.034	-0.044588
AT4G24390	178.591	188.316	-0.076496
AT2G46520	931.558	788.471	0.24059
AT4G16265	114.108	129.685	-0.18461
AT5G43680	128.033	137.464	-0.10254
AT5G13380	0	0	NA
AT5G42230	3.20523	5.38661	-0.74895
AT1G80000	882.816	918.626	-0.057364
AT1G10490	786.8	435.727	0.85257
AT4G02350	550.614	608.881	-0.14512
AT4G01510	87.5513	96.0309	-0.13337
AT5G65490	404.33	305.28	0.4054
AT4G12770	655.195	714.321	-0.12465
AT1G18160	743.609	682.087	0.12459
AT5G59450	190.223	204.664	-0.10556
AT1G54310	382.655	368.388	0.054821
AT5G19930	150.295	148.609	0.016275
AT4G05090	528.781	638.671	-0.2724
AT1G69800	431.915	486.773	-0.1725
AT4G01037	1768.45	1105.07	0.67835
AT1G05260	17	7.42401	1.1953
AT2G39740	403.63	363.939	0.14934
AT4G26160	118.769	104.045	0.19094
AT3G48970	27.8093	27.7743	0.0018211
AT5G20670	158.393	196.05	-0.30771
AT4G36890	454.434	441.613	0.041286
AT1G05410	282.862	259.653	0.12351
AT3G60880	429.047	406.571	0.07763
AT1G79350	1064.4	1025.03	0.054365
AT5G63490	293.9	279.167	0.074193
AT4G17100	107.755	107.89	-0.0018055
AT3G14452	3.5258	2.69099	0.38981
AT2G16485	1197.71	1190.29	0.0089657
AT4G04360	38.7373	31.4241	0.30185
AT3G23590	836.865	1064.91	-0.34767
AT1G22310	139.936	171.477	-0.29326
AT1G70740	144.386	132.255	0.1266
AT3G52170	344.342	319.151	0.1096
AT1G15710	445.704	478.559	-0.10261
AT1G12320	129.352	132.081	-0.030118
AT3G03130	226.955	277.96	-0.29247
AT2G01190	477.701	519.325	-0.12053
AT3G44740	129.625	141.653	-0.12802
AT5G08400	226.231	180.502	0.32578
AT5G03970	157.465	162.554	-0.045889
AT3G51230	75.2395	91.8049	-0.28708
AT5G43900	1027.97	978.136	0.071696
AT3G58180	307.464	261.012	0.2363
AT5G01230	159.721	152.316	0.068484
AT3G59052	0	0	NA
AT1G23890	102.934	99.491	0.049082
AT3G55690	121.084	110.159	0.13642
AT3G05690	76.9804	75.6335	0.025465
AT1G10150	238.304	233.73	0.027965
AT2G41870	421.22	463.138	-0.13687
AT4G28390	80.8311	100.275	-0.31098
AT1G08750	186.352	178.731	0.060243
AT5G24710	1624.73	1682.08	-0.050046
AT4G15520	235.428	219.236	0.1028
AT3G09000	420.183	445.473	-0.08432
AT1G20816	191.893	179.387	0.097229
AT5G64340	0	0	NA
AT5G04340	30.5675	48.929	-0.67869
AT4G28270	366.658	349.29	0.070012
AT3G55840	10.2493	10.6103	-0.049944
AT5G08630	377.973	329.016	0.20013
AT1G27960	112.604	123.177	-0.12948
AT5G11850	473.219	476.525	-0.010044
AT4G02520	2854	1918.4	0.57308
AT4G17245	435.567	559.021	-0.36001
AT3G52905	83.4596	76.402	0.12747
AT1G47330	176.586	179.591	-0.024347
AT1G04880	7.70534	8.27215	-0.1024
AT3G48380	395.584	382.468	0.048646
AT1G78010	521.272	507.896	0.037504
AT4G02195	111.607	116.34	-0.059921
AT4G17260	161.009	188.464	-0.22715
AT1G71830	143.511	159.087	-0.14866
AT4G21770	525.509	497.385	0.079353
AT5G63760	157.936	133.702	0.24031
AT1G11200	195.238	199.792	-0.033264
AT3G50340	258.627	297.325	-0.20117
AT4G30130	76.618	85.0184	-0.15009
AT4G14990	556.514	511.872	0.12063
AT2G40550	319.442	340.478	-0.092012
AT4G28330	42.0777	41.7059	0.012802
AT4G11660	170.768	204.007	-0.25658
AT3G58020	154.593	160.463	-0.053771
AT2G22480	419.524	429.864	-0.035127
AT5G50320	476.765	462.008	0.04536
AT3G10150	89.4429	72.0074	0.31282
AT1G03300	125.354	113.803	0.13946
AT2G35660	633.79	700.608	-0.1446
AT5G59380	147.464	153.949	-0.062094
AT1G13150	15.6721	17.8443	-0.18726
AT5G65930	638.493	618.777	0.045252
AT2G45030	1030.62	573.659	0.84525
AT1G75300	0	0	NA
AT3G15830	0.965242	1.36588	-0.50086
AT1G80610	140.647	149.954	-0.092437
AT5G16220	558.627	590.885	-0.080991
AT3G52070	0	0	NA
AT4G30510	112.857	129.209	-0.19521
AT3G48410	76.1238	92.2649	-0.27744
AT3G22790	582.472	608.984	-0.064215
AT3G43083	0	0	NA
AT2G35920	601.847	551.7	0.12551
AT5G03200	144.602	124.599	0.2148
AT1G75790	0.3241	0	Inf
AT1G04295	0	0	NA
AT2G35150	13.8129	12.4646	0.14818
AT5G26170	51.68	49.7112	0.056035
AT1G30020	0.317804	0.38895	-0.29145
AT2G23450	266.647	241.431	0.14332
AT3G28670	310.311	315.654	-0.024631
AT1G75850	495.847	461.866	0.10242
AT4G26750	359.03	323.754	0.14921
AT5G59920	277.927	289.793	-0.060316
AT2G18220	718.765	393.198	0.87027
AT2G43410	806.828	936.269	-0.21466
AT3G59050	0	0	NA
AT4G17615	162.651	142.549	0.19031
AT2G46180	341.039	298.487	0.19227
AT1G10170	1110.35	1121.01	-0.01379
AT1G23380	80.932	57.4065	0.4955
AT5G14880	1275.18	1190.78	0.098795
AT3G22220	339.709	312.821	0.11896
AT5G22400	249.813	221.311	0.17477
AT3G45300	377.339	320.867	0.23388
AT5G65920	122.595	154.227	-0.33115
AT1G62430	483.295	476.126	0.021561
AT4G24040	61.8966	66.0995	-0.09478
AT4G21326	196.297	261.655	-0.41463
AT1G30320	309.87	249.881	0.31042
AT4G13510	20.5718	12.3877	0.73176
AT1G32380	394.13	405.034	-0.039372
AT5G63700	419.629	360.026	0.22101
AT5G11230	96.5829	116.277	-0.26772
AT3G13940	350.289	191.594	0.87049
AT3G62880	194.707	183.085	0.088785
AT1G53590	338.721	361.62	-0.094375
AT5G16370	361.779	381.202	-0.075445
AT5G65540	279.105	280.339	-0.0063636
AT1G76350	331.744	309.416	0.10052
AT2G35800	2179.29	2308.42	-0.083044
AT2G20810	227.153	241.646	-0.089233
AT1G75980	164.573	156.477	0.072778
AT3G02510	289.008	332.944	-0.20417
AT3G46220	222.306	238.41	-0.1009
AT1G03410	51.3383	67.2638	-0.38979
AT1G55590	224.623	256.841	-0.19337
AT2G31060	1281.38	610.632	1.0693
AT1G72440	1454.84	801.129	0.86075
AT3G14870	142.36	156.233	-0.13416
AT1G18850	544.981	305.588	0.83462
AT5G42860	106.606	107.851	-0.016749
AT2G32970	313.994	327.863	-0.062354
AT4G20340	235.619	214.365	0.13638
AT4G29750	834.573	959.135	-0.20069
AT4G39140	268.493	262.567	0.032196
AT3G61590	178.9	177.678	0.0098876
AT1G70560	196.337	219.177	-0.15877
AT2G28105	62.278	46.0861	0.43439
AT1G44900	477.519	496.274	-0.055579
AT1G15460	2.90002	0.312055	3.2162
AT2G28510	200.864	234.594	-0.22395
AT3G24070	345.825	308.327	0.16558
AT5G47635	1.60085	0.38895	2.0412
AT2G34190	203.439	247.94	-0.2854
AT2G36307	25.6623	25.1007	0.031918
AT3G49420	96.5475	93.4753	0.046653
AT3G50960	39.675	49.66	-0.32385
AT5G07890	163.595	173.727	-0.086696
AT1G09280	268.588	287.386	-0.097594
AT2G20000	405.249	406.1	-0.0030237
AT4G10925	110.697	131.627	-0.24983
AT1G18030	153.805	167.408	-0.12227
AT3G57400	897.138	931.173	-0.053719
AT2G25800	779.214	837.27	-0.10367
AT5G55700	277.394	288.956	-0.058911
AT5G15050	389.537	419.158	-0.10573
AT4G13730	402.197	393.915	0.030018
AT3G03320	150.516	156.799	-0.058994
AT4G21140	281.904	155.515	0.85815
AT5G60700	211.939	219.018	-0.047402
AT1G54115	323.472	347.51	-0.10341
AT4G10760	615.479	520.966	0.24052
AT5G42810	334.74	337.306	-0.01102
AT5G07180	284.358	266.393	0.094156
AT2G35130	666.285	739.822	-0.15104
AT2G13290	270.045	268.562	0.007944
AT2G04850	112.008	104.74	0.096788
AT2G32190	37.881	41.1179	-0.11829
AT5G01720	117.101	139.744	-0.25503
AT4G27657	243.635	304.311	-0.32082
AT3G49810	272.347	271.574	0.0040974
AT1G31350	357.014	352.884	0.016786
AT3G55270	707.943	683.737	0.050192
AT1G73500	148.953	146.877	0.020245
AT3G20020	238.822	246.725	-0.046966
AT2G20960	628.373	598.902	0.069302
AT3G52370	382.395	382.855	-0.0017347
AT1G71350	350.681	327.765	0.0975
AT2G44440	181.525	176.659	0.039205
AT4G39340	1.27675	3.35123	-1.3922
AT5G58450	657.093	622.449	0.07814
AT4G11410	468.253	469.188	-0.0028793
AT2G41120	257.619	245.853	0.067441
AT2G41720	1192.66	1057.56	0.17345
AT5G61660	1658.3	1926.73	-0.21645
AT4G28220	543.198	556.476	-0.03484
AT1G77580	407.585	417.731	-0.035472
AT3G61690	1026.5	1112.8	-0.11647
AT2G39140	754.975	764.811	-0.018674
AT4G27710	434.129	556.144	-0.35733
AT1G68190	298.932	342.002	-0.19419
AT5G51260	195.113	189.631	0.041117
AT3G59670	391.118	356.307	0.13448
AT2G14860	112.49	97.0971	0.21229
AT4G28820	73.0839	45.8719	0.67194
AT5G04660	160.21	152.213	0.073874
AT1G06380	250.429	209.69	0.25614
AT1G14130	88.3039	78.9116	0.16224
AT5G64341	0	0	NA
AT3G29100	40.9848	48.1035	-0.23105
AT3G06200	543.706	509.753	0.093027
AT1G03687	330.007	321.556	0.037424
AT5G07280	120.361	126.182	-0.068142
AT5G06720	15.3764	10.5447	0.5442
AT1G62800	140.914	101.28	0.47646
AT1G52910	113.225	130.804	-0.20822
AT3G57220	415.348	386.419	0.10415
AT1G77480	246.871	256.574	-0.055615
AT5G19630	201.69	204.531	-0.020181
AT4G01730	185.837	197.743	-0.089584
AT4G18950	451.104	367.291	0.29654
AT2G43010	808.503	922.927	-0.19096
AT4G14240	694.407	783.201	-0.1736
AT1G79800	1.92495	2.65023	-0.4613
AT4G38020	216.651	182.847	0.24473
AT4G09020	731.513	739.566	-0.015795
AT5G48830	802.601	888.083	-0.14601
AT2G40935	102.639	128.152	-0.32028
AT3G62610	49.5411	46.7	0.085204
AT1G50575	287.189	350.2	-0.28618
AT1G23090	921.078	1207.05	-0.39009
AT3G15920	375.264	369.285	0.023172
AT1G45160	892.131	895.288	-0.0050968
AT1G50620	276.293	253.822	0.12238
AT2G41060	329.02	429.761	-0.38536
AT1G11600	375.433	484.801	-0.36884
AT2G38840	349.044	364.532	-0.062635
AT1G11870	803.979	1070.88	-0.41356
AT5G26570	2120.84	2408.54	-0.18352
AT5G23390	386.98	409.995	-0.083347
AT3G52240	194.909	197.045	-0.015731
AT1G73090	421.008	483.271	-0.19898
AT1G74250	885.873	678.704	0.38432
AT4G09680	473.473	483.608	-0.030558
AT5G20300	894.239	917.285	-0.036709
AT5G54630	547.294	630.476	-0.20413
AT1G09850	367.861	388.724	-0.079584
AT2G25180	293.129	326.767	-0.15673
AT5G50970	142.907	129.12	0.14637
AT5G06460	781.671	671.366	0.21946
AT3G21630	362.423	333.275	0.12096
AT3G26850	156.57	132.739	0.23821
AT1G76892	0	0	NA
AT3G10320	14.7585	11.7501	0.32886
AT4G23600	520.541	447.301	0.21877
AT1G77660	126.265	125.775	0.0056071
AT3G50210	213.153	201.681	0.079815
AT2G34825	0	0	NA
AT4G27940	740.166	726.493	0.0269
AT1G64400	581.272	490.265	0.24565
AT3G62010	1021.68	1065.86	-0.061084
AT1G25560	181.504	231.643	-0.3519
AT3G07800	336.878	311.971	0.11082
AT2G34570	191.634	141.459	0.43797
AT4G02220	439.779	316.846	0.473
AT3G12520	117.152	109.326	0.099751
AT1G27730	70.7885	96.4996	-0.44701
AT1G02335	161.256	173.52	-0.10575
AT2G37060	102.04	134.504	-0.39851
AT5G23520	239.945	225.629	0.08875
AT1G13605	0	0	NA
AT2G27500	175.078	253.104	-0.53173
AT5G65770	0	0	NA
AT5G46280	412.305	414.712	-0.0083959
AT3G21420	24.1362	20.7568	0.21761
AT1G29320	405.34	230.058	0.81714
AT4G25360	230.628	249.682	-0.11452
AT3G01680	987.102	1183.92	-0.2623
AT1G15660	397.414	380.123	0.064176
AT1G30460	429.829	370.304	0.21505
AT2G17033	704.902	809.932	-0.20038
AT3G16090	269.534	303.698	-0.17217
AT5G16310	127.632	143.268	-0.16673
AT4G29730	194.9	161.68	0.26959
AT1G08180	62.6578	78.1246	-0.31828
AT1G65560	270.773	258.936	0.064487
AT4G31370	0	0.7779	#NAME?
AT3G60590	174.407	186.771	-0.098816
AT3G17668	180.769	184.297	-0.027885
AT3G23710	261.464	229.149	0.19033
AT2G33500	200.833	175.257	0.19653
AT5G11010	250.714	220.955	0.18229
AT1G56180	493.804	594.541	-0.26784
AT2G01460	227.26	259.686	-0.19243
AT1G73960	778.309	827.349	-0.088153
AT1G09810	197.215	188.64	0.064133
AT3G49000	353.944	351.09	0.011678
AT1G55860	2950.62	2906.21	0.021878
AT4G22350	233.094	223.027	0.063691
AT1G34220	365.502	385.071	-0.075247
AT2G32160	384.571	281.453	0.45036
AT1G01130	75.1086	66.5988	0.17348
AT2G48160	1744.41	1660.44	0.071172
AT1G68920	246.467	257.221	-0.06161
AT2G41500	314.455	272.34	0.20745
AT2G17510	686.983	563.668	0.28543
AT1G80550	298.732	267.811	0.15763
AT5G63800	1038.99	947.406	0.13313
AT3G04350	343.735	369.173	-0.103
AT1G46264	186.252	196.768	-0.079242
AT3G22968	0	0	NA
AT5G18060	38.7801	49.3157	-0.34673
AT4G20325	116.382	87.4546	0.41226
AT5G23850	227.174	185.751	0.29043
AT5G64480	539.188	513.124	0.071481
AT5G22480	377.542	339.04	0.15518
AT3G09690	265.039	251.168	0.077552
AT5G40550	78.2771	86.9149	-0.15101
AT2G16405	223.954	237	-0.081687
AT1G25540	453.644	476.016	-0.069448
AT5G48970	296.006	289.841	0.030363
AT2G24190	78.6534	74.6308	0.075737
AT4G39470	401.531	351.406	0.19237
AT1G13270	1307.81	1452.72	-0.15161
AT1G60390	120.378	112.082	0.10302
AT2G01540	104.466	98.5611	0.083941
AT1G28670	634.719	787.492	-0.31115
AT1G30090	388.504	404.829	-0.059382
AT3G21070	316.586	301.981	0.06814
AT5G06560	261.815	296.75	-0.1807
AT5G27780	0.953413	1.08996	-0.1931
AT4G37490	140.751	179.308	-0.34929
AT3G08943	1044.48	966.226	0.11236
AT1G05950	87.0929	72.0881	0.27279
AT3G55480	534.168	587.517	-0.13734
AT3G18440	294.158	298.098	-0.019199
AT4G15010	261.886	269.139	-0.039408
AT1G11380	125.298	142.278	-0.18335
AT1G75450	43.5058	33.8046	0.36399
AT3G13677	102.942	104.348	-0.019566
AT5G60510	0	0	NA
AT3G27415	0	0	NA
AT1G11175	69.9002	96.7256	-0.4686
AT5G37830	1045.16	1171.57	-0.16472
AT2G26640	440.404	456.194	-0.050822
AT4G08700	172.301	184.211	-0.096425
AT5G01030	406.526	403.896	0.0093654
AT5G37710	145.878	136.511	0.095751
AT1G01950	469.418	445.191	0.076449
AT1G23660	0	0.38895	#NAME?
AT5G16280	629.265	658.599	-0.065733
AT1G80210	195.074	205.198	-0.072997
AT4G26550	101.035	114.102	-0.17547
AT2G38020	504.324	524.979	-0.057909
AT1G17860	70.9599	64.0417	0.14799
AT5G51830	216.963	222.698	-0.03764
AT5G44800	1458.47	1474.84	-0.0161
AT2G33735	90.8008	98.0524	-0.11085
AT2G42160	173.018	174.679	-0.013786
AT5G59560	150.056	166.816	-0.15275
AT5G48380	434.392	395.714	0.13454
AT5G01980	307.361	322.736	-0.07042
AT5G35560	431.458	422.98	0.028631
AT4G02860	489.225	488.144	0.0031919
AT3G01160	691.903	461.342	0.58473
AT1G58460	26.9196	20.6731	0.3809
AT2G04540	229.607	252.344	-0.13622
AT1G80120	51.7574	49.9509	0.051254
AT2G36360	251.966	239.817	0.071296
AT1G13980	659.278	707.156	-0.10114
AT3G12550	144.807	158.58	-0.13107
AT3G21600	71.826	88.3691	-0.29904
AT5G17060	203.923	160.804	0.34272
AT3G19930	318.042	414.435	-0.38193
AT3G60380	592.184	613.361	-0.05069
AT1G77850	251.078	223.48	0.16799
AT2G44230	649.813	711.67	-0.13118
AT1G27565	0	0.332435	#NAME?
AT1G21310	671.56	588.807	0.18972
AT5G35840	659.371	668.176	-0.019137
AT5G27400	10.2997	11.1168	-0.11014
AT1G51340	259.032	257.573	0.0081509
AT1G03110	315.719	313.492	0.010212
AT1G69170	104.519	134.543	-0.3643
AT5G48440	297.455	301.401	-0.019012
AT3G25560	302.294	268.538	0.17083
AT1G73460	612.369	583.97	0.068509
AT3G10690	1882.47	1276.32	0.56064
AT5G07770	205.669	173.778	0.24308
AT2G46670	1.28028	0	Inf
AT2G20950	614.394	711.628	-0.21196
AT5G61190	340.907	314.692	0.11543
AT5G47090	218.442	202.353	0.11037
AT3G15510	137.634	103.121	0.41649
AT3G19740	823.608	812.307	0.019932
AT3G47630	156.009	154.859	0.010668
AT2G47830	229.258	228.207	0.0066294
AT1G35670	454.974	531.798	-0.2251
AT2G24370	0.320571	0	Inf
AT4G32350	315.827	271.305	0.21922
AT1G61450	68.7765	72.0637	-0.067358
AT5G24060	779.265	877.721	-0.17165
AT3G29310	313.205	281.75	0.15269
AT1G72470	179.731	177.032	0.021831
AT2G29690	639.433	610.459	0.066898
AT2G32235	24.0465	22.5706	0.091383
AT5G09740	231.296	233.69	-0.014856
AT3G54180	133.232	135.364	-0.022901
AT1G18330	235.466	266.989	-0.18126
AT5G02850	234.764	244.873	-0.060821
AT5G62100	125.605	124.618	0.011378
AT4G34340	146.476	135.663	0.11064
AT4G22290	539.161	544.522	-0.014274
AT1G77140	294.517	277.822	0.084188
AT3G58790	148.739	148.81	-0.00069316
AT5G51710	247.835	251.42	-0.020719
AT1G47670	211.426	220.091	-0.057943
AT1G18600	332.314	374.12	-0.17096
AT4G01600	106.565	129.999	-0.28676
AT5G06750	154.923	161.637	-0.061198
AT1G18890	309.796	313.751	-0.018299
AT5G43822	85.6459	78.752	0.12107
AT1G11090	193.62	192.864	0.0056486
AT2G18465	152.18	162.446	-0.094176
AT5G12290	355.957	328.833	0.11435
AT3G56270	214.133	199.947	0.098891
AT1G17940	217.719	231.651	-0.089482
AT3G45040	159.47	158.783	0.0062288
AT3G21890	666.893	700.778	-0.071503
AT1G04030	44.7846	54.4451	-0.2818
AT3G07030	733.289	542.682	0.43428
AT4G30240	189.986	182.024	0.061759
AT4G14920	553.759	562.469	-0.022515
AT5G38600	368.33	361.125	0.028502
AT5G59510	6.39987	4.82348	0.40797
AT1G05860	205.815	226.313	-0.13697
AT3G23070	1041.8	1100.75	-0.079413
AT5G17590	1.28028	3.10032	-1.276
AT3G07215	105.024	176.368	-0.74787
AT1G61850	504.825	536.803	-0.088609
AT5G06450	147.02	170.167	-0.21094
AT5G06230	3.8562	4.36892	-0.1801
AT1G27921	6.11908	6.98302	-0.19054
AT4G09760	363.31	387.773	-0.094009
AT2G17880	80.0669	93.0423	-0.21668
AT2G41380	47.2854	34.8428	0.44053
AT5G13480	423.648	338.358	0.32431
AT3G28080	284.163	277.799	0.03268
AT3G58130	57.7538	67.8945	-0.23338
AT2G01180	168.954	164.357	0.039803
AT5G56020	100.05	105.089	-0.070897
AT3G09480	84.3899	75.2131	0.16609
AT5G64120	117.537	69.6826	0.75425
AT5G49950	243.802	218.996	0.1548
AT5G01850	180.047	167.336	0.10562
AT3G20080	140.964	150.82	-0.097499
AT4G24540	555.723	633.888	-0.18986
AT2G22805	0	0	NA
AT5G04040	434.258	440.731	-0.021346
AT4G02100	199.006	209.237	-0.072323
AT2G31530	438.26	371.02	0.24029
AT2G20815	45.4798	59.5731	-0.38943
AT5G06410	96.1324	89.7871	0.098514
AT1G64050	436.649	388.873	0.16718
AT5G22030	598.498	629.335	-0.072482
AT2G26920	394.938	373.669	0.079867
AT3G05270	556.856	521.839	0.093698
AT5G52450	223.494	241.245	-0.11026
AT1G69500	0	0	NA
AT4G29460	0	0	NA
AT1G21540	99.2725	108.259	-0.12502
AT2G29670	653.421	729.573	-0.15904
AT4G35560	264.255	236.684	0.15897
AT5G55250	55.5629	57.0565	-0.038269
AT1G02340	16.0128	9.94993	0.68647
AT3G14270	1081.46	957.439	0.17573
AT1G15760	43.7926	55.0316	-0.32957
AT3G52950	835.532	885.477	-0.083759
AT1G20670	422.97	429.851	-0.023279
AT4G36110	37.7592	30.8084	0.2935
AT4G27270	131.824	127.758	0.045197
AT1G54090	301.177	296.112	0.024468
AT1G62450	0	0	NA
AT1G68910	437.729	386.386	0.17999
AT2G19160	270.584	285.218	-0.075987
AT3G52570	131.88	142.619	-0.11295
AT5G39660	206.109	258.867	-0.3288
AT4G22756	164.544	183.357	-0.15619
AT3G54750	457.575	431.558	0.084452
AT1G09290	184.818	164.26	0.17012
AT3G01800	337.845	161.346	1.0662
AT5G17090	1.28658	0.38895	1.7259
AT3G52910	293.499	387.098	-0.39934
AT5G61605	0	0	NA
AT5G23260	1.28658	2.45583	-0.93268
AT4G09490	61.9698	65.1535	-0.072277
AT2G35155	547.241	605.203	-0.14524
AT1G03220	495.989	535.367	-0.11022
AT1G17980	390.393	391.209	-0.0030131
AT4G38150	264.814	182.81	0.53463
AT2G34840	169.939	155.118	0.13165
AT1G34060	57.4829	55.7199	0.044939
AT3G24760	167.168	171.836	-0.03974
AT5G03050	95.6448	109.369	-0.19345
AT1G16780	317.589	350.837	-0.14364
AT2G24990	533.723	467.323	0.19167
AT5G46470	737.559	700.052	0.075295
AT3G18295	109.363	100.948	0.1155
AT2G17290	148.906	121.122	0.29794
AT1G60160	433.941	513.337	-0.24241
AT3G10500	127.217	116.245	0.13013
AT1G76185	60.6332	63.3453	-0.063129
AT2G17630	322.901	299.694	0.1076
AT2G27228	0	0	NA
AT2G31190	244.234	271.556	-0.15298
AT1G64610	126.299	90.7772	0.47644
AT1G22030	105.227	105.588	-0.00494
AT5G64343	0	0	NA
AT1G18750	176.037	178.11	-0.016891
AT1G73670	496.918	522.582	-0.072651
AT3G62390	178.406	206.232	-0.2091
AT2G30230	106.458	94.8491	0.16658
AT1G21280	157.683	150.932	0.063127
AT5G11040	682.922	677.473	0.011557
AT4G28088	0	0	NA
AT4G01460	224.422	303.709	-0.43648
AT5G28290	286.021	333.515	-0.22163
AT5G28150	227.374	243.378	-0.098136
AT3G15220	411.326	433.65	-0.076251
AT1G70985	192.91	214.049	-0.15001
AT1G15060	785.771	817.619	-0.057319
AT3G21810	211.389	182.013	0.21586
AT1G57770	1507.37	1844.32	-0.29105
AT1G32750	1078.79	1012.2	0.091917
AT1G66340	440.231	452.38	-0.039274
AT5G02440	76.8242	88.2712	-0.20038
AT1G18340	157.285	179.989	-0.19452
AT3G60180	86.9277	94.4701	-0.12004
AT1G13700	32.5067	35.7189	-0.13595
AT1G01040	827.576	896.417	-0.11528
AT1G20910	322.662	371.187	-0.20212
AT3G51390	106.324	111.03	-0.062483
AT5G10320	93.9798	101.946	-0.11739
AT1G10970	143.277	142.288	0.009991
AT5G46910	159.04	177.049	-0.15477
AT4G34610	1138.72	1376.16	-0.27323
AT5G56795	10.9176	10.0742	0.11599
AT5G13890	237.168	248.545	-0.067598
AT5G60580	165.715	182.107	-0.13608
AT5G22920	278.388	367.469	-0.40053
AT5G01560	313.77	329.283	-0.06962
AT3G25600	79.781	94.9005	-0.25037
AT3G55510	523.236	286.056	0.87117
AT4G22550	102.766	105.379	-0.036218
AT3G28956	52.2671	56.233	-0.10552
AT1G20460	64.8026	64.7043	0.0021897
AT2G47800	1346.1	1408.25	-0.06511
AT3G23790	172.331	146.731	0.23201
AT4G05440	222.662	138.793	0.68192
AT4G12830	936.507	1086.31	-0.21408
AT1G50290	74.4779	104.119	-0.48335
AT2G21880	68.2081	83.0463	-0.28397
AT2G15730	77.9136	97.134	-0.3181
AT2G44490	1425.05	1414.09	0.011136
AT3G14410	195.719	212.296	-0.11729
AT1G24040	312.962	302.363	0.049706
AT3G10140	391.533	388.399	0.011594
AT5G54490	16.3747	11.9308	0.45677
AT3G25780	23.1588	16.0871	0.52566
AT3G19770	226.173	216.652	0.06205
AT1G71890	51.1429	62.4155	-0.28737
AT2G43745	2.89296	6.42005	-1.15
AT5G15810	637.785	579.391	0.13853
AT1G14180	144.232	169.392	-0.23197
AT2G27090	426.069	411.609	0.049813
AT4G34500	225.509	196.98	0.19513
AT1G06510	337.889	375.393	-0.15185
AT2G28720	847.38	792.44	0.096708
AT5G61440	138.904	174.487	-0.32904
AT1G47720	107.573	109.101	-0.020342
AT1G44350	156.365	111.553	0.48718
AT4G15840	597.398	628.579	-0.073401
AT3G15030	1997.5	2027.38	-0.02142
AT3G59420	269.978	276.299	-0.03339
AT5G63970	49.7269	34.9449	0.50895
AT3G54320	152.362	164.217	-0.1081
AT2G16880	199.288	235.461	-0.24063
AT1G47210	309.427	335.84	-0.11818
AT3G27300	559.962	602.712	-0.10614
AT3G18580	238.547	118.188	1.0132
AT5G20040	545.371	645.867	-0.244
AT5G64870	63.5874	50.769	0.32479
AT1G76580	263.903	276.208	-0.065752
AT5G63200	285.534	319.409	-0.16174
AT1G02950	16.7141	12.0418	0.47302
AT1G78880	0	0	NA
AT3G07140	468.026	467.109	0.0028319
AT2G40085	40.9032	46.2228	-0.17639
AT1G20840	644.013	814.674	-0.33913
AT5G48330	228.913	212.125	0.10989
AT5G45660	80.098	105.574	-0.39841
AT2G38695	122.652	145.281	-0.24427
AT2G01680	829.531	828.995	0.00093152
AT1G51540	148.74	157.122	-0.079091
AT3G21560	1637.39	1778.96	-0.11964
AT1G03457	149.94	162.032	-0.1119
AT3G13225	499.748	499.851	-0.00029846
AT1G32240	183.046	187.547	-0.035047
AT1G13170	589.624	565.873	0.059316
AT5G24460	917.307	892.379	0.039747
AT4G19070	195.471	230.983	-0.24084
AT1G78260	130.002	199.886	-0.62064
AT3G55310	0	0.38895	#NAME?
AT4G00950	244.462	249.995	-0.032288
AT2G02515	0	0	NA
AT3G15470	698.92	656.643	0.090019
AT5G43990	204.691	182.079	0.16888
AT3G22590	328.077	275.316	0.25294
AT4G30080	271.625	274.395	-0.014635
AT1G64405	8.97178	8.10926	0.14582
AT2G01913	76.3674	106.679	-0.48224
AT2G21990	5.12312	7.50538	-0.5509
AT4G12390	707.932	793.038	-0.16378
AT5G13950	991.544	1029.66	-0.054418
AT3G05330	207.315	221.133	-0.093096
AT4G31650	113.584	94.0868	0.27169
AT3G14050	248.298	220.817	0.16922
AT5G06950	213.502	219.155	-0.0377
AT2G01120	134.645	150.7	-0.16252
AT5G04620	346.792	336.687	0.042664
AT3G47930	699.389	721.232	-0.044367
AT1G17820	325.13	300.86	0.11192
AT5G14270	648.798	597.621	0.11854
AT3G13800	262.408	299.873	-0.19254
AT3G52160	3.2017	3.9846	-0.31559
AT1G14230	248.26	244.186	0.023873
AT5G54710	294.18	281.035	0.065948
AT5G50230	275.409	253.723	0.11832
AT5G09450	206.058	194.541	0.082973
AT2G33530	1272.75	1217.43	0.064109
AT4G30790	497.569	512.076	-0.041461
AT3G44160	289.038	347.334	-0.26506
AT5G64330	546.654	610.258	-0.15879
AT5G41910	76.5868	71.7392	0.094334
AT3G54720	419.403	471.306	-0.16833
AT5G22010	730.931	664.146	0.13823
AT3G50480	554.027	434.619	0.35021
AT2G20835	51.5763	47.9132	0.10629
AT5G44180	1013.9	1035.93	-0.03101
AT1G59650	191.741	199.787	-0.059299
AT1G03970	53.2104	59.2096	-0.15412
AT2G22800	88.9652	96.0601	-0.1107
AT1G73602	0	0	NA
AT4G02330	70.0931	79.3614	-0.17916
AT1G78882	0	0	NA
AT4G00880	368.533	392.58	-0.091194
AT5G40300	137.579	145.677	-0.082512
AT5G52570	1545.71	1742.65	-0.17302
AT4G22320	158.659	150.385	0.077269
AT5G57050	240.693	253.399	-0.074218
AT2G44200	388.75	347.219	0.163
AT1G63522	0	0	NA
AT4G00340	1043.11	1223.39	-0.22999
AT5G03280	1910.4	1744.64	0.13095
AT2G18890	217.257	241.323	-0.15156
AT3G43610	651.469	672.494	-0.045825
AT4G28640	165.954	158.567	0.065693
AT1G72730	317.732	336.05	-0.080865
AT2G30470	700.267	719.424	-0.038937
AT4G37110	319.226	298.758	0.095601
AT5G58510	309.638	331.174	-0.097007
AT2G36050	90.5054	120.899	-0.41772
AT4G28570	251.263	218.874	0.1991
AT1G78650	235	212.623	0.14437
AT5G23810	57.1959	68.3532	-0.2571
AT5G60370	163.206	174.492	-0.096469
AT5G43500	252.259	242.445	0.057254
AT2G21440	1375.46	919.467	0.58104
AT4G10130	111.69	109.716	0.025724
AT1G08620	608.239	616.823	-0.020217
AT4G27100	142.029	158.407	-0.15745
AT5G49530	357.288	362.545	-0.021076
AT1G64080	141.043	178.148	-0.33694
AT3G45630	798.54	832.937	-0.060843
AT4G00990	408.883	417.735	-0.030897
AT5G46960	0	0	NA
AT4G38760	1188.21	1197.54	-0.011284
AT1G51805	1438.66	1443.46	-0.0048102
AT5G37790	292.75	272.245	0.10477
AT4G25810	33.7688	32.8163	0.041278
AT2G16700	285.493	322.127	-0.17418
AT1G18040	222.097	151.459	0.55226
AT5G57123	59.6138	44.8367	0.41097
AT3G21760	15.0808	18.059	-0.26001
AT2G17440	189.068	198.748	-0.072031
AT3G30214	36.9381	42.9609	-0.21791
AT1G78995	717.608	806.261	-0.16805
AT3G09920	943.994	896.258	0.074865
AT1G53530	180.472	165.535	0.12464
AT3G21500	0.3241	0	Inf
AT1G70000	915.665	952.475	-0.05686
AT5G61380	970.733	967.247	0.0051907
AT1G05100	16.7204	17.0935	-0.03184
AT5G18610	389.241	428.772	-0.13955
AT1G30480	366.545	342.365	0.098455
AT4G16630	1425.43	691.692	1.0432
AT2G19640	400.25	387.613	0.046288
AT1G52290	393.805	379.91	0.051826
AT5G64342	0	0	NA
AT5G43450	228.43	191.925	0.25121
AT5G45030	311.879	306.243	0.026311
AT5G62430	668.392	699.993	-0.066645
AT3G60290	138.04	153.899	-0.15689
AT5G51280	434.869	425.237	0.032313
AT1G16730	638.222	680.439	-0.092408
AT3G58620	218.541	241.584	-0.14462
AT1G26190	321.28	337.366	-0.070482
AT1G60230	520.524	570.985	-0.13349
AT1G79060	132.736	172.273	-0.37614
AT4G20070	691.703	737.08	-0.091667
AT4G16110	182.401	202.433	-0.15033
AT2G21230	411.484	395.541	0.057007
AT5G23430	295.902	312.121	-0.076989
AT2G24550	187.783	206.879	-0.13972
AT4G01650	164.492	215.854	-0.39204
AT1G19300	212.256	190.54	0.15571
AT1G68585	78.9994	82.3926	-0.060674
AT3G14000	191.224	207.924	-0.12079
AT5G52110	291.76	316.273	-0.11639
AT2G17550	118.302	126.416	-0.095697
AT3G58930	126.494	114.992	0.13753
AT5G22860	118.297	118.561	-0.0032192
AT1G70550	365.307	369.87	-0.017912
AT1G60995	294.472	281.694	0.064004
AT5G48530	117.564	122.364	-0.057738
AT5G24155	125.304	106.963	0.22831
AT3G47670	279.002	293.648	-0.07381
AT4G05010	93.57	91.9728	0.024838
AT3G18290	2368.94	2522.31	-0.090499
AT5G65900	631.218	511.326	0.3039
AT1G56420	60.9885	74.8443	-0.29536
AT4G16950	1472.49	1460.2	0.012092
AT5G35750	490.888	545.025	-0.15093
AT3G14520	0	0	NA
AT5G64730	249.506	216.883	0.20215
AT3G23930	86.8776	87.2553	-0.0062591
AT2G14520	72.103	72.3596	-0.0051239
AT5G22790	326.39	197.508	0.72469
AT1G12140	794.162	867.684	-0.12774
AT4G39740	187.181	130.796	0.51711
AT5G64860	796.418	832.759	-0.064374
AT3G47390	496.125	512.014	-0.045481
AT5G26680	221.603	195.887	0.17795
AT1G80400	219.486	236.519	-0.10782
AT1G76380	201.881	182.895	0.14249
AT5G05970	250.317	260.462	-0.057317
AT1G48470	12.5082	9.24907	0.43549
AT4G13160	95.5963	89.043	0.10245
AT1G44780	129.246	131.737	-0.027539
AT5G57060	112.589	115.503	-0.036868
AT1G19440	579.457	530.934	0.12617
AT1G53090	769.751	775.631	-0.010979
AT2G40980	364.321	407.343	-0.16103
AT1G69070	849.084	560.074	0.60029
AT3G07750	373.473	187.227	0.99621
AT2G19330	1.93477	3.05956	-0.66116
AT5G05450	464.988	474.049	-0.027842
AT1G69230	52.3612	53.9151	-0.042191
AT1G02270	315.817	313.662	0.0098805
AT5G44030	282.37	260.699	0.1152
AT5G41810	184.121	201.343	-0.129
AT5G02470	148.672	130.532	0.18772
AT5G27280	230.715	242.44	-0.071515
AT4G35240	566.692	565.494	0.0030537
AT3G51470	186.382	214.665	-0.20382
AT4G09950	65.6722	68.702	-0.065071
AT5G42650	2573.88	2315.53	0.1526
AT5G56660	147.458	165.999	-0.17087
AT3G46980	474.513	501.491	-0.079778
AT5G19320	481.135	414.579	0.2148
AT4G10170	147.819	164.753	-0.15647
AT2G19670	391.4	193.462	1.0166
AT1G02260	180.318	233.471	-0.3727
AT1G77870	38.5302	39.0739	-0.020215
AT3G24460	1093.94	1086.23	0.010207
AT1G36070	197.817	196.905	0.00667
AT3G50900	77.0727	68.6542	0.16687
AT4G03070	74.9895	69.248	0.11492
AT3G12830	38.9216	66.6458	-0.77594
AT2G22000	75.1961	71.9919	0.062824
AT2G36400	175.777	221.54	-0.33382
AT4G21720	155.728	156.058	-0.0030537
AT3G07740	216.121	218.929	-0.018625
AT3G61850	77.4536	72.8361	0.088679
AT1G24706	1080.33	1088.95	-0.011464
AT4G13980	183.678	182.522	0.009109
AT5G40920	214.608	220.82	-0.041165
AT2G43720	30.802	35.0195	-0.18513
AT5G18250	162.58	133.098	0.28865
AT5G40490	875.263	715.025	0.29172
AT3G01142	0	0	NA
AT1G44830	10.2923	11.8697	-0.20571
AT4G14660	122.335	103.222	0.24509
AT1G79030	235.027	210.309	0.16032
AT5G07110	107.144	131.382	-0.29422
AT5G09270	144.846	80.0212	0.85606
AT3G02130	516.338	546.89	-0.082936
AT2G41230	1.27122	0.62411	1.0263
AT1G48950	301.398	319.146	-0.082545
AT2G46630	393.95	468.076	-0.24873
AT5G57890	266.609	277.375	-0.057115
AT1G26120	379.843	336.361	0.17539
AT3G27960	242.901	273.121	-0.16917
AT2G19860	474.271	551.402	-0.21739
AT3G20410	429.892	380.124	0.1775
AT3G11050	44.5802	15.5535	1.5192
AT3G22880	180.605	165.433	0.12659
AT3G55450	282.471	308.92	-0.12913
AT4G32920	818.104	772.501	0.082748
AT1G29230	8.69147	8.57958	0.018693
AT3G50845	53.2111	41.8217	0.34748
AT3G56430	323.291	279.035	0.21239
AT5G07970	567.833	544.013	0.061827
AT1G18580	241.74	264.583	-0.13027
AT5G45275	123.468	142.029	-0.20204
AT4G34890	906.052	850.39	0.09147
AT1G06240	444.32	512.892	-0.20706
AT4G28490	220.975	208.623	0.082985
AT1G33560	126.375	149.892	-0.24621
AT2G30550	469.668	407.82	0.20371
AT4G31450	386.899	336.046	0.2033
AT5G16000	467.941	533.995	-0.1905
AT4G12000	326.087	371.521	-0.18818
AT3G58530	178.498	177.746	0.0060885
AT4G35070	83.1151	86.2573	-0.053536
AT5G66080	54.3499	58.2548	-0.1001
AT5G07320	363.894	384.712	-0.080261
AT2G41960	891.108	885.737	0.0087229
AT1G05055	346.89	306.916	0.17664
AT5G23300	584.066	378.121	0.62728
AT4G37130	312.152	320.532	-0.038217
AT5G54850	43.5627	37.4707	0.21733
AT1G64840	167.248	167.709	-0.0039684
AT3G15780	182.802	199.391	-0.12532
AT5G45900	176.015	174.242	0.014604
AT3G55760	572.636	673.967	-0.23506
AT3G62550	1090.53	1245.95	-0.19221
AT5G05600	85.6865	32.186	1.4126
AT1G71360	274.617	269.28	0.028312
AT4G32160	330.067	327.977	0.0091658
AT4G36410	89.188	102.872	-0.20593
AT2G46150	19.965	24.8454	-0.31551
AT3G48120	148.079	170.766	-0.20565
AT1G38065	0	0	NA
AT3G15500	9.27223	8.68595	0.094232
AT2G30575	232.753	222.941	0.062138
AT1G77680	877.022	808.092	0.11809
AT3G50350	91.3168	91.8834	-0.0089243
AT1G47870	184.329	170.707	0.11076
AT3G26020	303.429	296.87	0.031528
AT2G31890	981.632	816.515	0.2657
AT5G51660	940.604	702.644	0.42079
AT2G29525	41.9384	50.3265	-0.26305
AT4G22250	84.65	92.1209	-0.12202
AT3G52290	324.5	328.82	-0.01908
AT5G13700	15.3893	18.3712	-0.25552
AT1G18490	361.335	369.197	-0.031054
AT3G14890	372.201	373.847	-0.0063671
AT4G03230	135.765	157.484	-0.21409
AT5G47660	239.85	279.905	-0.2228
AT5G14850	196.2	202.274	-0.043986
AT1G55300	165.754	159.43	0.056113
AT4G04870	217.935	216.073	0.012381
AT1G45191	190.256	252.946	-0.41089
AT5G03340	512.523	536.061	-0.06478
AT1G06900	1011.72	978.279	0.048486
AT5G14890	29.8307	34.5535	-0.21203
AT4G11290	129.812	69.2106	0.90735
AT1G53430	612.806	692.972	-0.17737
AT3G26140	0.3241	0	Inf
AT2G18876	205.093	210.929	-0.040474
AT5G64930	306.719	354.92	-0.21058
AT2G20020	1179.97	1026.15	0.2015
AT2G02230	249.003	230.06	0.11416
AT1G69330	130.444	153.65	-0.23621
AT1G20370	423.825	362.586	0.22515
AT2G28315	60.952	59.1775	0.042624
AT3G55080	314.613	366.322	-0.21953
AT3G06440	241.884	252.662	-0.062895
AT1G19394	2.55779	3.25858	-0.34935
AT4G38190	0.320571	0	Inf
AT3G52190	265.389	263.665	0.0094008
AT5G51590	138.29	133.76	0.048055
AT3G08620	289.762	263.259	0.13839
AT2G18969	0	0	NA
AT1G04760	75.7153	67.8917	0.15735
AT1G76260	178.937	150.894	0.24591
AT5G38220	192.664	201.158	-0.062246
AT3G53390	376.702	368.168	0.033058
AT1G01860	59.2886	30.5102	0.95847
AT4G34400	94.7418	59.1181	0.6804
AT4G00380	124.59	123.956	0.0073531
AT5G19380	175.627	199.61	-0.18467
AT2G20780	249.202	265.322	-0.090431
AT1G52347	77.7862	95.2206	-0.29176
AT1G68080	170.385	181.499	-0.091164
AT3G55220	167.282	166.524	0.0065494
AT4G38545	0.641904	0.312055	1.0406
AT3G57765	0.3241	0.38895	-0.26315
AT5G07920	274.707	297.669	-0.11582
AT3G01360	151.135	165.355	-0.12973
AT5G09790	98.4394	90.0904	0.12786
AT1G18370	483.386	521.4	-0.10922
AT3G07550	126.273	137.536	-0.12326
AT5G50340	374.003	322.667	0.213
AT2G45540	2087.33	2044.93	0.02961
AT3G44680	406.054	335.962	0.27338
AT4G12680	151.791	153.288	-0.014164
AT3G08505	337.761	350.414	-0.053058
AT5G10100	5.78039	4.66059	0.31065
AT1G01900	350.511	356.62	-0.024927
AT1G06250	31.3977	42.9448	-0.45182
AT3G06240	200.279	203.097	-0.020157
AT3G63070	773.312	755.434	0.033745
AT1G24530	63.6846	71.0698	-0.15829
AT1G65870	662.316	754.651	-0.18829
AT1G11440	214.562	196.711	0.12531
AT3G46290	676.273	638.609	0.082672
AT5G22760	757.46	730.087	0.0531
AT2G24545	2.26164	3.62715	-0.68147
AT2G22870	331.612	261.319	0.34368
AT5G64220	459.184	492.343	-0.10059
AT3G50080	225.545	228.673	-0.019872
AT1G77290	59.3245	62.253	-0.069515
AT3G07580	80.6999	65.4748	0.30163
AT5G16890	154.464	148.848	0.053434
AT1G10830	603.949	712.579	-0.23862
AT1G01110	68.4367	73.3808	-0.10063
AT3G03310	141.818	148.797	-0.069309
AT5G10080	121.628	98.146	0.30947
AT1G29750	371.086	376.417	-0.02058
AT5G14310	312.906	342.136	-0.12884
AT3G06180	112.006	122.483	-0.12901
AT5G02150	117.572	111.725	0.073597
AT1G20410	240.917	230.602	0.063132
AT1G30000	335.734	331.137	0.019892
AT4G38120	502.415	495.583	0.019754
AT5G51340	357.151	349.667	0.030553
AT3G09180	290.893	312.562	-0.10366
AT5G66675	162.085	172.132	-0.086766
AT1G79570	1001.8	923.212	0.11786
AT1G23650	0	0	NA
AT3G56450	94.2553	110.134	-0.22462
AT3G05640	371.589	360.484	0.043774
AT2G38620	95.79	89.4102	0.099435
AT1G08270	12.8229	13.0252	-0.022584
AT1G17760	311.746	291.079	0.098962
AT5G52660	291.52	262.154	0.15318
AT1G67140	843.18	873.687	-0.051274
AT1G59990	1492.12	870.095	0.77811
AT3G55200	175.78	149.97	0.2291
AT1G17690	505.837	435.959	0.21448
AT3G26840	89.9657	76.6736	0.23065
AT2G20208	0	0	NA
AT3G02290	172.62	178.122	-0.045266
AT5G39940	306.598	232.629	0.39832
AT2G19580	26.665	26.4306	0.012735
AT2G38820	199.381	224.866	-0.17354
AT2G43370	116.805	110.677	0.077747
AT2G42010	400.319	383.573	0.061648
AT1G79000	1341.67	1323.23	0.019969
AT1G79950	421.127	349.493	0.26899
AT2G40780	167.594	131.986	0.34458
AT2G24650	281.88	279.217	0.013695
AT1G61688	0	0	NA
AT3G62260	373.004	465.831	-0.32062
AT5G18980	202.27	197.892	0.031569
AT2G17787	117.054	141.063	-0.26917
AT1G77300	1003.9	971.025	0.048033
AT4G32880	532.609	531.974	0.0017229
AT2G12280	0	0	NA
AT4G01220	205.057	197.583	0.053565
AT1G07090	172.155	167.522	0.039361
AT4G16160	2.24552	1.79096	0.32632
AT1G61350	378.285	395.374	-0.063742
AT5G48370	117.776	131.678	-0.16096
AT1G56560	362.898	323.512	0.16575
AT5G62760	184.66	176.856	0.062297
AT1G56360	0	0	NA
AT1G68400	544.896	627.162	-0.20286
AT2G37035	304.069	287.421	0.081233
AT2G26760	213.045	224.073	-0.072814
AT2G44420	127.891	148.366	-0.21424
AT2G21640	131.589	80.1557	0.71517
AT4G24260	22.5076	25.9961	-0.20789
AT1G68720	991.268	984.631	0.0096917
AT5G16180	384.397	445.571	-0.21306
AT5G57035	183.449	167.635	0.13006
AT5G46795	0	0	NA
AT3G61630	182.813	199.765	-0.12794
AT4G19550	106.436	74.5683	0.51335
AT4G23770	127.522	123.781	0.04295
AT5G23820	1322.28	1204.46	0.13463
AT5G39500	542.56	569.02	-0.068698
AT5G13330	12.209	13.9728	-0.19468
AT3G07570	181.336	186.308	-0.039024
AT3G11960	538.715	566.828	-0.073389
AT2G22370	101.872	107.664	-0.079768
AT5G01950	327.106	310.937	0.073135
AT4G02010	636.121	592.457	0.10259
AT3G17675	0	0.332435	#NAME?
AT5G07910	209.502	195.464	0.10005
AT4G39955	69.6999	58.7202	0.2473
AT4G23530	241.819	237.796	0.024198
AT4G00630	1427.78	1189.79	0.26307
AT3G01420	0.6482	0.66487	-0.036635
AT5G18860	171.513	174.805	-0.027429
AT1G48650	2423.28	2378.69	0.026789
AT3G43700	147.481	126.577	0.22051
AT4G20720	99.3103	107.394	-0.1129
AT3G56170	131.024	121.309	0.11114
AT3G01490	442.86	465.824	-0.072934
AT1G55152	141.159	195.72	-0.47147
AT1G67720	412.274	398.425	0.049297
AT3G28760	301.965	304.495	-0.012037
AT5G46570	413.317	406.944	0.022417
AT1G36280	309.373	248.381	0.31679
AT3G51632	0	0	NA
AT3G26640	162.574	160.447	0.018995
AT4G36010	132.395	124.455	0.089222
[truncated: 3,490 more rows]

## Sheet: Group4
Gene_id	nrp2nrp1_RPKM	Columbia_RPKM	log2FoldChange
AT5G22500	187.964	162.348	0.21137
AT3G48750	732.868	707.553	0.050716
AT5G02740	596.114	575.353	0.051143
AT5G05180	224.902	233.371	-0.053328
AT1G33110	1782.42	1814.34	-0.02561
AT4G35360	480.094	487.346	-0.02163
AT1G19770	550.307	619.087	-0.1699
AT4G29430	366.332	323.317	0.1802
AT5G13800	703.049	683.72	0.040219
AT5G53420	259.176	232.523	0.15656
AT3G47500	1629.44	1615.21	0.012655
AT1G67290	1.94107	2.41507	-0.31521
AT1G01230	276.5	266.84	0.051303
AT5G11580	1002.3	1086.75	-0.11672
AT5G06110	1538.51	1532.39	0.0057529
AT4G26080	1186.73	1213.84	-0.032583
AT4G21750	1594.28	1674.64	-0.070945
AT1G65650	614.957	606.358	0.020317
AT5G62470	159.723	184.407	-0.20732
AT2G32480	1186.01	1411.67	-0.25129
AT4G21480	35.0216	28.0862	0.31838
AT5G13000	3072.06	3002.93	0.032834
AT5G06210	404.836	433.688	-0.099322
AT1G32410	400.495	391.848	0.031489
AT3G47440	0.641142	0.936164	-0.54612
AT5G63980	1080.8	1144.34	-0.08241
AT4G22880	175.136	205.769	-0.23255
AT5G60570	1043.61	1106.62	-0.084572
AT2G04360	917.25	928.247	-0.017193
AT5G43010	773.465	763.91	0.017933
AT4G29070	604.013	593.152	0.026178
AT4G13360	502.245	527.308	-0.070255
AT3G54430	199.93	213.432	-0.09428
AT1G79690	801.066	790.254	0.019606
AT3G58560	1424.73	1478.1	-0.053061
AT3G22950	313.576	321.18	-0.034566
AT5G42825	238.581	332.009	-0.47674
AT3G08010	803.663	975.224	-0.27914
AT2G33730	1883.41	1696.79	0.15054
AT4G02540	256.505	269.433	-0.07094
AT1G54340	621.235	541.71	0.19762
AT5G49555	546.72	585.31	-0.098398
AT1G29330	137.096	123.654	0.14887
AT1G12820	707.969	780.781	-0.14123
AT5G43020	422.394	528.864	-0.32431
AT1G80620	628.205	592.713	0.0839
AT2G17350	354.972	342.201	0.052863
AT3G59910	1114.99	1188.63	-0.092277
AT2G42800	107.761	85.1245	0.34019
AT1G51760	352.845	271.891	0.376
AT5G22620	1116.91	1271.94	-0.18752
AT4G11320	306.011	211.989	0.5296
AT5G37850	658.837	669.672	-0.023533
AT4G14900	1089.62	1133.1	-0.056455
AT5G45750	313.166	370.155	-0.2412
AT2G48120	672.24	820.231	-0.28705
AT1G04590	416.734	376.988	0.14461
AT1G76900	615.763	684.884	-0.15348
AT1G68260	357.272	357.884	-0.00247
AT1G19396	4.80055	5.13107	-0.09606
AT5G61530	402.864	395.155	0.027875
AT1G28250	217.639	194.381	0.16305
AT3G57650	975.942	964.193	0.017473
AT3G55610	3557.55	3494.7	0.025714
AT2G29080	1988.7	1846.07	0.10736
AT1G79730	720.508	721.282	-0.0015481
AT4G25290	1296.48	1562.82	-0.26955
AT3G17410	997.304	904.494	0.14092
AT4G18930	193.044	240.64	-0.31794
AT1G25420	428.507	534.24	-0.31817
AT4G33666	586.608	795.787	-0.43999
AT3G62310	995.598	1036.37	-0.057902
AT4G38370	349.996	314.592	0.15385
AT3G58600	278.225	265.238	0.068968
AT4G26255	35.9093	36.8424	-0.037009
AT1G77670	585.78	650.953	-0.1522
AT3G16480	853.834	835.529	0.031265
AT1G58055	0	0	NA
AT3G13720	383.239	396.43	-0.048819
AT1G02816	322.718	372.875	-0.20842
AT1G64550	1552.86	1424.86	0.12411
AT5G58650	85.5489	100.328	-0.2299
AT3G10720	929.589	941.953	-0.019062
AT3G42170	959.663	1161.62	-0.27554
AT3G14010	712.283	746.933	-0.068529
AT5G56650	351.664	464.114	-0.40028
AT2G40140	510.266	454.344	0.16746
AT1G52930	367.051	20.4925	4.1628
AT1G04260	237.44	228.625	0.05458
AT4G23910	218.19	191.036	0.19174
AT2G01600	847.432	866.098	-0.031432
AT1G53190	405.42	367.342	0.14229
AT1G62960	1410.2	1534.3	-0.12168
AT4G35550	335.558	329.362	0.02689
AT3G46940	477.858	491.741	-0.041315
AT4G10180	774.623	762.569	0.022627
AT5G42960	604.707	598.638	0.014553
AT4G39320	27.9533	24.1081	0.2135
AT3G26580	1852.61	1972.19	-0.090238
AT1G51690	1177.7	1174.62	0.0037874
AT5G01712	0	0	NA
AT3G15410	508.083	546.633	-0.10551
AT1G63610	1145.27	1263.03	-0.1412
AT1G51700	655.143	703.204	-0.10213
AT1G21560	318.181	328.494	-0.046018
AT5G59440	278.159	239.717	0.21458
AT3G10340	217.166	234.919	-0.11336
AT4G01560	294.292	27.4846	3.4206
AT4G31420	309.798	301.234	0.040443
AT5G02290	331.909	326.634	0.023111
AT4G21470	444.712	452.532	-0.025151
AT3G25070	405.5	403.913	0.0056583
AT5G04850	345.189	331.298	0.059256
AT3G58460	494.925	533.747	-0.10895
AT5G66550	417.067	464.163	-0.15435
AT1G04140	1706.64	1689.68	0.014407
AT2G23290	96.6037	143.619	-0.5721
AT3G18520	636.486	711.579	-0.16089
AT4G18370	857.967	924.673	-0.10802
AT2G27285	344.315	337.819	0.027477
AT3G58220	383.683	374.675	0.034271
AT5G48630	363.845	363.5	0.00137
AT5G17840	532.784	527.189	0.015228
AT1G01910	1056.37	1027.29	0.040273
AT3G15260	489.819	485.793	0.011906
AT4G00490	996.355	1154.44	-0.21246
AT2G21370	786.321	838.85	-0.093295
AT3G47990	371.722	374.71	-0.011549
AT4G02790	1527.02	1532.14	-0.0048328
AT5G08790	266.804	245.196	0.12184
AT3G52030	243.712	241.678	0.012089
AT3G19340	625.13	557.591	0.16495
AT5G66060	578.106	517.738	0.15911
AT1G15470	346.857	344.127	0.011399
AT3G46520	1.28581	1.08996	0.23841
AT1G06950	5965.27	5894.95	0.017109
AT5G16510	486.558	465.897	0.062599
AT4G12560	447.867	502.673	-0.16655
AT5G08190	226.412	217.621	0.05713
AT1G29520	265.116	322.755	-0.28382
AT3G51140	2082.75	2081.28	0.0010173
AT4G28310	218.477	261.717	-0.26053
AT1G71697	113.41	129.135	-0.18732
AT4G14315	0	0	NA
AT5G55300	1119.21	1044.03	0.10033
AT5G53280	424.501	416.846	0.026254
AT1G76520	557.885	547.876	0.02612
AT2G16730	0	0	NA
AT2G42900	101.87	131.446	-0.36774
AT1G29700	868.021	1012.86	-0.22264
AT5G61880	163.826	157.761	0.054426
AT5G52882	921.937	1064.92	-0.20801
AT5G22700	162.938	200.415	-0.29867
AT1G10310	427.221	462.496	-0.11446
AT4G32605	461.747	317.718	0.53936
AT5G16830	359.194	318.002	0.17573
AT4G04340	2121.18	2305.26	-0.12006
AT3G57062	385.325	349.929	0.13901
AT3G10250	145.069	128.189	0.17847
AT5G62460	409.258	426.349	-0.059024
AT2G36900	197.244	200.587	-0.024243
AT3G02350	1287.81	1277.98	0.011045
AT4G21640	0	0	NA
AT4G29680	532.408	541.307	-0.023914
AT4G03420	380.697	309.179	0.3002
AT1G09160	505.671	614.368	-0.2809
AT1G17540	0.965242	1.40201	-0.53853
AT1G21900	409.051	442.78	-0.11431
AT4G11240	535.935	500.787	0.09786
AT1G15280	1360.68	1362.31	-0.0017298
AT3G18430	266.087	249.976	0.090108
AT5G20380	1219.42	1323.52	-0.11819
AT1G16190	372.333	373.779	-0.0055931
AT5G11360	1.59808	2.17991	-0.44793
AT4G09970	214.636	241.165	-0.16813
AT3G17790	635.12	703.921	-0.14838
AT2G41820	529.586	575.371	-0.11963
AT5G12410	629.569	520.605	0.27417
AT1G29357	7.70257	10.7278	-0.47795
AT4G32510	10.5809	6.85886	0.62543
AT3G26950	827.541	829.977	-0.00424
AT3G02250	807.36	853.182	-0.079641
AT1G48240	557.109	510.304	0.1266
AT5G03530	147.507	177.928	-0.27051
AT5G01710	0	0	NA
AT1G80930	1449.19	1327.21	0.12685
AT3G08920	1139.6	1367.76	-0.26329
AT4G01800	4814.57	4880.56	-0.019637
AT3G20290	646.979	627.225	0.044737
AT1G32640	1095.15	855.123	0.35693
AT5G14170	847.838	841.352	0.011079
AT2G29570	407.957	429.896	-0.075573
AT3G17185	620.091	680.282	-0.13365
AT5G65207	130.431	123.428	0.079624
AT3G55960	617.888	624.003	-0.014206
AT2G20740	324.033	349.196	-0.1079
AT3G25120	331.497	334.776	-0.014199
AT4G13770	5061.58	4571.24	0.147
AT1G20540	300.56	333.438	-0.14976
AT5G39420	10.8736	10.5696	0.040908
AT3G52155	515.131	680.012	-0.40062
AT2G28310	507.635	502.65	0.014237
AT4G30690	1004.29	1269.22	-0.33777
AT4G24290	669.949	663.169	0.014675
AT2G21050	460.84	482.263	-0.065552
AT1G04190	484.786	452.577	0.099186
AT1G21660	956.719	952.15	0.0069056
AT5G64370	514.344	472.271	0.12312
AT5G44670	429.076	408.264	0.071728
AT1G12520	1817.75	2598.13	-0.51532
AT5G66470	1465.71	1775.56	-0.27667
AT3G13672	6.75621	4.92076	0.45733
AT1G67950	248.436	238.904	0.056441
AT3G57490	623.295	677.112	-0.11948
AT5G46750	568.94	567.824	0.0028332
AT4G14750	140.318	134.344	0.062775
AT5G55530	643.758	758.374	-0.23639
AT2G44360	244.047	243.59	0.0027032
AT3G55050	375.373	364.175	0.043693
AT1G09500	31.4422	40.4629	-0.3639
AT3G09700	181.593	153.589	0.24164
AT3G12870	173.881	207.669	-0.25619
AT4G14455	173.831	183.869	-0.080993
AT1G09620	2922.96	2937.89	-0.0073489
AT1G71770	8.68746	4.32369	1.0067
AT1G44835	452.718	436.199	0.053626
AT2G01320	1491.06	1586.91	-0.089882
AT1G72550	1135.01	1038.13	0.12873
AT2G25070	594.64	609.906	-0.036569
AT4G02610	123.084	140.193	-0.18778
AT4G32610	859.762	849.215	0.017809
AT4G30500	53.2751	58.1214	-0.12561
AT3G23080	645.02	741.333	-0.20078
AT2G23390	1041.59	1157.81	-0.15261
AT4G01960	298.649	313.182	-0.068552
AT1G57540	135.913	120.096	0.17849
AT4G32030	595.883	638.348	-0.099313
AT5G02190	77.0523	69.1045	0.15706
AT5G64500	701.195	739.277	-0.0763
AT5G66050	314.719	291.131	0.1124
AT2G03750	509.561	595.337	-0.22445
AT1G55140	579.513	621.126	-0.10004
AT2G03470	454.779	426.144	0.093824
AT2G17972	597.532	632.648	-0.082385
AT3G47350	918.147	1145.01	-0.31856
AT2G20585	348.822	267.496	0.38297
AT4G39840	149.254	152.322	-0.029355
AT4G28050	251.576	290.294	-0.20652
AT2G45440	938.866	1060.06	-0.17515
AT4G16330	344.181	342.59	0.0066837
AT2G43760	422.242	456.008	-0.11099
AT2G32500	937.375	1107.52	-0.24064
AT4G28860	462.472	536.66	-0.21464
AT2G24210	0	0.66487	#NAME?
AT5G40610	714.412	745.849	-0.062127
AT2G29310	554.572	508.671	0.12464
AT1G80760	775.757	795.014	-0.035375
AT5G62200	241.751	230.239	0.07039
AT1G14650	1283.29	1272.19	0.012543
AT5G57850	978.597	1039.53	-0.087145
AT3G51100	385.842	388.605	-0.010292
AT5G40970	144.264	135.513	0.090284
AT1G34370	682.315	699.549	-0.035987
AT5G14210	680.649	785.94	-0.20751
AT4G31040	1614.99	1667.35	-0.046032
AT3G03020	108.644	130.083	-0.25983
AT5G03120	435.119	419.386	0.053131
AT1G08650	941.075	994.698	-0.079949
AT1G80640	812.683	954.813	-0.23253
AT4G19120	1419.05	1628.75	-0.19884
AT4G39280	1080.84	1014.93	0.090774
AT1G07170	212.314	209.752	0.01752
AT4G31430	510.615	550.725	-0.10909
AT2G41040	982.424	968.799	0.020148
AT1G68140	587.234	625.63	-0.091375
AT4G33700	340.487	372.824	-0.13089
AT5G19000	782.212	792.716	-0.019244
AT4G03180	361.398	338.112	0.096083
AT3G54540	1804.62	1695.98	0.089581
AT1G22280	327.224	295.305	0.14807
AT4G38860	642.458	667.715	-0.05563
AT1G66180	575.926	549.501	0.067761
AT1G32260	171.624	182.295	-0.087018
AT1G35580	1785.88	1839.31	-0.042526
AT1G05540	246.821	333.896	-0.43594
AT1G03590	347.544	339.869	0.032218
AT5G12210	552.397	557.315	-0.012788
AT2G34510	895.306	1072.27	-0.26022
AT5G25390	2.55703	4.66985	-0.86891
AT5G18550	406.792	440.798	-0.11583
AT3G11230	222.576	271.855	-0.28854
AT2G04690	258.808	277.262	-0.099369
AT2G46080	622.3	632.274	-0.022938
AT5G47520	223.906	222.436	0.0095039
AT1G74210	158.769	139.449	0.1872
AT5G58020	927.968	956.666	-0.04394
AT5G11880	1504.26	1546.57	-0.04002
AT1G26180	521.755	589.908	-0.17712
AT4G19003	309.089	267.683	0.2075
AT4G17830	548.026	480.527	0.18963
AT1G75100	1077.19	1095.97	-0.024943
AT3G44300	50.1982	10.0607	2.3189
AT3G04910	1383.19	1398.65	-0.016036
AT3G11880	238.828	246.153	-0.043584
AT3G66654	307.254	363.223	-0.24142
AT1G65660	766.343	671.283	0.19107
AT5G11960	493.332	501.615	-0.024022
AT5G64160	154.335	151.344	0.02823
AT3G46590	1699.93	1335.74	0.34783
AT2G22900	181.853	203.485	-0.16215
AT4G28290	453.301	502.409	-0.14839
AT5G54170	636.817	646.852	-0.022558
AT5G66180	119.994	125.181	-0.061053
AT3G57990	1344.08	1421.84	-0.081139
AT4G18640	164.012	171.006	-0.060246
AT3G07770	2103.05	995.773	1.0786
AT5G10950	496.795	459.338	0.11309
AT5G48210	0	0	NA
AT2G28380	732.575	720.426	0.024126
AT1G79820	227.09	253.254	-0.15732
AT3G52105	166.412	175.4	-0.07589
AT4G38930	319.859	310.904	0.040967
AT2G40620	139.576	150.594	-0.10961
AT2G41160	214.38	229.06	-0.095556
AT5G19900	754.296	668.386	0.17445
AT3G23300	1150.63	1222.44	-0.08734
AT2G25880	206.052	198.834	0.051442
AT3G55020	1430.62	1454.66	-0.02404
AT1G79050	757.629	747.048	0.02029
AT5G47680	624.963	536.678	0.21971
AT5G02810	1513.98	1628.02	-0.10478
AT4G24470	555.59	538.493	0.045093
AT5G47730	266.389	256.697	0.053468
AT3G04670	302.541	311.198	-0.040704
AT4G35920	880.299	864.086	0.026818
AT2G23820	589.261	637.306	-0.11308
AT5G35980	1517.33	1589.88	-0.067381
AT3G60320	1507.71	1693.3	-0.16748
AT1G26210	8.03296	8.46639	-0.075815
AT1G55160	492.699	496.02	-0.0096896
AT1G07110	3880.41	4069.78	-0.06874
AT4G27880	243.854	265.552	-0.12298
AT5G60840	238.971	218.831	0.12702
AT2G31140	321.461	323.166	-0.0076324
AT5G64816	643.67	423.898	0.6026
AT1G22430	815.827	1143.66	-0.48733
AT4G35700	0	0	NA
AT2G40480	265.473	266.956	-0.0080383
AT5G04510	518.166	556.961	-0.10416
AT5G18400	709.063	690.182	0.038938
AT3G44280	167.349	185.594	-0.14929
AT5G54970	277.556	269.558	0.042187
AT3G06483	1625.12	1822.35	-0.16525
AT4G21192	162.621	189.354	-0.21957
AT4G14160	1624.43	1701.49	-0.066866
AT1G32200	2031.34	2254.26	-0.15022
AT3G26980	236.123	231.175	0.030558
AT1G54390	229.627	264.183	-0.20224
AT3G07050	1745.06	1261.71	0.4679
AT4G16400	18.9289	23.4117	-0.30664
AT5G16500	0	0	NA
AT5G17070	198.884	237.18	-0.25405
AT5G11680	422.906	415.61	0.025108
AT4G24570	152.773	186.31	-0.28631
AT5G58800	471.213	505.595	-0.1016
AT2G03690	171.666	181.693	-0.081893
AT4G12460	336.978	369.806	-0.13411
AT3G15980	1417.67	1371.37	0.047896
AT1G75710	416.549	511.67	-0.29673
AT4G34160	388.659	474.016	-0.28643
AT4G30190	4166.65	4451.33	-0.095349
AT4G39240	447.832	415.58	0.10783
AT2G31800	529.033	468.156	0.17637
AT1G30470	1137.28	1219.7	-0.10094
AT3G27100	237.457	234.298	0.019319
AT2G35290	11.5764	26.3446	-1.1863
AT3G52620	0	1.01306	#NAME?
AT3G03330	246.985	256.641	-0.055327
AT1G26208	14.3958	24.0381	-0.73967
AT3G60900	148.451	164.237	-0.14579
AT4G37090	606.794	410.342	0.56438
AT3G18790	629.514	604.272	0.059041
AT3G07780	877.316	882.403	-0.0083412
AT3G53970	475.367	509.609	-0.10035
AT4G11960	332.567	339.577	-0.030091
AT5G10070	379.263	303.976	0.31924
AT3G54000	79.2606	83.6739	-0.078174
AT3G19130	781.673	721.269	0.11603
AT1G62250	552.006	722.127	-0.38757
AT4G11790	594.11	552.784	0.10401
AT3G54366	374.21	421.354	-0.17118
AT5G04720	462.824	413.622	0.16215
AT5G14260	3153.06	3481.23	-0.14284
AT3G48760	499.825	462.131	0.11312
AT1G12760	721.625	755.248	-0.065701
AT5G15220	341.167	306.213	0.15594
AT5G39493	0	0	NA
AT1G76540	375.218	404.845	-0.10964
AT1G29400	1072.93	956.399	0.16588
AT1G16010	619.541	665.545	-0.10334
AT5G50680	0.635609	0	Inf
AT5G61770	602.367	472.74	0.3496
AT2G40270	508.644	467.961	0.12027
AT3G16230	421.045	438.835	-0.059702
AT3G55005	229.794	233.406	-0.022504
AT4G13270	246.994	271.604	-0.13703
AT4G04950	726.931	656.191	0.1477
AT2G04280	822.38	828.985	-0.011541
AT5G58220	720.801	689.25	0.064572
AT1G23280	630.335	439.185	0.52129
AT4G27750	272.822	313.561	-0.20079
AT3G11600	131.716	149.916	-0.18672
AT3G24500	182.723	174.668	0.065043
AT1G20770	508.675	455.312	0.15989
AT1G20980	1086.18	1136.03	-0.064742
AT3G06420	96.4823	84.8302	0.18569
AT5G12130	766.585	867.114	-0.17778
AT4G26970	2643.84	2756.02	-0.059952
AT4G36640	441.639	364.993	0.275
AT1G55530	528.587	534.96	-0.017289
AT1G10020	499.93	614.551	-0.2978
AT2G27100	1315.39	1181.44	0.15494
AT5G18850	142.903	146.081	-0.031732
AT1G49510	606.842	728.088	-0.26279
AT5G58090	863.143	892.223	-0.047805
AT2G35810	263.193	266.443	-0.017707
AT1G07040	244.737	253.955	-0.053339
AT5G56530	399.63	451.101	-0.17479
AT2G19470	447.217	447.537	-0.0010325
AT4G31490	1420.4	1459.8	-0.039478
AT5G65990	964.057	1011.75	-0.069661
AT4G00050	2115.16	2584.4	-0.28906
AT3G52110	261.28	266.252	-0.027197
AT1G65700	310.87	235.229	0.40225
AT2G12480	1.93201	2.45583	-0.34611
AT5G54580	876.886	534.836	0.71329
AT5G14250	593.365	578.565	0.036439
AT1G03250	496.166	493	0.0092369
AT3G10220	241.62	240.339	0.0076728
AT3G12300	279.584	270.827	0.045912
AT2G40410	401.535	458.154	-0.19031
AT5G64680	177.988	103.573	0.78114
AT1G76400	559.923	593.197	-0.083282
AT1G76150	377.181	366.574	0.041151
AT5G19350	955.1	898.302	0.08845
AT5G62090	538.523	508.665	0.08229
AT1G31660	991.392	690.537	0.52174
AT5G12480	746.186	644.676	0.21096
AT2G26910	2667.45	2658.95	0.0046039
AT4G21160	385.379	400.198	-0.054434
AT5G60170	1389.15	1493.45	-0.10445
AT5G19750	1034.25	1075.82	-0.056843
AT3G63260	1367.55	1388.96	-0.022406
AT3G61100	262.571	164.395	0.67554
AT2G29630	8596.17	9998.96	-0.21808
AT1G14455	0.644671	0.976925	-0.59969
AT5G42800	173.374	181.839	-0.068772
AT3G06450	421.441	484.173	-0.20019
AT1G03350	708.982	715.764	-0.013734
AT3G23760	487.727	559.971	-0.19928
AT1G23040	207.408	217.877	-0.071044
AT1G13990	170.41	159.116	0.098926
AT5G66310	372.504	362.31	0.040029
AT3G57050	1217.5	1297.58	-0.091901
AT2G43070	604.762	680.354	-0.16992
AT2G46220	1080.36	1384.88	-0.35825
AT5G66090	847.682	905.04	-0.094458
AT4G02940	1680.93	1795.74	-0.095317
AT3G50780	359.561	375.631	-0.063082
AT3G18040	419.009	429.611	-0.036053
AT3G58030	648.159	654.133	-0.013237
AT1G33780	407.729	433.308	-0.087781
AT5G64250	512.624	510.105	0.007106
AT1G04250	1228.87	1058.9	0.21476
AT5G44750	602.31	673.155	-0.16043
AT1G06230	1123.34	1142.02	-0.023787
AT2G07560	0	0	NA
AT5G51190	28.949	45.8667	-0.66393
AT4G21445	535.689	537.377	-0.004539
AT3G11090	382.012	382.378	-0.0013807
AT5G50580	0.3241	0.312055	0.054639
AT2G45950	642.153	618.137	0.054991
AT4G31460	465.668	468.431	-0.0085361
AT1G51630	624.987	621.876	0.0071995
AT2G47700	708.951	768.775	-0.11687
AT1G64330	563.853	593.69	-0.07439
AT4G27760	534.592	603.188	-0.17417
AT4G33920	386.88	374.16	0.04823
AT4G31780	2079.19	2206.61	-0.085811
AT5G53540	622.39	626.177	-0.008752
AT1G06210	455.26	393.348	0.21088
AT3G61140	729.515	680.755	0.099802
AT4G38230	72.174	72.7816	-0.012094
AT1G79529	9.626	7.08954	0.44124
AT5G62680	1073.62	1016.15	0.079368
AT5G13260	652.084	649.598	0.0055098
AT3G24490	459.206	450.827	0.026569
AT1G49580	537.279	561.865	-0.06455
AT3G26590	517.105	560.579	-0.11646
AT3G19000	418.507	398.177	0.071839
AT4G37900	47.1968	45.3039	0.059054
AT5G17440	460.115	484.84	-0.075513
AT5G19450	922.668	823.39	0.16424
AT3G54680	313.126	333.261	-0.089909
AT5G06390	1163.5	1212.6	-0.059636
AT5G48640	233.622	277.043	-0.24594
AT1G02910	1417.93	1576.07	-0.15255
AT1G61580	545.723	710.605	-0.38088
AT3G27030	289.502	307.583	-0.087402
AT5G47010	2027.75	2075.14	-0.033327
AT4G19150	446.446	435.347	0.03632
AT3G20500	467.712	400.052	0.22543
AT5G65140	177.112	138.779	0.35187
AT1G21880	519.996	456.318	0.18846
AT1G18740	215.826	228.304	-0.081086
AT2G40710	5.76579	8.83049	-0.61498
AT1G53310	1404	1496.01	-0.091575
AT1G23149	0	0	NA
AT5G65880	269.836	231.737	0.21959
AT1G67060	212.55	209.161	0.023188
AT3G14280	15.4251	9.86856	0.64437
AT1G76940	195.481	226.918	-0.21514
AT4G32760	1291.22	1395.84	-0.1124
AT3G13310	240.397	274.437	-0.19106
AT5G66005	164.994	194.975	-0.24088
AT5G12120	1302.72	1250.73	0.058751
AT5G60160	600.489	551.343	0.12319
AT5G27930	286.087	313.96	-0.13413
AT5G63890	1218.24	1313.79	-0.10894
AT5G49650	764.132	797.096	-0.060931
AT5G40260	0.320571	0.38895	-0.27894
AT1G09645	204.461	189.876	0.10676
AT2G47180	345.712	234.039	0.56282
AT1G10390	1731.71	1679.52	0.044146
AT3G55410	2314.1	2407.51	-0.05709
AT5G48680	285.475	251.712	0.18159
AT1G06650	810.733	841.629	-0.053957
AT2G42390	187.217	219.157	-0.22725
AT3G13845	219.577	249.886	-0.18654
AT5G05210	919.535	775.882	0.24507
AT1G69935	609.162	682.939	-0.16493
AT5G45100	358.893	339.969	0.07815
AT3G10350	1101.78	1237.7	-0.16783
AT1G01940	178.544	189.746	-0.087794
AT5G41070	160.988	139.567	0.206
AT5G66055	1571.94	1728.26	-0.13677
AT3G56220	23.1006	33.6423	-0.54234
AT2G33420	0.641904	1.77521	-1.4676
AT1G20575	277.528	273.429	0.021464
AT2G39290	434.164	511.691	-0.23703
AT2G17320	318.448	402.784	-0.33895
AT3G19540	532.062	577.72	-0.11878
AT5G05800	418.952	426.884	-0.027059
AT3G58750	674.048	707.164	-0.069194
AT5G64300	1907.84	1861.3	0.035629
AT3G63530	480.469	471.421	0.027428
AT4G16155	1923.32	2193.34	-0.18953
AT5G08430	615.363	662.532	-0.10655
AT5G16290	934.65	947.487	-0.01968
AT4G24630	315.33	350.403	-0.15215
AT1G48320	47.3219	39.9871	0.24297
AT5G47630	248.419	271.901	-0.13031
AT5G17010	651.098	676.005	-0.05416
AT3G17880	364.513	384.184	-0.075827
AT1G80700	287.48	242.541	0.24523
AT2G04350	1325.86	1226.43	0.11246
AT5G06910	337.191	340.765	-0.01521
AT1G77770	216.246	230.636	-0.092942
AT5G64030	1223.92	1218.57	0.0063203
AT5G41050	332.176	424.613	-0.3542
AT5G05740	2421.81	2760.8	-0.189
AT2G03890	942.931	934.439	0.013052
AT3G44020	698.124	747.168	-0.09795
AT4G15920	534.848	476.442	0.16683
AT2G14460	232.363	241.872	-0.057865
AT5G58782	0	0	NA
AT3G09300	725.119	690.819	0.06991
AT2G41550	60.1535	56.1794	0.098608
AT2G18510	713.498	675.037	0.079943
AT3G48610	936.788	1030.23	-0.13716
AT3G14660	2393.86	2535.7	-0.083044
AT1G09270	1366.8	1365.56	0.0013078
AT1G26650	260.117	272.274	-0.065898
AT3G46620	218.619	264.54	-0.27507
AT2G41140	1836.25	1772.47	0.050998
AT1G75210	1073.69	1025.15	0.066753
AT2G25840	1289.51	1487	-0.20558
AT1G29450	74.7141	73.6409	0.020872
AT1G06420	50.9638	48.2934	0.077645
AT5G59800	148.474	212.895	-0.51993
AT1G07950	292.002	271.64	0.10428
AT1G80790	870.881	868.704	0.003611
AT5G63135	115.265	137.121	-0.2505
AT5G62070	598.309	586.068	0.029822
AT1G75880	49.1747	53.9113	-0.13267
AT5G03370	306.367	319.761	-0.061734
AT1G55000	415.995	484.01	-0.21847
AT4G38160	1496.78	1597.56	-0.094005
AT1G05430	490.916	514.674	-0.068183
AT1G52690	1.27675	0.332435	1.9413
AT4G34070	420.429	391.972	0.10111
AT1G31335	266.84	298.807	-0.16324
AT3G01850	607.612	577.592	0.0731
AT2G35620	669.05	728.86	-0.12353
AT3G16310	768.485	615.491	0.32028
AT2G36190	0.320571	0.66487	-1.0524
AT2G42780	66.3574	81.5039	-0.29661
AT4G34920	894.399	936.244	-0.065966
AT1G28120	553.753	531.456	0.059294
AT4G29840	1812.61	1922.09	-0.084607
AT5G19540	1656.56	1789.61	-0.11146
AT1G14690	489.812	515.955	-0.075017
AT1G80490	1050.01	1146.14	-0.12638
AT5G39830	1498.74	1647.25	-0.13631
AT1G14000	775.319	720.934	0.10492
AT1G47280	2.23016	1.49929	0.57287
AT1G54250	243.663	233.785	0.059705
AT3G61770	734.951	849.368	-0.20874
AT4G26100	527.149	571.729	-0.11712
AT5G51300	1142.1	1159.61	-0.021948
AT5G53180	655.958	701.496	-0.096831
AT4G15940	468.143	469.369	-0.0037734
AT3G22231	1672.29	676.839	1.3049
AT5G51100	847.615	838.642	0.015355
AT5G40670	476.379	436	0.12778
AT1G12640	561.025	549.403	0.030201
AT4G10320	2298.69	2042.63	0.17038
AT2G37790	373.627	374.429	-0.0030924
AT1G72160	1244.12	1130.6	0.13804
AT2G20515	69.7127	65.0093	0.10078
AT4G35230	931.852	927.124	0.0073391
AT4G35335	345.331	396.883	-0.20073
AT4G18060	423.223	450.272	-0.089381
AT4G19700	173.124	174.434	-0.01087
AT4G28190	312.267	374	-0.26026
AT1G23150	0	0	NA
AT3G49601	1220.64	1000.86	0.28639
AT1G11310	1112.88	1052.54	0.080423
AT1G49590	255.831	269.175	-0.073355
AT4G17340	2799.29	2754.72	0.023154
AT4G06599	364.786	361.387	0.013503
AT5G67320	783.655	766.11	0.032667
AT4G30480	320.007	322.574	-0.011524
AT5G25080	362.097	331.878	0.12572
AT3G54470	1582.55	1647.67	-0.058178
AT3G53140	0	0	NA
AT4G20410	414.947	413.669	0.0044495
AT3G49080	1049.48	932.72	0.17016
AT5G60210	407.596	482.004	-0.2419
AT1G20650	493.512	565.726	-0.19702
AT3G15880	1723.34	1619.44	0.089713
AT3G06670	1199.51	1210.21	-0.012809
AT3G12210	404.894	418.158	-0.046504
AT5G17210	62.9336	62.1128	0.018939
AT2G28080	375.111	318.896	0.23423
AT5G53970	1799.47	1806.79	-0.0058582
AT5G15850	1.28228	5.14219	-2.0037
AT4G32714	0	0	NA
AT3G61080	697.916	812.521	-0.21935
AT4G40045	362.956	366.809	-0.015235
AT1G04300	1017.55	1067.61	-0.069273
AT2G33770	2343.31	2399.58	-0.034233
AT5G22120	283.62	318.846	-0.1689
AT1G42430	1959.51	1668.28	0.23213
AT3G51720	416.525	408.903	0.026644
AT5G54800	645.701	705.483	-0.12774
AT5G08560	846.497	898.078	-0.085335
AT5G27820	237.641	206.742	0.20096
AT5G13810	704.238	599.506	0.23229
AT5G39220	31.0929	31.6276	-0.024601
AT1G18840	406.426	414.497	-0.028368
AT3G57280	390.426	399.99	-0.034912
AT1G33980	637.05	663.806	-0.059356
AT4G35580	533.114	483.522	0.14086
AT1G05360	244.169	225.002	0.11794
AT1G62610	113.124	119.25	-0.076091
AT2G34710	1294.45	1361.26	-0.072603
AT5G19400	1601.79	1564.32	0.034147
AT1G73170	1020.57	1111.16	-0.1227
AT1G76550	392.666	417.681	-0.0891
AT4G10790	925.811	943.184	-0.026822
AT1G80050	441.049	580.071	-0.39529
AT4G38040	297.281	304.991	-0.036939
AT2G23980	509.265	549.081	-0.1086
AT5G53620	1013.94	944.176	0.10284
AT2G45190	504.016	618.537	-0.29539
AT5G59150	276.86	290.987	-0.071801
AT5G41950	869.143	895.56	-0.043197
AT4G14360	1047.14	1037.28	0.013647
AT5G24850	1065.13	1156.1	-0.11824
AT4G14746	96.551	108.791	-0.1722
AT4G29490	420.54	431.146	-0.035934
AT3G13740	913.529	951.44	-0.058661
AT4G27830	484.545	497.204	-0.037205
AT3G62970	244.484	259.537	-0.0862
AT1G36380	49.7387	57.7147	-0.21457
AT5G21326	1646.46	1565.78	0.072487
AT3G54170	297.469	270.742	0.13582
AT3G56650	1150.54	1404.16	-0.2874
AT2G22660	604.722	538.868	0.16634
AT3G51780	673.492	583.823	0.20613
AT4G18425	20.7983	20.3121	0.034125
AT5G02710	663.988	686.499	-0.0481
AT1G24350	312.135	316.056	-0.018007
AT1G19740	1292.44	1496.44	-0.21144
AT2G26930	901.921	947.061	-0.070455
AT3G05280	435.127	432.926	0.0073157
AT1G11000	110.859	99.4409	0.15681
AT1G78420	350.666	348.905	0.007263
AT4G17890	490.556	493.594	-0.0089062
AT3G47360	58.0492	55.5656	0.063082
AT2G45240	632.943	529.305	0.25798
AT4G31115	369.045	382.602	-0.05205
AT5G57015	580.08	522.651	0.15041
AT5G65960	772.906	724.836	0.092639
AT1G17650	1152.07	1420.66	-0.30234
AT4G23895	122.098	135.433	-0.14954
AT1G28200	660.664	675.224	-0.031451
AT1G10820	318.285	333.928	-0.069216
AT1G78920	1474.62	1468.92	0.0055835
AT3G02760	1562.14	1554.77	0.006825
AT2G40316	349.181	357.087	-0.032302
AT5G55040	903.424	1007.64	-0.1575
AT3G22850	576.288	565.077	0.028342
AT1G06265	22.0863	35.2047	-0.67262
AT5G41870	283.438	281.814	0.0082927
AT5G60960	1181.12	980.148	0.26909
AT5G63140	183.464	218.545	-0.25244
AT5G04810	2499.38	2631.59	-0.074364
AT1G02930	211.176	173.362	0.28466
AT4G28300	1364.96	1381.48	-0.017362
AT5G16070	1198.02	968.933	0.30618
AT2G44090	826.812	952.732	-0.20451
AT3G43960	143.706	144.394	-0.0068971
AT1G15940	756.943	573.157	0.40125
AT4G17650	522.774	531.249	-0.023201
AT1G10540	15.0795	8.70171	0.79322
AT3G16910	4593.14	4793.06	-0.061468
AT5G40340	1200.23	1076.88	0.15645
AT4G35790	857.72	877.514	-0.032915
AT2G26110	351.031	358.481	-0.030296
AT3G11330	461.231	502.254	-0.12293
AT2G41312	81.3686	84.1438	-0.048385
AT1G01210	550.471	513.952	0.099031
AT1G02410	357.014	331.984	0.10487
AT3G52900	233.774	190.935	0.29203
AT5G39590	924.129	910.442	0.021527
AT5G62980	257.713	356.348	-0.46752
AT1G01140	961.749	897.646	0.099515
AT5G66580	71.5705	113.243	-0.66198
AT3G51310	761.864	796.717	-0.064535
AT3G30720	36.8717	74.0771	-1.0065
AT5G16010	981.169	1122.85	-0.19459
AT4G20130	1368.37	1473.16	-0.10646
AT4G12230	612.263	556.388	0.13806
AT1G74100	958.021	944.293	0.020823
AT2G40070	548.368	511.1	0.10154
AT1G52540	213.969	204.319	0.066582
AT3G48530	410.956	412.469	-0.0053008
AT4G36210	1275.01	1051.68	0.27781
AT1G78200	415.067	417.795	-0.0094524
AT3G52535	91.6998	106.623	-0.21753
AT5G65000	231.533	256.315	-0.1467
AT3G55400	1733.56	1976.39	-0.18913
AT3G48090	465.032	400.851	0.21426
AT4G35470	415.271	454.582	-0.13049
AT5G64050	2147.61	2625.78	-0.29001
AT2G04880	532.453	475.641	0.16278
AT2G31370	501.96	544.001	-0.11604
AT2G02810	137.649	161.528	-0.23079
AT4G17480	33.4016	23.6109	0.50046
AT5G23250	827.506	734.838	0.17134
AT1G68540	102.876	133.841	-0.37961
AT5G21990	677.127	710.472	-0.069351
AT5G17510	488.185	490.172	-0.0058582
AT3G17590	245.86	224.994	0.12795
AT2G42490	1887.12	1893.16	-0.0046155
AT4G35880	230.638	199.622	0.20836
AT4G28706	849.289	967.405	-0.18786
AT4G22930	750.612	819.069	-0.12592
AT4G04614	254.875	273.779	-0.10323
AT5G52390	5.80709	2.32242	1.3222
AT2G02730	151.116	137.117	0.14025
AT5G36120	670.3	753.373	-0.16856
AT5G60690	756.361	778.433	-0.041498
AT4G02725	915.813	960.925	-0.06937
AT1G33170	568.779	748.515	-0.39616
AT1G48860	1616.26	1666.79	-0.044413
AT2G43510	81.4565	59.7201	0.44781
AT3G60480	239.935	270.89	-0.17506
AT5G57370	359.834	360.934	-0.0044025
AT1G23030	601.847	786.014	-0.38516
AT2G39510	17.3321	20.3277	-0.23
AT4G29700	246.166	124.405	0.98458
AT3G53340	231.137	291.317	-0.33384
AT3G51980	330.125	326.141	0.017517
AT3G53650	248.264	253.611	-0.030744
AT2G16505	0	0	NA
AT1G23750	117.832	176.172	-0.58025
AT4G13350	1191.58	1218.35	-0.03205
AT4G18130	763.049	783.813	-0.038735
AT3G05420	1051.35	1090.29	-0.052466
AT3G19450	6081.36	5742.57	0.082698
AT5G38360	240.577	280.655	-0.2223
AT2G39280	503.854	532.086	-0.078654
AT1G48110	1036.84	1016.18	0.029035
AT4G18810	2296.53	2669.96	-0.21736
AT3G10160	1267.47	1361.99	-0.10376
AT5G58570	50.5859	55.8438	-0.14266
AT1G05140	1125.56	1265.78	-0.16938
AT3G46600	396.612	385.708	0.040221
AT4G10280	59.0359	65.5528	-0.15107
AT2G35020	643.913	889.46	-0.46606
AT5G04260	417.955	408.783	0.032012
AT1G76440	155.341	170.204	-0.13182
AT5G10010	1164.33	1159.42	0.0060974
AT1G08140	0	0	NA
AT1G60420	509.686	547.454	-0.10313
AT1G31440	779.476	798.926	-0.035558
AT1G15740	623.257	628.808	-0.012794
AT3G22680	192.467	197.352	-0.03616
AT5G59460	206.718	189.858	0.12274
AT5G53480	2521.6	2591.49	-0.039446
AT4G26690	1147.39	1202.5	-0.067686
AT1G32520	546.186	557.006	-0.028302
AT3G57230	406.944	394.98	0.043053
AT1G62740	695.779	660.127	0.075886
AT1G32700	183.633	150.33	0.28869
AT1G64490	344.595	301.775	0.19143
AT5G17380	969.547	948.471	0.031707
AT2G02180	497.525	564.932	-0.18331
AT5G66010	344.931	363.399	-0.075245
AT3G44260	144.03	194.022	-0.42985
AT1G72110	0.3241	0	Inf
AT2G33100	10.2855	2.94653	1.8035
AT4G13640	290.535	325.786	-0.16522
AT1G75220	955.552	960.15	-0.006925
AT4G39670	8.71188	5.92472	0.55624
AT3G21350	263.517	270.973	-0.040249
AT2G26540	761.713	930.025	-0.28802
AT2G32220	418.04	350.482	0.2543
AT5G23405	154.001	141.364	0.12353
AT5G11670	2150.15	1749.06	0.29786
AT1G07670	830.848	908.416	-0.12877
AT5G20350	1024.84	972.849	0.075114
AT5G26710	1262.09	1228.35	0.039095
AT2G26060	499.633	492.869	0.019667
AT5G47650	317.381	350.553	-0.14341
AT1G79160	545.842	472.005	0.20968
AT1G74090	1298.69	1114.67	0.22044
AT3G53530	217.551	310.296	-0.51229
AT5G54110	664.929	652.44	0.027355
AT4G32900	451.129	506.295	-0.16644
AT3G02450	1935.77	2174.87	-0.16802
AT4G34030	860.753	875.919	-0.025198
AT5G66052	317.183	365.7	-0.20535
AT3G59760	799.859	747.663	0.097357
AT1G71980	850.261	951.192	-0.16183
AT4G27585	576.852	505.911	0.18932
AT5G64610	391.454	455.583	-0.21887
AT3G44620	817.439	790.549	0.048256
AT5G13180	1617.7	1801.29	-0.15509
AT1G30200	368.339	410.141	-0.15508
AT2G18240	128.23	137.935	-0.10525
AT4G02340	466.788	442.092	0.078422
AT1G20950	1016.44	1077.82	-0.084594
AT4G26510	699.308	759.478	-0.11908
AT1G60070	1205.58	1189.6	0.019258
AT1G76110	705.774	861.819	-0.28818
AT3G18420	660.517	657.174	0.0073205
AT2G36950	700.279	845.592	-0.27203
AT1G63170	702.636	720.248	-0.035716
AT5G35210	1814.35	2167.31	-0.25645
AT4G15410	407.407	421.031	-0.047455
AT5G44785	782.543	711.645	0.13701
AT1G26340	299.292	273.113	0.13206
AT1G48635	348.275	355.353	-0.029024
AT2G19690	83.7656	99.8183	-0.25295
AT4G13050	651.095	709.571	-0.12408
AT3G54740	147.118	126.037	0.22312
AT1G21830	113.983	137.641	-0.2721
AT5G55100	465.542	511.625	-0.13618
AT1G73010	44.961	33.2776	0.43412
AT2G43950	887.948	922.816	-0.055567
AT4G37210	552.158	550.791	0.0035759
AT5G56740	480.357	489.86	-0.028264
AT1G74020	198.146	231.589	-0.22501
AT5G03905	289.458	295.837	-0.031447
AT3G44480	1437.42	1628.07	-0.17968
AT1G06500	163.249	147.159	0.1497
AT3G26370	528.565	562.768	-0.090461
AT4G33630	1998.92	2018.28	-0.013908
AT1G32540	393.471	476.728	-0.27691
AT1G58848	238.076	273.975	-0.20262
AT1G54570	406.368	361.873	0.1673
AT3G27260	1020.01	1047.06	-0.037757
AT4G16270	9.3616	3.42366	1.4512
AT1G17850	346.135	397.003	-0.19782
AT1G52890	23.9934	20.1989	0.24836
AT1G07370	466.271	469.607	-0.010284
AT1G02680	167.919	167.108	0.006986
AT1G14380	427.455	457.038	-0.096544
AT2G30695	522.374	650.403	-0.31625
AT3G52860	162.945	162.778	0.0014778
AT3G06850	315.994	366.156	-0.21256
AT4G22360	300.334	331.204	-0.14115
AT2G27130	248.301	289.01	-0.21903
AT3G03890	713.425	701.962	0.02337
AT5G07300	739.068	723.817	0.030082
AT3G24480	3249.67	3195.5	0.024254
AT3G51830	384.623	363.684	0.080761
AT4G32250	448.34	452.47	-0.013229
AT3G26690	86.0357	113.996	-0.40598
AT3G15110	811.378	988.047	-0.2842
AT3G11100	252.469	280.376	-0.15126
AT2G24945	0	0	NA
AT1G79590	312.47	302.659	0.046023
AT5G51140	628.236	639.012	-0.024537
AT3G08650	1314.02	1254.84	0.066481
AT1G67300	311.661	311.478	0.00084703
AT3G19290	513.872	527.035	-0.036489
AT2G39630	300.439	303.507	-0.014657
AT1G70190	392.897	362.135	0.11762
AT1G47550	847.568	847.09	0.00081502
AT2G43110	410.082	322.676	0.34583
AT5G03555	2325.55	2453.37	-0.077192
AT3G22121	0	0	NA
AT3G11670	1645.5	1620.34	0.022232
AT1G21090	155.677	162.901	-0.06544
AT5G10920	1160.86	1124.3	0.046168
AT1G09630	348.392	362.669	-0.057941
AT1G06130	432.605	430.986	0.0054064
AT4G34100	1631.71	1714.51	-0.071413
AT3G52630	175.04	157.577	0.15163
AT5G46790	579.472	619.127	-0.095496
AT1G14920	964.64	1109.88	-0.20234
AT1G09490	403.008	469.146	-0.21923
AT5G06150	453.269	506.572	-0.1604
AT4G39170	851.913	884.137	-0.053565
AT5G66250	173.224	209.61	-0.27507
AT3G04600	998.113	894.865	0.15753
AT1G54130	710.221	705.102	0.010435
AT1G19400	1294.61	1360.34	-0.07145
AT2G25920	153.68	166.094	-0.11207
AT1G71070	360.562	397.681	-0.14137
AT2G28680	0.320571	0	Inf
AT5G61150	1053.92	999.045	0.077138
AT5G51960	443.081	392.235	0.17585
AT5G61030	2142.64	740.918	1.532
AT1G79650	588.891	562.609	0.065867
AT2G48020	1892.39	1921.43	-0.021969
AT1G18300	97.1937	90.6421	0.10068
AT1G29950	6.10926	7.29507	-0.25593
AT4G17720	541.488	505.478	0.099281
AT1G03150	281.458	280.906	0.0028336
AT5G28680	0	0	NA
AT5G06660	516.63	535.689	-0.052265
AT3G61560	184.394	184.982	-0.0045931
AT5G06440	483.739	545.217	-0.1726
AT3G45050	779.718	825.883	-0.082983
AT5G62270	702.44	571.455	0.29774
AT2G20390	490.444	269.734	0.86255
AT1G65150	139.441	87.7068	0.66889
AT4G26650	1089.55	1144.12	-0.070508
AT1G80180	1247.47	1177.43	0.083355
AT1G30520	865.661	1002.95	-0.21237
AT1G14520	24.5454	31.9693	-0.38123
AT3G27906	195.074	216.45	-0.15001
AT1G72740	456.024	472.385	-0.050853
AT5G63500	203.165	237.859	-0.22745
AT5G16960	1.60791	0.956545	0.74928
AT4G25340	1202.4	750.094	0.68077
AT5G53200	288.627	296.257	-0.037645
AT5G41260	368.258	565.478	-0.61875
AT1G62640	819.255	912.094	-0.15487
AT3G01770	520.585	450.971	0.2071
AT3G12650	176.799	193.22	-0.12813
AT2G24940	0	0	NA
AT3G58510	1846.39	1838.05	0.0065305
AT4G36720	76.3614	86.8629	-0.1859
AT4G29900	1163.28	1104.27	0.0751
AT2G39720	826.108	860.064	-0.058115
AT1G67590	397.831	387.828	0.036739
AT4G12980	1543.74	1722.72	-0.15825
AT2G41900	1662.17	1721.24	-0.050373
AT1G25450	714.554	762.673	-0.094021
AT2G46640	85.5837	83.0027	0.044178
AT3G21390	669.858	752.567	-0.16796
AT1G12530	256.976	242.289	0.084907
AT1G17990	31.7297	46.9592	-0.56557
AT5G08570	1340.46	1383.59	-0.045689
AT4G25150	72.1798	76.6762	-0.087183
AT1G53520	859.138	1026.44	-0.25669
AT4G01410	199.055	199.598	-0.0039254
AT3G06380	416.716	459.524	-0.14108
AT5G03430	1212.96	1142.52	0.086314
AT5G49810	1341.45	1332.7	0.0094404
AT5G26780	864.077	827.37	0.062626
AT2G01290	1099.19	1153.09	-0.069065
AT2G47250	1368.37	1385.93	-0.018398
AT2G16430	1112.21	1190.31	-0.09791
AT5G46180	367.044	379.05	-0.046432
AT5G20000	580.477	540.48	0.103
AT5G38830	918.01	882.27	0.057289
AT4G37180	236.029	290.907	-0.30159
AT3G47965	134.066	114.153	0.23198
AT4G33660	586.983	695.876	-0.24551
AT2G37500	943.769	808.453	0.22327
AT5G56890	1457.09	1420.69	0.036498
AT2G45300	1791.87	1967.34	-0.13478
AT3G28970	322.865	303.987	0.086923
AT3G11820	516.745	491.821	0.071317
AT2G25760	755.908	783.703	-0.052098
AT3G62700	2468.63	2381.29	0.051968
AT3G46100	985.907	1089.6	-0.14428
AT2G31425	0.3241	0	Inf
AT5G47080	290.209	280.149	0.0509
AT1G23950	494.632	492.168	0.0072067
AT5G53760	311.238	278.312	0.16131
AT5G20140	698.95	844.595	-0.27307
AT3G17430	355.645	371.783	-0.064023
AT3G14400	1198.78	1194.64	0.0049851
AT1G73990	2080.1	2245.82	-0.11059
AT1G04520	685.895	683.566	0.004906
AT2G27920	191.951	202.237	-0.075308
AT4G09180	302.151	310.156	-0.037724
AT1G26640	377.171	392.965	-0.059183
AT1G60610	88.1105	89.4747	-0.022165
AT5G18010	8.62603	13.5524	-0.65178
AT3G60030	999.83	1082.58	-0.11471
AT4G06701	90.4867	101.066	-0.15953
AT3G14205	808.052	807.654	0.00071042
AT3G09100	830.971	808.125	0.040221
AT3G56210	432.881	418.35	0.049259
AT5G04420	558.589	577.944	-0.049142
AT1G55675	382.238	432.353	-0.17774
AT3G07790	597.426	627.488	-0.070828
AT5G54080	192.735	166.949	0.20722
AT1G27930	761.603	812.727	-0.093732
AT2G45560	1060.19	1175.4	-0.14884
AT1G77270	210.932	201.399	0.066724
AT3G24570	374.202	394.125	-0.074836
AT3G16180	261.933	253.388	0.047853
AT5G57940	860.58	1047.74	-0.2839
AT1G31600	383.442	457.786	-0.25566
AT1G28100	101.613	140.595	-0.46847
AT1G10030	333.293	338.959	-0.024319
AT1G79630	309.606	349.215	-0.17368
AT2G28350	395.503	441.616	-0.1591
AT4G24000	2.9106	2.88092	0.014791
AT3G13110	2613.48	2478.74	0.076366
AT3G13175	67.0802	98.466	-0.55374
AT4G34270	564.299	562.473	0.0046774
AT3G14310	5559.64	4993.93	0.15482
AT4G18280	389.061	396.332	-0.026711
AT5G65910	305.887	322.757	-0.077448
AT4G19112	0	0	NA
AT1G05270	620.097	634.91	-0.034058
AT3G02880	769.579	837.756	-0.12246
AT4G20830	731.267	653.703	0.16176
AT3G62910	1219.52	1324.93	-0.1196
AT4G36440	561.453	546.422	0.039151
AT1G11700	744.884	687.314	0.11605
AT2G35190	333.044	336.78	-0.016096
AT3G63210	189.028	188.044	0.007533
AT5G44130	2560.03	2958.84	-0.20887
AT2G12400	173.548	159.256	0.12399
AT3G19640	410.366	409.258	0.0039001
AT1G12360	595.934	594.661	0.0030842
AT5G42390	5743.12	5892.15	-0.03696
AT5G49710	190.123	205.446	-0.11183
AT5G39800	136.274	114.274	0.25401
AT1G79610	233.77	231.841	0.011951
AT4G00560	406.259	446.021	-0.13471
AT5G15470	459.901	471.407	-0.03565
AT5G56910	346.131	309.306	0.16228
AT2G23940	226.807	226.826	-0.000117
AT5G04920	792.019	808.904	-0.030432
AT4G03390	682.657	721.816	-0.08047
AT4G02150	487.245	407.833	0.25667
AT3G19150	268.927	233.084	0.20637
AT4G08170	219.438	200.746	0.12844
AT5G11260	671.259	829.202	-0.30485
AT5G43600	427.505	399.134	0.099069
AT1G27320	1455.55	1397.14	0.059091
AT2G30930	305.476	304.164	0.006209
AT1G21690	402.221	426.18	-0.083476
AT5G22300	241.689	256.098	-0.083542
AT4G04800	355.799	356.159	-0.0014563
AT2G21220	16.1088	25.7653	-0.67758
AT1G17110	835.217	815.052	0.035259
AT2G32460	0	0	NA
AT5G03160	397.694	401.228	-0.012764
AT1G11360	390.761	412.95	-0.079679
AT3G16290	2386.21	2457.96	-0.042738
AT4G29810	585.959	485.249	0.27208
AT5G27540	971.395	847.309	0.19717
AT3G59060	1631.08	2021.3	-0.30946
AT4G24400	339.488	325.676	0.059922
AT1G14810	1699.89	1926.48	-0.18053
AT4G00740	926.439	891.849	0.054895
AT5G56350	788.167	754.415	0.063143
AT4G26640	670.34	698.9	-0.060193
AT1G30130	403.997	447.998	-0.14915
AT3G07100	1905.98	1970.69	-0.048167
AT2G38650	1023.47	1003.52	0.028397
AT3G09800	209.09	232.187	-0.15116
AT3G47290	1472.01	1526.1	-0.052063
AT1G19650	411.525	449.639	-0.12779
AT5G30490	356.49	360.227	-0.015045
AT2G24820	2029.31	2324.2	-0.19575
AT2G45600	164.946	174.866	-0.084259
AT3G11430	2.56132	0.66487	1.9457
AT5G41080	49.1481	61.6054	-0.32592
AT4G02430	143.126	202.336	-0.49947
AT2G16780	614.177	540.191	0.18518
AT4G13780	1570.84	1490.88	0.075369
AT5G04910	167.482	207.667	-0.31026
AT1G16916	395.451	386.367	0.033526
AT2G20570	7381.66	6721.78	0.1351
AT4G05400	377.953	366.589	0.044041
AT5G11890	357.401	333.903	0.098113
AT3G26030	946.934	980.118	-0.049691
AT3G06220	24.4585	22.1182	0.1451
AT1G72480	532.348	569.346	-0.096936
AT1G64142	0	0	NA
AT3G45443	114.042	151.722	-0.41186
AT4G38570	104.057	115.126	-0.14585
AT5G67200	382.944	400.844	-0.06591
AT2G41790	1405.2	1325.86	0.083843
AT2G38330	707.669	801.264	-0.1792
AT3G56600	4.50011	4.32816	0.056205
AT5G26740	294.047	294.452	-0.0019841
AT1G70310	1361.52	1427.22	-0.06799
AT1G08470	465.726	479.462	-0.041935
AT3G05400	26.2807	27.3155	-0.055715
AT4G00238	447.086	395.064	0.17847
AT2G19000	0	0	NA
AT1G53030	134.227	95.9694	0.48403
AT3G13670	1552.14	1491.11	0.05787
AT4G20020	926.533	478.782	0.95247
AT4G00360	3692.12	4008.35	-0.11856
AT3G13235	699.44	648.796	0.10844
AT2G45160	765.256	845.173	-0.1433
AT3G05890	65.7165	61.2671	0.10114
AT1G65410	393.779	439.571	-0.15871
AT3G55710	292.572	380.57	-0.37937
AT2G26230	310.469	322.516	-0.054924
AT2G37860	1114.03	1210.15	-0.11939
AT4G29960	302.21	331.694	-0.1343
AT3G48880	258.517	247.983	0.060018
AT1G63470	523.595	609.791	-0.21986
AT2G38905	3.52857	4.83477	-0.45436
AT4G34730	1866.32	2195.46	-0.23433
AT5G47040	3148.27	3542.2	-0.17009
AT3G49290	285.459	286.921	-0.007372
AT1G08700	614.093	641.702	-0.063447
AT3G11450	1366.49	1308.89	0.062128
AT1G63940	3113.37	3532.08	-0.18204
AT4G35850	610.431	488.365	0.32187
AT1G13320	1032.56	1048.59	-0.022226
AT1G43130	249.243	267.054	-0.099578
AT5G03030	460.358	321.202	0.51928
AT1G51430	147.319	238.752	-0.69657
AT2G21790	1766.3	1533.63	0.20378
AT4G36540	1066.77	1044.21	0.030835
AT1G09840	750.826	760.562	-0.018586
AT3G13490	1492.21	1602.41	-0.1028
AT2G18730	477.867	544.881	-0.18933
AT3G05970	1078.32	959.427	0.16854
AT2G29540	243.007	170.323	0.51272
AT1G33050	482.459	545.339	-0.17675
AT4G18230	253.371	267.779	-0.079788
AT1G80560	1071.95	1127.28	-0.0726
AT1G01460	0	0	NA
AT2G22640	289.87	280.028	0.049836
AT4G14815	0	0	NA
AT2G46810	235.933	274.985	-0.22098
AT1G27600	443.028	430.839	0.040247
AT3G05290	252.751	232.335	0.12151
AT2G03980	380.649	360.597	0.078073
AT3G58110	787.078	727.657	0.11325
AT4G01330	413.704	449.096	-0.11842
AT1G26480	0.3241	0.38895	-0.26315
AT5G66200	1294.42	1330.25	-0.039394
AT4G02140	17.9853	19.33	-0.10402
AT2G28060	215.264	232.619	-0.11187
AT1G03910	993.074	976.137	0.024818
AT4G33360	467.238	477.181	-0.030379
AT3G48980	167.69	194.437	-0.21351
AT3G04960	27.214	14.9996	0.85942
AT4G00355	461.82	443.463	0.058517
AT1G69030	255.506	257.533	-0.011399
AT3G48500	2394.13	1652.77	0.53461
AT4G37790	777.955	805.457	-0.050121
AT3G61980	122.629	124.523	-0.022108
AT3G51250	674.71	690.982	-0.034379
AT2G31585	57.7408	50.9236	0.18126
AT4G18400	82.0381	87.1759	-0.087637
AT2G19110	377.79	398.552	-0.077183
AT3G62360	1352.63	1262.09	0.099958
AT4G25690	0	0	NA
AT5G57440	402.27	480.136	-0.25528
AT4G36920	276.327	314.489	-0.18663
AT4G40050	515.038	520.844	-0.016171
AT5G52510	868.201	883.188	-0.024691
AT2G21410	1005.14	1030.95	-0.036585
AT4G17950	478.407	478.552	-0.00043579
AT1G78140	751.104	878.758	-0.22645
AT1G71780	334.332	352.218	-0.075189
AT2G42485	190.235	199.746	-0.070386
AT4G38060	257.201	305.595	-0.24873
AT1G34010	262.979	288.654	-0.13439
AT1G01290	177.871	192.547	-0.11438
AT5G08160	561.424	560.786	0.0016405
AT1G28440	1265.94	1384.34	-0.12899
AT2G46450	1616.42	1987.17	-0.29791
AT4G30460	310.6	229.01	0.43965
AT2G15270	278.046	300.975	-0.11432
AT1G52905	203.971	197.451	0.046866
AT5G16120	335.703	422.062	-0.33027
AT5G17860	133.156	103.504	0.36343
AT5G18190	1183.7	1180.04	0.0044664
AT2G25870	2000.38	2112.64	-0.078771
AT1G51950	518.971	594.578	-0.19621
AT1G79110	769.343	732.406	0.070984
AT3G05900	141.645	120.641	0.23156
AT3G03820	137.689	156.792	-0.18744
AT5G22040	209.887	208.139	0.012062
AT5G65440	547.826	607.553	-0.14929
AT2G45010	309.416	335.61	-0.11724
AT5G10460	542.236	508.913	0.091501
AT5G65060	222.271	224.745	-0.015966
AT4G33030	1466.62	1513.75	-0.04564
AT4G24940	314.426	284.669	0.14343
AT5G50400	327.958	311.151	0.075897
AT1G73680	348.124	340.61	0.031477
AT5G03380	751.615	847.231	-0.17276
AT1G64140	0	0	NA
AT2G29510	918.259	1010.76	-0.13847
AT1G14740	597.596	630.96	-0.078379
AT1G54140	199.057	182.716	0.12358
AT4G00750	798.095	796.616	0.0026754
AT3G62140	249.834	223.623	0.1599
AT5G25170	177.638	208.421	-0.23056
AT2G30150	1057.21	1012.39	0.062494
AT3G51300	3.84713	4.52271	-0.2334
AT2G21860	1767.18	1805.49	-0.030946
AT5G14590	887.501	877.023	0.017135
AT3G13360	570.181	554.026	0.041467
AT1G02880	229.702	213.855	0.10313
AT1G76020	309.756	306.767	0.013988
AT4G28740	1271.62	1381.64	-0.11971
AT5G25510	547.442	608.866	-0.15342
AT3G14350	800.812	777.427	0.042755
AT1G25220	583.348	545.211	0.097543
AT3G06410	853.888	912.926	-0.09645
AT1G73980	376.758	384.735	-0.030227
AT5G26730	8.02314	4.40506	0.86501
AT5G19820	3735.96	3818.36	-0.031471
AT5G45600	277.822	256.428	0.11561
AT3G03870	202.204	173.194	0.22342
AT1G43700	597.374	503.797	0.24579
AT5G56950	1308.52	1069.45	0.29107
AT1G07180	4176.34	4475.59	-0.099838
AT1G03280	559.059	610.975	-0.12811
AT2G34655	216.329	124.518	0.79688
AT3G19580	44.775	50.5563	-0.1752
AT2G19570	1.6205	2.0465	-0.33672
AT3G23940	3375.78	2838.94	0.24987
AT5G51410	570.461	598.743	-0.069809
AT3G22970	0	0	NA
AT2G39050	123.882	84.7627	0.54746
AT1G14350	413.679	357.139	0.21202
AT1G12270	822.721	825.28	-0.0044805
AT1G03210	138.481	143.757	-0.053938
AT5G65780	614.781	661.068	-0.10473
AT5G47910	1296.64	1254.85	0.04726
AT3G53850	336.939	332.873	0.017514
AT4G30930	587.068	434.888	0.43288
AT1G07020	87.5669	100.977	-0.20557
AT3G26670	344.039	344.739	-0.0029301
AT1G25280	591.361	616.231	-0.059434
AT5G02830	1913.3	2002.09	-0.065444
AT2G06050	483.33	405.499	0.25331
AT4G23460	799.954	881.336	-0.13977
AT5G24020	674.897	691.22	-0.034477
AT1G75030	96.9751	93.8279	0.047597
AT1G31070	424.033	416.806	0.024801
AT5G56280	430.697	336.367	0.35664
AT2G02170	275.026	283.939	-0.046015
AT2G41950	499.695	555.942	-0.15389
AT1G63240	210.741	247.254	-0.23052
AT4G34990	103.866	91.3719	0.1849
AT1G70610	1311.74	1448.61	-0.14318
AT3G52180	535.158	595.047	-0.15304
AT5G02020	41.3976	54.888	-0.40694
AT1G04910	382.874	375.91	0.026486
AT3G55530	135.458	170.099	-0.32852
AT1G14990	265.965	202.846	0.39085
AT1G47500	1126.79	1069.91	0.074728
AT2G39340	738.139	872.38	-0.24106
AT1G10650	594.498	601.658	-0.017271
AT5G28300	643.69	690.596	-0.10148
AT3G51050	892.609	891.129	0.0023936
AT2G25170	1701.78	1640.83	0.052612
AT4G15735	0	0	NA
AT5G05980	478.328	501.644	-0.068664
AT2G31710	155.756	153.987	0.016481
AT1G61870	654.92	501.453	0.3852
AT1G68520	2282.18	3083.06	-0.43395
AT5G18630	300.239	340.69	-0.18235
AT3G05100	309.842	346.437	-0.16106
AT5G52520	1802.65	1915.29	-0.08744
AT5G09390	352.529	321.284	0.1339
AT5G51700	209.477	218.101	-0.058202
AT1G03550	15.3895	18.9637	-0.30129
AT5G45340	27.2565	32.559	-0.25646
AT3G09760	320.323	308.498	0.054266
AT2G33845	463.265	399.976	0.21193
AT1G60590	1740.17	1792.55	-0.042781
AT3G44720	1170.44	1294.07	-0.14486
AT3G20970	415.558	430.966	-0.052521
AT2G01760	166.479	154.062	0.11183
AT3G04470	1131.38	1138.86	-0.0095157
AT5G53550	350.164	344.447	0.02375
AT5G17050	3100.04	3231.99	-0.060135
AT2G38025	778.861	800.959	-0.040364
AT3G44150	352.639	367.244	-0.058547
AT5G22608	12.8131	25.1847	-0.97493
AT3G15350	314.556	324.379	-0.04436
AT2G42580	617.383	705.739	-0.19297
AT2G40830	607.668	596.427	0.026936
AT1G62370	30.4723	28.579	0.092543
AT2G02800	795.413	759.847	0.065995
AT1G34190	839.345	802.315	0.065096
AT5G44790	796.713	803.176	-0.011657
AT5G11690	221.074	240.033	-0.1187
AT3G01210	278.453	376.509	-0.43525
AT3G09910	14.7486	22.5458	-0.61227
AT1G07220	277.51	279.603	-0.010838
AT5G50915	477.116	592.785	-0.31317
AT1G03080	1068.59	973.827	0.13397
AT5G52210	172.61	143.537	0.26609
AT5G38290	489.138	446.133	0.13277
AT5G53160	959.212	1079.03	-0.16981
AT3G05180	311.987	417.863	-0.42155
AT1G50570	367.854	356.175	0.046546
AT5G60410	1195.58	1198.3	-0.0032791
AT1G25380	578.288	610.761	-0.078821
AT4G25672	0	0	NA
AT3G15770	157.79	176.625	-0.16268
AT2G25280	287.363	268.53	0.097792
AT4G22260	626.651	644.366	-0.040218
AT2G17265	702.589	726.553	-0.048387
AT1G23730	33.635	35.0056	-0.057621
AT4G02720	713.531	667.14	0.096988
AT3G27420	132.086	148.241	-0.16647
AT4G21800	471.166	347.222	0.44037
AT1G02850	33.941	30.7723	0.1414
AT5G13280	933.033	915.807	0.026885
AT5G40080	148.173	145.898	0.022322
AT1G52500	270.911	237.835	0.18786
AT4G24700	537.062	663.795	-0.30565
AT4G13830	644.908	728.734	-0.1763
AT1G73470	539.449	545.194	-0.015282
AT3G08720	184.387	140.646	0.39067
AT5G18140	451.761	530.86	-0.23277
AT2G05210	241.168	287.606	-0.25405
AT5G13520	449.539	359.142	0.32389
AT2G44410	434.227	445.5	-0.036978
AT2G24500	852.293	771.003	0.14461
AT5G63050	1141.32	1247.19	-0.12798
AT4G15450	381.187	408.551	-0.10002
AT3G27020	1194.24	1240.69	-0.055045
AT2G30370	39.7805	34.5985	0.20135
AT4G14720	207.391	235.911	-0.18589
AT5G07240	1020.23	1135.24	-0.15411
AT1G07360	1070.55	1057.48	0.01772
AT2G37940	554.017	568.906	-0.038259
AT5G13560	1066.7	1087.99	-0.028508
AT1G49245	155.377	171.993	-0.14658
AT3G56580	410.167	434.793	-0.084119
AT5G12230	342.652	310.934	0.14014
AT1G70670	208.777	200.936	0.055227
AT2G38730	299.944	305.506	-0.026509
AT4G14950	307.205	299.433	0.036973
AT4G18670	1428.82	1526.1	-0.095027
AT4G37430	17.0516	11.7114	0.54199
AT1G15100	934.658	1035.48	-0.14779
AT3G14080	344.647	321.834	0.098799
AT2G28320	655.694	686.933	-0.067147
AT4G25960	1523.75	1576.8	-0.049376
AT4G33950	312.816	296.491	0.077324
AT3G03220	283.777	277.869	0.030355
AT5G19390	1559.84	1657.14	-0.087298
AT1G02065	134.739	85.2951	0.65963
AT4G04955	219.805	217.473	0.015388
AT3G60370	735.406	867.92	-0.23902
AT2G31150	208.668	257.631	-0.3041
AT3G48670	635.822	565.096	0.17013
AT4G19600	564.631	530.185	0.090811
AT4G30610	1193.6	1141.64	0.064217
AT3G12400	469.473	481.663	-0.036982
AT1G17550	770.406	747.346	0.043842
AT3G25500	871.639	917.783	-0.074423
AT5G13300	900.036	895.992	0.0064978
AT5G04490	327.489	418.43	-0.35354
AT5G14420	465.146	520.223	-0.16145
AT2G43018	0	0	NA
AT1G75080	527.435	512.057	0.04269
AT3G48710	439.103	393.887	0.15678
AT1G76965	0.320571	1.69831	-2.4054
AT3G03860	476.627	457.592	0.058796
AT5G03440	92.4052	103.29	-0.16065
AT5G05580	1780.62	1942.88	-0.12582
AT2G24693	0	0	NA
AT1G01790	4009.43	4550.37	-0.18259
AT2G26600	300.329	238.85	0.33044
AT1G75580	85.742	74.0611	0.21129
AT5G24120	3664.63	3497.52	0.067336
AT3G04890	361.206	357.825	0.013568
AT5G17630	1008.3	1021.88	-0.019307
AT4G09200	0	0	NA
AT3G45090	419.474	425.452	-0.020416
AT5G19550	1354.74	1298.67	0.060974
AT3G19550	16.6421	13.8441	0.26557
AT4G35040	603.849	534.684	0.1755
AT1G01710	562.522	626.663	-0.15578
AT1G70280	793.914	752.705	0.076897
AT3G14840	1193.06	1116.22	0.096046
AT5G46730	2463.06	2193.73	0.16707
AT3G13810	373.583	312.937	0.25556
AT1G19050	723.465	601.123	0.26726
AT1G73600	9.29484	9.65378	-0.054664
AT5G56500	759.463	367.459	1.0474
AT1G26160	611.278	634.614	-0.054052
AT4G28510	1014.27	373.724	1.4404
AT5G38630	296.784	261.155	0.18451
AT3G63500	1012.38	978.857	0.048586
AT1G29220	277.667	303.072	-0.1263
AT4G22130	317.052	326.127	-0.040712
AT5G17550	470.346	479.417	-0.027557
AT1G07650	734.907	871.972	-0.24672
AT2G16850	538.501	601.884	-0.16054
AT1G26300	194.721	183.284	0.08733
AT1G77260	750.081	758.372	-0.015861
AT3G47490	545.458	547.953	-0.0065853
AT2G27230	0	0	NA
AT5G18620	886.768	764.033	0.21492
AT5G35200	476.109	422.947	0.17081
AT5G27360	386.466	439.095	-0.18419
AT5G63580	33.4783	23.6648	0.50049
AT3G56750	394.862	412.65	-0.06357
AT3G57070	426.114	376.353	0.17916
AT4G33410	415.582	369.984	0.16767
AT4G10710	1480.41	1392.5	0.088312
AT3G15354	1640.88	1874.6	-0.19211
AT5G53800	470.628	408.48	0.20432
AT1G78560	714.836	809.327	-0.17911
AT4G09310	0	0	NA
AT2G44730	388.766	433.226	-0.15622
AT1G69010	426.781	408.648	0.062635
AT2G31725	224.943	154.006	0.54657
AT3G19980	523.199	519.117	0.011301
AT5G61360	23.075	20.2417	0.189
AT4G27990	717.529	772.679	-0.10683
AT2G05940	427.665	432.133	-0.014994
AT4G38290	8.9632	16.2432	-0.85775
AT5G49280	136.987	158.735	-0.21258
AT5G05110	158.342	161.286	-0.026584
AT5G58350	361.27	354.611	0.026841
AT5G16550	289.574	260.989	0.14994
AT2G42770	1701.08	1851.89	-0.12254
AT4G27430	2522.86	2497.04	0.014846
AT4G38495	21.864	20.3475	0.1037
AT3G60640	83.4279	85.1851	-0.030072
AT5G41992	0	0	NA
AT2G46090	534.178	582.278	-0.12439
AT3G59800	192.037	184.696	0.056236
AT5G08750	271.764	288.426	-0.085846
AT4G09150	905.759	937.899	-0.050305
AT3G27200	152.267	171.266	-0.16963
AT4G37510	2679.29	3056.17	-0.18987
AT1G65900	197.957	177.852	0.15451
AT2G16660	1395.31	1300.48	0.10153
AT2G36490	1334.98	1110.32	0.26584
AT3G13226	295.434	292.801	0.012916
AT5G42620	974.843	1038.62	-0.091421
AT5G42130	1105.29	1203.12	-0.12235
AT5G49820	1068.12	994.124	0.10357
AT3G12680	373.208	382.354	-0.03493
AT3G13445	234.417	244.982	-0.063599
AT3G22330	1364.01	908.182	0.5868
AT1G10600	218.636	230.283	-0.07488
AT1G55690	407.204	529.432	-0.37869
AT5G43050	293.137	305.238	-0.05836
AT4G23870	62.3409	64.1554	-0.041391
AT1G48520	1542.12	1812.75	-0.23326
AT5G24860	10.5908	2.95781	1.8402
AT3G18800	234.339	248.991	-0.087497
AT3G09035	242.145	268.823	-0.15078
AT3G21220	467.797	472.998	-0.015951
AT5G15802	382.601	430.146	-0.16899
AT3G03490	219.486	189.852	0.20925
AT3G52060	536.869	622.109	-0.2126
AT1G68410	395.119	415.478	-0.072487
AT1G65590	562.897	730.339	-0.3757
AT3G12370	417.233	350.531	0.25131
AT5G08740	893.628	1032.88	-0.20892
AT5G09570	14.5641	6.88589	1.0807
AT2G33270	0.320571	0	Inf
AT2G42975	501.901	564.446	-0.16943
AT5G64270	2045.69	1989.54	0.040155
AT4G24810	838.852	880.956	-0.070654
AT2G07050	1799.38	1815.34	-0.012739
AT1G07230	366.405	363.49	0.011523
AT3G09850	1070.46	1045.39	0.034194
AT4G34220	1060.53	1252.71	-0.24026
AT3G16060	1010.73	947.336	0.093451
AT2G44140	347.84	358.392	-0.043116
AT5G13030	1497.26	1560.09	-0.059304
AT5G51820	2771.43	3027.92	-0.1277
AT2G32600	479.722	475.598	0.012456
AT4G38280	198.908	204.32	-0.038727
AT4G19060	157.546	193.034	-0.29308
AT2G15620	7941.54	8258.28	-0.056422
AT1G67050	203.786	195.098	0.062854
AT3G60520	154.353	181.133	-0.23082
AT2G42030	472.209	470.394	0.0055548
AT5G50430	254.653	274.899	-0.11037
AT4G08350	1736.49	1628.69	0.09246
AT4G22750	0.320571	0.38895	-0.27894
AT2G26680	397.863	396.858	0.0036483
AT5G61840	449.923	435.6	0.046672
AT5G28919	359.606	357.29	0.009322
AT1G19800	517.446	601.078	-0.21615
AT1G13140	11.8584	14.5383	-0.29394
AT3G60080	551.556	631.733	-0.19581
AT3G08600	479.116	526.826	-0.13695
AT3G13070	1515.86	1555.82	-0.037541
AT2G17980	775.406	762.895	0.023467
AT5G23450	1280.29	1342.48	-0.068427
AT5G64790	0.641904	0.312055	1.0406
AT3G06070	315.912	384.654	-0.28404
AT3G58040	413.409	393.895	0.06976
AT4G19670	700.118	665.384	0.073409
AT5G15740	880.147	869.375	0.017765
AT4G30630	180.784	160.291	0.17358
AT1G22800	283.473	239.519	0.24307
AT2G42230	451.656	506.54	-0.16545
AT3G07310	901.046	1009.63	-0.16416
AT3G13060	431.207	454.055	-0.074486
AT2G17730	231.362	251.64	-0.12121
AT2G35510	698.144	722.017	-0.048508
AT5G06780	292.501	269.906	0.11599
AT1G28510	466.483	474.298	-0.023968
AT5G40500	395.831	415.88	-0.071281
AT2G40840	1800.28	1782.33	0.014454
AT3G06270	252.395	221.856	0.18606
AT2G35630	1470.32	1568.81	-0.093538
AT2G19940	1201.21	1290.73	-0.10369
AT2G35050	2955.01	2969.61	-0.0071093
AT1G12990	503.671	465.085	0.11499
AT1G16790	298.188	332.434	-0.15685
AT5G07220	728.28	740.048	-0.023126
AT5G13320	74.0005	75.0929	-0.021142
AT4G20050	32.3787	32.4707	-0.0040929
AT4G30100	1416.52	1477.31	-0.06062
AT5G67460	121.329	124.754	-0.040167
AT1G72650	306.88	385.893	-0.33053
AT2G30105	314.647	336.277	-0.095917
AT5G14540	753.168	761.813	-0.016466
AT3G09570	555.345	549.442	0.015418
AT3G06820	315.735	314.132	0.0073414
AT4G22753	239.784	281.564	-0.23173
AT1G21760	238.513	225.533	0.080732
AT4G37750	427.338	521.651	-0.28771
AT5G58870	2437.25	2571.85	-0.077551
AT3G02670	8.70987	13.7488	-0.65858
AT5G57960	782.985	905.292	-0.2094
AT1G20190	1279.55	1105.11	0.21145
AT5G54980	189.664	212.424	-0.16351
AT5G01160	305.952	348.266	-0.18688
AT3G24190	4083.68	4275.97	-0.066382
AT5G58100	968.658	941.387	0.0412
AT3G06170	422.773	457.902	-0.11515
AT1G75370	709.259	684.695	0.05085
AT1G22990	1.92571	0.64449	1.5792
AT5G17900	662.86	586.315	0.17703
AT2G16640	1425.4	1460.55	-0.035142
AT1G80770	1209.77	1182.73	0.03261
AT5G23410	78.2106	75.6536	0.047955
AT5G11950	544.019	570.416	-0.068357
AT5G09760	758.183	798.146	-0.074106
AT3G49390	553.524	494.096	0.16385
AT5G45110	228.497	207.231	0.14093
AT5G37260	129.691	184.99	-0.51237
AT5G18970	198.198	234.796	-0.24447
AT5G60620	480.818	501.982	-0.062144
AT1G11545	417.861	454.784	-0.12216
AT4G22200	976.691	821.85	0.24903
AT5G65575	21.1717	29.7343	-0.48999
AT1G78790	140.237	180.675	-0.36553
AT5G16480	100.476	109.75	-0.12738
AT3G50880	207.634	167.275	0.31182
AT1G47820	136.367	138.284	-0.020142
AT5G27290	747.163	920.44	-0.3009
AT2G46470	438.525	433.321	0.017223
AT1G71820	1181.1	1169.12	0.014707
AT1G66070	728.843	666.009	0.13007
AT3G17070	189.674	236.911	-0.32083
AT2G24040	101.814	119.146	-0.2268
AT4G24275	62.5244	84.0521	-0.42687
AT1G76850	1280.39	1314.56	-0.037993
AT5G45840	88.1181	66.9117	0.39718
AT1G23080	1404.6	1501.81	-0.096547
AT4G39980	1919.81	1892.48	0.020681
AT3G13190	239.918	255.702	-0.091924
AT1G74320	273.902	343.175	-0.32528
AT2G28400	43.1581	29.8949	0.52973
AT5G48240	450.238	305.609	0.559
AT3G18980	488.174	623.543	-0.35309
AT2G18750	827.739	772.262	0.10009
AT5G26990	177.569	177.969	-0.0032478
AT3G12360	770.487	770.923	-0.0008166
AT1G59610	1554.86	1592.04	-0.034091
AT5G63410	279.52	273.979	0.028886
AT5G14610	781.248	749.953	0.058982
AT5G46620	212.755	204.945	0.053959
AT5G06265	214.345	232.751	-0.11885
AT3G45210	496.903	465.917	0.092892
AT1G68060	883.996	911.325	-0.043925
AT3G06690	50.1885	48.6458	0.045039
AT5G55790	197.637	252.853	-0.35544
AT2G04790	233.577	289.08	-0.30757
AT4G01710	121.903	102.159	0.25492
AT3G53130	875.582	975.17	-0.15541
AT3G10450	175.054	171.146	0.032573
AT1G20920	1003.36	1196.01	-0.25339
AT1G09870	448.719	433.259	0.050583
AT5G42170	0	0	NA
AT5G35730	388.737	408.73	-0.072354
AT3G15210	521.554	602.831	-0.20894
AT1G19110	783.744	809.787	-0.047161
AT3G60450	240.598	192.968	0.31826
AT1G64360	69.8326	75.1691	-0.10624
AT1G69340	625.118	639.759	-0.033401
AT1G14030	870.467	1082.48	-0.31447
AT4G33860	0.3241	0.332435	-0.036635
AT1G13820	1156.66	1394.88	-0.27018
AT5G18830	586.467	590.24	-0.0092509
AT4G12910	315.579	393.163	-0.31713
AT3G08780	257.469	262.466	-0.027728
AT3G24120	365.784	378.499	-0.049295
AT5G59845	13.7577	13.756	0.00017882
AT4G20760	676.594	747.39	-0.14357
AT1G72090	844.94	779.743	0.11585
AT3G62370	357.291	355.209	0.0084305
AT5G10300	65.2836	52.6169	0.3112
AT5G17520	377.459	398.797	-0.079335
AT4G00660	628.507	589.641	0.092092
AT5G52530	1376.51	1344.86	0.033555
AT1G63110	567.954	568.7	-0.001894
AT2G12462	225.287	245.014	-0.1211
AT4G15630	884.531	1017.91	-0.20263
AT5G66730	767.053	804.866	-0.069423
AT2G06010	381.162	365.684	0.059806
AT4G23330	244.319	297.095	-0.28216
AT1G18170	1064.92	1073.87	-0.012079
AT4G35410	98.1445	105.542	-0.10484
AT4G38810	2121.48	2035.75	0.059514
AT3G26340	350.005	354.475	-0.018311
AT1G50910	46.0797	30.3185	0.60393
AT1G73790	68.2778	69.6792	-0.02931
AT2G43020	0	0	NA
AT5G65350	30.4456	35.9988	-0.24171
AT5G41990	0	0	NA
AT4G34140	246.482	263.114	-0.094206
AT1G71970	264.395	240.675	0.13561
AT3G03900	197.257	204.496	-0.051992
AT3G29130	96.4629	119.513	-0.30912
AT3G59090	421.257	430.079	-0.029903
AT2G38450	375.971	390.936	-0.056309
AT4G24590	249.572	233.748	0.0945
AT5G16030	2150.87	2296.76	-0.094682
AT5G24760	281.63	267.504	0.07424
AT4G10955	0	0	NA
AT3G46630	688.225	789.235	-0.19757
AT1G53800	534.41	550.436	-0.042629
AT3G06300	273.318	188.272	0.53776
AT3G03980	248.27	292.271	-0.23539
AT1G28540	176.343	168.182	0.06836
AT5G61330	657.43	589.293	0.15785
AT2G03550	1098.91	1029.39	0.094283
AT1G71200	0.635609	0	Inf
AT4G32551	1296.2	1326.31	-0.033132
AT5G02570	31.4933	19.4547	0.69493
AT2G43120	289.666	298.683	-0.044224
AT2G38470	211.521	214.483	-0.02006
AT5G61970	948.907	884.997	0.10059
AT5G64510	12.5467	18.2355	-0.53944
AT4G13040	290.864	299.863	-0.043958
AT3G04590	1399.1	1463.25	-0.064672
AT1G72340	419.763	467.491	-0.15536
AT5G46770	0.644671	2.76789	-2.1021
AT1G67840	1068.92	1249.85	-0.2256
AT1G06080	280.604	217.912	0.36479
AT3G16170	305.08	266.845	0.19319
AT4G25720	100.398	103.235	-0.040208
AT5G60850	544.792	526.549	0.049139
AT2G31280	571.176	502.002	0.18624
AT5G19430	297.829	319.412	-0.10094
AT5G49400	424.324	414.504	0.03378
AT3G11420	547.428	580.876	-0.085562
AT3G61180	366.031	387.905	-0.083737
AT5G64880	104.834	121.6	-0.21404
AT4G23900	0	0	NA
AT1G01470	1458.21	1580.66	-0.11633
AT1G05350	474.388	463.051	0.034898
AT5G54240	20.566	23.2692	-0.17816
AT5G21060	834.176	827.235	0.012054
AT3G57410	1891.59	1892.88	-0.00098429
AT1G75660	1485.47	1495.25	-0.0094688
AT5G49990	234.677	255.196	-0.12093
AT1G75440	48.2273	36.1838	0.4145
AT5G53370	2853.64	2643.8	0.11019
AT1G28335	0	0	NA
AT2G46930	393.24	425.045	-0.1122
AT2G43280	131.499	152.696	-0.2156
AT2G36410	517.269	550.795	-0.090599
AT5G21070	253.524	258.977	-0.030704
AT5G19680	347.995	352.187	-0.017278
AT1G31730	1213.17	1227.88	-0.017383
AT1G80950	455.843	433.307	0.073149
AT1G28110	161.634	176.063	-0.12336
AT4G30820	133.478	130.236	0.035484
AT5G57300	384.065	383.442	0.0023433
AT3G63450	253.744	321.257	-0.34035
AT1G17050	2074.45	2021.55	0.037265
AT3G13180	297.099	34.045	3.1254
AT5G01460	677.456	716.03	-0.079891
AT1G06060	203.813	212.366	-0.059309
AT4G16845	318.792	318.071	0.0032637
AT4G00030	420.711	686.33	-0.70607
AT3G49990	960.172	839.955	0.19298
AT5G11270	999.717	1136.71	-0.18527
AT3G51030	111.004	124.87	-0.16981
AT3G47590	156.591	140.395	0.15751
AT3G02630	614.561	614.357	0.00047849
AT1G72880	594.386	654.24	-0.13842
AT2G23610	941.334	923.391	0.027765
AT5G03285	109.373	136.477	-0.3194
AT2G37050	1247.2	1269.54	-0.025619
AT5G65110	708.774	741.196	-0.06453
AT4G38360	466.018	495.711	-0.089112
AT2G03780	395.156	405.85	-0.038524
AT1G22970	235.261	236.065	-0.0049242
AT2G47420	659.282	663.123	-0.0083799
AT2G47210	750.755	754.27	-0.0067394
AT3G51150	758.771	665.752	0.18868
AT5G59610	266.532	252.844	0.076057
AT3G56740	121.65	146.007	-0.2633
AT1G79500	309.339	354.495	-0.19658
AT2G17975	83.0526	85.8522	-0.04783
AT3G52140	3298.13	2448.64	0.42967
AT2G40820	415.253	401.521	0.048515
AT2G37300	110.119	138.431	-0.3301
AT4G29780	95.6942	124.364	-0.37806
AT3G23980	525.386	542.456	-0.046129
AT1G74070	2114.71	2247.09	-0.087603
AT1G02145	300.492	294.62	0.028472
AT5G05987	134.164	129.44	0.051712
AT1G60220	499.877	466.604	0.099373
AT5G66400	342.229	498.858	-0.54367
AT3G03600	478.655	395.192	0.27643
AT2G36240	387.471	366.546	0.080092
AT3G18710	216.975	223.775	-0.04452
AT5G27980	0.962475	0.312055	1.625
AT1G75295	1.27751	1.32974	-0.057807
AT3G26720	1012.12	1041.14	-0.040794
AT1G74456	34.4161	49.6769	-0.52949
AT1G05010	3274.91	3033.85	0.1103
AT4G12530	0	0	NA
AT5G15930	330.519	309.06	0.096844
AT3G22425	285.851	285.938	-0.00043999
AT1G17360	883.684	839.067	0.074744
AT4G36760	661.197	655.257	0.013019
AT1G74950	328.887	331.168	-0.0099684
AT5G04160	320.938	349.725	-0.12393
AT5G59730	162.165	179.685	-0.14801
AT2G44520	542.73	601.335	-0.14793
AT1G80670	497.19	491.884	0.015481
AT1G28340	625.947	679.373	-0.11816
AT5G10650	200.532	199.577	0.0068883
AT3G62570	30.1407	23.7804	0.34194
AT2G26170	355.29	350.407	0.019968
AT5G17020	1394.01	1487.63	-0.093775
AT5G44070	627.415	573.604	0.12937
AT3G16940	874.052	825.303	0.082795
AT2G33630	398.527	415.387	-0.05978
AT1G69760	254.437	244.953	0.054801
AT2G36870	1814.74	1893.07	-0.060966
AT5G61420	1561.44	1508.59	0.04967
AT3G51630	0	0	NA
AT1G20970	1103.11	1102.39	0.00093705
AT1G62880	82.1413	79.7985	0.041746
AT3G16050	208.031	197.13	0.077655
AT1G74440	73.056	52.2525	0.4835
AT3G07720	760.382	697.87	0.12377
AT5G58380	512.904	517.115	-0.011799
AT3G07860	189.637	132.529	0.51693
AT3G14220	691.185	752.86	-0.12331
AT2G21470	563.417	588.478	-0.062787
AT1G13730	848.033	857.796	-0.016514
AT2G17720	289.284	294.382	-0.025205
AT3G07300	608.403	506.895	0.26334
AT5G49630	774.957	842.668	-0.12085
AT5G18280	887.704	879.783	0.012931
AT4G31590	741.616	739.411	0.0042958
AT1G32170	39.0526	39.3457	-0.01079
AT1G33250	434.904	452.545	-0.057365
AT3G51280	263.416	324.841	-0.30239
AT1G73177	215.49	204.625	0.074637
AT3G05870	61.1685	55.8331	0.13167
AT4G14560	129.959	154.907	-0.25335
AT5G35970	11022.4	10980.9	0.0054381
AT5G23395	285.651	304.902	-0.094092
AT4G37440	459.522	472.166	-0.039159
AT1G68580	646.806	635.02	0.026531
AT5G59500	1044.11	1062.48	-0.025168
AT5G10745	204.299	236.362	-0.21031
AT3G12080	2632.68	2261.58	0.2192
AT2G07360	1538.67	1567.23	-0.02653
AT2G06025	604.621	698.158	-0.20752
AT4G14145	153.616	147.778	0.055903
AT2G24440	122.039	104.242	0.2274
AT5G09550	0.6482	0	Inf
AT5G47760	290.981	331.978	-0.19016
AT1G56720	207.013	226.656	-0.13079
AT4G14910	489.924	545.175	-0.15416
AT2G32180	0	0	NA
AT5G04170	384.307	440.822	-0.19794
AT1G12910	322.971	333.516	-0.046349
AT5G48220	1286.67	1479.87	-0.20183
AT1G79270	1893.63	1767.59	0.099367
AT3G14180	484.797	534.274	-0.1402
AT3G14390	1425.32	1333.85	0.095686
AT3G10210	247.688	259.304	-0.066122
AT5G63190	149.19	159.647	-0.097737
AT1G80890	388.484	239.431	0.69825
AT1G65020	291.187	272.999	0.093051
AT1G18700	411.361	527.107	-0.35769
AT3G15970	475.524	421.473	0.17408
AT5G40350	0	0.64449	#NAME?
AT1G20960	3912.44	3574.59	0.13029
AT5G17300	540.447	800.01	-0.56586
AT2G36290	273.79	315.503	-0.20459
AT2G36680	227.394	248.281	-0.12678
AT5G45190	637.505	627.679	0.022409
AT2G20940	242.964	169.984	0.51535
AT3G08550	462.82	488.9	-0.079089
AT4G03560	1772.2	1733	0.03227
AT4G38240	377.552	388.665	-0.041851
AT1G75990	380.355	405.729	-0.09317
AT1G50440	261.654	287.265	-0.13472
AT1G02820	2054.47	1837.85	0.16074
AT4G27030	1127.5	1278.75	-0.1816
AT1G73920	858.26	938.267	-0.12858
AT5G04870	927.926	918.263	0.015103
AT3G08630	280.395	294.888	-0.072703
AT3G07450	0.317804	0.312055	0.02634
AT1G19360	397.84	391.326	0.023819
AT4G28470	1130.98	1052.93	0.10317
AT2G33860	704.295	707.718	-0.0069942
AT1G64670	553.935	573.904	-0.051092
AT1G73820	150.54	165.638	-0.13789
AT3G28200	606.283	705.389	-0.21843
AT2G31070	879.34	912.384	-0.053221
AT1G67325	727.262	651.565	0.15857
AT3G21550	167.527	190.309	-0.18395
AT5G50310	1078.34	973.814	0.1471
AT4G00180	1173.01	1249.46	-0.091093
AT5G11630	299.051	174.01	0.78122
AT1G10290	1562.2	1660.52	-0.088052
AT4G23860	455.212	494.236	-0.11866
AT1G17560	221.267	143.682	0.6229
AT3G20800	300.486	306.897	-0.030458
AT4G26370	1502.17	1647.85	-0.13354
AT5G47750	775.74	729.702	0.088266
AT2G01150	114.345	119.998	-0.069616
AT2G18950	496.996	483.166	0.040714
AT4G15830	281.438	322.684	-0.19731
AT3G04810	629.531	696.824	-0.14652
AT3G27530	723.673	710.049	0.02742
AT5G44020	4218.65	4761.01	-0.17449
AT3G23410	1149.65	1274.15	-0.14834
AT1G21000	421.752	405.896	0.055282
AT1G09430	1220.63	1080.26	0.17624
AT5G25900	387.287	379.324	0.02997
AT2G40890	1742.87	2026.35	-0.21742
AT4G16990	3364.55	4055.38	-0.26942
AT3G47420	2462.06	2678.24	-0.12142
AT2G19572	0.638375	0	Inf
AT3G45770	782.009	861.582	-0.1398
AT3G54290	364.366	315.268	0.20881
AT1G32310	189.276	194.663	-0.040487
AT3G55140	374.682	417.399	-0.15576
AT5G53050	377.153	361.631	0.060632
AT3G15280	0	1.44277	#NAME?
AT5G41670	1352.5	1317.23	0.038127
AT5G16800	183.304	197.079	-0.10454
AT1G12580	749.58	817.318	-0.12481
AT1G65440	3032.61	2895.52	0.066734
AT3G28480	318.072	279.953	0.18417
AT5G09680	215.99	206.294	0.066262
AT5G40200	676.226	588.579	0.20027
AT1G02170	450.432	467.992	-0.055172
AT1G20120	14.4424	17.2991	-0.26039
AT1G43850	1145.56	1120.47	0.031949
AT5G27150	1105.43	1041.52	0.085921
AT3G15290	294.287	317.761	-0.11072
AT1G22190	378.462	526.631	-0.47665
AT1G10430	562.197	571.29	-0.023146
AT2G02870	527.044	547.495	-0.054922
AT1G70180	480.126	509.06	-0.084421
AT1G50110	110.643	124.106	-0.16566
AT5G63470	428.988	541.499	-0.33602
AT3G47560	301.399	318.966	-0.081726
AT3G16950	797.819	866.488	-0.11912
AT5G55310	770.843	729.27	0.079983
AT2G33855	1406.83	1461.72	-0.055218
AT1G08030	304.782	301.822	0.014079
AT5G59960	319.511	328.146	-0.038474
AT3G07200	160.828	161.064	-0.0021129
AT4G02800	303.396	332.898	-0.13388
AT3G11810	460.2	529.84	-0.20329
AT5G50150	355.376	359.786	-0.017793
AT5G55720	52.334	40.1982	0.38062
AT1G70200	1573.63	1633.7	-0.054048
AT3G63000	553.26	582.046	-0.073175
AT1G50170	517.163	567.169	-0.13316
AT5G12080	808.356	550.235	0.55494
AT5G58430	576.545	617.016	-0.097876
AT4G04610	2316.64	1810.8	0.35541
AT2G35900	290.056	300.527	-0.05116
AT1G51100	794.787	765.674	0.053838
AT1G49670	914.275	878.918	0.056899
AT3G53920	1173.34	1243.74	-0.084061
AT1G28570	98.9063	102.124	-0.046194
AT2G32980	245.171	279.523	-0.18918
AT4G10140	145.301	129.026	0.17139
AT1G65010	1730.55	1659.19	0.060755
AT2G41440	138.471	166.847	-0.26894
AT3G28040	1634.37	1854.89	-0.1826
AT5G53000	521.194	526.324	-0.01413
AT1G47380	383.667	379.884	0.014296
AT1G07980	345.412	352.238	-0.028235
AT5G19480	235.972	225.745	0.063922
AT4G26900	1280.73	1235.33	0.052076
AT5G47100	204.911	194.539	0.074935
AT5G58530	195.899	193.295	0.019306
AT4G15880	425.895	409.543	0.056482
AT1G16340	287.373	296.132	-0.043316
AT5G41400	263.67	277.839	-0.075517
AT1G29340	796.881	874.562	-0.1342
AT4G37040	1194.25	1469.75	-0.29947
AT1G53730	624.164	657.038	-0.074052
AT5G67580	370.672	410.011	-0.14552
AT3G61620	305.419	318.257	-0.059406
AT1G25682	374.739	335.036	0.16157
AT1G64190	823.228	949.257	-0.20551
AT1G32500	2182.67	2300.29	-0.075721
AT2G21120	485.02	505.172	-0.058729
AT1G12845	196.04	233.748	-0.2538
AT3G18270	453.95	478.157	-0.07495
AT2G24290	264.107	306.456	-0.21456
AT1G09020	1051.47	1143.5	-0.12105
AT3G48290	30.4112	23.706	0.35935
AT5G42470	249.958	275.256	-0.13909
AT3G26290	380.735	389.695	-0.033561
AT5G18460	524.332	524.14	0.00052745
AT3G29375	429.268	418.137	0.037904
AT5G50375	280.797	282.273	-0.0075641
AT3G07630	573.295	597.725	-0.060205
AT2G32640	855.688	929.472	-0.11933
AT5G11840	795.909	842.473	-0.082026
AT3G53900	939.952	1082.06	-0.20313
AT5G52070	112.073	113.917	-0.023552
AT5G65860	376.487	373.626	0.011006
AT5G06220	1741.02	1746.68	-0.0046892
AT5G60680	324.593	436.175	-0.42627
AT1G44160	2.24199	0.38895	2.5271
AT2G21490	0	0	NA
AT4G32600	796.597	816.204	-0.035079
AT1G23410	177.338	205.643	-0.21364
AT3G16920	177.382	192.939	-0.12128
AT3G51080	398.179	427.809	-0.10355
AT2G38280	989.024	981.15	0.011531
[truncated: 2,607 more rows]

## Sheet: Group5
Gene_id	nrp2nrp1_RPKM	Columbia_RPKM	log2FoldChange
AT1G67090	586303	653415	-0.15635
AT5G38410	243071	276043	-0.18351
AT2G38540	19589.4	20290.1	-0.050704
AT1G29930	465231	539809	-0.2145
AT3G08770	2631.02	2048.93	0.36075
AT3G41768	5974.88	2654.55	1.1704
AT2G01010	47.424	64.1174	-0.4351
AT3G16640	19738.8	19791.5	-0.0038478
AT2G34420	123612	141565	-0.19565
AT5G38420	127301	124183	0.035784
AT5G02380	727.451	674.149	0.10978
AT3G09390	4484.26	4640.41	-0.049383
AT5G59310	5.77209	11.6685	-1.0155
AT5G59320	24.374	61.389	-1.3326
AT1G79040	102641	113834	-0.14934
AT1G29920	231108	268629	-0.21705
AT5G24780	448.443	58.1188	2.9478
AT5G66570	82713.9	101058	-0.28899
AT3G47470	112917	130088	-0.20422
AT5G38430	95480.3	109178	-0.19341
AT2G39730	283932	297341	-0.066571
AT3G54890	93426.6	106795	-0.19294
AT1G60950	66258.1	75570.5	-0.18973
AT2G06520	48380.7	55160.5	-0.1892
AT4G10340	122442	139595	-0.18914
AT1G20340	77546.5	85893.5	-0.14749
AT1G29910	110507	126194	-0.1915
AT5G54270	66720.8	82932.8	-0.31381
AT1G06680	78388	91408.4	-0.22169
AT1G72260	31.6648	1.01306	4.9661
AT1G61563	0	0	NA
AT3G60245	14292.5	15080	-0.077373
AT4G27090	12433.7	12658	-0.025803
AT4G35100	15496.4	16052.7	-0.050889
AT1G09310	15909.3	15084.7	0.076781
AT4G25100	13123.9	12901.5	0.024666
AT1G31330	62774.1	70605.1	-0.1696
AT4G12800	66374.6	76000.7	-0.19538
AT1G56045	4875.08	5018.88	-0.04194
AT1G08380	62803.8	70909.2	-0.17512
AT1G61566	0	0	NA
AT2G34480	9810.66	10534.1	-0.10264
AT3G01240	0	0	NA
AT2G20870	222.688	55.7377	1.9983
AT2G01021	0	0	NA
AT1G67430	9189.47	9351.67	-0.025243
AT5G25980	26421.5	22520.9	0.23045
AT4G12960	0.3241	2.14378	-2.7256
AT4G28750	52328.6	57783.7	-0.14306
AT1G61520	82639.9	94473.6	-0.19307
AT5G20290	19274.5	20285.9	-0.073789
AT1G02780	16048.6	16894	-0.074062
AT3G62250	8472.91	9504.9	-0.16581
AT3G04400	12516.2	13020	-0.056929
AT5G02500	45536.5	49895.5	-0.13189
AT1G55670	42404.2	48683.4	-0.19922
AT1G26630	12445.7	13025.8	-0.065725
AT2G30570	44555.9	50877.7	-0.19142
AT4G39200	7526.85	8359.59	-0.15139
AT5G11740	5041.9	4875.07	0.048543
AT3G13400	0.638375	2.67524	-2.0672
AT5G18380	12711.7	13539.6	-0.091024
AT5G53300	6389.36	6403.68	-0.0032306
AT5G60390	52203	52749.3	-0.015019
AT5G15200	11344.5	12687	-0.16135
AT3G28750	4.80456	6.57831	-0.45331
AT3G01500	97483.6	111951	-0.19963
AT2G45960	30749.2	32024.4	-0.058622
AT1G52400	5943.47	3287.51	0.85431
AT3G57690	0.3241	0.38895	-0.26315
AT4G05050	11051.5	11785.1	-0.09272
AT3G52590	8851.19	9007.49	-0.025253
AT3G02470	0.968771	0	Inf
AT3G15353	13354.1	13508.9	-0.016623
AT1G30380	64055.8	74878.1	-0.22522
AT2G10940	46030.2	52789.1	-0.19766
AT5G56710	5165.71	5446.4	-0.076335
AT1G69620	6776.85	7092	-0.065577
AT3G21055	28150.1	32463.5	-0.20568
AT1G14320	14515.3	15341.7	-0.079887
AT1G52300	7365.71	7715.93	-0.067016
AT3G06700	4938.36	5381.97	-0.1241
AT4G31985	3681.8	4072.95	-0.14566
AT5G07550	0.3241	0	Inf
AT3G61470	72800.3	85905.5	-0.23881
AT4G34620	18905.9	19928.4	-0.075983
AT1G24020	3759.21	3641.53	0.045883
AT2G05070	52741.3	65861.9	-0.32051
AT2G05100	59327.1	72653.5	-0.29234
AT4G09320	7402.32	7837.55	-0.082425
AT3G05590	9986.82	10623.3	-0.089136
AT1G02790	0	0	NA
AT4G05320	22839.2	23274.7	-0.02725
AT5G15970	4855.94	5106.4	-0.072558
AT1G78040	6723.16	7210.36	-0.10093
AT2G47040	0	0	NA
AT4G18100	7938.76	8481.42	-0.095392
AT1G15820	87416.8	106505	-0.28494
AT1G24880	6.72121	11.6279	-0.79079
AT4G02770	44121.7	47877.9	-0.11787
AT3G49910	10066.1	10394.5	-0.046323
AT5G01530	96070.6	111142	-0.21023
AT5G45880	0	0	NA
AT3G62290	6595.16	6784.31	-0.040794
AT1G01100	5176.37	5936.41	-0.19765
AT1G07890	7921.94	8137.18	-0.038676
AT5G64040	41999.9	48080.2	-0.19506
AT5G26000	43882.5	43032.8	0.02821
AT1G13440	21837.5	22716.6	-0.056938
AT3G56020	3278	2991.31	0.13203
AT5G02960	8621.07	9073.95	-0.073864
AT1G54410	27274.3	26700.2	0.030691
AT1G09690	10139.2	10556.4	-0.058166
AT3G13520	4017.72	4449.89	-0.1474
AT2G41905	144.086	159.992	-0.15107
AT3G44310	20698	18110.2	0.19268
AT4G15000	9923.04	9940.06	-0.0024721
AT5G27850	8838.86	8826.4	0.0020352
AT3G07820	0	0	NA
AT5G03850	3216.17	3485.24	-0.11591
AT2G47050	7.08737	9.48626	-0.42059
AT1G52230	24857.1	28821.9	-0.21351
AT1G56580	3645.71	3715.09	-0.027199
AT1G44575	38416.8	45922.1	-0.25745
AT3G26650	57761.5	66782.6	-0.20936
AT5G46430	6655.66	7086.54	-0.090499
AT1G55330	2543.14	2873.08	-0.17599
AT4G33865	5158.39	5076.09	0.023202
AT1G19570	2207.76	1896.67	0.21912
AT4G13940	22739.6	24999.3	-0.13668
AT1G70600	13296.6	13946.1	-0.068804
AT3G11120	3133.7	2928.54	0.097687
AT2G36830	11664.3	13139	-0.17176
AT1G62380	5734.52	5479.02	0.065752
AT4G05180	35560	39567.4	-0.15405
AT3G01270	0	0	NA
AT2G33380	717.104	501.229	0.51671
AT3G53740	5019.76	5425.2	-0.11206
AT2G26500	20337	21978.5	-0.11199
AT1G18540	7111.68	6922.02	0.038998
AT1G56280	3571.07	3544.5	0.010774
AT4G00100	4892.3	5304.99	-0.11684
AT2G18020	12744.2	12942.9	-0.022312
AT3G25520	11316.4	11437.8	-0.015394
AT3G16240	26617.3	27007.9	-0.021018
AT1G04270	7764.38	8547.23	-0.13859
AT3G09500	10140.7	10538	-0.05545
AT3G08580	22122.6	23199.9	-0.068598
AT5G28060	4764.44	4953.03	-0.056005
AT3G53420	27367.2	29219.5	-0.094485
AT3G49540	0	0	NA
AT5G47930	3941.11	4168.52	-0.080935
AT4G40040	6197.52	6194.71	0.00065307
AT1G12080	370.207	467.679	-0.33719
AT5G24770	659.083	236.506	1.4786
AT3G61110	3520.73	3839.82	-0.12516
AT2G27710	7560.63	7569.06	-0.0016094
AT3G44010	4212.67	4481.58	-0.089272
AT2G27720	7307.74	8072.45	-0.14358
AT1G30230	5790.44	6369.19	-0.13744
AT2G43460	5721.51	5867.33	-0.036309
AT1G62480	5223.42	5849.49	-0.16331
AT1G09590	5509.83	5611.6	-0.026403
AT3G49010	8236.91	8734.84	-0.084678
AT1G07770	6038.75	6538.48	-0.11471
AT3G56240	3160.38	3368.85	-0.092156
AT3G18740	4131.17	4539.55	-0.136
AT2G46820	24508.1	28768.6	-0.23123
AT5G56670	4900.02	4961.65	-0.018031
AT3G04840	9772.11	10113.7	-0.049567
AT5G62300	4116.98	4207.63	-0.03142
AT5G42980	14057.5	13288.7	0.081132
AT4G38970	92542.1	101085	-0.12738
AT3G07850	0	0.312055	#NAME?
AT4G34670	5980.09	6171.85	-0.045537
AT4G16720	10650.7	11034.3	-0.051045
AT4G39330	5064.06	5368.6	-0.084251
AT3G11940	6999.37	7813.9	-0.15882
AT4G40030	5189.93	4982.93	0.058718
AT3G11510	5549.75	6357.24	-0.19598
AT4G03280	34132.7	36700.3	-0.10464
AT1G25098	834.937	1243.76	-0.57497
AT1G43170	15184	16204.3	-0.093823
AT1G31812	5760.68	6096.1	-0.081648
AT4G34870	5474.54	5546.96	-0.01896
AT5G07430	0	0	NA
AT1G15270	2220.07	2419.66	-0.1242
AT3G59540	3965.39	4213.41	-0.087526
AT1G33140	4546.8	5014.76	-0.14133
AT3G20865	76.2768	77.1796	-0.016976
AT1G23290	5009.29	4999.81	0.0027333
AT3G08940	49428.8	60795.4	-0.29861
AT1G35310	9.63658	11.0308	-0.19494
AT4G01150	28511.8	31603	-0.1485
AT4G31700	8042.54	8646.16	-0.10441
AT1G02205	2285.56	2164.49	0.078522
AT5G54770	68606.3	71176.4	-0.053058
AT5G10360	7884.7	8186.49	-0.054189
AT4G23670	9399.99	9412.73	-0.0019533
AT3G53430	6059.75	6710.01	-0.14706
AT1G65980	1971.02	2066.35	-0.06814
AT5G39740	7819.37	8066.66	-0.044919
AT1G77940	4966.87	5171.05	-0.058123
AT2G47110	0	0	NA
AT3G24830	9804.09	10171.9	-0.053127
AT4G21280	62957	71372	-0.18099
AT4G14320	5110.49	5261.14	-0.041913
AT3G41979	54.8212	0.332435	7.3655
AT2G01020	22.1166	0.997306	4.471
AT2G27530	6121.43	6585.24	-0.10537
AT5G64140	2694.97	2699.04	-0.0021791
AT3G09200	13108.1	14638.2	-0.15929
AT5G02450	5695.77	6293.94	-0.14407
AT2G47400	22390.4	24910.4	-0.15386
AT1G41880	4673.32	4556.87	0.036405
AT3G14420	37317.9	40366.6	-0.1133
AT2G01250	8542.46	9026.28	-0.079479
AT4G02380	835.43	970.244	-0.21583
AT3G62870	7081.2	7581.34	-0.098459
AT2G41840	11926.7	13501.8	-0.17896
AT5G07090	8016.41	8395.72	-0.066697
AT1G76180	3262.77	3071.09	0.087348
AT3G11630	18620	21773.3	-0.22571
AT5G42300	2494.42	2264.46	0.13954
AT5G26700	9.31525	7.70903	0.27305
AT4G03210	2408.18	2955.25	-0.29533
AT1G12900	38647.6	46550.7	-0.26842
AT5G13930	8617.54	9645.17	-0.16253
AT3G16140	8784.06	10486.6	-0.25559
AT5G22880	3527.52	3951.32	-0.16368
AT3G48140	6054.35	6051.19	0.00075252
AT1G66850	0	0	NA
AT4G09800	3421.79	3567.35	-0.060102
AT3G22230	5812.67	5861.24	-0.012004
AT2G16600	4932.54	4858.01	0.021965
AT2G02100	2396.26	3166.17	-0.40195
AT1G25175	0.638375	0.701005	-0.13502
AT3G60770	4673.73	5108.95	-0.12845
AT5G20720	14523.5	15266.4	-0.071973
AT3G53020	8942.45	8892.78	0.0080362
AT4G37930	37775.4	43738.1	-0.21144
AT3G14040	0	0	NA
AT3G53890	3595.86	3733.4	-0.054155
AT3G12120	8821.33	9556.16	-0.11543
AT3G56910	9167.33	11225.9	-0.29226
AT3G48930	6537.25	7127.33	-0.12468
AT4G17390	9440.83	10133.2	-0.10211
AT2G35370	10369.5	11554.7	-0.15613
AT3G56940	32922	38249.7	-0.2164
AT2G39460	5148.62	5532.58	-0.10377
AT2G19730	5530.54	6052.1	-0.13002
AT1G24520	0.3241	0	Inf
AT3G55750	4042.46	4038.19	0.0015244
AT3G56340	5488.68	5715.26	-0.05836
AT3G12145	850.235	483.742	0.81362
AT2G25210	2725.06	2939.12	-0.10909
AT5G22430	112.716	4.28293	4.718
AT2G22670	3257.07	3471.39	-0.091939
AT3G26520	26552.3	29269.1	-0.14054
AT3G10860	4574.71	4536.66	0.012052
AT3G04120	9877.54	11352.2	-0.20075
AT1G08360	5217.76	5465.67	-0.06697
AT5G07410	0	0	NA
AT2G36160	4943.6	4922.22	0.0062525
AT1G27950	3925.64	4408.36	-0.16732
AT2G14890	2661.17	2649.18	0.0065182
AT2G21580	3790.63	4111.61	-0.11727
AT5G14380	11.2704	13.3849	-0.24806
AT4G14960	7497.02	7888.46	-0.073426
AT1G27400	3798.77	3794.5	0.0016219
AT1G24996	0	0	NA
AT1G64720	19715.9	21605.6	-0.13205
AT5G16130	4952.73	5240.28	-0.081419
AT2G47610	5813.56	6580.97	-0.17888
AT1G10960	15835.2	16088.5	-0.022895
AT2G23090	2932.7	3037	-0.050418
AT5G27700	3473.57	3662.82	-0.076539
AT2G42840	4833.71	5504.71	-0.18753
AT5G41520	5338.24	5761.62	-0.11011
AT5G65220	14053.6	15678.1	-0.15781
AT4G21105	2223.32	2203.37	0.013003
AT2G21330	48288.4	55899.8	-0.21116
AT3G28830	4.17677	5.73017	-0.45619
AT5G50030	1.27751	0.64449	0.98711
AT1G32470	11799.1	13062.9	-0.1468
AT5G22580	2845.81	1838.41	0.63038
AT3G16080	3691.12	3986.8	-0.11117
AT3G04920	3781.56	3898.4	-0.043902
AT1G72610	0.638375	0.332435	0.94133
AT5G59690	3148.72	3407.23	-0.11383
AT5G59910	4804.63	4949.67	-0.042906
AT5G15230	2402.62	2589.3	-0.10795
AT3G08610	3140.29	3174.93	-0.015827
AT3G53870	6654.76	7041.29	-0.081455
AT1G01620	12079.8	12347.5	-0.031633
AT2G05220	3249.95	3658.15	-0.1707
AT5G19580	145.28	163.581	-0.17117
AT3G28500	126.144	60.7186	1.0549
AT1G04820	5421.6	6048.48	-0.15786
AT4G22240	2576.62	2948.09	-0.1943
AT4G38740	6289.34	6087.43	0.047076
AT3G17390	9056.74	9872.49	-0.12442
AT1G50010	4987.01	5615.23	-0.17117
AT1G15930	5295.38	6137.76	-0.21298
AT1G60740	0	0	NA
AT4G00430	8164.57	9116.29	-0.15907
AT1G51400	0.635609	2.92615	-2.2028
AT1G72370	10046.6	11209.8	-0.15805
AT3G28980	0	0.312055	#NAME?
AT3G54500	8987.66	11590.7	-0.36695
AT5G48485	1081.72	1038.46	0.05888
AT2G37190	4506.89	4390.82	0.03764
AT1G66580	2694.85	2700.68	-0.0031149
AT2G20260	7090.58	8690.11	-0.29347
AT4G32260	19514.4	24246.4	-0.31323
AT5G33370	517.642	355.53	0.54199
AT2G47030	0	0.62411	#NAME?
AT1G23310	45556.3	45597.8	-0.001313
AT5G46110	28163.1	32649.9	-0.21327
AT5G01350	1149.11	1176.61	-0.034118
AT2G02130	2049.27	2181.36	-0.090118
AT1G33120	3066.77	3363.4	-0.1332
AT4G08950	359.013	522.724	-0.54201
AT5G17870	6952.35	7989.98	-0.20069
AT1G42970	56092.9	64775.6	-0.20763
AT3G02080	5583.57	5856.88	-0.068944
AT4G25050	11769.5	13064	-0.15054
AT1G79850	6768.56	7246.64	-0.098462
AT3G52300	4367.98	4534.9	-0.054106
AT3G23390	3204.14	3374.32	-0.074658
AT3G28790	0	0	NA
AT1G17880	3887.03	4202.81	-0.11269
AT5G64350	4282.08	4338.34	-0.018833
AT4G37830	3528.43	3525.34	0.0012657
AT3G12780	40106.7	45402.6	-0.17893
AT5G59613	4099.52	4334.21	-0.080315
AT1G67740	24244	28664.3	-0.24162
AT5G54095	3.20447	2.67061	0.26292
AT5G10980	3133.5	3359.43	-0.10044
AT5G25460	6097.03	5237.88	0.21912
AT5G48810	2706.39	2679.6	0.01435
AT5G61410	17961.4	19804.5	-0.14093
AT1G05190	10547.3	11508.2	-0.12579
AT5G35630	52913.1	58956.4	-0.15602
AT1G26880	2952.4	3071.88	-0.057234
AT1G03130	22212.4	24395.4	-0.13524
AT1G05850	10565.9	10425.3	0.019328
AT1G11860	28322.2	35642	-0.33164
AT3G05560	5400.11	5625.16	-0.058906
AT4G26850	37955.8	39618.8	-0.061867
AT1G57660	4127.23	4439.47	-0.10521
AT5G12140	2440.15	2615.46	-0.1001
AT5G57290	8487.46	9597.04	-0.17726
AT2G13360	38278.2	40473.1	-0.080439
AT2G35765	0	0.38895	#NAME?
AT2G36620	4875.57	4989.87	-0.033433
AT1G18080	8467.03	9707.23	-0.1972
AT3G20470	1097.83	1196.27	-0.12388
AT3G07230	1997.46	2089.97	-0.06531
AT1G70830	3221.19	3044.42	0.081426
AT4G29350	10793.7	10644.9	0.020018
AT4G24770	25430.6	28464.9	-0.16262
AT1G09340	28327.4	31670.8	-0.16095
AT3G50820	24154.8	29899.4	-0.30781
AT1G28290	3083.31	2861.28	0.10782
AT2G31610	5443.18	5758.89	-0.081341
AT5G54600	10232.3	11119.8	-0.12
AT3G15400	97.5203	120.6	-0.30645
AT1G07920	6824.71	6986.53	-0.033808
AT4G13615	2794.42	2937.71	-0.072144
AT1G51650	3549.22	3408.54	0.05835
AT1G65970	1.60991	0.997306	0.69087
AT5G09810	5951.1	6119.59	-0.040279
AT1G04480	5843.9	6166.64	-0.077554
AT5G02870	10656.7	10920.9	-0.035323
AT1G65370	457.079	484.714	-0.08469
AT4G26230	4282.48	4212.73	0.02369
AT5G40950	10272.7	11242.1	-0.1301
AT4G03520	6610.61	7218.67	-0.12695
AT3G14600	3403.8	3387.04	0.0071203
AT5G47210	14432.6	14143.1	0.029237
AT1G69940	0.320571	0	Inf
AT4G29030	2985.28	2764.41	0.1109
AT5G17920	39260.3	42087.8	-0.10033
AT5G20630	10405.9	14156.7	-0.44408
AT1G11840	3498.64	3080	0.18386
AT1G10770	3.49862	4.65409	-0.41172
AT4G02890	4777.48	5101.41	-0.094646
AT4G34050	4348.79	4385.06	-0.011982
AT5G13450	4226.85	4083.39	0.049818
AT4G20360	44019.4	45590	-0.05058
AT5G47700	7489.74	8210.79	-0.13261
AT1G74060	4430.64	4408.94	0.0070863
AT1G32060	34222.3	36478.6	-0.092114
AT2G36530	12052.8	12127	-0.0088464
AT5G19510	4039.94	4171.92	-0.046376
AT1G78460	252.385	274.086	-0.119
AT5G61170	5522.66	5928.65	-0.10234
AT1G48350	11630.5	12631.5	-0.11911
AT4G23630	3793.77	3864.47	-0.02664
AT4G29390	3600.94	3410.25	0.078498
AT5G25610	6487.39	6901.22	-0.089212
AT1G07940	5267.15	5299.89	-0.008942
AT3G27690	14730.9	22145.9	-0.5882
AT3G54210	10379.2	11603.2	-0.16083
AT2G20820	2072.79	2211.64	-0.093545
AT5G08040	1201.24	1086.16	0.14528
AT5G62700	4408.82	4727.42	-0.10066
AT1G07930	9718.44	9488.26	0.034582
AT1G76200	3070.71	3094.52	-0.011143
AT5G23740	3845.48	3904.03	-0.021799
AT5G39880	0	0	NA
AT2G06850	4060.45	4552.22	-0.16493
AT2G21870	4526.95	4701.49	-0.05458
AT5G52650	4570.11	4758.79	-0.058365
AT1G56340	3650.88	3370.63	0.11523
AT4G09650	19825.1	22668.5	-0.19336
AT2G40205	1918.99	1697.15	0.17723
AT1G22780	3763.71	3949.32	-0.069449
AT1G68945	931.729	586.818	0.667
AT2G17360	4588.49	4642.69	-0.016942
AT2G32060	3004.61	3204.87	-0.093089
AT5G53820	5.47317	1.73445	1.6579
AT1G78630	14950.9	17296	-0.2102
AT5G59850	2699.28	2814.97	-0.06055
AT2G28790	976.777	960.558	0.024157
AT5G48480	730.55	765.698	-0.067793
AT4G21960	20924.1	21264.3	-0.02327
AT3G62030	21063.4	23916.8	-0.18329
AT2G37220	27741.3	30037.6	-0.11474
AT2G27730	1850.52	1883.31	-0.025338
AT1G65290	2008.69	2097.47	-0.062398
AT5G65670	2314.84	2340.15	-0.015685
AT5G62690	4622.29	4772.52	-0.046142
AT5G53560	1968.64	1846.52	0.092386
AT1G64230	3724.88	3656.87	0.026584
AT1G75950	3654.97	3977.07	-0.12185
AT5G66190	15300.6	16984.5	-0.15063
AT1G56070	23768.8	24929.4	-0.068779
AT3G01700	6.76528	6.96944	-0.042895
AT1G03600	11194.9	12940.4	-0.20904
AT2G46390	999.972	949.402	0.074869
AT5G64400	4010	4227.56	-0.076223
AT3G02468	0	0	NA
AT5G35530	4350.45	4196.91	0.051838
AT1G04410	12561.8	13543.1	-0.10852
AT1G14980	2409.95	1651.47	0.54525
AT4G21650	879.881	541.745	0.69969
AT4G16980	13094	14674.1	-0.16437
AT5G60360	5662.66	5013.85	0.17556
AT4G03290	0	0	NA
AT1G67865	6355.87	6513.01	-0.035233
AT3G23810	6736.49	7588.53	-0.17182
AT2G41410	1631.91	1896.85	-0.21705
AT3G07110	4633.24	4756.1	-0.037756
AT2G32690	16236.9	15854.1	0.03442
AT4G18730	4588.46	5165.29	-0.17084
AT1G20440	3136.68	3921.83	-0.32229
AT3G45030	2667.42	2902.76	-0.12198
AT2G05620	3837.96	4380.88	-0.19088
AT2G20890	7878.26	8914.09	-0.17821
AT3G28900	1630.16	1781.4	-0.128
AT1G12090	9224.04	10958.8	-0.24862
AT1G35680	8689.09	10167.4	-0.22668
AT2G46600	616.526	637.876	-0.049113
AT4G27280	257.865	356.575	-0.46759
AT5G10450	8579.26	8495.64	0.014132
AT5G57560	188.948	297.319	-0.65403
AT1G29070	10638.1	12126	-0.18886
AT5G20010	4687.85	4610.3	0.024065
AT1G74470	34879.6	41277.2	-0.24296
AT1G13930	14768.6	16605.2	-0.1691
AT3G25170	0	0	NA
AT5G51720	4242.89	5834.51	-0.45956
AT5G01600	1535.17	999.852	0.61861
AT1G07600	0	0	NA
AT1G74050	4766.61	4960.35	-0.05748
AT1G47128	6936.45	6937.06	-0.0001279
AT4G30010	2586.76	2576.73	0.0056047
AT3G62230	0	0	NA
AT1G09200	2377.85	2507.89	-0.076822
AT3G13920	8993.38	9866.48	-0.13367
AT1G67785	1640.51	1679.32	-0.03374
AT5G54940	1616.51	1562.73	0.04882
AT1G70490	3015.4	3250.49	-0.10831
AT3G55800	24234.9	26303.7	-0.11818
AT3G26060	8796.75	11085.1	-0.33357
AT5G59880	3987.74	4081.34	-0.033472
AT2G38140	6551.69	7170.28	-0.13016
AT4G29410	2663.34	2794.73	-0.069473
AT2G23930	1761.13	1634.43	0.10772
AT2G33450	6394.34	7325.89	-0.19621
AT4G30960	4104.92	4082.06	0.0080555
AT4G23680	51.3341	31.4811	0.70543
AT2G41430	3915.65	4228.27	-0.11082
AT5G27770	3602.2	3766.59	-0.064378
AT1G07820	1605.91	1706.26	-0.087441
AT1G22840	2281.41	2204.83	0.049257
AT4G38920	3961.01	4108.85	-0.052866
AT5G45890	0	0	NA
AT4G30270	790.253	638.871	0.30679
AT5G41700	2791.51	2858.96	-0.034442
AT4G35010	3.20924	3.56617	-0.15214
AT2G44670	1836.62	1924.29	-0.067269
AT1G24822	0	0	NA
AT2G45070	2482.13	2469.27	0.0074934
AT1G25097	0	0	NA
AT1G68010	22712.2	22768.7	-0.0035844
AT2G09990	2232.19	2450.7	-0.13474
AT1G75350	7816.92	8117.34	-0.054407
AT2G42540	1809.72	2743.26	-0.60012
AT3G60750	45038.2	49636.4	-0.14025
AT2G47170	3638.47	3808.85	-0.066026
AT2G41650	1294.77	1276.73	0.020238
AT1G57750	16.7778	3.50055	2.2609
AT2G21170	10780.4	12317.3	-0.19228
AT3G62410	12367.8	12154.7	0.025068
AT4G15750	0.317804	0.64449	-1.02
AT1G23490	3146.5	3054.83	0.042659
AT1G66240	1543.09	1485.41	0.054959
AT2G04390	2075.78	2201.9	-0.085092
AT1G66200	9118.94	9651.66	-0.081911
AT3G23050	2394.2	2349.18	0.027383
AT5G55160	1241.16	1196.58	0.052779
AT5G02240	4023.36	4162.78	-0.049146
AT5G53880	2065.03	2335.48	-0.17755
AT1G73230	3386.5	3478	-0.038462
AT3G44890	6889.48	7925.4	-0.20209
AT3G02560	3211.75	3353.63	-0.062365
AT1G78380	5758.55	6496.09	-0.17387
AT2G33370	2718.32	2814.48	-0.050155
AT1G11910	7111.28	7232.04	-0.024293
AT1G07590	1616.02	1554.41	0.056075
AT2G38530	384.769	418.434	-0.12101
AT5G58420	4072.84	4212.78	-0.048736
AT5G43460	1462.63	1432.35	0.030184
AT4G18596	1.28305	1.11034	0.20858
AT5G64130	1774.55	1972.29	-0.15242
AT1G52220	3072.47	3506.24	-0.19053
AT5G21090	3066.74	2846.18	0.10768
AT3G22840	2151.05	2708.27	-0.33233
AT2G24450	0	1.03344	#NAME?
AT1G02500	5388.27	5873.38	-0.12437
AT5G14320	10279.9	11485.6	-0.15999
AT1G68530	4058.45	3896.56	0.05873
AT3G55440	11198.5	11134.7	0.0082546
AT4G20150	2351.92	2351.67	0.00015551
AT4G12870	51.3116	48.5201	0.080704
AT3G62170	0.3241	0.38895	-0.26315
AT4G02250	0	0	NA
AT3G20390	4425.11	4490.9	-0.021292
AT1G51200	3179.43	3383.53	-0.089761
AT3G25920	12703.3	14640.3	-0.20474
AT1G54580	2094.05	2329.82	-0.15393
AT1G16880	7302.14	8371.57	-0.19718
AT1G55560	0	0	NA
AT1G34030	2554.39	2777.74	-0.12093
AT3G09630	8616	9064.22	-0.073166
AT1G57860	2951.99	3038.42	-0.041631
AT5G20500	950.045	956.853	-0.010301
AT5G24165	3055.21	3460.39	-0.17966
AT5G20700	6121.74	5842.59	0.067335
AT4G34700	3561.62	3657.48	-0.038314
AT3G51590	0.641142	0	Inf
AT4G26840	1824.74	1829.26	-0.0035683
AT4G16450	1759.66	1819.52	-0.048265
AT3G27850	11017.4	12518	-0.18422
AT2G36170	2061.05	2261.97	-0.1342
AT5G46020	2224.7	2346.64	-0.076984
AT5G02120	2306.37	2538.89	-0.13857
AT5G52240	1002.41	1129.58	-0.17231
AT3G63490	14833.9	15866.9	-0.097122
AT3G55280	1849.93	1869.09	-0.014865
AT1G72020	2515.62	2644.94	-0.072326
AT3G46040	1891.39	1882.51	0.0067914
AT3G47370	2811.17	2721.44	0.046797
AT3G46430	1574.07	1560.96	0.012067
AT3G52730	1649.56	1758.4	-0.092183
AT5G10480	1399.57	1391.04	0.0088194
AT3G53730	2174.6	2332.79	-0.10131
AT1G15690	20781.9	22711.1	-0.12807
AT1G74670	2042.73	2260	-0.14582
AT3G01230	0.320571	0	Inf
AT1G68590	5323.76	6339.66	-0.25196
AT4G11010	2839.09	3033.5	-0.095555
AT1G31580	19840.6	14927.1	0.41052
AT4G02230	3430.4	3033.76	0.17727
AT3G63410	10659	12868	-0.27172
AT1G64510	7841.82	8932.58	-0.18789
AT3G13120	8003.48	9002.34	-0.16967
AT1G27330	750.438	838.759	-0.16052
AT2G24270	6222.92	6553.18	-0.074603
AT5G24105	149.144	162.309	-0.12204
AT5G23900	2892.3	2955.86	-0.031362
AT1G52740	2374.22	2660.86	-0.16444
AT3G10985	300.633	336.971	-0.16462
AT5G09510	2663.22	2824.04	-0.084589
AT2G11910	2910.73	2608.95	0.15791
AT5G38760	0	0	NA
AT4G00860	1279.46	1461.66	-0.19207
AT2G23120	3358.05	3761.02	-0.1635
AT4G11211	448.202	404.553	0.14782
AT2G24090	7790.62	9596.01	-0.3007
AT5G22650	3991.41	3013.19	0.40561
AT2G36880	9204.99	10084.9	-0.13171
AT2G05310	2110.92	2950.06	-0.48287
AT3G15190	6881.11	7934.22	-0.20545
AT1G53240	7593.07	8472.69	-0.15814
AT5G04180	0.638375	2.26591	-1.8276
AT1G72970	2089.23	2251.75	-0.10807
AT5G45775	3451.1	3612.68	-0.066013
AT4G01850	3995.43	4211.95	-0.076138
AT4G33010	50518.7	51833.5	-0.037068
AT4G01050	13338.9	14414.7	-0.11191
AT4G08685	457.084	439.069	0.058013
AT4G17530	2058.28	2145.76	-0.060051
AT3G61430	10471.1	10734.2	-0.0358
AT1G52030	608.818	171.86	1.8248
AT1G66410	1340.29	1425.86	-0.089292
AT5G44340	5851.31	6450.23	-0.14059
AT3G43720	1823.28	2060.15	-0.17621
AT5G65360	2698.13	2972.39	-0.13966
AT1G54780	5614.28	6506.22	-0.21272
AT4G10480	4691.4	4871.71	-0.054409
AT4G35090	47838.5	46607.4	0.037615
AT1G15120	1502.96	1614.75	-0.1035
AT5G09660	23468.9	22949.3	0.032296
AT5G40730	54.3852	52.0696	0.06277
AT1G48830	2418.64	2453.43	-0.020601
AT3G44110	5734.04	5786.43	-0.013122
AT1G09210	3260.05	3165.95	0.042255
AT5G16470	1719.55	1821.22	-0.082869
AT3G27830	11397.4	13353	-0.22845
AT2G45800	53.0421	62.7496	-0.24247
AT4G22570	1620.68	1707.04	-0.074902
AT5G59970	1200.04	1410.38	-0.233
AT2G42220	10294.5	11471.7	-0.15621
AT3G19820	5456.6	6517.57	-0.25633
AT2G37600	1039.27	1109.85	-0.094787
AT1G51060	3164.22	3397.13	-0.10247
AT2G19750	2082.51	2007.15	0.053179
AT3G18410	2219.91	2258.26	-0.024709
AT4G09030	325.826	379.785	-0.22108
AT3G02480	9.58851	16.3497	-0.76989
AT5G15320	1239.12	1403.7	-0.17991
AT3G06680	1297.68	1345.05	-0.051729
AT5G47500	1441.96	2037.46	-0.49874
AT1G78020	2549.12	2438.16	0.064204
AT5G07530	0.9723	0	Inf
AT5G39570	5840.21	5555.8	0.072026
AT3G45980	2797.5	3378.86	-0.2724
AT2G39010	7365.55	7375.92	-0.0020312
AT3G12965	2521.91	2525.11	-0.0018311
AT3G25220	660.382	716.623	-0.11791
AT2G43030	9166.15	10347.1	-0.17483
AT1G68875	0	0	NA
AT2G31490	2701.92	2759.56	-0.030451
AT4G24920	875.622	938.599	-0.1002
AT2G30860	11280.6	10829	0.058939
AT4G35450	7211.3	7953.56	-0.14134
AT5G04800	3564.34	3509.23	0.022481
AT3G14415	22205.8	22524.6	-0.020565
AT4G04640	20620	23935.9	-0.21514
AT5G38480	3264.63	3549.04	-0.12051
AT3G18490	6345.52	7097.08	-0.16149
AT3G26110	0.6482	0	Inf
AT2G28740	1341.06	1343.19	-0.0022953
AT4G11150	4326.97	4343.71	-0.0055697
AT5G60615	0	0	NA
AT4G26710	1416.24	1446.73	-0.030723
AT3G44100	919.801	947.859	-0.043351
AT4G20260	5165.13	4928.66	0.067611
AT2G47470	1983.84	2020.83	-0.026652
AT3G08520	3563.24	3669.49	-0.042393
AT4G01310	9314.23	10807.3	-0.2145
AT3G22440	4044.45	4230.34	-0.064829
AT1G06760	3585.88	4520.06	-0.33402
AT2G45820	2651.39	2717.83	-0.035708
AT1G57720	4930.06	5330.21	-0.11259
AT1G55260	924.007	957.064	-0.050712
AT3G62840	1519.27	1465.12	0.052364
AT3G62530	6217.79	6659.18	-0.098944
AT5G67070	1993.07	2044.65	-0.036861
AT1G19910	2505.25	2579.7	-0.042251
AT3G02230	1673.98	1776	-0.08535
AT3G52930	6386.5	7280.15	-0.18894
AT2G37270	3171.62	3164.36	0.0033078
AT3G27160	8406.8	9099.62	-0.11425
AT2G31570	1630.6	1712.2	-0.070454
AT4G25740	2803.49	3048.77	-0.121
AT5G15960	124.694	138.057	-0.14688
AT4G39800	11716.2	9934.26	0.23802
AT1G56220	1796.04	1885.94	-0.070461
AT4G34190	6036.59	7045.96	-0.22306
AT2G19740	1780.35	1509.16	0.23841
AT2G44060	2891.39	2699.46	0.099092
AT4G15545	4760.76	4998.24	-0.070229
AT5G50460	804.378	912.794	-0.18241
AT1G09640	3941.48	4001.24	-0.021709
AT1G56100	0	0.38895	#NAME?
AT5G64310	714.986	877.971	-0.29626
AT5G26692	0	0	NA
AT5G02610	2459.3	2574.73	-0.066178
AT4G22890	6322.8	8228.23	-0.38002
AT2G03680	2223.93	2157.41	0.04381
AT5G42530	14612.2	10208.7	0.51737
AT1G20696	1889.93	2095.32	-0.14884
AT4G34110	13131.2	13702.3	-0.061423
AT1G65960	4996.8	5388.65	-0.10892
AT5G42020	3380.33	3220.27	0.069982
AT4G30220	1232.71	967.001	0.35024
AT2G20450	3129.91	3164.78	-0.015982
AT3G47070	11447.5	12970.5	-0.1802
AT3G14595	677.965	746.643	-0.13921
AT4G32470	2352.73	2522.24	-0.10037
AT3G61160	43.4358	44.2058	-0.025349
AT3G46780	20418.1	24312.5	-0.25185
AT3G03070	1340.73	1421.81	-0.08471
AT3G16370	5503.2	5856.59	-0.08979
AT1G74270	2169.73	2100.33	0.046904
AT1G32990	7633.96	8584	-0.16922
AT4G24190	5329.3	5089.32	0.066473
AT1G01060	9335.26	11192.1	-0.26172
AT5G61720	0	0	NA
AT5G43940	3881.6	3810.17	0.026796
AT3G20820	2011.87	2211.76	-0.13666
AT2G24790	2579.34	2980.06	-0.20834
AT4G36130	3774.49	3861.1	-0.032729
AT5G13630	68684.9	79179.9	-0.20514
AT5G28450	0.641904	4.17452	-2.7012
AT5G48140	0	0	NA
AT2G02050	1465.29	1436.32	0.028804
AT5G58710	1660.25	1476.59	0.16913
[truncated: 4,652 more rows]
